# Supplementary material for: Preconception exposures of female mice to a panel of metabolic disruptors induce sexually dimorphic metabolic perturbations in their offspring
Source: Front Endocrinol (Lausanne). 2026 Apr 2;17:1787973. doi: 10.3389/fendo.2026.1787973 (PMC13082944; doi:10.3389/fendo.2026.1787973)
Supplement: Supplementary file 1 [file Supplementaryfile1.zip]

Archive with 68 entries (67 files):
- Data Sheet 1_updated/
- __MACOSX/._Data Sheet 1_updated
- Data Sheet 1_updated/Supplementary Data 8.csv
- __MACOSX/Data Sheet 1_updated/._Supplementary Data 8.csv
- Data Sheet 1_updated/.DS_Store
- __MACOSX/Data Sheet 1_updated/._.DS_Store
- Data Sheet 1_updated/Supplementary Data 9.csv
- __MACOSX/Data Sheet 1_updated/._Supplementary Data 9.csv
- Data Sheet 1_updated/Supplementary Data 18.csv
- __MACOSX/Data Sheet 1_updated/._Supplementary Data 18.csv
- Data Sheet 1_updated/Supplementary Data 24.csv
- __MACOSX/Data Sheet 1_updated/._Supplementary Data 24.csv
- Data Sheet 1_updated/Supplementary Data 25.csv
- __MACOSX/Data Sheet 1_updated/._Supplementary Data 25.csv
- Data Sheet 1_updated/Supplementary Data 19.csv
- __MACOSX/Data Sheet 1_updated/._Supplementary Data 19.csv
- Data Sheet 1_updated/Supplementary File Captions.pdf
- __MACOSX/Data Sheet 1_updated/._Supplementary File Captions.pdf
- Data Sheet 1_updated/Supplementary Data 27.csv
- __MACOSX/Data Sheet 1_updated/._Supplementary Data 27.csv
- Data Sheet 1_updated/Supplementary Data 26.csv
- __MACOSX/Data Sheet 1_updated/._Supplementary Data 26.csv
- Data Sheet 1_updated/Supplementary Data 22.csv
- __MACOSX/Data Sheet 1_updated/._Supplementary Data 22.csv
- Data Sheet 1_updated/Supplementary Data 23.csv
- __MACOSX/Data Sheet 1_updated/._Supplementary Data 23.csv
- Data Sheet 1_updated/Supplementary Data 21.csv
- __MACOSX/Data Sheet 1_updated/._Supplementary Data 21.csv
- Data Sheet 1_updated/Supplementary Data 20.csv
- __MACOSX/Data Sheet 1_updated/._Supplementary Data 20.csv
- Data Sheet 1_updated/Supplementary Data 11.csv
- __MACOSX/Data Sheet 1_updated/._Supplementary Data 11.csv
- Data Sheet 1_updated/Supplementary Data 10.csv
- __MACOSX/Data Sheet 1_updated/._Supplementary Data 10.csv
- Data Sheet 1_updated/Supplementary Data 12.csv
- __MACOSX/Data Sheet 1_updated/._Supplementary Data 12.csv
- Data Sheet 1_updated/Supplementary Data 13.csv
- __MACOSX/Data Sheet 1_updated/._Supplementary Data 13.csv
- Data Sheet 1_updated/Supplementary Code.pdf
- __MACOSX/Data Sheet 1_updated/._Supplementary Code.pdf
- Data Sheet 1_updated/Supplementary Data 17.csv
- __MACOSX/Data Sheet 1_updated/._Supplementary Data 17.csv
- Data Sheet 1_updated/Supplementary Data 16.csv
- __MACOSX/Data Sheet 1_updated/._Supplementary Data 16.csv
- Data Sheet 1_updated/Supplementary Figure 1.png
- __MACOSX/Data Sheet 1_updated/._Supplementary Figure 1.png
- Data Sheet 1_updated/Supplementary Data 14.csv
- __MACOSX/Data Sheet 1_updated/._Supplementary Data 14.csv
- Data Sheet 1_updated/Supplementary Data 15.csv
- __MACOSX/Data Sheet 1_updated/._Supplementary Data 15.csv
- Data Sheet 1_updated/Supplementary Figure 2.png
- __MACOSX/Data Sheet 1_updated/._Supplementary Figure 2.png
- Data Sheet 1_updated/Supplementary Data 7.csv
- __MACOSX/Data Sheet 1_updated/._Supplementary Data 7.csv
- Data Sheet 1_updated/Supplementary Data 6.csv
- __MACOSX/Data Sheet 1_updated/._Supplementary Data 6.csv
- Data Sheet 1_updated/Supplementary Data 4.csv
- __MACOSX/Data Sheet 1_updated/._Supplementary Data 4.csv
- Data Sheet 1_updated/~$pplementary File Captions.docx
- __MACOSX/Data Sheet 1_updated/._~$pplementary File Captions.docx
- Data Sheet 1_updated/Supplementary Data 5.csv
- __MACOSX/Data Sheet 1_updated/._Supplementary Data 5.csv
- Data Sheet 1_updated/Supplementary Data 1.csv
- __MACOSX/Data Sheet 1_updated/._Supplementary Data 1.csv
- Data Sheet 1_updated/Supplementary Data 2.csv
- __MACOSX/Data Sheet 1_updated/._Supplementary Data 2.csv
- Data Sheet 1_updated/Supplementary Data 3.csv
- __MACOSX/Data Sheet 1_updated/._Supplementary Data 3.csv
