# Supplementary material for: Preconception exposures of female mice to a panel of metabolic disruptors induce sexually dimorphic metabolic perturbations in their offspring
Source: Front Endocrinol (Lausanne). 2026 Apr 2;17:1787973. doi: 10.3389/fendo.2026.1787973 (PMC13082944; doi:10.3389/fendo.2026.1787973)
Supplement: Supplementary file 1 [file Supplementaryfile1.zip › Data Sheet 1_updated/Supplementary Data 8.csv]

cage_ID	2020-10-12	2020-10-15	2020-10-19	2020-10-22	2020-10-26	2020-10-29	2020-11-02
1	152	155	149	154	154	153	153
2	156	157	143	162	148	161	149
3	150	146	148	168	149	165	144
4	NA	134	150	163	148	163	148
5	138	154	141	157	142	159	149
6	88	118	148	167	148	167	146
7	132	150	132	152	135	142	125
8	150	166	150	153	154	153	151
9	130	157	142	156	145	156	125
10	157	164	148	165	146	164	140
11	146	163	134	162	133	149	132
12	152	161	146	164	148	162	144
13	156	153	NA	148	112	159	139
14	154	162	151	169	150	166	145
15	129	149	134	151	136	153	128
16	115	107	150	169	155	170	144
17	153	163	132	163	150	164	139
18	139	156	140	158	146	152	128
19	130	151	138	155	139	152	136
20	151	165	152	167	156	166	152
21	130	152	140	152	130	154	137
22	152	160	124	130	153	164	148
23	158	164	154	167	157	165	150
24	154	164	148	169	146	165	148
25	142	163	149	153	148	157	139
26	139	156	133	156	151	158	138
27	151	162	150	168	150	162	148
28	164	172	149	168	159	167	150
29	156	161	150	164	153	162	150
30	148	162	NA	119	128	147	122
31	155	169	142	165	152	159	141
32	161	166	153	171	159	169	155
33	144	159	144	154	NA	151	127
34	159	171	150	166	155	166	150
35	164	169	152	167	159	169	147
36	146	155	143	164	156	165	154
37	163	163	149	166	178	168	153
38	158	166	146	166	150	166	146
39	158	164	147	169	148	166	149
40	NA	122	149	160	154	153	150
