# Supplementary material for: Preconception exposures of female mice to a panel of metabolic disruptors induce sexually dimorphic metabolic perturbations in their offspring
Source: Front Endocrinol (Lausanne). 2026 Apr 2;17:1787973. doi: 10.3389/fendo.2026.1787973 (PMC13082944; doi:10.3389/fendo.2026.1787973)
Supplement: Supplementary file 1 [file Supplementaryfile1.zip › Data Sheet 1_updated/Supplementary Data 9.csv]

cage_ID	2020-10-08	2020-10-15	2020-10-22	2020-10-29
1	106.2	148.6	201.3	129.1
2	113.9	158	200	132.1
3	109.4	148.6	194.9	126.2
4	112.8	150	199.6	128.6
5	110.2	146.8	195.4	132.4
6	115.6	161.4	221.2	155.4
7	111	148.3	198.8	136.3
8	111.9	156.5	200.9	137.5
9	116.1	159.7	214.5	152.4
10	118.4	155.5	201.1	134.5
11	104.7	146.2	180.7	107.5
12	106.7	151.8	199.2	131.2
13	114.8	156.8	200	131.1
14	106.5	147.5	199	135
15	112	154.4	209.2	144.6
16	115.5	156.2	207.9	141.9
17	110.1	151.6	199.8	131.3
18	118.7	158.5	214.7	156.8
19	109	154.5	207.4	145.4
20	107.8	157	195.8	124.2
21	111.9	151.8	204.6	139.8
22	107.1	145.4	189.2	121.8
23	105.4	142.8	188.1	117.9
24	112.8	150.5	193.6	124.4
25	111.8	151.8	205.7	138
26	113	152.2	202.8	138.3
27	118	159.6	209.2	137
28	103.1	147.6	191.5	121.5
29	115.6	157.7	205.7	139.5
30	113.8	151.2	199.4	130.7
31	110.3	149.2	194.4	124.4
32	109.6	154.2	205.4	144.5
33	110	148.7	186	112.8
34	106.1	145.5	193.7	124.3
35	107.1	147.6	187.7	120.5
36	108.8	144.5	194.5	125.8
37	111.6	151.9	191.1	123
38	104.3	143	183.4	110.4
39	105.7	141.8	179.1	110.7
40	103.1	142.4	183.1	110.7
