# Supplementary material for: Preconception exposures of female mice to a panel of metabolic disruptors induce sexually dimorphic metabolic perturbations in their offspring
Source: Front Endocrinol (Lausanne). 2026 Apr 2;17:1787973. doi: 10.3389/fendo.2026.1787973 (PMC13082944; doi:10.3389/fendo.2026.1787973)
Supplement: Supplementary file 1 [file Supplementaryfile1.zip › Data Sheet 1_updated/Supplementary Data 18.csv]

Chromosome	Start	End	Size	GC%	Class
chr1	1	3050000	3050000		gap
chr1	3050001	4550000	1500000	38.7382	L2
chr1	4550001	4850000	300000	41.684667	H1
chr1	4850001	9550000	4700000	39.088191	L2
chr1	9550001	10050000	500000	41.1044	H1
chr1	10050001	12750000	2700000	39.417704	L2
chr1	12750001	13750000	1000000	43.5302	H1
chr1	13750001	15950000	2200000	40.427455	L2
chr1	15950001	16350000	400000	43.25475	H1
chr1	16350001	16550000	200000	39.799	L2
chr1	16550001	16850000	300000	41.94	H1
chr1	16850001	20550000	3700000	38.809135	L2
chr1	20550001	21450000	900000	43.070778	H1
chr1	21450001	23650000	2200000	39.245	L2
chr1	23650001	23850000	200000	41.9955	H1
chr1	23850001	26050000	2200000	39.097045	L2
chr1	26050001	26350000	300000	36.754	L1
chr1	26350001	26750000	400000	37.78675	L2
chr1	26750001	27150000	400000	36.2775	L1
chr1	27150001	27350000	200000	37.761	L2
chr1	27350001	29550000	2200000	36.164636	L1
chr1	29550001	33450000	3900000	38.571359	L2
chr1	33450001	34450000	1000000	43.2831	H1
chr1	34450001	34850000	400000	46.30875	H2
chr1	34850001	35850000	1000000	43.6532	H1
chr1	35850001	36850000	1000000	47.7325	H2
chr1	36850001	37250000	400000	44.05675	H1
chr1	37250001	37450000	200000	47.032	H2
chr1	37450001	39250000	1800000	44.2195	H1
chr1	39250001	39550000	300000	46.489667	H2
chr1	39550001	41150000	1600000	43.726563	H1
chr1	41150001	42350000	1200000	39.12175	L2
chr1	42350001	43950000	1600000	42.834125	H1
chr1	43950001	45350000	1400000	38.635357	L2
chr1	45350001	45550000	200000	36.602	L1
chr1	45550001	47350000	1800000	39.571556	L2
chr1	47350001	47550000	200000	36.8885	L1
chr1	47550001	47850000	300000	37.683	L2
chr1	47850001	48050000	200000	36.266	L1
chr1	48050001	48750000	700000	37.309143	L2
chr1	48750001	50850000	2100000	36.294857	L1
chr1	50850001	51550000	700000	39.164143	L2
chr1	51550001	52950000	1400000	41.699214	H1
chr1	52950001	53950000	1000000	39.9644	L2
chr1	53950001	54250000	300000	41.365333	H1
chr1	54250001	54650000	400000	40.3645	L2
chr1	54650001	55250000	600000	42.686333	H1
chr1	55250001	55450000	200000	40.1105	L2
chr1	55450001	55950000	500000	41.1232	H1
chr1	55950001	56750000	800000	38.384375	L2
chr1	56750001	59450000	2700000	42.434963	H1
chr1	59450001	59650000	200000	46.0505	H2
chr1	59650001	60650000	1000000	39.8537	L2
chr1	60650001	61650000	1000000	41.3065	H1
chr1	61650001	62550000	900000	39.078	L2
chr1	62550001	65250000	2700000	42.429	H1
chr1	65250001	66850000	1600000	38.74225	L2
chr1	66850001	67150000	300000	41.263	H1
chr1	67150001	68050000	900000	38.266333	L2
chr1	68050001	69150000	1100000	36.088182	L1
chr1	69150001	71550000	2400000	38.898583	L2
chr1	71550001	72750000	1200000	43.221583	H1
chr1	72750001	72950000	200000	46.5015	H2
chr1	72950001	73950000	1000000	43.0861	H1
chr1	73950001	74450000	500000	49.1554	H2
chr1	74450001	74750000	300000	43.635333	H1
chr1	74750001	75550000	800000	48.886125	H2
chr1	75550001	76150000	600000	43.2635	H1
chr1	76150001	77250000	1100000	40.032727	L2
chr1	77250001	77550000	300000	42.248667	H1
chr1	77550001	77950000	400000	40.47675	L2
chr1	77950001	78850000	900000	42.944778	H1
chr1	78850001	79550000	700000	39.902	L2
chr1	79550001	80250000	700000	42.579	H1
chr1	80250001	82150000	1900000	38.917316	L2
chr1	82150001	83150000	1000000	42.3602	H1
chr1	83150001	84050000	900000	39.677222	L2
chr1	84050001	84650000	600000	42.0855	H1
chr1	84650001	84850000	200000	40.5955	L2
chr1	84850001	85324824	474824	44.123158	H1
chr1	85324825	85374824	50000		gap
chr1	85374825	85774824	400000	43.85975	H1
chr1	85774825	86474824	700000	46.553714	H2
chr1	86474825	86674824	200000	44.075	H1
chr1	86674825	86874824	200000	40.053	L2
chr1	86874825	87174824	300000	48.137	H2
chr1	87174825	88574824	1400000	44.878143	H1
chr1	88574825	88774824	200000	46.2665	H2
chr1	88774825	88974824	200000	44.6065	H1
chr1	88974825	92374824	3400000	47.432441	H2
chr1	92374825	92574824	200000	44.474	H1
chr1	92574825	93374824	800000	49.455625	H2
chr1	93374825	93574824	200000	42.665	H1
chr1	93574825	93774824	200000	46.708	H2
chr1	93774825	94074824	300000	44.230667	H1
chr1	94074825	94674824	600000	38.286	L2
chr1	94674825	95174824	500000	36.545	L1
chr1	95174825	95874824	700000	37.202714	L2
chr1	95874825	96474824	600000	36.571667	L1
chr1	96474825	103474824	7000000	38.2966	L2
chr1	103474825	104074824	600000	36.704	L1
chr1	104074825	105074824	1000000	38.7844	L2
chr1	105074825	105474824	400000	42.006	H1
chr1	105474825	105674824	200000	37.281	L2
chr1	105674825	106774824	1100000	42.601091	H1
chr1	106774825	108374824	1600000	38.6475	L2
chr1	108374825	110074824	1700000	36.265412	L1
chr1	110074825	110274824	200000	37.2185	L2
chr1	110274825	111574824	1300000	36.123385	L1
chr1	111574825	111774824	200000	38.066	L2
chr1	111774825	112274824	500000	36.8568	L1
chr1	112274825	118174824	5900000	38.538203	L2
chr1	118174825	118574824	400000	44.28525	H1
chr1	118574825	119474824	900000	48.410222	H2
chr1	119474825	119774824	300000	38.515667	L2
chr1	119774825	120574824	800000	46.939125	H2
chr1	120574825	121774824	1200000	43.524	H1
chr1	121774825	124974824	3200000	38.759594	L2
chr1	124974825	127974824	3000000	43.183967	H1
chr1	127974825	128174824	200000	38.8255	L2
chr1	128174825	129074824	900000	43.322556	H1
chr1	129074825	130574824	1500000	39.564133	L2
chr1	130574825	130974824	400000	44.0285	H1
chr1	130974825	131274824	300000	47.392667	H2
chr1	131274825	131474824	200000	40.317	L2
chr1	131474825	133374824	1900000	47.645211	H2
chr1	133374825	133674824	300000	44.791	H1
chr1	133674825	134274824	600000	48.6415	H2
chr1	134274825	134874824	600000	44.866	H1
chr1	134874825	136174824	1300000	48.584385	H2
chr1	136174825	137274824	1100000	43.495	H1
chr1	137274825	139974824	2700000	39.186444	L2
chr1	139974825	140574824	600000	36.26	L1
chr1	140574825	141274824	700000	37.445143	L2
chr1	141274825	142874824	1600000	36.231375	L1
chr1	142874825	144374824	1500000	39.065733	L2
chr1	144374825	144974824	600000	36.518167	L1
chr1	144974825	145174824	200000	37.105	L2
chr1	145174825	145974824	800000	36.301625	L1
chr1	145974825	146174824	200000	38.3245	L2
chr1	146174825	149074824	2900000	36.258276	L1
chr1	149074825	150874824	1800000	38.993722	L2
chr1	150874825	154874824	4000000	43.58755	H1
chr1	154874825	155174824	300000	46.714	H2
chr1	155174825	156974824	1800000	43.440556	H1
chr1	156974825	157174824	200000	37.2545	L2
chr1	157174825	157574824	400000	42.53825	H1
chr1	157574825	157974824	400000	39.992	L2
chr1	157974825	158574824	600000	41.681	H1
chr1	158574825	158874824	300000	40.933	L2
chr1	158874825	160074824	1200000	41.8185	H1
chr1	160074825	160774824	700000	39.057429	L2
chr1	160774825	161274824	500000	41.8036	H1
chr1	161274825	161774824	500000	40.3592	L2
chr1	161774825	162474824	700000	41.816571	H1
chr1	162474825	163874824	1400000	40.192429	L2
chr1	163874825	165474824	1600000	42.645812	H1
chr1	165474825	165674824	200000	46.8315	H2
chr1	165674825	165874824	200000	40.65	L2
chr1	165874825	166374824	500000	43.6088	H1
chr1	166374825	166574824	200000	40.752	L2
chr1	166574825	166974824	400000	43.5875	H1
chr1	166974825	167174824	200000	46.072	H2
chr1	167174825	168374824	1200000	43.958417	H1
chr1	168374825	169174824	800000	39.809125	L2
chr1	169174825	170874824	1700000	43.091647	H1
chr1	170874825	171274824	400000	47.11575	H2
chr1	171274825	172074824	800000	44.02825	H1
chr1	172074825	172474824	400000	47.34475	H2
chr1	172474825	175274824	2800000	39.499214	L2
chr1	175274825	176174824	900000	41.836778	H1
chr1	176174825	176374824	200000	40.6755	L2
chr1	176374825	176874824	500000	41.536	H1
chr1	176874825	177074824	200000	36.328	L1
chr1	177074825	179774824	2700000	43.630148	H1
chr1	179774825	179974824	200000	39.3705	L2
chr1	179974825	180874824	900000	47.419	H2
chr1	180874825	181174824	300000	43.839333	H1
chr1	181174825	181374824	200000	47.415	H2
chr1	181374825	182274824	900000	43.770667	H1
chr1	182274825	182874824	600000	47.154	H2
chr1	182874825	184474824	1600000	43.648187	H1
chr1	184474825	184674824	200000	46.4465	H2
chr1	184674825	189474824	4800000	43.033813	H1
chr1	189474825	189674824	200000	48.531	H2
chr1	189674825	189974824	300000	45.352333	H1
chr1	189974825	191074824	1100000	46.788364	H2
chr1	191074825	191574824	500000	44.661	H1
chr1	191574825	191774824	200000	48.15	H2
chr1	191774825	192374824	600000	45.473833	H1
chr1	192374825	192574824	200000	46.177	H2
chr1	192574825	192774824	200000	40.461	L2
chr1	192774825	193074824	300000	46.748333	H2
chr1	193074825	193574824	500000	43.2988	H1
chr1	193574825	194274824	700000	40.547143	L2
chr1	194274825	194574824	300000	42.998	H1
chr1	194574825	195054279	479455	40.140469	L2
chr1	195054280	195154279	100000		gap
chr10	1	3050000	3050000		gap
chr10	3050001	5250000	2200000	42.930136	H1
chr10	5250001	6950000	1700000	40.106529	L2
chr10	6950001	8950000	2000000	43.36165	H1
chr10	8950001	12550000	3600000	40.075417	L2
chr10	12550001	14150000	1600000	42.388687	H1
chr10	14150001	15250000	1100000	38.600182	L2
chr10	15250001	15450000	200000	36.477	L1
chr10	15450001	15850000	400000	37.27275	L2
chr10	15850001	16650000	800000	36.20675	L1
chr10	16650001	17350000	700000	38.305714	L2
chr10	17350001	20650000	3300000	42.131152	H1
chr10	20650001	20950000	300000	40.331333	L2
chr10	20950001	22850000	1900000	42.981579	H1
chr10	22850001	23550000	700000	40.079571	L2
chr10	23550001	23850000	300000	42.039667	H1
chr10	23850001	24450000	600000	40.745667	L2
chr10	24450001	26250000	1800000	41.937056	H1
chr10	26250001	32150000	5900000	38.927271	L2
chr10	32150001	32350000	200000	36.635	L1
chr10	32350001	32950000	600000	37.7395	L2
chr10	32950001	33350000	400000	36.0005	L1
chr10	33350001	35350000	2000000	38.78085	L2
chr10	35350001	35550000	200000	36.5405	L1
chr10	35550001	36750000	1200000	37.940917	L2
chr10	36750001	37150000	400000	41.049	H1
chr10	37150001	38750000	1600000	38.406875	L2
chr10	38750001	39350000	600000	42.8515	H1
chr10	39350001	39550000	200000	46.627	H2
chr10	39550001	39750000	200000	38.955	L2
chr10	39750001	41950000	2200000	43.941182	H1
chr10	41950001	42250000	300000	46.634333	H2
chr10	42250001	44550000	2300000	43.904304	H1
chr10	44550001	44850000	300000	40.624333	L2
chr10	44850001	45250000	400000	43.323	H1
chr10	45250001	46950000	1700000	38.462706	L2
chr10	46950001	47450000	500000	36.4816	L1
chr10	47450001	47650000	200000	38.368	L2
chr10	47650001	48550000	900000	36.235	L1
chr10	48550001	48950000	400000	37.25775	L2
chr10	48950001	49650000	700000	35.455571	L1
chr10	49650001	50450000	800000	38.545125	L2
chr10	50450001	50650000	200000	36.2045	L1
chr10	50650001	52050000	1400000	39.177214	L2
chr10	52050001	52350000	300000	41.941667	H1
chr10	52350001	53250000	900000	39.672	L2
chr10	53250001	53650000	400000	42.22525	H1
chr10	53650001	55050000	1400000	38.481929	L2
chr10	55050001	55350000	300000	36.666333	L1
chr10	55350001	57750804	2400804	39.752254	L2
chr10	57750805	57975804	225000		gap
chr10	57975805	59675804	1700000	43.315059	H1
chr10	59675805	62275804	2600000	49.264115	H2
chr10	62275805	63575804	1300000	43.523769	H1
chr10	63575805	64875804	1300000	38.757538	L2
chr10	64875805	65375804	500000	36.6532	L1
chr10	65375805	66275804	900000	38.294444	L2
chr10	66275805	68375804	2100000	43.485857	H1
chr10	68375805	68675804	300000	40.257	L2
chr10	68675805	69875804	1200000	43.914833	H1
chr10	69875805	70075804	200000	46.391	H2
chr10	70075805	71575804	1500000	43.708733	H1
chr10	71575805	74775804	3200000	39.037719	L2
chr10	74775805	75075804	300000	48.612333	H2
chr10	75075805	75375804	300000	45.239333	H1
chr10	75375805	75775804	400000	48.7615	H2
chr10	75775805	76075804	300000	44.232333	H1
chr10	76075805	78375804	2300000	48.383565	H2
chr10	78375805	78675804	300000	42.963667	H1
chr10	78675805	79375804	700000	39.582429	L2
chr10	79375805	79675804	300000	52.3	H2
chr10	79675805	81275804	1600000	53.938563	H3
chr10	81275805	81475804	200000	52.78	H2
chr10	81475805	81875804	400000	42.23175	H1
chr10	81875805	82475804	600000	40.212333	L2
chr10	82475805	82675804	200000	44.171	H1
chr10	82675805	83075804	400000	48.10375	H2
chr10	83075805	84175804	1100000	44.570273	H1
chr10	84175805	84375804	200000	47.167	H2
chr10	84375805	85275804	900000	44.259889	H1
chr10	85275805	85475804	200000	46.718	H2
chr10	85475805	86975804	1500000	44.6234	H1
chr10	86975805	87175804	200000	40.828	L2
chr10	87175805	87775804	600000	41.658667	H1
chr10	87775805	87975804	200000	40.1725	L2
chr10	87975805	88675804	700000	42.926	H1
chr10	88675805	89075804	400000	40.36075	L2
chr10	89075805	89675804	600000	42.256833	H1
chr10	89675805	90375804	700000	39.712714	L2
chr10	90375805	91575804	1200000	42.3565	H1
chr10	91575805	92075804	500000	39.75	L2
chr10	92075805	96575804	4500000	43.234111	H1
chr10	96575805	98775804	2200000	38.736182	L2
chr10	98775805	99475804	700000	42.564857	H1
chr10	99475805	100675804	1200000	39.138167	L2
chr10	100675805	102475804	1800000	36.3185	L1
chr10	102475805	102775804	300000	37.522333	L2
chr10	102775805	103075804	300000	36.259333	L1
chr10	103075805	103575804	500000	37.86	L2
chr10	103575805	104375804	800000	36.704875	L1
chr10	104375805	106475804	2100000	38.605714	L2
chr10	106475805	106775804	300000	35.820333	L1
chr10	106775805	108075804	1300000	38.782231	L2
chr10	108075805	108375804	300000	42.736667	H1
chr10	108375805	110475804	2100000	38.515381	L2
chr10	110475805	111875804	1400000	42.8825	H1
chr10	111875805	112975804	1100000	38.513636	L2
chr10	112975805	114375804	1400000	36.717143	L1
chr10	114375805	114875804	500000	38.9134	L2
chr10	114875805	115675804	800000	41.945125	H1
chr10	115675805	115975804	300000	40.09	L2
chr10	115975805	121175804	5200000	43.811019	H1
chr10	121175805	121475804	300000	47.039	H2
chr10	121475805	122975804	1500000	43.453067	H1
chr10	122975805	124175804	1200000	39.101	L2
chr10	124175805	124375804	200000	36.4205	L1
chr10	124375805	125575804	1200000	39.171	L2
chr10	125575805	126775804	1200000	42.86475	H1
chr10	126775805	127575804	800000	49.566625	H2
chr10	127575805	127975804	400000	45.1205	H1
chr10	127975805	128575804	600000	47.229667	H2
chr10	128575805	128875804	300000	44.873	H1
chr10	128875805	129275804	400000	38.74875	L2
chr10	129275805	129775804	500000	36.8728	L1
chr10	129775805	130430862	655058	38.531847	L2
chr10	130430863	130530862	100000		gap
chr11	1	3050000	3050000		gap
chr11	3050001	3250000	200000	44.849	H1
chr11	3250001	4250000	1000000	47.7478	H2
chr11	4250001	4550000	300000	42.258667	H1
chr11	4550001	5250000	700000	47.965429	H2
chr11	5250001	5650000	400000	43.29175	H1
chr11	5650001	6050000	400000	48.9385	H2
chr11	6050001	6450000	400000	45.6185	H1
chr11	6450001	6750000	300000	47.851	H2
chr11	6750001	7550000	800000	43.466625	H1
chr11	7550001	7950000	400000	40.48225	L2
chr11	7950001	8350000	400000	41.316	H1
chr11	8350001	8650000	300000	47.073667	H2
chr11	8650001	9150000	500000	43.464	H1
chr11	9150001	11450000	2300000	38.962696	L2
chr11	11450001	12550000	1100000	42.107091	H1
chr11	12550001	14550000	2000000	37.85015	L2
chr11	14550001	15050000	500000	36.9638	L1
chr11	15050001	15250000	200000	37.901	L2
chr11	15250001	15650000	400000	36.252	L1
chr11	15650001	16750000	1100000	38.705273	L2
chr11	16750001	16950000	200000	41.542	H1
chr11	16950001	18850000	1900000	39.791368	L2
chr11	18850001	19750000	900000	42.409	H1
chr11	19750001	19950000	200000	46.505	H2
chr11	19950001	21050000	1100000	44.260182	H1
chr11	21050001	22450000	1400000	39.913643	L2
chr11	22450001	23250000	800000	43.536875	H1
chr11	23250001	23450000	200000	38.3075	L2
chr11	23450001	24750000	1300000	42.325462	H1
chr11	24750001	29950000	5200000	38.846212	L2
chr11	29950001	30250000	300000	42.045667	H1
chr11	30250001	31250000	1000000	39.538	L2
chr11	31250001	31550000	300000	43.455667	H1
chr11	31550001	31750000	200000	47.4845	H2
chr11	31750001	31950000	200000	42.3505	H1
chr11	31950001	33050000	1100000	46.557	H2
chr11	33050001	33250000	200000	45.6365	H1
chr11	33250001	33450000	200000	38.957	L2
chr11	33450001	33650000	200000	43.8345	H1
chr11	33650001	33950000	300000	46.808667	H2
chr11	33950001	34450000	500000	45.0224	H1
chr11	34450001	34650000	200000	39.414	L2
chr11	34650001	35150000	500000	43.3404	H1
chr11	35150001	35950000	800000	46.641875	H2
chr11	35950001	36450000	500000	43.312	H1
chr11	36450001	38150000	1700000	38.159353	L2
chr11	38150001	39450000	1300000	36.227923	L1
chr11	39450001	39650000	200000	37.31	L2
chr11	39650001	39850000	200000	36.697	L1
chr11	39850001	40450000	600000	38.732	L2
chr11	40450001	40650000	200000	41.2985	H1
chr11	40650001	41150000	500000	39.2442	L2
chr11	41150001	41350000	200000	36.697	L1
chr11	41350001	41850000	500000	37.4878	L2
chr11	41850001	42450000	600000	36.531833	L1
chr11	42450001	43050000	600000	39.079333	L2
chr11	43050001	43350000	300000	42.899667	H1
chr11	43350001	43550000	200000	46.8395	H2
chr11	43550001	45950000	2400000	42.752917	H1
chr11	45950001	46250000	300000	46.402333	H2
chr11	46250001	46750000	500000	42.5642	H1
chr11	46750001	48250000	1500000	39.693667	L2
chr11	48250001	49250000	1000000	42.5414	H1
chr11	49250001	49450000	200000	39.778	L2
chr11	49450001	50350000	900000	45.551333	H1
chr11	50350001	50750000	400000	47.81	H2
chr11	50750001	51250000	500000	43.994	H1
chr11	51250001	51850000	600000	47.5705	H2
chr11	51850001	52150000	300000	43.972667	H1
chr11	52150001	53050000	900000	47.177556	H2
chr11	53050001	53350000	300000	43.816667	H1
chr11	53350001	54250000	900000	46.492556	H2
chr11	54250001	54550000	300000	38.743	L2
chr11	54550001	54750000	200000	43.236	H1
chr11	54750001	55350000	600000	47.931833	H2
chr11	55350001	56250000	900000	43.514889	H1
chr11	56250001	56450000	200000	40.2845	L2
chr11	56450001	57450000	1000000	43.2737	H1
chr11	57450001	58250000	800000	47.409	H2
chr11	58250001	58850000	600000	43.9025	H1
chr11	58850001	59450000	600000	49.623833	H2
chr11	59450001	59650000	200000	44.936	H1
chr11	59650001	61650000	2000000	47.78225	H2
chr11	61650001	67350000	5700000	43.303088	H1
chr11	67350001	67650000	300000	46.674667	H2
chr11	67650001	68050000	400000	44.597	H1
chr11	68050001	68450000	400000	47.90875	H2
chr11	68450001	68650000	200000	44.778	H1
chr11	68650001	70650000	2000000	48.1476	H2
chr11	70650001	71550000	900000	43.197222	H1
chr11	71550001	72450000	900000	47.275889	H2
chr11	72450001	72650000	200000	40.8695	L2
chr11	72650001	72850000	200000	44.319	H1
chr11	72850001	73150000	300000	48.640667	H2
chr11	73150001	74250000	1100000	39.777727	L2
chr11	74250001	74550000	300000	47.978333	H2
chr11	74550001	75050000	500000	43.6876	H1
chr11	75050001	75950000	900000	48.268	H2
chr11	75950001	76150000	200000	44.661	H1
chr11	76150001	76650000	500000	48.0704	H2
chr11	76650001	77650000	1000000	42.451	H1
chr11	77650001	78450000	800000	48.442375	H2
chr11	78450001	78650000	200000	41.7995	H1
chr11	78650001	79250000	600000	47.546667	H2
chr11	79250001	79450000	200000	39.3385	L2
chr11	79450001	79850000	400000	48.18525	H2
chr11	79850001	80750000	900000	43.616333	H1
chr11	80750001	81050000	300000	46.589667	H2
chr11	81050001	82050000	1000000	44.5745	H1
chr11	82050001	82850000	800000	47.648625	H2
chr11	82850001	84050000	1200000	44.075333	H1
chr11	84050001	84250000	200000	40.188	L2
chr11	84250001	84450000	200000	44.1165	H1
chr11	84450001	84850000	400000	47.54675	H2
chr11	84850001	85050000	200000	40.4765	L2
chr11	85050001	85650000	600000	42.555667	H1
chr11	85650001	85850000	200000	49.0435	H2
chr11	85850001	86250000	400000	39.9355	L2
chr11	86250001	87550000	1300000	43.041692	H1
chr11	87550001	89050000	1500000	47.3572	H2
chr11	89050001	90450000	1400000	43.576143	H1
chr11	90450001	91650000	1200000	39.240583	L2
chr11	91650001	91950000	300000	36.701	L1
chr11	91950001	93250000	1300000	38.360923	L2
chr11	93250001	94050000	800000	42.741	H1
chr11	94050001	95150000	1100000	49.195818	H2
chr11	95150001	95350000	200000	45.121	H1
chr11	95350001	96250000	900000	47.682556	H2
chr11	96250001	96650000	400000	44.11275	H1
chr11	96650001	97050000	400000	49.8035	H2
chr11	97050001	97250000	200000	44.1675	H1
chr11	97250001	97950000	700000	50.050143	H2
chr11	97950001	98150000	200000	42.888	H1
chr11	98150001	99050000	900000	49.089889	H2
chr11	99050001	99950000	900000	43.228889	H1
chr11	99950001	101350000	1400000	48.126786	H2
chr11	101350001	101650000	300000	45.666333	H1
chr11	101650001	103350000	1700000	48.677118	H2
chr11	103350001	103550000	200000	42.4055	H1
chr11	103550001	104250000	700000	47.825714	H2
chr11	104250001	104950000	700000	40.860571	L2
chr11	104950001	105150000	200000	42.5445	H1
chr11	105150001	105450000	300000	46.065	H2
chr11	105450001	105750000	300000	38.336	L2
chr11	105750001	106150000	400000	45.01725	H1
chr11	106150001	106650000	500000	47.3676	H2
chr11	106650001	107550000	900000	44.723444	H1
chr11	107550001	107950000	400000	47.4595	H2
chr11	107950001	108350000	400000	44.29075	H1
chr11	108350001	108750000	400000	40.27325	L2
chr11	108750001	109550000	800000	46.78125	H2
chr11	109550001	109850000	300000	43.959333	H1
chr11	109850001	110250000	400000	39.97375	L2
chr11	110250001	110550000	300000	43.220333	H1
chr11	110550001	112250000	1700000	39.750412	L2
chr11	112250001	112650000	400000	42.89275	H1
chr11	112650001	121150000	8500000	49.9848	H2
chr11	121150001	121750000	600000	45.118667	H1
chr11	121750001	121873369	123369	39.870742	L2
chr11	121873370	121973369	100000		gap
chr12	1	3050000	3050000		gap
chr12	3050001	3850000	800000	42.74075	H1
chr12	3850001	4250000	400000	48.397	H2
chr12	4250001	5050000	800000	42.1295	H1
chr12	5050001	5350000	300000	46.763667	H2
chr12	5350001	5850000	500000	42.616	H1
chr12	5850001	7950000	2100000	38.697048	L2
chr12	7950001	8350000	400000	42.551	H1
chr12	8350001	8550000	200000	48.713	H2
chr12	8550001	9650000	1100000	43.080091	H1
chr12	9650001	10850000	1200000	39.2445	L2
chr12	10850001	11250000	400000	42.027	H1
chr12	11250001	12250000	1000000	39.7268	L2
chr12	12250001	13850000	1600000	43.176187	H1
chr12	13850001	14650000	800000	38.90275	L2
chr12	14650001	14950000	300000	36.997333	L1
chr12	14950001	15750000	800000	38.47775	L2
chr12	15750001	17550000	1800000	44.181111	H1
chr12	17550001	17850000	300000	47.772333	H2
chr12	17850001	21150000	3300000	44.77203	H1
chr12	21150001	21350000	200000	46.7775	H2
chr12	21350001	24650000	3300000	44.674788	H1
chr12	24650001	24850000	200000	47.397	H2
chr12	24850001	25150000	300000	44.071	H1
chr12	25150001	25350000	200000	47.4625	H2
chr12	25350001	28050000	2700000	42.505296	H1
chr12	28050001	28350000	300000	40.164333	L2
chr12	28350001	28550000	200000	43.518	H1
chr12	28550001	28950000	400000	47.069	H2
chr12	28950001	29150000	200000	44.8935	H1
chr12	29150001	29350000	200000	46.5165	H2
chr12	29350001	30850000	1500000	43.157067	H1
chr12	30850001	31050000	200000	40.7945	L2
chr12	31050001	31650000	600000	42.6465	H1
chr12	31650001	31950000	300000	39.499667	L2
chr12	31950001	32350000	400000	42.50675	H1
chr12	32350001	32550000	200000	40.5985	L2
chr12	32550001	33050000	500000	42.2832	H1
chr12	33050001	33450000	400000	46.6485	H2
chr12	33450001	35850000	2400000	39.310458	L2
chr12	35850001	36250000	400000	41.503	H1
chr12	36250001	37250000	1000000	38.4245	L2
chr12	37250001	37650000	400000	36.5235	L1
chr12	37650001	38150000	500000	37.3404	L2
chr12	38150001	38550000	400000	36.0855	L1
chr12	38550001	39150000	600000	38.017167	L2
chr12	39150001	39450000	300000	36.742	L1
chr12	39450001	40250000	800000	39.201875	L2
chr12	40250001	40550000	300000	41.701333	H1
chr12	40550001	42950000	2400000	38.715125	L2
chr12	42950001	43650000	700000	36.333	L1
chr12	43650001	47250000	3600000	38.594194	L2
chr12	47250001	48450000	1200000	36.56675	L1
chr12	48450001	48650000	200000	37.7995	L2
chr12	48650001	48950000	300000	36.209	L1
chr12	48950001	49850000	900000	38.292	L2
chr12	49850001	50250000	400000	36.43625	L1
chr12	50250001	51350000	1100000	39.432273	L2
chr12	51350001	52150000	800000	41.658875	H1
chr12	52150001	52350000	200000	40.479	L2
chr12	52350001	52550000	200000	42.88	H1
chr12	52550001	53750000	1200000	40.54975	L2
chr12	53750001	55650000	1900000	43.385053	H1
chr12	55650001	55850000	200000	37.536	L2
chr12	55850001	56050000	200000	41.4405	H1
chr12	56050001	56450000	400000	40.384	L2
chr12	56450001	56850000	400000	42.284	H1
chr12	56850001	58950000	2100000	39.339476	L2
chr12	58950001	59350000	400000	41.61725	H1
chr12	59350001	60550000	1200000	38.373417	L2
chr12	60550001	61250000	700000	36.426571	L1
chr12	61250001	61450000	200000	37.2405	L2
chr12	61450001	62050000	600000	36.373167	L1
chr12	62050001	62250000	200000	37.8575	L2
chr12	62250001	64350000	2100000	36.573333	L1
chr12	64350001	65950000	1600000	38.887625	L2
chr12	65950001	66150000	200000	36.771	L1
chr12	66150001	66450000	300000	38.109	L2
chr12	66450001	67250000	800000	36.29175	L1
chr12	67250001	68050000	800000	37.54425	L2
chr12	68050001	68250000	200000	36.7435	L1
chr12	68250001	68850000	600000	38.4765	L2
chr12	68850001	73150000	4300000	43.105907	H1
chr12	73150001	73350000	200000	40.213	L2
chr12	73350001	74450000	1100000	43.284091	H1
chr12	74450001	75250000	800000	39.188625	L2
chr12	75250001	76550000	1300000	43.707	H1
chr12	76550001	77050000	500000	47.1638	H2
chr12	77050001	77250000	200000	44.1085	H1
chr12	77250001	77450000	200000	37.84	L2
chr12	77450001	78150000	700000	42.421571	H1
chr12	78150001	78450000	300000	38.201667	L2
chr12	78450001	78650000	200000	35.7465	L1
chr12	78650001	78950000	300000	39.089667	L2
chr12	78950001	79150000	200000	46.762	H2
chr12	79150001	79350000	200000	44.157	H1
chr12	79350001	79550000	200000	40.448	L2
chr12	79550001	79850000	300000	42.612	H1
chr12	79850001	80350000	500000	47.2898	H2
chr12	80350001	80550000	200000	43.6115	H1
chr12	80550001	80850000	300000	46.64	H2
chr12	80850001	81450000	600000	43.915667	H1
chr12	81450001	81650000	200000	40.291	L2
chr12	81650001	81850000	200000	46.412	H2
chr12	81850001	84550000	2700000	44.637444	H1
chr12	84550001	84950000	400000	47.9515	H2
chr12	84950001	85150000	200000	42.871	H1
chr12	85150001	85850000	700000	46.589429	H2
chr12	85850001	86050000	200000	43.5325	H1
chr12	86050001	87150000	1100000	47.783091	H2
chr12	87150001	87702713	552713	43.132199	H1
chr12	87702714	87722713	20000		gap
chr12	87722714	88822713	1100000	42.848455	H1
chr12	88822714	91222713	2400000	39.071083	L2
chr12	91222714	91922713	700000	42.866	H1
chr12	91922714	93322713	1400000	38.013786	L2
chr12	93322714	94522713	1200000	36.664667	L1
chr12	94522714	94722713	200000	37.183	L2
chr12	94722714	95022713	300000	36.479333	L1
chr12	95022714	96122713	1100000	37.897545	L2
chr12	96122714	97122713	1000000	36.574	L1
chr12	97122714	97922713	800000	38.503	L2
chr12	97922714	98722713	800000	42.548625	H1
chr12	98722714	98922713	200000	39.8905	L2
chr12	98922714	99122713	200000	44.349	H1
chr12	99122714	99422713	300000	46.859	H2
chr12	99422714	100122713	700000	44.676143	H1
chr12	100122714	100522713	400000	46.53625	H2
chr12	100522714	100722713	200000	40.2415	L2
chr12	100722714	101022713	300000	47.479	H2
chr12	101022714	101722713	700000	39.461429	L2
chr12	101722714	102022713	300000	43.252	H1
chr12	102022714	102722713	700000	48.195286	H2
chr12	102722714	103122713	400000	41.88575	H1
chr12	103122714	103422713	300000	49.047333	H2
chr12	103422714	103622713	200000	42.977	H1
chr12	103622714	104122713	500000	46.4704	H2
chr12	104122714	104322713	200000	44.2865	H1
chr12	104322714	105622713	1300000	48.173692	H2
chr12	105622714	105822713	200000	44.8575	H1
chr12	105822714	106522713	700000	47.319	H2
chr12	106522714	107622713	1100000	45.429364	H1
chr12	107622714	109122713	1500000	48.573667	H2
chr12	109122714	109322713	200000	40.466	L2
chr12	109322714	109522713	200000	48.983	H2
chr12	109522714	109822713	300000	44.2	H1
chr12	109822714	112522713	2700000	48.440741	H2
chr12	112522714	112722713	200000	53.516	H3
chr12	112722714	113322713	600000	51.178667	H2
chr12	113322714	113522713	200000	43.5545	H1
chr12	113522714	116022713	2500000	39.2142	L2
chr12	116022714	117022713	1000000	43.4343	H1
chr12	117022714	117322713	300000	46.316	H2
chr12	117322714	118022713	700000	42.898857	H1
chr12	118022714	118322713	300000	40.646667	L2
chr12	118322714	118522713	200000	42.0335	H1
chr12	118522714	119822713	1300000	38.902538	L2
chr12	119822714	119992757	170044	36.675489	L1
chr12	119992758	120092757	100000		gap
chr13	1	3050000	3050000		gap
chr13	3050001	4050000	1000000	42.2938	H1
chr13	4050001	6550000	2500000	38.80072	L2
chr13	6550001	6850000	300000	43.222333	H1
chr13	6850001	8550000	1700000	38.919412	L2
chr13	8550001	9350000	800000	42.4635	H1
chr13	9350001	9650000	300000	40.105333	L2
chr13	9650001	10050000	400000	41.94275	H1
chr13	10050001	11950000	1900000	40.013105	L2
chr13	11950001	12750000	800000	44.376625	H1
chr13	12750001	12997381	247381	37.924316	L2
chr13	12997382	13047381	50000		gap
chr13	13047382	13547381	500000	38.611	L2
chr13	13547382	13747381	200000	45.7325	H1
chr13	13747382	13947381	200000	39.3385	L2
chr13	13947382	14247381	300000	42.939	H1
chr13	14247382	15547381	1300000	39.287615	L2
chr13	15547382	15947381	400000	41.47975	H1
chr13	15947382	17947381	2000000	38.7663	L2
chr13	17947382	18347381	400000	41.46375	H1
chr13	18347382	20247381	1900000	40.148947	L2
chr13	20247382	21147381	900000	42.016333	H1
chr13	21147382	21347381	200000	39.926	L2
chr13	21347382	21647381	300000	42.699333	H1
chr13	21647382	21947381	300000	40.304333	L2
chr13	21947382	22247381	300000	43.065333	H1
chr13	22247382	23547381	1300000	40.286154	L2
chr13	23547382	25547381	2000000	43.33255	H1
chr13	25547382	27147381	1600000	38.462812	L2
chr13	27147382	27447381	300000	36.659	L1
chr13	27447382	27647381	200000	37.2525	L2
chr13	27647382	27847381	200000	36.692	L1
chr13	27847382	28647381	800000	38.56625	L2
chr13	28647382	31047381	2400000	42.754542	H1
chr13	31047382	31347381	300000	40.758667	L2
chr13	31347382	32047381	700000	44.179857	H1
chr13	32047382	32547381	500000	39.2178	L2
chr13	32547382	33347381	800000	41.921	H1
chr13	33347382	34047381	700000	39.948	L2
chr13	34047382	39247381	5200000	43.219212	H1
chr13	39247382	40547381	1300000	39.879769	L2
chr13	40547382	43247381	2700000	43.241852	H1
chr13	43247382	43447381	200000	46.9755	H2
chr13	43447382	48747381	5300000	43.883132	H1
chr13	48747382	49647381	900000	47.848111	H2
chr13	49647382	49847381	200000	38.6285	L2
chr13	49847382	51347381	1500000	43.701933	H1
chr13	51347382	52347381	1000000	47.4515	H2
chr13	52347382	52747381	400000	45.17475	H1
chr13	52747382	53647381	900000	47.207778	H2
chr13	53647382	54247381	600000	44.6535	H1
chr13	54247382	54547381	300000	48.04	H2
chr13	54547382	54747381	200000	45.6735	H1
chr13	54747382	57047381	2300000	47.907261	H2
chr13	57047382	57647381	600000	44.558	H1
chr13	57647382	58247381	600000	46.706	H2
chr13	58247382	61047381	2800000	45.068286	H1
chr13	61047382	62547381	1500000	39.996867	L2
chr13	62547382	62747381	200000	41.322	H1
chr13	62747382	62947381	200000	40.5885	L2
chr13	62947382	64647381	1700000	43.683882	H1
chr13	64647382	67947381	3300000	40.266	L2
chr13	67947382	69647381	1700000	42.977294	H1
chr13	69647382	69947381	300000	46.679333	H2
chr13	69947382	73347381	3400000	43.401265	H1
chr13	73347382	74047381	700000	47.231857	H2
chr13	74047382	74747381	700000	43.082714	H1
chr13	74747382	75947381	1200000	39.364167	L2
chr13	75947382	76147381	200000	41.7465	H1
chr13	76147382	79247381	3100000	38.753677	L2
chr13	79247382	79547381	300000	36.476333	L1
chr13	79547382	80047381	500000	37.6786	L2
chr13	80047382	80347381	300000	36.475333	L1
chr13	80347382	81047381	700000	37.824714	L2
chr13	81047382	81247381	200000	41.4085	H1
chr13	81247382	82647381	1400000	39.358286	L2
chr13	82647382	82947381	300000	36.482667	L1
chr13	82947382	86547381	3600000	37.914806	L2
chr13	86547382	87447381	900000	36.918111	L1
chr13	87447382	87847381	400000	37.3615	L2
chr13	87847382	88647381	800000	36.14575	L1
chr13	88647382	88947381	300000	37.011	L2
chr13	88947382	89547381	600000	36.11	L1
chr13	89547382	90947381	1400000	38.346857	L2
chr13	90947382	91647381	700000	41.397286	H1
chr13	91647382	91847381	200000	39.2415	L2
chr13	91847382	93247381	1400000	42.795571	H1
chr13	93247382	93447381	200000	40.48	L2
chr13	93447382	96647381	3200000	43.501344	H1
chr13	96647382	97047381	400000	39.9455	L2
chr13	97047382	102147381	5100000	43.40049	H1
chr13	102147382	102647381	500000	39.8742	L2
chr13	102647382	104247381	1600000	42.698313	H1
chr13	104247382	104947381	700000	39.006143	L2
chr13	104947382	105147381	200000	41.6405	H1
chr13	105147382	105947381	800000	39.239	L2
chr13	105947382	106247381	300000	36.919333	L1
chr13	106247382	107147381	900000	39.948	L2
chr13	107147382	108647381	1500000	42.849733	H1
chr13	108647382	109747381	1100000	39.522364	L2
chr13	109747382	110247381	500000	41.8384	H1
chr13	110247382	111347381	1100000	40.262727	L2
chr13	111347382	114447381	3100000	43.455935	H1
chr13	114447382	114947381	500000	40.6984	L2
chr13	114947382	115247381	300000	41.049	H1
chr13	115247382	115647381	400000	37.89725	L2
chr13	115647382	115847381	200000	36.8845	L1
chr13	115847382	117047381	1200000	38.21725	L2
chr13	117047382	117447381	400000	41.47025	H1
chr13	117447382	117747381	300000	38.296333	L2
chr13	117747382	118147381	400000	36.2615	L1
chr13	118147382	119632041	1484660	38.45578	L2
chr13	119632042	120057041	425000		gap
chr13	120057042	120783175	726134	43.294681	H1
chr13	120783176	120883175	100000		gap
chr14	1	3050000	3050000		gap
chr14	3050001	3150000	100000	40.314	L2
chr14	3150001	3350000	200000	41.4765	H1
chr14	3350001	3850000	500000	40.7634	L2
chr14	3850001	4850000	1000000	42.1966	H1
chr14	4850001	5650000	800000	40.24475	L2
chr14	5650001	6050000	400000	42.32875	H1
chr14	6050001	7350000	1300000	40.101385	L2
chr14	7350001	7950000	600000	41.155833	H1
chr14	7950001	8350000	400000	40.38725	L2
chr14	8350001	8550000	200000	42.2925	H1
chr14	8550001	9750000	1200000	40.373667	L2
chr14	9750001	11050000	1300000	42.921154	H1
chr14	11050001	12750000	1700000	40.048471	L2
chr14	12750001	13050000	300000	41.434	H1
chr14	13050001	14050000	1000000	40.42	L2
chr14	14050001	19469772	5419772	42.79487	H1
chr14	19469773	19519772	50000		gap
chr14	19519773	20119772	600000	43.5905	H1
chr14	20119773	20319772	200000	47.7215	H2
chr14	20319773	21019772	700000	43.443	H1
chr14	21019773	21419772	400000	39.7385	L2
chr14	21419773	23019772	1600000	43.502313	H1
chr14	23019773	23319772	300000	40.297667	L2
chr14	23319773	23919772	600000	43.125167	H1
chr14	23919773	24319772	400000	46.90475	H2
chr14	24319773	24619772	300000	44.751	H1
chr14	24619773	25919772	1300000	48.589231	H2
chr14	25919773	26119772	200000	45.9445	H1
chr14	26119773	26519772	400000	40.25975	L2
chr14	26519773	27619772	1100000	42.967364	H1
chr14	27619773	27819772	200000	40.619	L2
chr14	27819773	29719772	1900000	43.164316	H1
chr14	29719773	29919772	200000	47.266	H2
chr14	29919773	30219772	300000	43.78	H1
chr14	30219773	30419772	200000	48.04	H2
chr14	30419773	30819772	400000	43.5245	H1
chr14	30819773	31319772	500000	47.7764	H2
chr14	31319773	32019772	700000	42.835571	H1
chr14	32019773	32219772	200000	47.0195	H2
chr14	32219773	32919772	700000	45.689143	H1
chr14	32919773	33119772	200000	47.5175	H2
chr14	33119773	33619772	500000	43.6194	H1
chr14	33619773	33919772	300000	47.151	H2
chr14	33919773	34519772	600000	43.751333	H1
chr14	34519773	34719772	200000	47.8275	H2
chr14	34719773	35019772	300000	43.373333	H1
chr14	35019773	36419772	1400000	39.414571	L2
chr14	36419773	37019772	600000	42.08	H1
chr14	37019773	38419772	1400000	38.442071	L2
chr14	38419773	38719772	300000	36.888333	L1
chr14	38719773	40419772	1700000	38.004824	L2
chr14	40419773	41502822	1083050	42.390391	H1
chr14	41502823	41702822	200000		gap
chr14	41702823	42689976	987154	41.58063	H1
chr14	42689977	42825476	135500		gap
chr14	42825477	43277401	451925	41.105155	H1
chr14	43277402	43707401	430000		gap
chr14	43707402	44407401	700000	42.264143	H1
chr14	44407402	44907401	500000	40.7818	L2
chr14	44907402	45407401	500000	41.7298	H1
chr14	45407402	45607401	200000	40.1815	L2
chr14	45607402	46307401	700000	42.997286	H1
chr14	46307402	46507401	200000	40.7485	L2
chr14	46507402	49207401	2700000	43.928481	H1
chr14	49207402	49407401	200000	39.748	L2
chr14	49407402	49607401	200000	41.072	H1
chr14	49607402	51007401	1400000	39.269857	L2
chr14	51007402	51607401	600000	43.580833	H1
chr14	51607402	51807401	200000	38.082	L2
chr14	51807402	52107401	300000	42.004333	H1
chr14	52107402	52307401	200000	46.43	H2
chr14	52307402	52607401	300000	42.852333	H1
chr14	52607402	53007401	400000	40.5795	L2
chr14	53007402	54607401	1600000	41.835562	H1
chr14	54607402	55407401	800000	47.77775	H2
chr14	55407402	55707401	300000	43.812333	H1
chr14	55707402	56207401	500000	48.3106	H2
chr14	56207402	56607401	400000	43.35975	H1
chr14	56607402	56807401	200000	40.301	L2
chr14	56807402	63307401	6500000	43.202862	H1
chr14	63307402	63707401	400000	47.48025	H2
chr14	63707402	63907401	200000	43.968	H1
chr14	63907402	64407401	500000	47.4492	H2
chr14	64407402	65207401	800000	44.0135	H1
chr14	65207402	65407401	200000	46.1615	H2
chr14	65407402	68607401	3200000	44.494906	H1
chr14	68607402	69207401	600000	39.783667	L2
chr14	69207402	69407401	200000	43.0405	H1
chr14	69407402	70507401	1100000	47.403818	H2
chr14	70507402	70707401	200000	45.469	H1
chr14	70707402	70907401	200000	50.836	H2
chr14	70907402	71607401	700000	43.806429	H1
chr14	71607402	72007401	400000	40.557	L2
chr14	72007402	72807401	800000	42.5585	H1
chr14	72807402	73007401	200000	39.486	L2
chr14	73007402	73407401	400000	42.31175	H1
chr14	73407402	73607401	200000	40.563	L2
chr14	73607402	73907401	300000	42.758667	H1
chr14	73907402	74807401	900000	39.621444	L2
chr14	74807402	80407401	5600000	43.234071	H1
chr14	80407402	81407401	1000000	38.4408	L2
chr14	81407402	84507401	3100000	36.189839	L1
chr14	84507402	84707401	200000	37.398	L2
chr14	84707402	86007401	1300000	36.438	L1
chr14	86007402	88407401	2400000	39.162458	L2
chr14	88407402	92007401	3600000	36.102306	L1
chr14	92007402	92307401	300000	37.269667	L2
chr14	92307402	93007401	700000	36.376714	L1
chr14	93007402	93307401	300000	37.57	L2
chr14	93307402	94807401	1500000	35.8674	L1
chr14	94807402	95007401	200000	37.231	L2
chr14	95007402	98407401	3400000	36.261176	L1
chr14	98407402	99407401	1000000	39.1529	L2
chr14	99407402	99907401	500000	42.0902	H1
chr14	99907402	101607401	1700000	39.838706	L2
chr14	101607402	102207401	600000	41.921	H1
chr14	102207402	103007401	800000	39.08625	L2
chr14	103007402	103307401	300000	42.069667	H1
chr14	103307402	103607401	300000	38.870333	L2
chr14	103607402	104007401	400000	41.816	H1
chr14	104007402	105407401	1400000	40.026357	L2
chr14	105407402	106207401	800000	41.237125	H1
chr14	106207402	106907401	700000	39.074714	L2
chr14	106907402	110007401	3100000	36.111452	L1
chr14	110007402	110207401	200000	38.254	L2
chr14	110207402	114007401	3800000	36.410105	L1
chr14	114007402	118007401	4000000	38.577525	L2
chr14	118007402	118807401	800000	44.324625	H1
chr14	118807402	119007401	200000	46.215	H2
chr14	119007402	119507401	500000	43.0764	H1
chr14	119507402	120007401	500000	40.323	L2
chr14	120007402	121407401	1400000	43.851429	H1
chr14	121407402	121607401	200000	47.7685	H2
chr14	121607402	122807401	1200000	44.97925	H1
chr14	122807402	123007401	200000	40.42	L2
chr14	123007402	123307401	300000	42.133333	H1
chr14	123307402	125039656	1732255	38.439213	L2
chr14	125039657	125139656	100000		gap
chr15	1	3050000	3050000		gap
chr15	3050001	3250000	200000	42.179	H1
chr15	3250001	5050000	1800000	39.469444	L2
chr15	5050001	5350000	300000	42.073	H1
chr15	5350001	6550000	1200000	39.399583	L2
chr15	6550001	9150000	2600000	42.275962	H1
chr15	9150001	10350000	1200000	39.251083	L2
chr15	10350001	11450000	1100000	42.489	H1
chr15	11450001	11750000	300000	40.233333	L2
chr15	11750001	13250000	1500000	43.957133	H1
chr15	13250001	13750000	500000	38.5044	L2
chr15	13750001	19050000	5300000	36.300019	L1
chr15	19050001	19750000	700000	37.824	L2
chr15	19750001	22250000	2500000	36.61444	L1
chr15	22250001	22450000	200000	37.494	L2
chr15	22450001	24150000	1700000	36.586235	L1
chr15	24150001	25250000	1100000	38.466182	L2
chr15	25250001	25650000	400000	43.62875	H1
chr15	25650001	25950000	300000	46.454667	H2
chr15	25950001	27250000	1300000	40.375462	L2
chr15	27250001	27450000	200000	43.289	H1
chr15	27450001	27950000	500000	46.7004	H2
chr15	27950001	28350000	400000	43.228	H1
chr15	28350001	30650000	2300000	38.608522	L2
chr15	30650001	31250000	600000	42.872833	H1
chr15	31250001	31450000	200000	47.717	H2
chr15	31450001	32350000	900000	42.640778	H1
chr15	32350001	33950000	1600000	39.8735	L2
chr15	33950001	34950000	1000000	42.2911	H1
chr15	34950001	35150000	200000	39.169	L2
chr15	35150001	35350000	200000	41.9935	H1
chr15	35350001	35850000	500000	38.6854	L2
chr15	35850001	36450000	600000	43.241833	H1
chr15	36450001	37250000	800000	46.090625	H2
chr15	37250001	38250000	1000000	43.6	H1
chr15	38250001	38450000	200000	47.1095	H2
chr15	38450001	38950000	500000	44.5648	H1
chr15	38950001	39250000	300000	39.551	L2
chr15	39250001	39550000	300000	36.916	L1
chr15	39550001	40050000	500000	42.4594	H1
chr15	40050001	45050000	5000000	38.40582	L2
chr15	45050001	45250000	200000	36.347	L1
chr15	45250001	45950000	700000	37.334714	L2
chr15	45950001	47150000	1200000	36.4135	L1
chr15	47150001	47450000	300000	37.506667	L2
chr15	47450001	48650000	1200000	35.182583	L1
chr15	48650001	49250000	600000	37.517667	L2
chr15	49250001	50150000	900000	36.184778	L1
chr15	50150001	51450000	1300000	37.630462	L2
chr15	51450001	51950000	500000	41.9052	H1
chr15	51950001	52950000	1000000	39.8935	L2
chr15	52950001	53250000	300000	42.4	H1
chr15	53250001	54750000	1500000	39.577	L2
chr15	54750001	55750000	1000000	42.1713	H1
chr15	55750001	57350000	1600000	38.932625	L2
chr15	57350001	57550000	200000	42.854	H1
chr15	57550001	57750000	200000	46.887	H2
chr15	57750001	59450000	1700000	44.484824	H1
chr15	59450001	59650000	200000	46.8865	H2
chr15	59650001	59850000	200000	44.0015	H1
chr15	59850001	60550000	700000	39.521571	L2
chr15	60550001	60750000	200000	41.679	H1
chr15	60750001	61650000	900000	39.589333	L2
chr15	61650001	62250000	600000	43.459167	H1
chr15	62250001	63450000	1200000	39.0025	L2
chr15	63450001	64650000	1200000	43.152	H1
chr15	64650001	65750000	1100000	39.544727	L2
chr15	65750001	66250000	500000	42.1946	H1
chr15	66250001	66550000	300000	39.53	L2
chr15	66550001	67050000	500000	46.0194	H2
chr15	67050001	67350000	300000	42.171667	H1
chr15	67350001	67850000	500000	39.5636	L2
chr15	67850001	69050000	1200000	42.42125	H1
chr15	69050001	71650000	2600000	38.415385	L2
chr15	71650001	72450000	800000	42.926375	H1
chr15	72450001	73050000	600000	47.135667	H2
chr15	73050001	73250000	200000	42.083	H1
chr15	73250001	74650000	1400000	49.903357	H2
chr15	74650001	75450000	800000	44.975375	H1
chr15	75450001	76950000	1500000	50.2054	H2
chr15	76950001	77150000	200000	43.466	H1
chr15	77150001	77350000	200000	46.3595	H2
chr15	77350001	77550000	200000	45.637	H1
chr15	77550001	80350000	2800000	50.582786	H2
chr15	80350001	81550000	1200000	44.533083	H1
chr15	81550001	82350000	800000	48.519	H2
chr15	82350001	82750000	400000	43.34875	H1
chr15	82750001	86750000	4000000	49.1854	H2
chr15	86750001	87350000	600000	45.341167	H1
chr15	87350001	88050000	700000	47.074143	H2
chr15	88050001	88350000	300000	45.299	H1
chr15	88350001	89450000	1100000	48.465636	H2
chr15	89450001	90550000	1100000	40.217364	L2
chr15	90550001	90950000	400000	41.05775	H1
chr15	90950001	91150000	200000	40.2795	L2
chr15	91150001	91550000	400000	41.79425	H1
chr15	91550001	91750000	200000	40.3965	L2
chr15	91750001	91950000	200000	42.821	H1
chr15	91950001	92450000	500000	39.6498	L2
chr15	92450001	97550000	5100000	43.220451	H1
chr15	97550001	97950000	400000	49.86775	H2
chr15	97950001	98450000	500000	44.403	H1
chr15	98450001	99850000	1400000	48.645571	H2
chr15	99850001	100050000	200000	44.0465	H1
chr15	100050001	101450000	1400000	48.621286	H2
chr15	101450001	101650000	200000	45.313	H1
chr15	101650001	102250000	600000	48.7485	H2
chr15	102250001	102850000	600000	44.5265	H1
chr15	102850001	103250000	400000	47.3985	H2
chr15	103250001	103650000	400000	42.9745	H1
chr15	103650001	103973951	323951	39.967411	L2
chr15	103973952	104073951	100000		gap
chr16	1	3050000	3050000		gap
chr16	3050001	3450000	400000	39.91775	L2
chr16	3450001	4250000	800000	44.284375	H1
chr16	4250001	5350000	1100000	47.438182	H2
chr16	5350001	6350000	1000000	43.6243	H1
chr16	6350001	6550000	200000	40.3275	L2
chr16	6550001	7350000	800000	41.872375	H1
chr16	7350001	7550000	200000	40.811	L2
chr16	7550001	8150000	600000	41.797333	H1
chr16	8150001	8650000	500000	46.7372	H2
chr16	8650001	10150000	1500000	43.7836	H1
chr16	10150001	10850000	700000	48.585286	H2
chr16	10850001	11150000	300000	44.47	H1
chr16	11150001	11650000	500000	46.5764	H2
chr16	11650001	14350000	2700000	43.539	H1
chr16	14350001	16650000	2300000	40.166217	L2
chr16	16650001	17050000	400000	45.11875	H1
chr16	17050001	18650000	1600000	47.78825	H2
chr16	18650001	18850000	200000	42.2335	H1
chr16	18850001	19650000	800000	39.10225	L2
chr16	19650001	20350000	700000	42.945857	H1
chr16	20350001	20550000	200000	48.383	H2
chr16	20550001	20950000	400000	43.107	H1
chr16	20950001	21250000	300000	47.576333	H2
chr16	21250001	22250000	1000000	44.1709	H1
chr16	22250001	22450000	200000	46.1655	H2
chr16	22450001	24350000	1900000	43.683263	H1
chr16	24350001	28550000	4200000	39.377286	L2
chr16	28550001	29450000	900000	42.206778	H1
chr16	29450001	30150000	700000	46.590143	H2
chr16	30150001	30350000	200000	43.6425	H1
chr16	30350001	30850000	500000	47.1028	H2
chr16	30850001	31250000	400000	44.555	H1
chr16	31250001	31450000	200000	47.4	H2
chr16	31450001	31650000	200000	39.37	L2
chr16	31650001	32450000	800000	44.1825	H1
chr16	32450001	32650000	200000	48.5165	H2
chr16	32650001	33650000	1000000	44.0996	H1
chr16	33650001	33950000	300000	46.936333	H2
chr16	33950001	34650000	700000	44.451857	H1
chr16	34650001	35550000	900000	46.994889	H2
chr16	35550001	36050000	500000	42.5022	H1
chr16	36050001	36250000	200000	40.488	L2
chr16	36250001	36550000	300000	43.267333	H1
chr16	36550001	36750000	200000	40.0045	L2
chr16	36750001	36950000	200000	41.1685	H1
chr16	36950001	37250000	300000	36.653667	L1
chr16	37250001	38950000	1700000	43.476059	H1
chr16	38950001	39850000	900000	38.592444	L2
chr16	39850001	40050000	200000	36.9615	L1
chr16	40050001	43350000	3300000	38.324939	L2
chr16	43350001	44550000	1200000	42.844833	H1
chr16	44550001	45450000	900000	40.092222	L2
chr16	45450001	45850000	400000	41.60825	H1
chr16	45850001	47150000	1300000	38.970231	L2
chr16	47150001	47350000	200000	36.7205	L1
chr16	47350001	48050000	700000	38.852286	L2
chr16	48050001	48450000	400000	41.99275	H1
chr16	48450001	49650000	1200000	39.30825	L2
chr16	49650001	50050000	400000	42.146	H1
chr16	50050001	52650000	2600000	38.797962	L2
chr16	52650001	54650000	2000000	36.3308	L1
chr16	54650001	55550000	900000	38.727	L2
chr16	55550001	55950000	400000	42.81825	H1
chr16	55950001	56650000	700000	39.643857	L2
chr16	56650001	56850000	200000	41.105	H1
chr16	56850001	57050000	200000	40.7595	L2
chr16	57050001	57450000	400000	42.28125	H1
chr16	57450001	58150000	700000	39.413857	L2
chr16	58150001	58550000	400000	41.44175	H1
chr16	58550001	59250000	700000	38.210857	L2
chr16	59250001	59450000	200000	42.073	H1
chr16	59450001	59850000	400000	38.486	L2
chr16	59850001	60550000	700000	36.542	L1
chr16	60550001	60750000	200000	37.6645	L2
chr16	60750001	62050000	1300000	36.242077	L1
chr16	62050001	63350000	1300000	38.680385	L2
chr16	63350001	63950000	600000	36.414167	L1
chr16	63950001	66050000	2100000	38.373714	L2
chr16	66050001	66250000	200000	36.5735	L1
chr16	66250001	66450000	200000	37.551	L2
chr16	66450001	69650000	3200000	35.77925	L1
chr16	69650001	70850000	1200000	38.190333	L2
chr16	70850001	72150000	1300000	36.599077	L1
chr16	72150001	73650000	1500000	38.819467	L2
chr16	73650001	73850000	200000	36.1265	L1
chr16	73850001	74650000	800000	37.053375	L2
chr16	74650001	75250000	600000	36.402333	L1
chr16	75250001	75850000	600000	38.4185	L2
chr16	75850001	76350000	500000	41.4974	H1
chr16	76350001	77150000	800000	39.138125	L2
chr16	77150001	77450000	300000	36.460667	L1
chr16	77450001	77950000	500000	38.5426	L2
chr16	77950001	78450000	500000	42.5062	H1
chr16	78450001	78850000	400000	38.2525	L2
chr16	78850001	83150000	4300000	36.34886	L1
chr16	83150001	83350000	200000	37.2905	L2
chr16	83350001	83650000	300000	36.313333	L1
chr16	83650001	84450000	800000	38.139125	L2
chr16	84450001	85050000	600000	41.9765	H1
chr16	85050001	87050000	2000000	38.8007	L2
chr16	87050001	87650000	600000	43.482	H1
chr16	87650001	89350000	1700000	38.990059	L2
chr16	89350001	89550000	200000	43.661	H1
chr16	89550001	89950000	400000	47.56175	H2
chr16	89950001	90150000	200000	44.868	H1
chr16	90150001	90750000	600000	47.034333	H2
chr16	90750001	90950000	200000	43.8165	H1
chr16	90950001	91450000	500000	46.9628	H2
chr16	91450001	91650000	200000	44.6015	H1
chr16	91650001	92650000	1000000	47.3234	H2
chr16	92650001	93450000	800000	45.2835	H1
chr16	93450001	94150000	700000	47.802	H2
chr16	94150001	94550000	400000	43.6005	H1
chr16	94550001	94750000	200000	46.687	H2
chr16	94750001	95150000	400000	44.9745	H1
chr16	95150001	95650000	500000	46.4868	H2
chr16	95650001	97450000	1800000	44.397056	H1
chr16	97450001	97650000	200000	46.667	H2
chr16	97650001	97908968	258968	42.139529	H1
chr16	97908969	98008968	100000		gap
chr17	1	3050000	3050000		gap
chr17	3050001	3650000	600000	43.492	H1
chr17	3650001	4450000	800000	40.22525	L2
chr17	4450001	5250000	800000	43.60375	H1
chr17	5250001	5450000	200000	47.0695	H2
chr17	5450001	5750000	300000	45.792667	H1
chr17	5750001	6464962	714962	46.537623	H2
chr17	6464963	6630962	166000		gap
chr17	6630963	7030962	400000	47.34975	H2
chr17	7030963	7330962	300000	45.443333	H1
chr17	7330963	7730962	400000	47.643	H2
chr17	7730963	8030962	300000	44.687667	H1
chr17	8030963	8830962	800000	46.397875	H2
chr17	8830963	9030962	200000	45.3125	H1
chr17	9030963	9230962	200000	46.2155	H2
chr17	9230963	9530962	300000	42.503667	H1
chr17	9530963	9830962	300000	40.727667	L2
chr17	9830963	10930962	1100000	43.056727	H1
chr17	10930963	11430962	500000	39.9308	L2
chr17	11430963	12330962	900000	43.268444	H1
chr17	12330963	12530962	200000	47.3885	H2
chr17	12530963	12830962	300000	45.158667	H1
chr17	12830963	13474840	643878	46.275979	H2
chr17	13474841	13524840	50000		gap
chr17	13524841	13811874	287034	46.771682	H2
chr17	13811875	13874874	63000		gap
chr17	13874875	14374874	500000	44.2554	H1
chr17	14374875	14674874	300000	46.984	H2
chr17	14674875	15274874	600000	43.338833	H1
chr17	15274875	15474874	200000	46.248	H2
chr17	15474875	16074874	600000	42.853	H1
chr17	16074875	19274874	3200000	38.566406	L2
chr17	19274875	19574874	300000	36.415333	L1
chr17	19574875	19874874	300000	37.732	L2
chr17	19874875	20074874	200000	35.7425	L1
chr17	20074875	20374874	300000	37.584667	L2
chr17	20374875	20874874	500000	36.313	L1
chr17	20874875	21174874	300000	38.459667	L2
chr17	21174875	21474874	300000	43.009	H1
chr17	21474875	23774874	2300000	39.200435	L2
chr17	23774875	26874874	3100000	49.28771	H2
chr17	26874875	27074874	200000	44.5545	H1
chr17	27074875	30174874	3100000	49.995355	H2
chr17	30174875	31074874	900000	44.856333	H1
chr17	31074875	32474874	1400000	48.732857	H2
chr17	32474875	33374874	900000	44.054556	H1
chr17	33374875	33574874	200000	39.8105	L2
chr17	33574875	34074874	500000	44.3102	H1
chr17	34074875	34474874	400000	49.9885	H2
chr17	34474875	34774874	300000	45.237333	H1
chr17	34774875	35681828	906954	49.594816	H2
chr17	35681829	35731828	50000		gap
chr17	35731829	36531828	800000	48.36675	H2
chr17	36531829	37431828	900000	43.202333	H1
chr17	37431829	38831828	1400000	38.581	L2
chr17	38831829	39131828	300000	36.355667	L1
chr17	39131829	40231828	1100000	37.354091	L2
chr17	40231829	40431828	200000	36.8825	L1
chr17	40431829	42931828	2500000	38.223	L2
chr17	42931829	45031828	2100000	43.548	H1
chr17	45031829	45431828	400000	40.37425	L2
chr17	45431829	49531828	4100000	48.20978	H2
chr17	49531829	50131828	600000	45.283167	H1
chr17	50131829	50531828	400000	47.08025	H2
chr17	50531829	51131828	600000	42.463833	H1
chr17	51131829	51631828	500000	38.1224	L2
chr17	51631829	52431828	800000	41.48925	H1
chr17	52431829	53731828	1300000	39.650769	L2
chr17	53731829	54331828	600000	41.7485	H1
chr17	54331829	56231828	1900000	38.789947	L2
chr17	56231829	57631828	1400000	50.732643	H2
chr17	57631829	59631828	2000000	39.3025	L2
chr17	59631829	60531828	900000	36.094889	L1
chr17	60531829	60731828	200000	37.529	L2
chr17	60731829	62431828	1700000	36.410647	L1
chr17	62431829	62831828	400000	38.7595	L2
chr17	62831829	64131828	1300000	41.667462	H1
chr17	64131829	64431828	300000	40.221667	L2
chr17	64431829	65331828	900000	41.978333	H1
chr17	65331829	65731828	400000	40.4495	L2
chr17	65731829	66431828	700000	43.836286	H1
chr17	66431829	66831828	400000	46.57075	H2
chr17	66831829	68631828	1800000	43.856778	H1
chr17	68631829	68931828	300000	40.547667	L2
chr17	68931829	69931828	1000000	43.0248	H1
chr17	69931829	70631828	700000	39.867143	L2
chr17	70631829	74831828	4200000	43.635167	H1
chr17	74831829	75031828	200000	40.073	L2
chr17	75031829	75931828	900000	42.683333	H1
chr17	75931829	76931828	1000000	38.4606	L2
chr17	76931829	77731828	800000	36.28225	L1
chr17	77731829	78431828	700000	38.377714	L2
chr17	78431829	81531828	3100000	42.932129	H1
chr17	81531829	83131828	1600000	38.763	L2
chr17	83131829	83331828	200000	42.333	H1
chr17	83331829	83631828	300000	47.356333	H2
chr17	83631829	84031828	400000	44.105	H1
chr17	84031829	84531828	500000	48.7302	H2
chr17	84531829	85831828	1300000	43.641923	H1
chr17	85831829	86031828	200000	47.7285	H2
chr17	86031829	87431828	1400000	45.672286	H1
chr17	87431829	87831828	400000	48.27775	H2
chr17	87831829	88031828	200000	45.6385	H1
chr17	88031829	88231828	200000	47.2565	H2
chr17	88231829	89331828	1100000	43.374545	H1
chr17	89331829	90431828	1100000	38.630182	L2
chr17	90431829	90731828	300000	36.816667	L1
chr17	90731829	91931828	1200000	37.302667	L2
chr17	91931829	92531828	600000	36.491833	L1
chr17	92531829	93031828	500000	37.0726	L2
chr17	93031829	93231828	200000	36.0355	L1
chr17	93231829	93931828	700000	37.848143	L2
chr17	93931829	94231828	300000	36.754	L1
chr17	94231829	95194699	962871	38.900187	L2
chr17	95194700	95294699	100000		gap
chr18	1	3000000	3000000		gap
chr18	3000001	3400000	400000	40.62125	L2
chr18	3400001	7100000	3700000	42.48527	H1
chr18	7100001	7500000	400000	39.8795	L2
chr18	7500001	7800000	300000	41.633333	H1
chr18	7800001	9200000	1400000	39.898143	L2
chr18	9200001	9900000	700000	41.530857	H1
chr18	9900001	10800000	900000	39.878667	L2
chr18	10800001	15500000	4700000	43.002426	H1
chr18	15500001	17800000	2300000	38.857609	L2
chr18	17800001	18900000	1100000	36.530364	L1
chr18	18900001	19200000	300000	37.789	L2
chr18	19200001	19400000	200000	35.7055	L1
chr18	19400001	20600000	1200000	38.50825	L2
chr18	20600001	21600000	1000000	42.677	H1
chr18	21600001	23800000	2200000	39.218091	L2
chr18	23800001	25300000	1500000	43.722667	H1
chr18	25300001	25600000	300000	39.271667	L2
chr18	25600001	25900000	300000	48.982333	H2
chr18	25900001	26100000	200000	41.2715	H1
chr18	26100001	31700000	5600000	38.365768	L2
chr18	31700001	32000000	300000	42.284	H1
chr18	32000001	32200000	200000	47.236	H2
chr18	32200001	32800000	600000	43.868333	H1
chr18	32800001	33800000	1000000	40.5572	L2
chr18	33800001	34800000	1000000	43.7845	H1
chr18	34800001	35000000	200000	46.2785	H2
chr18	35000001	35900000	900000	43.894333	H1
chr18	35900001	36300000	400000	48.65275	H2
chr18	36300001	37000000	700000	43.565143	H1
chr18	37000001	37700000	700000	40.186714	L2
chr18	37700001	38100000	400000	43.903	H1
chr18	38100001	38400000	300000	49.207333	H2
chr18	38400001	38600000	200000	44.2405	H1
chr18	38600001	38800000	200000	47.1215	H2
chr18	38800001	39900000	1100000	43.520273	H1
chr18	39900001	42000000	2100000	39.264333	L2
chr18	42000001	43200000	1200000	42.394833	H1
chr18	43200001	43400000	200000	40.3965	L2
chr18	43400001	43600000	200000	41.657	H1
chr18	43600001	44500000	900000	39.041889	L2
chr18	44500001	44800000	300000	44.101667	H1
chr18	44800001	46200000	1400000	39.808071	L2
chr18	46200001	47900000	1700000	42.443588	H1
chr18	47900001	48400000	500000	38.7162	L2
chr18	48400001	48800000	400000	36.7755	L1
chr18	48800001	50100000	1300000	38.574462	L2
chr18	50100001	50400000	300000	42.915333	H1
chr18	50400001	52900000	2500000	38.29488	L2
chr18	52900001	54000000	1100000	42.664909	H1
chr18	54000001	54800000	800000	40.5	L2
chr18	54800001	55300000	500000	42.0072	H1
chr18	55300001	56300000	1000000	39.8686	L2
chr18	56300001	58300000	2000000	42.57735	H1
chr18	58300001	60700000	2400000	39.779417	L2
chr18	60700001	61600000	900000	49.062778	H2
chr18	61600001	61800000	200000	45.806	H1
chr18	61800001	62000000	200000	47.6115	H2
chr18	62000001	63800000	1800000	42.779389	H1
chr18	63800001	64000000	200000	39.728	L2
chr18	64000001	66800000	2800000	43.97975	H1
chr18	66800001	67100000	300000	40.361333	L2
chr18	67100001	67400000	300000	43.913	H1
chr18	67400001	67600000	200000	46.7625	H2
chr18	67600001	70100000	2500000	42.2718	H1
chr18	70100001	70600000	500000	39.6294	L2
chr18	70600001	70800000	200000	42.335	H1
chr18	70800001	71500000	700000	38.991857	L2
chr18	71500001	72000000	500000	36.4416	L1
chr18	72000001	73200000	1200000	38.182	L2
chr18	73200001	74000000	800000	42.850875	H1
chr18	74000001	74200000	200000	46.816	H2
chr18	74200001	74700000	500000	44.7494	H1
chr18	74700001	75100000	400000	46.66425	H2
chr18	75100001	75400000	300000	45.294333	H1
chr18	75400001	76300000	900000	48.481222	H2
chr18	76300001	76500000	200000	44.1745	H1
chr18	76500001	76900000	400000	46.55725	H2
chr18	76900001	77300000	400000	43.2675	H1
chr18	77300001	78100000	800000	46.163625	H2
chr18	78100001	78600000	500000	43.4862	H1
chr18	78600001	78800000	200000	40.8785	L2
chr18	78800001	79200000	400000	42.75775	H1
chr18	79200001	80000000	800000	39.341125	L2
chr18	80000001	80800000	800000	47.918375	H2
chr18	80800001	81000000	200000	40.9315	L2
chr18	81000001	82214194	1214194	45.001705	H1
chr18	82214195	82229194	15000		gap
chr18	82229195	82429194	200000	44.561	H1
chr18	82429195	83029194	600000	47.2865	H2
chr18	83029195	84329194	1300000	44.320231	H1
chr18	84329195	84529194	200000	39.6745	L2
chr18	84529195	85029194	500000	43.4098	H1
chr18	85029195	87329194	2300000	38.168217	L2
chr18	87329195	88229194	900000	36.490778	L1
chr18	88229195	89229194	1000000	38.0679	L2
chr18	89229195	89829194	600000	36.868333	L1
chr18	89829195	90620763	791569	38.612395	L2
chr18	90620764	90720763	100000		gap
chr19	1	3050000	3050000		gap
chr19	3050001	3350000	300000	42.496333	H1
chr19	3350001	6739925	3389925	48.794382	H2
chr19	6739926	6789925	50000		gap
chr19	6789926	7289925	500000	51.2182	H2
chr19	7289926	7689925	400000	43.592	H1
chr19	7689926	8489925	800000	40.2815	L2
chr19	8489926	8889925	400000	45.38725	H1
chr19	8889926	9089925	200000	47.311	H2
chr19	9089926	9789925	700000	40.093286	L2
chr19	9789926	9989925	200000	44.215	H1
chr19	9989926	10989925	1000000	48.7086	H2
chr19	10989926	11689925	700000	40.209143	L2
chr19	11689926	11989925	300000	42.636333	H1
chr19	11989926	12389925	400000	39.7645	L2
chr19	12389926	12589925	200000	42.4095	H1
chr19	12589926	13289925	700000	38.740857	L2
chr19	13289926	13489925	200000	36.405	L1
chr19	13489926	15589925	2100000	39.272333	L2
chr19	15589926	16589925	1000000	42.6541	H1
chr19	16589926	16789925	200000	37.845	L2
chr19	16789926	17589925	800000	42.492375	H1
chr19	17589926	18489925	900000	40.085	L2
chr19	18489926	18889925	400000	41.98675	H1
chr19	18889926	19589925	700000	38.288429	L2
chr19	19589926	19789925	200000	36.1995	L1
chr19	19789926	20989925	1200000	38.382583	L2
chr19	20989926	21989925	1000000	41.7473	H1
chr19	21989926	22789925	800000	40.058875	L2
chr19	22789926	25289925	2500000	43.47672	H1
chr19	25289926	25589925	300000	46.251667	H2
chr19	25589926	25989925	400000	42.23525	H1
chr19	25989926	26389925	400000	40.5495	L2
chr19	26389926	27589925	1200000	42.757417	H1
chr19	27589926	27889925	300000	39.633667	L2
chr19	27889926	30289925	2400000	42.234583	H1
chr19	30289926	31989925	1700000	39.698647	L2
chr19	31989926	33089925	1100000	42.680091	H1
chr19	33089926	34089925	1000000	38.4474	L2
chr19	34089926	34289925	200000	41.678	H1
chr19	34289926	34489925	200000	40.3695	L2
chr19	34489926	34889925	400000	42.0625	H1
chr19	34889926	35989925	1100000	39.158091	L2
chr19	35989926	38889925	2900000	42.860517	H1
chr19	38889926	40189925	1300000	39.058077	L2
chr19	40189926	40989925	800000	44.459	H1
chr19	40989926	41189925	200000	46.747	H2
chr19	41189926	41589925	400000	43.3695	H1
chr19	41589926	42789925	1200000	47.735833	H2
chr19	42789926	43389925	600000	39.749167	L2
chr19	43389926	43589925	200000	44.8215	H1
chr19	43589926	43989925	400000	46.0625	H2
chr19	43989926	44389925	400000	44.579	H1
chr19	44389926	45289925	900000	48.149111	H2
chr19	45289926	45489925	200000	43.085	H1
chr19	45489926	45789925	300000	47.864667	H2
chr19	45789926	46289925	500000	44.8778	H1
chr19	46289926	46689925	400000	49.25475	H2
chr19	46689926	47089925	400000	44.90475	H1
chr19	47089926	47489925	400000	50.2765	H2
chr19	47489926	47789925	300000	44.983	H1
chr19	47789926	47989925	200000	46.2225	H2
chr19	47989926	48589925	600000	43.785833	H1
chr19	48589926	52689925	4100000	38.628073	L2
chr19	52689926	53389925	700000	44.015429	H1
chr19	53389926	53589925	200000	48.0525	H2
chr19	53589926	54489925	900000	43.719444	H1
chr19	54489926	54689925	200000	40.33	L2
chr19	54689926	55589925	900000	43.702667	H1
chr19	55589926	55789925	200000	47.5865	H2
chr19	55789926	56189925	400000	45.91975	H1
chr19	56189926	57189925	1000000	46.7293	H2
chr19	57189926	58789925	1600000	43.905563	H1
chr19	58789926	58989925	200000	47.7275	H2
chr19	58989926	61089925	2100000	42.769143	H1
chr19	61089926	61320004	230079	40.691001	L2
chr19	61320005	61420004	100000		gap
chr2	1	3050000	3050000		gap
chr2	3050001	6550000	3500000	43.895543	H1
chr2	6550001	9450000	2900000	38.741379	L2
chr2	9450001	11850000	2400000	42.959792	H1
chr2	11850001	13050000	1200000	39.904417	L2
chr2	13050001	13350000	300000	41.548	H1
chr2	13350001	17550000	4200000	39.143667	L2
chr2	17550001	18050000	500000	42.8996	H1
chr2	18050001	18450000	400000	39.51475	L2
chr2	18450001	19050000	600000	42.525667	H1
chr2	19050001	19250000	200000	40.7125	L2
chr2	19250001	19750000	500000	42.6098	H1
chr2	19750001	20350000	600000	40.090667	L2
chr2	20350001	21350000	1000000	42.3349	H1
chr2	21350001	22450000	1100000	39.621091	L2
chr2	22450001	22650000	200000	41.059	H1
chr2	22650001	24050000	1400000	39.053571	L2
chr2	24050001	24850000	800000	44.206875	H1
chr2	24850001	26550000	1700000	50.070118	H2
chr2	26550001	26750000	200000	42.359	H1
chr2	26750001	34050000	7300000	49.503781	H2
chr2	34050001	34250000	200000	38.8715	L2
chr2	34250001	35150000	900000	44.298	H1
chr2	35150001	36150000	1000000	47.7091	H2
chr2	36150001	37550000	1400000	39.146	L2
chr2	37550001	37950000	400000	44.42775	H1
chr2	37950001	38150000	200000	38.919	L2
chr2	38150001	38650000	500000	46.7334	H2
chr2	38650001	38950000	300000	42.127	H1
chr2	38950001	40450000	1500000	38.411867	L2
chr2	40450001	41450000	1000000	36.2606	L1
chr2	41450001	41650000	200000	37.4125	L2
chr2	41650001	42650000	1000000	36.3123	L1
chr2	42650001	42850000	200000	37.4	L2
chr2	42850001	43150000	300000	36.758667	L1
chr2	43150001	46650000	3500000	38.341371	L2
chr2	46650001	47350000	700000	36.387714	L1
chr2	47350001	48750000	1400000	38.515643	L2
chr2	48750001	48950000	200000	36.3245	L1
chr2	48950001	49250000	300000	38.724667	L2
chr2	49250001	50150000	900000	42.824889	H1
chr2	50150001	51350000	1200000	40.24875	L2
chr2	51350001	52950000	1600000	42.218312	H1
chr2	52950001	54350000	1400000	38.616071	L2
chr2	54350001	55650000	1300000	36.689077	L1
chr2	55650001	55950000	300000	38.314	L2
chr2	55950001	56650000	700000	36.642571	L1
chr2	56650001	56950000	300000	39.355333	L2
chr2	56950001	57250000	300000	42.401	H1
chr2	57250001	58350000	1100000	39.328	L2
chr2	58350001	59750000	1400000	43.463286	H1
chr2	59750001	59950000	200000	40.5225	L2
chr2	59950001	60750000	800000	42.50425	H1
chr2	60750001	61850000	1100000	39.686273	L2
chr2	61850001	62150000	300000	36.687667	L1
chr2	62150001	62550000	400000	39.7905	L2
chr2	62550001	63350000	800000	36.726375	L1
chr2	63350001	67950000	4600000	38.6995	L2
chr2	67950001	68350000	400000	42.9245	H1
chr2	68350001	68650000	300000	39.743667	L2
chr2	68650001	73450000	4800000	43.027708	H1
chr2	73450001	74450000	1000000	40.8238	L2
chr2	74450001	77850000	3400000	42.248882	H1
chr2	77850001	81650000	3800000	39.101395	L2
chr2	81650001	82150000	500000	35.7676	L1
chr2	82150001	82350000	200000	37.665	L2
chr2	82350001	82550000	200000	36.5155	L1
chr2	82550001	83450000	900000	38.482667	L2
chr2	83450001	83850000	400000	41.27475	H1
chr2	83850001	84350000	500000	38.5688	L2
chr2	84350001	84650000	300000	43.999333	H1
chr2	84650001	84950000	300000	47.125667	H2
chr2	84950001	85150000	200000	42.4785	H1
chr2	85150001	85550000	400000	37.6435	L2
chr2	85550001	85750000	200000	36.511	L1
chr2	85750001	85950000	200000	37.072	L2
chr2	85950001	86950000	1000000	36.0847	L1
chr2	86950001	87450000	500000	37.9742	L2
chr2	87450001	89050000	1600000	36.41125	L1
chr2	89050001	89350000	300000	37.443	L2
chr2	89350001	89550000	200000	36.674	L1
chr2	89550001	90150000	600000	39.1055	L2
chr2	90150001	90850000	700000	43.369429	H1
chr2	90850001	91150000	300000	47.690667	H2
chr2	91150001	91750000	600000	42.709167	H1
chr2	91750001	91950000	200000	49.44	H2
chr2	91950001	92150000	200000	41.7815	H1
chr2	92150001	93850000	1700000	48.896529	H2
chr2	93850001	94050000	200000	40.653	L2
chr2	94050001	94650000	600000	42.7835	H1
chr2	94650001	96150000	1500000	38.248333	L2
chr2	96150001	97250000	1100000	36.471091	L1
chr2	97250001	97850000	600000	37.084833	L2
chr2	97850001	100550000	2700000	36.601889	L1
chr2	100550001	101350000	800000	38.598375	L2
chr2	101350001	104650000	3300000	43.622606	H1
chr2	104650001	104850000	200000	39.5295	L2
chr2	104850001	105550000	700000	44.540857	H1
chr2	105550001	106450000	900000	39.118889	L2
chr2	106450001	106850000	400000	42.48175	H1
chr2	106850001	110850000	4000000	38.3943	L2
chr2	110850001	111350000	500000	35.9614	L1
chr2	111350001	112050000	700000	38.500857	L2
chr2	112050001	112650000	600000	41.868667	H1
chr2	112650001	112950000	300000	40.401	L2
chr2	112950001	114050000	1100000	41.524909	H1
chr2	114050001	115550000	1500000	38.281467	L2
chr2	115550001	115950000	400000	41.68775	H1
chr2	115950001	116650000	700000	39.704286	L2
chr2	116650001	117450000	800000	42.204125	H1
chr2	117450001	117750000	300000	40.260333	L2
chr2	117750001	118250000	500000	43.1636	H1
chr2	118250001	119250000	1000000	46.8171	H2
chr2	119250001	119850000	600000	43.270667	H1
chr2	119850001	120150000	300000	48.056	H2
chr2	120150001	120650000	500000	42.9602	H1
chr2	120650001	120850000	200000	40.145	L2
chr2	120850001	122050000	1200000	43.580583	H1
chr2	122050001	122250000	200000	47.2335	H2
chr2	122250001	122650000	400000	42.29075	H1
chr2	122650001	124250000	1600000	39.004125	L2
chr2	124250001	125650000	1400000	42.887929	H1
chr2	125650001	126050000	400000	40.7815	L2
chr2	126050001	127150000	1100000	42.349818	H1
chr2	127150001	127550000	400000	48.5865	H2
chr2	127550001	127950000	400000	43.42325	H1
chr2	127950001	128450000	500000	46.1838	H2
chr2	128450001	130350000	1900000	44.051947	H1
chr2	130350001	130550000	200000	47.5485	H2
chr2	130550001	130850000	300000	42.755	H1
chr2	130850001	131050000	200000	48.262	H2
chr2	131050001	133450000	2400000	43.475792	H1
chr2	133450001	135150000	1700000	39.338647	L2
chr2	135150001	135850000	700000	41.709714	H1
chr2	135850001	136850000	1000000	39.7204	L2
chr2	136850001	137050000	200000	42.0085	H1
chr2	137050001	142350000	5300000	39.115264	L2
chr2	142350001	142750000	400000	41.8465	H1
chr2	142750001	143450000	700000	40.438857	L2
chr2	143450001	143850000	400000	43.905	H1
chr2	143850001	144050000	200000	47.2885	H2
chr2	144050001	147350000	3300000	42.885667	H1
chr2	147350001	147550000	200000	40.578	L2
chr2	147550001	148750000	1200000	42.797667	H1
chr2	148750001	149650000	900000	38.749667	L2
chr2	149650001	149950000	300000	41.711667	H1
chr2	149950001	150350000	400000	40.4675	L2
chr2	150350001	151650000	1300000	43.903538	H1
chr2	151650001	153850000	2200000	47.788227	H2
chr2	153850001	155450000	1600000	44.30075	H1
chr2	155450001	155950000	500000	47.3502	H2
chr2	155950001	156150000	200000	43.467	H1
chr2	156150001	156750000	600000	49.384667	H2
chr2	156750001	157150000	400000	45.658	H1
chr2	157150001	158750000	1600000	48.051812	H2
chr2	158750001	159550000	800000	42.497375	H1
chr2	159550001	159850000	300000	40.460667	L2
chr2	159850001	160150000	300000	43.797667	H1
chr2	160150001	160450000	300000	46.994667	H2
chr2	160450001	161550000	1100000	43.075364	H1
chr2	161550001	161850000	300000	40.728	L2
chr2	161850001	162750000	900000	43.523667	H1
chr2	162750001	163950000	1200000	47.718417	H2
chr2	163950001	164250000	300000	44.331667	H1
chr2	164250001	169050000	4800000	49.599896	H2
chr2	169050001	169350000	300000	45.035667	H1
chr2	169350001	170450000	1100000	46.634182	H2
chr2	170450001	172050000	1600000	43.8465	H1
chr2	172050001	173650000	1600000	49.438187	H2
chr2	173650001	174050000	400000	44.79975	H1
chr2	174050001	174750000	700000	46.580143	H2
chr2	174750001	175341094	591094	40.43459	L2
chr2	175341095	175391094	50000		gap
chr2	175391095	175785187	394093	40.16721	L2
chr2	175785188	175835187	50000		gap
chr2	175835188	176061729	226542	39.907723	L2
chr2	176061730	176111729	50000		gap
chr2	176111730	176240665	128936	40.447443	L2
chr2	176240666	176290665	50000		gap
chr2	176290666	177305880	1015215	40.365003	L2
chr2	177305881	177355880	50000		gap
chr2	177355881	177755880	400000	40.264	L2
chr2	177755881	181055880	3300000	48.128121	H2
chr2	181055881	181655017	599137	44.04125	H1
chr2	181655018	181755017	100000		gap
chr3	1	3000000	3000000		gap
chr3	3000001	3100000	100000	45.696	H1
chr3	3100001	5800000	2700000	38.142259	L2
chr3	5800001	6200000	400000	36.9805	L1
chr3	6200001	8600000	2400000	38.459375	L2
chr3	8600001	10500000	1900000	44.072895	H1
chr3	10500001	12100000	1600000	38.216437	L2
chr3	12100001	12300000	200000	36.1035	L1
chr3	12300001	12700000	400000	37.5345	L2
chr3	12700001	12900000	200000	36.49	L1
chr3	12900001	13600000	700000	37.305857	L2
chr3	13600001	13800000	200000	36.23	L1
chr3	13800001	14000000	200000	37.2565	L2
chr3	14000001	14200000	200000	36.6505	L1
chr3	14200001	15709605	1509605	38.965882	L2
chr3	15709606	15788605	79000		gap
chr3	15788606	19088605	3300000	38.616697	L2
chr3	19088606	19388605	300000	41.521	H1
chr3	19388606	21488605	2100000	39.599619	L2
chr3	21488606	21688605	200000	41.178	H1
chr3	21688606	21888605	200000	40.917	L2
chr3	21888606	22388605	500000	41.873	H1
chr3	22388606	23788605	1400000	38.524786	L2
chr3	23788606	24288605	500000	36.5178	L1
chr3	24288606	24488605	200000	37.2285	L2
chr3	24488606	24988605	500000	36.692	L1
chr3	24988606	25888605	900000	37.887667	L2
chr3	25888606	26088605	200000	36.4465	L1
chr3	26088606	26888605	800000	39.082	L2
chr3	26888606	28888605	2000000	43.43555	H1
chr3	28888606	30188605	1300000	39.518846	L2
chr3	30188606	31588605	1400000	42.694	H1
chr3	31588606	31788605	200000	39.344	L2
chr3	31788606	33188605	1400000	43.051	H1
chr3	33188606	33888605	700000	40.188714	L2
chr3	33888606	35588605	1700000	43.058941	H1
chr3	35588606	35988605	400000	40.20975	L2
chr3	35988606	36888605	900000	42.295111	H1
chr3	36888606	37188605	300000	38.14	L2
chr3	37188606	38988605	1800000	42.505167	H1
chr3	38988606	40388605	1400000	39.799143	L2
chr3	40388606	40688605	300000	42.193333	H1
chr3	40688606	40988605	300000	40.220667	L2
chr3	40988606	41588605	600000	44.110833	H1
chr3	41588606	42488605	900000	38.913556	L2
chr3	42488606	44988605	2500000	36.59696	L1
chr3	44988606	45188605	200000	37.31	L2
chr3	45188606	46088605	900000	36.675222	L1
chr3	46088606	46288605	200000	37.191	L2
chr3	46288606	48688605	2400000	36.548042	L1
chr3	48688606	50688605	2000000	38.437	L2
chr3	50688606	51388605	700000	43.732429	H1
chr3	51388606	51688605	300000	46.462667	H2
chr3	51688606	53788605	2100000	43.838952	H1
chr3	53788606	54388605	600000	40.463833	L2
chr3	54388606	55688605	1300000	43.016846	H1
chr3	55688606	57288605	1600000	39.375812	L2
chr3	57288606	57588605	300000	42.068667	H1
chr3	57588606	57788605	200000	39.4545	L2
chr3	57788606	58188605	400000	41.623	H1
chr3	58188606	58488605	300000	39.732333	L2
chr3	58488606	59088605	600000	42.499667	H1
chr3	59088606	65088605	6000000	38.9392	L2
chr3	65088606	66188605	1100000	41.838273	H1
chr3	66188606	67288605	1100000	39.640273	L2
chr3	67288606	67688605	400000	42.754	H1
chr3	67688606	68188605	500000	40.3232	L2
chr3	68188606	68888605	700000	43.110857	H1
chr3	68888606	69088605	200000	40.061	L2
chr3	69088606	69888605	800000	43.051	H1
chr3	69888606	70788605	900000	38.533222	L2
chr3	70788606	72888605	2100000	36.173952	L1
chr3	72888606	73088605	200000	37.597	L2
chr3	73088606	74788605	1700000	36.607353	L1
chr3	74788606	76088605	1300000	38.256154	L2
chr3	76088606	76588605	500000	35.6902	L1
chr3	76588606	76788605	200000	37.473	L2
chr3	76788606	77088605	300000	36.455333	L1
chr3	77088606	77288605	200000	37.323	L2
chr3	77288606	77488605	200000	36.193	L1
chr3	77488606	77888605	400000	37.189	L2
chr3	77888606	78088605	200000	36.6935	L1
chr3	78088606	78788605	700000	39.003143	L2
chr3	78788606	79788605	1000000	42.5477	H1
chr3	79788606	82788605	3000000	38.811	L2
chr3	82788606	84188605	1400000	43.011571	H1
chr3	84188606	84388605	200000	47.146	H2
chr3	84388606	84688605	300000	43.799	H1
chr3	84688606	84888605	200000	40.226	L2
chr3	84888606	86088605	1200000	43.726833	H1
chr3	86088606	86688605	600000	37.9025	L2
chr3	86688606	87388605	700000	43.679429	H1
chr3	87388606	88588605	1200000	48.433833	H2
chr3	88588606	88988605	400000	43.393	H1
chr3	88988606	89888605	900000	49.189778	H2
chr3	89888606	90688605	800000	44.486375	H1
chr3	90688606	92788605	2100000	38.908429	L2
chr3	92788606	94888605	2100000	42.838857	H1
chr3	94888606	95188605	300000	46.399667	H2
chr3	95188606	96088605	900000	44.305778	H1
chr3	96088606	96588605	500000	46.1962	H2
chr3	96588606	98588605	2000000	44.2419	H1
chr3	98588606	98988605	400000	40.74625	L2
chr3	98988606	99188605	200000	42.762	H1
chr3	99188606	99688605	500000	39.9662	L2
chr3	99688606	101188605	1500000	43.228133	H1
chr3	101188606	101488605	300000	47.806667	H2
chr3	101488606	102688605	1200000	44.853833	H1
chr3	102688606	102888605	200000	38.437	L2
chr3	102888606	103288605	400000	42.139	H1
chr3	103288606	103588605	300000	46.246	H2
chr3	103588606	103788605	200000	43.4465	H1
chr3	103788606	104088605	300000	38.822667	L2
chr3	104088606	105288605	1200000	43.945583	H1
chr3	105288606	105488605	200000	46.5495	H2
chr3	105488606	105888605	400000	43.48475	H1
chr3	105888606	106888605	1000000	39.0892	L2
chr3	106888606	107088605	200000	43.257	H1
chr3	107088606	107488605	400000	46.25775	H2
chr3	107488606	107688605	200000	45.4305	H1
chr3	107688606	107988605	300000	47.118667	H2
chr3	107988606	108188605	200000	45.6515	H1
chr3	108188606	108388605	200000	48.1595	H2
chr3	108388606	109288605	900000	42.924444	H1
chr3	109288606	110388605	1100000	39.502	L2
chr3	110388606	111288605	900000	36.482556	L1
chr3	111288606	111488605	200000	37.0955	L2
chr3	111488606	112788605	1300000	36.392923	L1
chr3	112788606	113285043	496438	38.019145	L2
chr3	113285044	113310543	25500		gap
chr3	113310544	113810543	500000	37.5544	L2
chr3	113810544	114910543	1100000	36.490091	L1
chr3	114910544	115410543	500000	38.7534	L2
chr3	115410544	116910543	1500000	42.230267	H1
chr3	116910544	118510543	1600000	38.708188	L2
chr3	118510544	118710543	200000	36.667	L1
chr3	118710544	120810543	2100000	39.232095	L2
chr3	120810544	122110543	1300000	44.033077	H1
chr3	122110544	122310543	200000	46.7305	H2
chr3	122310544	122810543	500000	40.8208	L2
chr3	122810544	123510543	700000	42.127429	H1
chr3	123510544	124410543	900000	38.180889	L2
chr3	124410544	124610543	200000	35.6155	L1
chr3	124610544	125010543	400000	37.02925	L2
chr3	125010544	125410543	400000	36.47125	L1
chr3	125410544	127010543	1600000	39.157625	L2
chr3	127010544	127810543	800000	42.576625	H1
chr3	127810544	128910543	1100000	39.259455	L2
chr3	128910544	131410543	2500000	43.58116	H1
chr3	131410544	132510543	1100000	39.677	L2
chr3	132510544	132710543	200000	42.681	H1
chr3	132710544	133010543	300000	39.987667	L2
chr3	133010544	133410543	400000	42.32475	H1
chr3	133410544	134910543	1500000	38.670267	L2
chr3	134910544	135610543	700000	42.445143	H1
chr3	135610544	137210543	1600000	39.387563	L2
chr3	137210544	138610543	1400000	43.285643	H1
chr3	138610544	139910543	1300000	38.997462	L2
chr3	139910544	140410543	500000	36.8054	L1
chr3	140410544	142110543	1700000	38.174294	L2
chr3	142110544	142510543	400000	41.5955	H1
chr3	142510544	143610543	1100000	39.840455	L2
chr3	143610544	144410543	800000	43.571	H1
chr3	144410544	144710543	300000	40.562667	L2
chr3	144710544	145010543	300000	41.700667	H1
chr3	145010544	145210543	200000	40.198	L2
chr3	145210544	147010543	1800000	43.474778	H1
chr3	147010544	148310543	1300000	39.068077	L2
chr3	148310544	149110543	800000	42.050875	H1
chr3	149110544	149810543	700000	38.728429	L2
chr3	149810544	150010543	200000	36.7145	L1
chr3	150010544	150410543	400000	37.14925	L2
chr3	150410544	150610543	200000	36.969	L1
chr3	150610544	151510543	900000	38.446667	L2
chr3	151510544	153310543	1800000	43.847889	H1
chr3	153310544	153510543	200000	46.608	H2
chr3	153510544	154710543	1200000	43.331	H1
chr3	154710544	157010543	2300000	38.822565	L2
chr3	157010544	157510543	500000	41.3246	H1
chr3	157510544	159645316	2134773	38.513382	L2
chr3	159645317	159745316	100000		gap
chr4	1	3050000	3050000		gap
chr4	3050001	3850000	800000	42.1345	H1
chr4	3850001	5650000	1800000	39.661	L2
chr4	5650001	5850000	200000	42.066	H1
chr4	5850001	6350000	500000	39.892	L2
chr4	6350001	6550000	200000	41.554	H1
chr4	6550001	8150000	1600000	38.964813	L2
chr4	8150001	9250000	1100000	43.456455	H1
chr4	9250001	9450000	200000	40.9165	L2
chr4	9450001	9950000	500000	42.2734	H1
chr4	9950001	10650000	700000	40.121571	L2
chr4	10650001	12050000	1400000	42.824357	H1
chr4	12050001	12350000	300000	40.844333	L2
chr4	12350001	12550000	200000	41.2965	H1
chr4	12550001	17050000	4500000	39.0642	L2
chr4	17050001	17650000	600000	36.660167	L1
chr4	17650001	17850000	200000	37.738	L2
chr4	17850001	18150000	300000	36.090333	L1
chr4	18150001	18550000	400000	37.4935	L2
chr4	18550001	18950000	400000	36.32425	L1
chr4	18950001	21550000	2600000	38.818962	L2
chr4	21550001	22150000	600000	41.782167	H1
chr4	22150001	23650000	1500000	38.618867	L2
chr4	23650001	24050000	400000	36.5165	L1
chr4	24050001	26750000	2700000	38.688074	L2
chr4	26750001	28350000	1600000	36.127875	L1
chr4	28350001	29450000	1100000	37.499182	L2
chr4	29450001	30150000	700000	36.410714	L1
chr4	30150001	31550000	1400000	37.969643	L2
chr4	31550001	33750000	2200000	43.174136	H1
chr4	33750001	34150000	400000	40.22775	L2
chr4	34150001	35450000	1300000	41.935923	H1
chr4	35450001	36350000	900000	38.088889	L2
chr4	36350001	37950000	1600000	36.4985	L1
chr4	37950001	38150000	200000	37.089	L2
chr4	38150001	38850000	700000	36.549857	L1
chr4	38850001	39950000	1100000	38.474818	L2
chr4	39950001	40850000	900000	43.533667	H1
chr4	40850001	41150000	300000	46.561333	H2
chr4	41150001	41450000	300000	43.430667	H1
chr4	41450001	42386163	936163	47.641845	H2
chr4	42386164	42436163	50000		gap
chr4	42436164	43036163	600000	46.896333	H2
chr4	43036164	43336163	300000	42.79	H1
chr4	43336164	43736163	400000	48.581	H2
chr4	43736164	44436163	700000	44.849857	H1
chr4	44436164	44736163	300000	48.349	H2
chr4	44736164	44936163	200000	37.633	L2
chr4	44936164	45236163	300000	47.169333	H2
chr4	45236164	45436163	200000	45.049	H1
chr4	45436164	47336163	1900000	48.071316	H2
chr4	47336164	48136163	800000	43.337875	H1
chr4	48136164	48336163	200000	39.644	L2
chr4	48336164	48836163	500000	42.6612	H1
chr4	48836164	49536163	700000	40.497143	L2
chr4	49536164	49736163	200000	42.014	H1
chr4	49736164	50536163	800000	38.002625	L2
chr4	50536164	51036163	500000	36.662	L1
chr4	51036164	51336163	300000	37.416333	L2
chr4	51336164	51536163	200000	36.172	L1
chr4	51536164	53036163	1500000	38.591667	L2
chr4	53036164	54136163	1100000	42.819818	H1
chr4	54136164	54636163	500000	40.2274	L2
chr4	54636164	56236163	1600000	42.9445	H1
chr4	56236164	56436163	200000	40.8805	L2
chr4	56436164	57036163	600000	43.7715	H1
chr4	57036164	57336163	300000	47.072333	H2
chr4	57336164	58236163	900000	44.020889	H1
chr4	58236164	58436163	200000	40.9275	L2
chr4	58436164	58736163	300000	42.221	H1
chr4	58736164	58936163	200000	38.8865	L2
chr4	58936164	59936163	1000000	42.9984	H1
chr4	59936164	60236163	300000	40.646667	L2
chr4	60236164	60436163	200000	41.4625	H1
chr4	60436164	60805610	369447	40.538947	L2
chr4	60805611	61105610	300000		gap
chr4	61105611	61805610	700000	40.764143	L2
chr4	61805611	62405610	600000	42.775167	H1
chr4	62405611	62705610	300000	48.657333	H2
chr4	62705611	62905610	200000	44.0685	H1
chr4	62905611	63505610	600000	49.2215	H2
chr4	63505611	64005610	500000	42.7348	H1
chr4	64005611	67305610	3300000	39.234394	L2
chr4	67305611	67905610	600000	36.646833	L1
chr4	67905611	69805610	1900000	38.215263	L2
chr4	69805611	70305610	500000	42.3658	H1
chr4	70305611	72805610	2500000	38.54636	L2
chr4	72805611	73005610	200000	36.791	L1
chr4	73005611	76605610	3600000	38.456472	L2
chr4	76605611	78305610	1700000	36.609176	L1
chr4	78305611	78705610	400000	37.6505	L2
chr4	78705611	80005610	1300000	36.433769	L1
chr4	80005611	82105610	2100000	39.213524	L2
chr4	82105611	83605610	1500000	42.121867	H1
chr4	83605611	83805610	200000	39.936	L2
chr4	83805611	84205610	400000	44.507	H1
chr4	84205611	85105610	900000	39.877444	L2
chr4	85105611	85405610	300000	41.653	H1
chr4	85405611	86205610	800000	39.665625	L2
chr4	86205611	87105610	900000	42.790444	H1
chr4	87105611	87505610	400000	40.84775	L2
chr4	87505611	87705610	200000	41.6405	H1
chr4	87705611	88605610	900000	40.644111	L2
chr4	88605611	88805610	200000	44.3205	H1
chr4	88805611	89005610	200000	39.891	L2
chr4	89005611	89405610	400000	41.97375	H1
chr4	89405611	89805610	400000	39.081	L2
chr4	89805611	90105610	300000	36.952	L1
chr4	90105611	91905610	1800000	38.541944	L2
chr4	91905611	93205610	1300000	36.508	L1
chr4	93205611	94905610	1700000	38.915412	L2
chr4	94905611	95805610	900000	42.219778	H1
chr4	95805611	97505610	1700000	38.893294	L2
chr4	97505611	97705610	200000	42.396	H1
chr4	97705611	97905610	200000	40.9105	L2
chr4	97905611	98805610	900000	43.070222	H1
chr4	98805611	99005610	200000	40.1885	L2
chr4	99005611	99605610	600000	43.324167	H1
chr4	99605611	99805610	200000	40.1535	L2
chr4	99805611	101905610	2100000	43.311524	H1
chr4	101905611	102305610	400000	39.839	L2
chr4	102305611	106305610	4000000	42.789425	H1
chr4	106305611	107005610	700000	49.697571	H2
chr4	107005611	107305610	300000	45.395333	H1
chr4	107305611	107905610	600000	49.400833	H2
chr4	107905611	109505610	1600000	42.403312	H1
chr4	109505611	109805610	300000	37.218333	L2
chr4	109805611	110105610	300000	44.242	H1
chr4	110105611	111205610	1100000	38.458636	L2
chr4	111205611	111605610	400000	43.0285	H1
chr4	111605611	112605610	1000000	38.2402	L2
chr4	112605611	112805610	200000	36.6875	L1
chr4	112805611	113305610	500000	37.4982	L2
chr4	113305611	113805610	500000	36.5088	L1
chr4	113805611	114205610	400000	39.0495	L2
chr4	114205611	114405610	200000	45.653	H1
chr4	114405611	114805610	400000	47.01225	H2
chr4	114805611	115705610	900000	42.164	H1
chr4	115705611	115905610	200000	48.6405	H2
chr4	115905611	116805610	900000	42.457	H1
chr4	116805611	118505610	1700000	48.040059	H2
chr4	118505611	118805610	300000	42.881333	H1
chr4	118805611	119205610	400000	47.30825	H2
chr4	119205611	119705610	500000	44.5152	H1
chr4	119705611	120205610	500000	49.4748	H2
chr4	120205611	121305610	1100000	43.882	H1
chr4	121305611	122605610	1300000	40.248538	L2
chr4	122605611	122805610	200000	42.8315	H1
chr4	122805611	123205610	400000	47.005	H2
chr4	123205611	124005610	800000	44.494125	H1
chr4	124005611	126205610	2200000	48.658955	H2
chr4	126205611	127005610	800000	43.4385	H1
chr4	127005611	127405610	400000	47.88875	H2
chr4	127405611	127805610	400000	45.16025	H1
chr4	127805611	129605610	1800000	47.994667	H2
chr4	129605611	129805610	200000	44.748	H1
chr4	129805611	131705610	1900000	48.984632	H2
chr4	131705611	132605610	900000	45.393444	H1
chr4	132605611	142405610	9800000	49.53499	H2
chr4	142405611	143305610	900000	45.210444	H1
chr4	143305611	143605610	300000	40.921667	L2
chr4	143605611	144405610	800000	41.903875	H1
chr4	144405611	144605610	200000	40.7355	L2
chr4	144605611	145005610	400000	45.705	H1
chr4	145005611	145626545	620935	40.628633	L2
chr4	145626546	145986545	360000		gap
chr4	145986546	146395018	408473	39.213968	L2
chr4	146395019	146411018	16000		gap
chr4	146411019	146611018	200000	41.325	H1
chr4	146611019	146742869	131851	39.881602	L2
chr4	146742870	146792869	50000		gap
chr4	146792870	146836790	43921	39.80556	L2
chr4	146836791	146886790	50000		gap
chr4	146886791	146926152	39362	42.078655	H1
chr4	146926153	146976152	50000		gap
chr4	146976153	147876152	900000	40.121333	L2
chr4	147876153	150376152	2500000	48.97384	H2
chr4	150376153	150676152	300000	43.414333	H1
chr4	150676153	152376152	1700000	49.402529	H2
chr4	152376153	152676152	300000	53.364667	H3
chr4	152676153	156347645	3671493	49.786424	H2
chr4	156347646	156366853	19208		gap
chr4	156366854	156608306	241453	37.963516	L2
chr4	156608307	156658306	50000		gap
chr4	156658307	156710686	52380	38.203513	L2
chr4	156710687	156860686	150000		gap
chr5	1	3050000	3050000		gap
chr5	3050001	3750000	700000	42.332857	H1
chr5	3750001	4750000	1000000	40.5349	L2
chr5	4750001	5050000	300000	41.553667	H1
chr5	5050001	6850000	1800000	39.383167	L2
chr5	6850001	7350000	500000	36.5038	L1
chr5	7350001	8750000	1400000	39.448071	L2
chr5	8750001	9150000	400000	41.33525	H1
chr5	9150001	10350000	1200000	38.811917	L2
chr5	10350001	10550000	200000	36.392	L1
chr5	10550001	12350000	1800000	37.720667	L2
chr5	12350001	12550000	200000	35.8805	L1
chr5	12550001	12950000	400000	37.4315	L2
chr5	12950001	13650000	700000	36.170286	L1
chr5	13650001	15112680	1462680	38.441941	L2
chr5	15112681	15634680	522000		gap
chr5	15634681	15834680	200000	41.496	H1
chr5	15834681	20734680	4900000	38.299694	L2
chr5	20734681	22234680	1500000	42.294	H1
chr5	22234681	22434680	200000	40.4285	L2
chr5	22434681	22834680	400000	41.37975	H1
chr5	22834681	23334680	500000	40.4652	L2
chr5	23334681	24434680	1100000	42.689636	H1
chr5	24434681	25334680	900000	49.071222	H2
chr5	25334681	28234680	2900000	43.288414	H1
[truncated: 1,040 more rows]
