# Supplementary material for: Preconception exposures of female mice to a panel of metabolic disruptors induce sexually dimorphic metabolic perturbations in their offspring
Source: Front Endocrinol (Lausanne). 2026 Apr 2;17:1787973. doi: 10.3389/fendo.2026.1787973 (PMC13082944; doi:10.3389/fendo.2026.1787973)
Supplement: Supplementary file 1 [file Supplementaryfile1.zip › Data Sheet 1_updated/Supplementary Data 24.csv]

Sex	Tissue	Condition a	Condition b	Condition contrast	Gene Ontology term	Size	Normalized Enrichment Score (NES)	P value
Females	GWAT	5TBT	DMSO	G_F_5TBT-G_F_DMSO	TRANSLATION AT SYNAPSE	48	2.79299510486456	4.02617157793913e-11
Females	GWAT	5TBT	DMSO	G_F_5TBT-G_F_DMSO	CYTOPLASMIC TRANSLATION	150	2.1272085979266	2.13801528548215e-08
Females	GWAT	5TBT	DMSO	G_F_5TBT-G_F_DMSO	MRNA CIS SPLICING, VIA SPLICEOSOME	26	1.98183244648622	0.000772180742145466
Females	GWAT	5TBT	DMSO	G_F_5TBT-G_F_DMSO	MITOCHONDRIAL TRANSLATION	130	1.9030144857638	8.8596468221283e-06
Females	GWAT	5TBT	DMSO	G_F_5TBT-G_F_DMSO	TRNA THREONYLCARBAMOYLADENOSINE METABOLIC PROCESS	16	1.83651811484618	0.00289086076165962
Females	GWAT	5TBT	DMSO	G_F_5TBT-G_F_DMSO	RIBOSOMAL SMALL SUBUNIT BIOGENESIS	104	1.72820037298579	0.000567382956148908
Females	GWAT	5TBT	DMSO	G_F_5TBT-G_F_DMSO	NEGATIVE REGULATION OF DNA-TEMPLATED TRANSCRIPTION, ELONGATION	18	1.70125767281601	0.0116358259523029
Females	GWAT	5TBT	DMSO	G_F_5TBT-G_F_DMSO	ALDEHYDE CATABOLIC PROCESS	16	1.67382852665119	0.0105017560126643
Females	GWAT	5TBT	DMSO	G_F_5TBT-G_F_DMSO	RRNA METABOLIC PROCESS	246	1.65127332087389	4.42521307991357e-05
Females	GWAT	5TBT	DMSO	G_F_5TBT-G_F_DMSO	TRNA METABOLIC PROCESS	186	1.63645590832061	0.000171338443610199
Females	GWAT	5TBT	DMSO	G_F_5TBT-G_F_DMSO	VIRAL TRANSLATION	18	1.60330394130336	0.0217279774531903
Females	GWAT	5TBT	DMSO	G_F_5TBT-G_F_DMSO	ANTIGEN PROCESSING AND PRESENTATION	110	1.5921751835301	0.00174217538131066
Females	GWAT	5TBT	DMSO	G_F_5TBT-G_F_DMSO	REGULATION OF TELOMERE MAINTENANCE IN RESPONSE TO DNA DAMAGE	20	1.59083483132723	0.0232092369780949
Females	GWAT	5TBT	DMSO	G_F_5TBT-G_F_DMSO	SNO(S)RNA METABOLIC PROCESS	17	1.5886640958099	0.0281749441178616
Females	GWAT	5TBT	DMSO	G_F_5TBT-G_F_DMSO	DEOXYRIBONUCLEOTIDE METABOLIC PROCESS	47	1.5838246913044	0.0169908260787146
Females	GWAT	5TBT	DMSO	G_F_5TBT-G_F_DMSO	PROTEIN FOLDING	166	1.57106504246967	0.000600937808949722
Females	GWAT	5TBT	DMSO	G_F_5TBT-G_F_DMSO	L-AMINO ACID METABOLIC PROCESS	163	1.56712282617719	0.000888357730784025
Females	GWAT	5TBT	DMSO	G_F_5TBT-G_F_DMSO	GLYCOSYL COMPOUND METABOLIC PROCESS	76	1.54376216599312	0.00932769695190471
Females	GWAT	5TBT	DMSO	G_F_5TBT-G_F_DMSO	INTRACILIARY TRANSPORT	51	1.53537885650264	0.014548066538756
Females	GWAT	5TBT	DMSO	G_F_5TBT-G_F_DMSO	RESPONSE TO INTERFERON-BETA	64	1.51085068633639	0.0149779974099722
Females	GWAT	5TBT	DMSO	G_F_5TBT-G_F_DMSO	GLYCOLIPID BIOSYNTHETIC PROCESS	63	1.47546941218471	0.0245109900914023
Females	GWAT	5TBT	DMSO	G_F_5TBT-G_F_DMSO	RNA SPLICING	426	1.32959259657132	0.00121693502119038
Females	GWAT	5TBT	DMSO	G_F_5TBT-G_F_DMSO	HOMEOSTASIS OF NUMBER OF CELLS	387	-1.34934104804431	0.00710151460095604
Females	GWAT	5TBT	DMSO	G_F_5TBT-G_F_DMSO	IMMUNE RESPONSE-REGULATING SIGNALING PATHWAY	455	-1.35457191859534	0.00380429741573408
Females	GWAT	5TBT	DMSO	G_F_5TBT-G_F_DMSO	NEGATIVE REGULATION OF CELL CYCLE	370	-1.35807758990919	0.00889653373930978
Females	GWAT	5TBT	DMSO	G_F_5TBT-G_F_DMSO	RECEPTOR-MEDIATED ENDOCYTOSIS	266	-1.37634428355031	0.00409393645763477
Females	GWAT	5TBT	DMSO	G_F_5TBT-G_F_DMSO	LIPID LOCALIZATION	456	-1.38833264670311	0.00212901744559483
Females	GWAT	5TBT	DMSO	G_F_5TBT-G_F_DMSO	DEPHOSPHORYLATION	298	-1.38994875352192	0.00579674728726507
Females	GWAT	5TBT	DMSO	G_F_5TBT-G_F_DMSO	NEGATIVE REGULATION OF PHOSPHORUS METABOLIC PROCESS	405	-1.39457632696685	0.00289820161298151
Females	GWAT	5TBT	DMSO	G_F_5TBT-G_F_DMSO	NEGATIVE REGULATION OF TRANSPORT	442	-1.4134247810619	0.00126912458454217
Females	GWAT	5TBT	DMSO	G_F_5TBT-G_F_DMSO	PROTEASOME-MEDIATED UBIQUITIN-DEPENDENT PROTEIN CATABOLIC PROCESS	378	-1.41911254084817	0.00238719549192963
Females	GWAT	5TBT	DMSO	G_F_5TBT-G_F_DMSO	REGULATION OF VASCULATURE DEVELOPMENT	293	-1.43736458802782	0.00220958401178717
Females	GWAT	5TBT	DMSO	G_F_5TBT-G_F_DMSO	FAT CELL DIFFERENTIATION	263	-1.45210502767411	0.00273035788866091
Females	GWAT	5TBT	DMSO	G_F_5TBT-G_F_DMSO	ALCOHOL METABOLIC PROCESS	324	-1.45659803966809	0.00150232270650913
Females	GWAT	5TBT	DMSO	G_F_5TBT-G_F_DMSO	REGULATION OF MRNA METABOLIC PROCESS	289	-1.47443088605638	0.0016282197191819
Females	GWAT	5TBT	DMSO	G_F_5TBT-G_F_DMSO	GLIOGENESIS	368	-1.47713734531401	0.000692787224700551
Females	GWAT	5TBT	DMSO	G_F_5TBT-G_F_DMSO	ORGANIC ANION TRANSPORT	387	-1.47961054027752	0.000600361853195654
Females	GWAT	5TBT	DMSO	G_F_5TBT-G_F_DMSO	WOUND HEALING	360	-1.48423580135792	0.000602398833204841
Females	GWAT	5TBT	DMSO	G_F_5TBT-G_F_DMSO	INORGANIC ION HOMEOSTASIS	495	-1.48548244715059	0.000258109983442491
Females	GWAT	5TBT	DMSO	G_F_5TBT-G_F_DMSO	NEGATIVE REGULATION OF CELL PROJECTION ORGANIZATION	201	-1.48948637080737	0.00196936317767763
Females	GWAT	5TBT	DMSO	G_F_5TBT-G_F_DMSO	RESPONSE TO MECHANICAL STIMULUS	157	-1.49063902649043	0.00655088670823342
Females	GWAT	5TBT	DMSO	G_F_5TBT-G_F_DMSO	ESTABLISHMENT OF ORGANELLE LOCALIZATION	470	-1.49089393077439	0.000319183134939554
Females	GWAT	5TBT	DMSO	G_F_5TBT-G_F_DMSO	POST-GOLGI VESICLE-MEDIATED TRANSPORT	103	-1.49644284616772	0.0121639251273106
Females	GWAT	5TBT	DMSO	G_F_5TBT-G_F_DMSO	EPITHELIAL CELL PROLIFERATION	463	-1.50765159288701	8.62159155524769e-05
Females	GWAT	5TBT	DMSO	G_F_5TBT-G_F_DMSO	POSITIVE REGULATION OF PROTEIN CATABOLIC PROCESS	195	-1.50806323677558	0.00384745995457549
Females	GWAT	5TBT	DMSO	G_F_5TBT-G_F_DMSO	REGULATION OF TRANSMEMBRANE TRANSPORT	455	-1.50887575030067	0.000100629016160747
Females	GWAT	5TBT	DMSO	G_F_5TBT-G_F_DMSO	HORMONE METABOLIC PROCESS	205	-1.51011362579889	0.0023762788985523
Females	GWAT	5TBT	DMSO	G_F_5TBT-G_F_DMSO	WNT SIGNALING PATHWAY	417	-1.51021069961596	0.000160061420281072
Females	GWAT	5TBT	DMSO	G_F_5TBT-G_F_DMSO	POSITIVE REGULATION OF COLD-INDUCED THERMOGENESIS	94	-1.51191047436595	0.00904648899404188
Females	GWAT	5TBT	DMSO	G_F_5TBT-G_F_DMSO	CELL-SUBSTRATE ADHESION	347	-1.51203713561123	0.000704731832022975
Females	GWAT	5TBT	DMSO	G_F_5TBT-G_F_DMSO	SYNAPTIC TRANSMISSION, GLUTAMATERGIC	110	-1.51701558053972	0.00578123218223744
Females	GWAT	5TBT	DMSO	G_F_5TBT-G_F_DMSO	REGULATION OF ORGANELLE ASSEMBLY	230	-1.52111984768386	0.00101488654106295
Females	GWAT	5TBT	DMSO	G_F_5TBT-G_F_DMSO	EPIDERMIS DEVELOPMENT	301	-1.52161038801596	0.000403064323664149
Females	GWAT	5TBT	DMSO	G_F_5TBT-G_F_DMSO	PEPTIDYL-TYROSINE MODIFICATION	285	-1.52964994381351	0.000357188159175971
Females	GWAT	5TBT	DMSO	G_F_5TBT-G_F_DMSO	SENSORY SYSTEM DEVELOPMENT	372	-1.53898223117661	0.000143554788367178
Females	GWAT	5TBT	DMSO	G_F_5TBT-G_F_DMSO	REGULATION OF POSTSYNAPTIC MEMBRANE NEUROTRANSMITTER RECEPTOR LEVELS	149	-1.53972723164658	0.00193569996760635
Females	GWAT	5TBT	DMSO	G_F_5TBT-G_F_DMSO	RESPONSE TO NUTRIENT LEVELS	357	-1.54360849200915	0.000141348503657916
Females	GWAT	5TBT	DMSO	G_F_5TBT-G_F_DMSO	TOR SIGNALING	168	-1.54532834590832	0.00194647681889231
Females	GWAT	5TBT	DMSO	G_F_5TBT-G_F_DMSO	ENSHEATHMENT OF NEURONS	177	-1.54635243975951	0.00169982695612283
Females	GWAT	5TBT	DMSO	G_F_5TBT-G_F_DMSO	CELLULAR RESPONSE TO BIOTIC STIMULUS	228	-1.54879387294677	0.000538416049303126
Females	GWAT	5TBT	DMSO	G_F_5TBT-G_F_DMSO	NEURON APOPTOTIC PROCESS	367	-1.55066639083943	9.31708304250635e-05
Females	GWAT	5TBT	DMSO	G_F_5TBT-G_F_DMSO	REPRODUCTIVE SYSTEM DEVELOPMENT	287	-1.5509690227774	0.000291425056770001
Females	GWAT	5TBT	DMSO	G_F_5TBT-G_F_DMSO	REGULATION OF GTPASE ACTIVITY	282	-1.55262954568243	0.000421514326835053
Females	GWAT	5TBT	DMSO	G_F_5TBT-G_F_DMSO	ANATOMICAL STRUCTURE MATURATION	274	-1.55362580095099	0.000507195785405115
Females	GWAT	5TBT	DMSO	G_F_5TBT-G_F_DMSO	RENAL SYSTEM DEVELOPMENT	327	-1.55410851201856	0.000182023364086433
Females	GWAT	5TBT	DMSO	G_F_5TBT-G_F_DMSO	CELLULAR RESPONSE TO PEPTIDE HORMONE STIMULUS	277	-1.55537460791158	0.000314669311883483
Females	GWAT	5TBT	DMSO	G_F_5TBT-G_F_DMSO	REGENERATION	157	-1.55757322422604	0.00208088831228037
Females	GWAT	5TBT	DMSO	G_F_5TBT-G_F_DMSO	CYTOKINESIS	174	-1.56091167958058	0.000938293198184252
Females	GWAT	5TBT	DMSO	G_F_5TBT-G_F_DMSO	ENDOSOMAL TRANSPORT	275	-1.56103090983743	0.000217784454248601
Females	GWAT	5TBT	DMSO	G_F_5TBT-G_F_DMSO	REGULATION OF MEMBRANE POTENTIAL	455	-1.56472065474247	2.11075543213721e-05
Females	GWAT	5TBT	DMSO	G_F_5TBT-G_F_DMSO	CALCIUM-MEDIATED SIGNALING	186	-1.56956359787233	0.000859506340775361
Females	GWAT	5TBT	DMSO	G_F_5TBT-G_F_DMSO	RESPONSE TO TUMOR NECROSIS FACTOR	174	-1.57292372126523	0.000823694882845747
Females	GWAT	5TBT	DMSO	G_F_5TBT-G_F_DMSO	HEART PROCESS	230	-1.57462438866403	0.00039650602250909
Females	GWAT	5TBT	DMSO	G_F_5TBT-G_F_DMSO	OSSIFICATION	408	-1.57944809069385	7.57202356459792e-05
Females	GWAT	5TBT	DMSO	G_F_5TBT-G_F_DMSO	PHOSPHATIDYLINOSITOL 3-KINASE/PROTEIN KINASE B SIGNAL TRANSDUCTION	308	-1.58014894979607	0.000164468908665623
Females	GWAT	5TBT	DMSO	G_F_5TBT-G_F_DMSO	CELL FATE COMMITMENT	247	-1.58185800397302	0.000270419873182544
Females	GWAT	5TBT	DMSO	G_F_5TBT-G_F_DMSO	MUSCLE SYSTEM PROCESS	420	-1.58330505065788	2.56432875946646e-05
Females	GWAT	5TBT	DMSO	G_F_5TBT-G_F_DMSO	RESPONSE TO TEMPERATURE STIMULUS	152	-1.58630343657663	0.0013773877422098
Females	GWAT	5TBT	DMSO	G_F_5TBT-G_F_DMSO	CONNECTIVE TISSUE DEVELOPMENT	287	-1.59501050300503	0.00010773529546864
Females	GWAT	5TBT	DMSO	G_F_5TBT-G_F_DMSO	RESPONSE TO BMP	153	-1.5982982795048	0.00125281758381299
Females	GWAT	5TBT	DMSO	G_F_5TBT-G_F_DMSO	CELL-CELL ADHESION VIA PLASMA-MEMBRANE ADHESION MOLECULES	190	-1.6024217186358	0.000454070536995575
Females	GWAT	5TBT	DMSO	G_F_5TBT-G_F_DMSO	RESPONSE TO EPIDERMAL GROWTH FACTOR	43	-1.60490425018755	0.00959428677049771
Females	GWAT	5TBT	DMSO	G_F_5TBT-G_F_DMSO	PROTEIN-CONTAINING COMPLEX DISASSEMBLY	252	-1.6066863058538	0.000182704102406189
Females	GWAT	5TBT	DMSO	G_F_5TBT-G_F_DMSO	RESPONSE TO FIBROBLAST GROWTH FACTOR	95	-1.61414162300767	0.00309631412832648
Females	GWAT	5TBT	DMSO	G_F_5TBT-G_F_DMSO	POSITIVE REGULATION OF CELL CYCLE	326	-1.61668058607978	5.24423010576186e-05
Females	GWAT	5TBT	DMSO	G_F_5TBT-G_F_DMSO	NEGATIVE REGULATION OF TRANSLATION	120	-1.61986312480952	0.00176116058792694
Females	GWAT	5TBT	DMSO	G_F_5TBT-G_F_DMSO	HOMOTYPIC CELL-CELL ADHESION	88	-1.62307184654394	0.00246573744772388
Females	GWAT	5TBT	DMSO	G_F_5TBT-G_F_DMSO	HIPPO SIGNALING	40	-1.62518916270779	0.00635158204835787
Females	GWAT	5TBT	DMSO	G_F_5TBT-G_F_DMSO	MESENCHYME DEVELOPMENT	290	-1.62536872481736	6.02241183706295e-05
Females	GWAT	5TBT	DMSO	G_F_5TBT-G_F_DMSO	NEGATIVE REGULATION OF MONOATOMIC ION TRANSPORT	126	-1.62564536548747	0.00175010149475315
Females	GWAT	5TBT	DMSO	G_F_5TBT-G_F_DMSO	TISSUE REMODELING	191	-1.6256949367076	0.000447818873867377
Females	GWAT	5TBT	DMSO	G_F_5TBT-G_F_DMSO	RHYTHMIC PROCESS	283	-1.62848884763232	7.08347994516275e-05
Females	GWAT	5TBT	DMSO	G_F_5TBT-G_F_DMSO	JNK CASCADE	176	-1.63756863664042	0.000194984780104972
Females	GWAT	5TBT	DMSO	G_F_5TBT-G_F_DMSO	NEUROBLAST PROLIFERATION	79	-1.64063288288192	0.00283369074208144
Females	GWAT	5TBT	DMSO	G_F_5TBT-G_F_DMSO	POSITIVE REGULATION OF DNA REPLICATION	44	-1.6431862409308	0.00840617689487804
Females	GWAT	5TBT	DMSO	G_F_5TBT-G_F_DMSO	GOLGI ORGANIZATION	134	-1.64320553383352	0.000945681333603025
Females	GWAT	5TBT	DMSO	G_F_5TBT-G_F_DMSO	CELL SURFACE RECEPTOR PROTEIN SERINE/THREONINE KINASE SIGNALING PATHWAY	352	-1.64353553570835	1.85503767567841e-05
Females	GWAT	5TBT	DMSO	G_F_5TBT-G_F_DMSO	REGULATION OF MICROTUBULE CYTOSKELETON ORGANIZATION	154	-1.64546642207644	0.000422756941973884
Females	GWAT	5TBT	DMSO	G_F_5TBT-G_F_DMSO	EPITHELIAL CELL APOPTOTIC PROCESS	155	-1.65015316360311	0.000332603929277707
Females	GWAT	5TBT	DMSO	G_F_5TBT-G_F_DMSO	REGULATION OF POTASSIUM ION TRANSMEMBRANE TRANSPORTER ACTIVITY	43	-1.65511180122469	0.00599097514182224
Females	GWAT	5TBT	DMSO	G_F_5TBT-G_F_DMSO	STEM CELL PROLIFERATION	124	-1.66569196004054	0.000785229986277242
Females	GWAT	5TBT	DMSO	G_F_5TBT-G_F_DMSO	REGULATION OF CELLULAR COMPONENT SIZE	378	-1.6699443418891	5.76649090534871e-06
Females	GWAT	5TBT	DMSO	G_F_5TBT-G_F_DMSO	NEUROINFLAMMATORY RESPONSE	83	-1.67046309873718	0.00148569465787512
Females	GWAT	5TBT	DMSO	G_F_5TBT-G_F_DMSO	MAGNESIUM ION TRANSPORT	17	-1.67607889490266	0.013786951280901
Females	GWAT	5TBT	DMSO	G_F_5TBT-G_F_DMSO	EMBRYONIC ORGAN DEVELOPMENT	467	-1.6763286516478	1.02481986871651e-06
Females	GWAT	5TBT	DMSO	G_F_5TBT-G_F_DMSO	REGULATION OF ACTIN FILAMENT-BASED PROCESS	389	-1.67671243866316	7.48995898016495e-06
Females	GWAT	5TBT	DMSO	G_F_5TBT-G_F_DMSO	SENSORY ORGAN MORPHOGENESIS	269	-1.68152573509034	1.80398646735415e-05
Females	GWAT	5TBT	DMSO	G_F_5TBT-G_F_DMSO	RESPONSE TO DECREASED OXYGEN LEVELS	227	-1.68471679652018	4.99858553593579e-05
Females	GWAT	5TBT	DMSO	G_F_5TBT-G_F_DMSO	POSITIVE REGULATION OF KINASE ACTIVITY	317	-1.68722414250486	5.94123305399564e-06
Females	GWAT	5TBT	DMSO	G_F_5TBT-G_F_DMSO	REGULATION OF SUPRAMOLECULAR FIBER ORGANIZATION	383	-1.69111059736498	1.74671055198585e-06
Females	GWAT	5TBT	DMSO	G_F_5TBT-G_F_DMSO	IMPORT INTO NUCLEUS	180	-1.69196263850616	0.000174054519906871
Females	GWAT	5TBT	DMSO	G_F_5TBT-G_F_DMSO	SENSORY PERCEPTION OF MECHANICAL STIMULUS	192	-1.69437505515321	8.34680542787245e-05
Females	GWAT	5TBT	DMSO	G_F_5TBT-G_F_DMSO	MOLTING CYCLE	117	-1.69452186733724	0.000453249885571143
Females	GWAT	5TBT	DMSO	G_F_5TBT-G_F_DMSO	POTASSIUM ION TRANSPORT	210	-1.69623606468078	3.47831953575469e-05
Females	GWAT	5TBT	DMSO	G_F_5TBT-G_F_DMSO	REGULATION OF ANIMAL ORGAN MORPHOGENESIS	95	-1.69814994755164	0.00121297722120089
Females	GWAT	5TBT	DMSO	G_F_5TBT-G_F_DMSO	PANCREAS DEVELOPMENT	67	-1.69988999092847	0.00211782718113251
Females	GWAT	5TBT	DMSO	G_F_5TBT-G_F_DMSO	MESODERM DEVELOPMENT	100	-1.70157730658366	0.00173584883821347
Females	GWAT	5TBT	DMSO	G_F_5TBT-G_F_DMSO	PROTEIN AUTOUBIQUITINATION	72	-1.70343732133637	0.00182124316727446
Females	GWAT	5TBT	DMSO	G_F_5TBT-G_F_DMSO	REGULATION OF SYNAPSE STRUCTURE OR ACTIVITY	347	-1.70428661660475	3.58633314851635e-06
Females	GWAT	5TBT	DMSO	G_F_5TBT-G_F_DMSO	ENDOTHELIUM DEVELOPMENT	138	-1.70471442554923	0.000297965737770366
Females	GWAT	5TBT	DMSO	G_F_5TBT-G_F_DMSO	GASTRULATION	164	-1.70560750018217	9.09485921006749e-05
Females	GWAT	5TBT	DMSO	G_F_5TBT-G_F_DMSO	RESPONSE TO ACTIVITY	41	-1.71088869763413	0.00408338071430675
Females	GWAT	5TBT	DMSO	G_F_5TBT-G_F_DMSO	B CELL PROLIFERATION	91	-1.7128751267621	0.000918299934118301
Females	GWAT	5TBT	DMSO	G_F_5TBT-G_F_DMSO	BICARBONATE TRANSPORT	16	-1.7171512041121	0.00778987244290441
Females	GWAT	5TBT	DMSO	G_F_5TBT-G_F_DMSO	NEUROMUSCULAR SYNAPTIC TRANSMISSION	28	-1.7221238590245	0.00440580837837863
Females	GWAT	5TBT	DMSO	G_F_5TBT-G_F_DMSO	REGULATION OF NEUROGENESIS	439	-1.72381361558143	3.33098503118953e-07
Females	GWAT	5TBT	DMSO	G_F_5TBT-G_F_DMSO	IMPORT ACROSS PLASMA MEMBRANE	186	-1.7246367439821	5.1814606165188e-05
Females	GWAT	5TBT	DMSO	G_F_5TBT-G_F_DMSO	REGULATION OF TRANSLATION IN RESPONSE TO STRESS	24	-1.72605562926409	0.00727330035729606
Females	GWAT	5TBT	DMSO	G_F_5TBT-G_F_DMSO	POSITIVE REGULATION OF WNT SIGNALING PATHWAY	134	-1.73145464330386	0.00029128691851474
Females	GWAT	5TBT	DMSO	G_F_5TBT-G_F_DMSO	DEVELOPMENTAL CELL GROWTH	258	-1.73414476477548	8.58691402178478e-06
Females	GWAT	5TBT	DMSO	G_F_5TBT-G_F_DMSO	BIOMINERAL TISSUE DEVELOPMENT	167	-1.73467713871332	0.000125367244502823
Females	GWAT	5TBT	DMSO	G_F_5TBT-G_F_DMSO	RESPONSE TO COLD	41	-1.73843038734525	0.00288210460381226
Females	GWAT	5TBT	DMSO	G_F_5TBT-G_F_DMSO	POSITIVE REGULATION OF MACROAUTOPHAGY	80	-1.73993288095734	0.000775299998434425
Females	GWAT	5TBT	DMSO	G_F_5TBT-G_F_DMSO	SMALL GTPASE-MEDIATED SIGNAL TRANSDUCTION	432	-1.74288330629839	5.19060198297477e-07
Females	GWAT	5TBT	DMSO	G_F_5TBT-G_F_DMSO	ACTIN FILAMENT-BASED MOVEMENT	123	-1.74631946409784	0.000109929605546938
Females	GWAT	5TBT	DMSO	G_F_5TBT-G_F_DMSO	HETEROCHROMATIN FORMATION	126	-1.74823671656433	0.000251181528461659
Females	GWAT	5TBT	DMSO	G_F_5TBT-G_F_DMSO	TRICARBOXYLIC ACID CYCLE	34	-1.75437071543718	0.00298503954682619
Females	GWAT	5TBT	DMSO	G_F_5TBT-G_F_DMSO	PERIPHERAL NERVOUS SYSTEM DEVELOPMENT	80	-1.75742957087505	0.000595465216955642
Females	GWAT	5TBT	DMSO	G_F_5TBT-G_F_DMSO	TRANSCYTOSIS	21	-1.7576747422244	0.00707347315515293
Females	GWAT	5TBT	DMSO	G_F_5TBT-G_F_DMSO	AMEBOIDAL-TYPE CELL MIGRATION	440	-1.76230296739414	4.58330958602882e-08
Females	GWAT	5TBT	DMSO	G_F_5TBT-G_F_DMSO	OSTEOCLAST DIFFERENTIATION	125	-1.76477423099374	0.000214075357369865
Females	GWAT	5TBT	DMSO	G_F_5TBT-G_F_DMSO	ANATOMICAL STRUCTURE HOMEOSTASIS	261	-1.76488839158786	2.53450281798147e-06
Females	GWAT	5TBT	DMSO	G_F_5TBT-G_F_DMSO	NEGATIVE REGULATION OF FATTY ACID OXIDATION	16	-1.76760636850319	0.00520082763358434
Females	GWAT	5TBT	DMSO	G_F_5TBT-G_F_DMSO	RESPONSE TO LEUKEMIA INHIBITORY FACTOR	135	-1.76768697917782	0.000151801660608004
Females	GWAT	5TBT	DMSO	G_F_5TBT-G_F_DMSO	REGULATION OF RECEPTOR RECYCLING	29	-1.76825421565397	0.00538994062728248
Females	GWAT	5TBT	DMSO	G_F_5TBT-G_F_DMSO	PROTEIN DEUBIQUITINATION	95	-1.76857588635918	0.000462815224065339
Females	GWAT	5TBT	DMSO	G_F_5TBT-G_F_DMSO	MUSCLE CELL DIFFERENTIATION	447	-1.77611126620087	2.70238143175364e-08
Females	GWAT	5TBT	DMSO	G_F_5TBT-G_F_DMSO	CELL JUNCTION ASSEMBLY	467	-1.77643516251065	2.45382665220968e-08
Females	GWAT	5TBT	DMSO	G_F_5TBT-G_F_DMSO	EPITHELIAL TUBE MORPHOGENESIS	367	-1.77777882402263	2.54427162208922e-07
Females	GWAT	5TBT	DMSO	G_F_5TBT-G_F_DMSO	CENTRAL NERVOUS SYSTEM NEURON DIFFERENTIATION	163	-1.78208007051469	3.95273056317214e-05
Females	GWAT	5TBT	DMSO	G_F_5TBT-G_F_DMSO	MORPHOGENESIS OF A BRANCHING STRUCTURE	233	-1.78658220956941	1.3303572103995e-06
Females	GWAT	5TBT	DMSO	G_F_5TBT-G_F_DMSO	REGULATION OF RESPONSE TO OSMOTIC STRESS	17	-1.78763855848667	0.00685960195550657
Females	GWAT	5TBT	DMSO	G_F_5TBT-G_F_DMSO	REGULATION OF CELL MORPHOGENESIS	266	-1.79013032477554	4.62539976354678e-07
Females	GWAT	5TBT	DMSO	G_F_5TBT-G_F_DMSO	PROTEIN AUTOPHOSPHORYLATION	199	-1.79484171675059	2.7153285246994e-05
Females	GWAT	5TBT	DMSO	G_F_5TBT-G_F_DMSO	DENDRITE DEVELOPMENT	308	-1.80032648317125	4.39411010653124e-07
Females	GWAT	5TBT	DMSO	G_F_5TBT-G_F_DMSO	REGULATION OF PROTEIN LOCALIZATION TO SYNAPSE	33	-1.80124523217615	0.00326597517645396
Females	GWAT	5TBT	DMSO	G_F_5TBT-G_F_DMSO	REGULATION OF DEVELOPMENTAL GROWTH	358	-1.803414853836	7.53073808742942e-08
Females	GWAT	5TBT	DMSO	G_F_5TBT-G_F_DMSO	CELL-CELL ADHESION MEDIATED BY CADHERIN	39	-1.80502825627402	0.00135507001136409
Females	GWAT	5TBT	DMSO	G_F_5TBT-G_F_DMSO	NEURON MIGRATION	181	-1.80506455316022	2.61386067400401e-05
Females	GWAT	5TBT	DMSO	G_F_5TBT-G_F_DMSO	PLATELET-DERIVED GROWTH FACTOR RECEPTOR SIGNALING PATHWAY	64	-1.80754767805092	0.000443052620690435
Females	GWAT	5TBT	DMSO	G_F_5TBT-G_F_DMSO	RESPIRATORY SYSTEM DEVELOPMENT	257	-1.80940582320935	9.39375706525329e-07
Females	GWAT	5TBT	DMSO	G_F_5TBT-G_F_DMSO	TRANSFORMING GROWTH FACTOR BETA PRODUCTION	31	-1.81046565785054	0.00164067719412828
Females	GWAT	5TBT	DMSO	G_F_5TBT-G_F_DMSO	POSITIVE REGULATION OF VASCULAR ASSOCIATED SMOOTH MUSCLE CELL MIGRATION	25	-1.81394398724457	0.002836119723576
Females	GWAT	5TBT	DMSO	G_F_5TBT-G_F_DMSO	RESPONSE TO ANGIOTENSIN	33	-1.81444931790324	0.00288703971443522
Females	GWAT	5TBT	DMSO	G_F_5TBT-G_F_DMSO	SISTER CHROMATID COHESION	53	-1.81467841662491	0.000769550149130564
Females	GWAT	5TBT	DMSO	G_F_5TBT-G_F_DMSO	LEUKOCYTE AGGREGATION	17	-1.81879445108681	0.00496731618900855
Females	GWAT	5TBT	DMSO	G_F_5TBT-G_F_DMSO	ORGANOPHOSPHATE ESTER TRANSPORT	125	-1.81883338324957	8.31528968136827e-05
Females	GWAT	5TBT	DMSO	G_F_5TBT-G_F_DMSO	HYALURONAN BIOSYNTHETIC PROCESS	15	-1.82125933446701	0.00425049415991006
Females	GWAT	5TBT	DMSO	G_F_5TBT-G_F_DMSO	PHOSPHATIDYLINOSITOL DEPHOSPHORYLATION	29	-1.82407306956828	0.00324109990706924
Females	GWAT	5TBT	DMSO	G_F_5TBT-G_F_DMSO	PHOSPHATIDYLINOSITOL PHOSPHATE BIOSYNTHETIC PROCESS	53	-1.83054851736754	0.000618034025222667
Females	GWAT	5TBT	DMSO	G_F_5TBT-G_F_DMSO	RESPONSE TO INTERLEUKIN-17	22	-1.83232806610165	0.00364444523769154
Females	GWAT	5TBT	DMSO	G_F_5TBT-G_F_DMSO	NOTOCHORD DEVELOPMENT	23	-1.83425112952082	0.00347613731263421
Females	GWAT	5TBT	DMSO	G_F_5TBT-G_F_DMSO	MORPHOGENESIS OF AN EPITHELIAL SHEET	61	-1.83445220371014	0.000489852539560565
Females	GWAT	5TBT	DMSO	G_F_5TBT-G_F_DMSO	INORGANIC ANION TRANSPORT	128	-1.84090157244727	1.87558350191291e-05
Females	GWAT	5TBT	DMSO	G_F_5TBT-G_F_DMSO	PEPTIDYL-THREONINE MODIFICATION	108	-1.84211120091724	0.000107671939295128
Females	GWAT	5TBT	DMSO	G_F_5TBT-G_F_DMSO	HINDBRAIN DEVELOPMENT	154	-1.84280754109951	1.24564807511418e-05
Females	GWAT	5TBT	DMSO	G_F_5TBT-G_F_DMSO	POST-EMBRYONIC DEVELOPMENT	115	-1.84470455416258	3.3534692624204e-05
Females	GWAT	5TBT	DMSO	G_F_5TBT-G_F_DMSO	REFLEX	25	-1.8452730106023	0.00204922989954622
Females	GWAT	5TBT	DMSO	G_F_5TBT-G_F_DMSO	PROTEIN REFOLDING	23	-1.84593792517398	0.0030226034582202
Females	GWAT	5TBT	DMSO	G_F_5TBT-G_F_DMSO	B CELL RECEPTOR SIGNALING PATHWAY	54	-1.84863770833036	0.000203982919292893
Females	GWAT	5TBT	DMSO	G_F_5TBT-G_F_DMSO	RESPONSE TO CALCIUM ION	127	-1.85119190499542	2.2930434891677e-05
Females	GWAT	5TBT	DMSO	G_F_5TBT-G_F_DMSO	STRESS GRANULE ASSEMBLY	35	-1.85356158462153	0.000804357238580179
Females	GWAT	5TBT	DMSO	G_F_5TBT-G_F_DMSO	POSITIVE REGULATION OF ADENYLATE CYCLASE ACTIVITY	23	-1.85584253710141	0.00282864151216108
Females	GWAT	5TBT	DMSO	G_F_5TBT-G_F_DMSO	EPITHELIAL CELL DEVELOPMENT	215	-1.85829200216334	1.0068867963553e-06
Females	GWAT	5TBT	DMSO	G_F_5TBT-G_F_DMSO	LABYRINTHINE LAYER DEVELOPMENT	54	-1.86425189356906	0.000170462538655195
Females	GWAT	5TBT	DMSO	G_F_5TBT-G_F_DMSO	PEPTIDYL-SERINE MODIFICATION	276	-1.86465129763292	1.61945335966822e-07
Females	GWAT	5TBT	DMSO	G_F_5TBT-G_F_DMSO	MITOCHONDRIAL FISSION	49	-1.8681393091787	0.000567252728251244
Females	GWAT	5TBT	DMSO	G_F_5TBT-G_F_DMSO	GLAND MORPHOGENESIS	145	-1.86856533379404	1.44221746726148e-05
Females	GWAT	5TBT	DMSO	G_F_5TBT-G_F_DMSO	ACTOMYOSIN STRUCTURE ORGANIZATION	218	-1.86908604750581	9.88242881015811e-07
Females	GWAT	5TBT	DMSO	G_F_5TBT-G_F_DMSO	INOSITOL PHOSPHATE BIOSYNTHETIC PROCESS	25	-1.88060641033242	0.00163947410743348
Females	GWAT	5TBT	DMSO	G_F_5TBT-G_F_DMSO	ANIMAL ORGAN FORMATION	67	-1.88485415250813	0.000237997701817964
Females	GWAT	5TBT	DMSO	G_F_5TBT-G_F_DMSO	NON-CANONICAL WNT SIGNALING PATHWAY	57	-1.88496277829162	0.000112139806377565
Females	GWAT	5TBT	DMSO	G_F_5TBT-G_F_DMSO	NEURON PROJECTION GUIDANCE	215	-1.88841993363886	4.9450550688786e-07
Females	GWAT	5TBT	DMSO	G_F_5TBT-G_F_DMSO	HEART MORPHOGENESIS	267	-1.89192011006489	6.49967942681785e-08
Females	GWAT	5TBT	DMSO	G_F_5TBT-G_F_DMSO	REGULATION OF NUCLEAR-TRANSCRIBED MRNA CATABOLIC PROCESS, DEADENYLATION-DEPENDENT DECAY	26	-1.89281931904762	0.00111302771103866
Females	GWAT	5TBT	DMSO	G_F_5TBT-G_F_DMSO	STRIATED MUSCLE ADAPTATION	50	-1.89704516995176	0.000151667996593084
Females	GWAT	5TBT	DMSO	G_F_5TBT-G_F_DMSO	FOREBRAIN DEVELOPMENT	352	-1.89923050712245	5.82712972785598e-09
Females	GWAT	5TBT	DMSO	G_F_5TBT-G_F_DMSO	PYRUVATE METABOLIC PROCESS	133	-1.90239064879101	1.23108598846439e-05
Females	GWAT	5TBT	DMSO	G_F_5TBT-G_F_DMSO	P38MAPK CASCADE	59	-1.91095229046763	0.000103801150523887
Females	GWAT	5TBT	DMSO	G_F_5TBT-G_F_DMSO	MUSCLE ORGAN DEVELOPMENT	354	-1.91677639061334	2.12095966590908e-09
Females	GWAT	5TBT	DMSO	G_F_5TBT-G_F_DMSO	COLUMNAR/CUBOIDAL EPITHELIAL CELL DEVELOPMENT	50	-1.91882853066404	9.88297525946675e-05
Females	GWAT	5TBT	DMSO	G_F_5TBT-G_F_DMSO	POSITIVE REGULATION OF CELL PROJECTION ORGANIZATION	436	-1.92740146530187	1.35127071062421e-10
Females	GWAT	5TBT	DMSO	G_F_5TBT-G_F_DMSO	COLLATERAL SPROUTING	31	-1.93692801551695	0.00038982073642841
Females	GWAT	5TBT	DMSO	G_F_5TBT-G_F_DMSO	MUSCLE CELL CELLULAR HOMEOSTASIS	27	-1.93975284956395	0.000408759658744694
Females	GWAT	5TBT	DMSO	G_F_5TBT-G_F_DMSO	POSITIVE REGULATION OF CHROMOSOME SEGREGATION	28	-1.94125846895029	0.000567127154088177
Females	GWAT	5TBT	DMSO	G_F_5TBT-G_F_DMSO	LENS MORPHOGENESIS IN CAMERA-TYPE EYE	24	-1.94272965751362	0.0006063250193607
Females	GWAT	5TBT	DMSO	G_F_5TBT-G_F_DMSO	PEPTIDYL-TYROSINE DEPHOSPHORYLATION	32	-1.9451670628822	0.000326797161231201
Females	GWAT	5TBT	DMSO	G_F_5TBT-G_F_DMSO	MAINTENANCE OF BLOOD-BRAIN BARRIER	21	-1.95303119705581	0.00075754595720964
Females	GWAT	5TBT	DMSO	G_F_5TBT-G_F_DMSO	POSITIVE REGULATION OF AUTOPHAGOSOME ASSEMBLY	20	-1.95755646622287	0.000695749939797629
Females	GWAT	5TBT	DMSO	G_F_5TBT-G_F_DMSO	SALIVARY GLAND DEVELOPMENT	38	-1.9641759018762	0.000304263370471967
Females	GWAT	5TBT	DMSO	G_F_5TBT-G_F_DMSO	REGULATION OF ATTACHMENT OF SPINDLE MICROTUBULES TO KINETOCHORE	20	-1.9655614632936	0.000621647312268732
Females	GWAT	5TBT	DMSO	G_F_5TBT-G_F_DMSO	DIENCEPHALON DEVELOPMENT	52	-1.97420307152176	9.83185642191778e-05
Females	GWAT	5TBT	DMSO	G_F_5TBT-G_F_DMSO	MUSCLE TISSUE DEVELOPMENT	472	-1.98784086933691	2.352130133794e-12
Females	GWAT	5TBT	DMSO	G_F_5TBT-G_F_DMSO	C21-STEROID HORMONE METABOLIC PROCESS	38	-1.99260461944615	0.000220066024362117
Females	GWAT	5TBT	DMSO	G_F_5TBT-G_F_DMSO	PROTEIN LOCALIZATION TO CELL-CELL JUNCTION	24	-2.02178345892245	0.000245734389093577
Females	GWAT	5TBT	DMSO	G_F_5TBT-G_F_DMSO	NUCLEOTIDE TRANSPORT	36	-2.02305057781739	0.000158432519666153
Females	GWAT	5TBT	DMSO	G_F_5TBT-G_F_DMSO	MIRNA METABOLIC PROCESS	102	-2.05020915907013	1.86133014245901e-06
Females	GWAT	5TBT	DMSO	G_F_5TBT-G_F_DMSO	THIOESTER BIOSYNTHETIC PROCESS	27	-2.06228218409091	8.70923580955747e-05
Females	GWAT	5TBT	DMSO	G_F_5TBT-G_F_DMSO	CARDIAC SEPTUM MORPHOGENESIS	74	-2.0630387652816	4.70545688912361e-06
Females	GWAT	5TBT	DMSO	G_F_5TBT-G_F_DMSO	POSITIVE REGULATION OF DENDRITE DEVELOPMENT	20	-2.07188143997709	0.000143697112381395
Females	GWAT	5TBT	DMSO	G_F_5TBT-G_F_DMSO	MORPHOGENESIS OF EMBRYONIC EPITHELIUM	168	-2.07695910491789	2.09433589394072e-08
Females	GWAT	5TBT	DMSO	G_F_5TBT-G_F_DMSO	POSITIVE REGULATION OF SMAD PROTEIN SIGNAL TRANSDUCTION	38	-2.11479325938314	3.22898577423286e-05
Females	GWAT	5TBT	DMSO	G_F_5TBT-G_F_DMSO	POSITIVE REGULATION OF NEURON PROJECTION DEVELOPMENT	226	-2.14625501193813	5.56630799605329e-11
Females	GWAT	5TBT	DMSO	G_F_5TBT-G_F_DMSO	STRIATED MUSCLE CELL PROLIFERATION	84	-2.15356416712719	4.17153264931877e-07
Females	GWAT	5TBT	DMSO	G_F_5TBT-G_F_DMSO	AXIS SPECIFICATION	81	-2.20025069727265	2.39595274204774e-07
Females	GWAT	5TBT	DMSO	G_F_5TBT-G_F_DMSO	CELLULAR COMPONENT ASSEMBLY INVOLVED IN MORPHOGENESIS	135	-2.21321972579556	4.05104179215497e-09
Females	GWAT	5TBT	DMSO	G_F_5TBT-G_F_DMSO	STRIATED MUSCLE CELL DEVELOPMENT	78	-2.33175030386044	1.47791272630701e-08
Females	GWAT	50TBT	DMSO	G_F_50TBT-G_F_DMSO	TRANSLATION AT SYNAPSE	48	2.82508958691848	2.47967512619096e-19
Females	GWAT	50TBT	DMSO	G_F_50TBT-G_F_DMSO	CYTOPLASMIC TRANSLATION	151	2.43882513707903	1.58569930678373e-17
Females	GWAT	50TBT	DMSO	G_F_50TBT-G_F_DMSO	MITOCHONDRIAL GENE EXPRESSION	167	2.12538975449039	2.45994698156342e-11
Females	GWAT	50TBT	DMSO	G_F_50TBT-G_F_DMSO	RIBOSOMAL SMALL SUBUNIT BIOGENESIS	104	2.05897325057642	4.88702596238051e-08
Females	GWAT	50TBT	DMSO	G_F_50TBT-G_F_DMSO	AXONEME ASSEMBLY	93	2.04889155410158	1.58842745207663e-07
Females	GWAT	50TBT	DMSO	G_F_50TBT-G_F_DMSO	VIRAL TRANSLATION	18	1.9489322748293	0.000254344453180067
Females	GWAT	50TBT	DMSO	G_F_50TBT-G_F_DMSO	GLYCOLIPID BIOSYNTHETIC PROCESS	65	1.93933289305115	2.51544347369095e-05
Females	GWAT	50TBT	DMSO	G_F_50TBT-G_F_DMSO	DOUBLE-STRAND BREAK REPAIR	295	1.91491195168574	3.96703804301997e-11
Females	GWAT	50TBT	DMSO	G_F_50TBT-G_F_DMSO	INTRACILIARY ANTEROGRADE TRANSPORT	20	1.90366561204306	0.000273751030416025
Females	GWAT	50TBT	DMSO	G_F_50TBT-G_F_DMSO	CILIUM ORGANIZATION	404	1.8970689810755	1.46712682374326e-13
Females	GWAT	50TBT	DMSO	G_F_50TBT-G_F_DMSO	DNA-TEMPLATED DNA REPLICATION	146	1.88962227776415	1.5512697566572e-06
Females	GWAT	50TBT	DMSO	G_F_50TBT-G_F_DMSO	TRNA METABOLIC PROCESS	186	1.88884276195687	6.51901596075567e-08
Females	GWAT	50TBT	DMSO	G_F_50TBT-G_F_DMSO	CILIUM MOVEMENT	212	1.88060016060036	1.17598511935686e-08
Females	GWAT	50TBT	DMSO	G_F_50TBT-G_F_DMSO	ESTABLISHMENT OF PROTEIN LOCALIZATION TO TELOMERE	19	1.84912846448277	0.000771088605590878
Females	GWAT	50TBT	DMSO	G_F_50TBT-G_F_DMSO	RIBOSOME BIOGENESIS	314	1.84064088620342	5.24138382364096e-10
Females	GWAT	50TBT	DMSO	G_F_50TBT-G_F_DMSO	REGULATION OF INTRINSIC APOPTOTIC SIGNALING PATHWAY IN RESPONSE TO DNA DAMAGE BY P53 CLASS MEDIATOR	16	1.83451773188002	0.00149779834248528
Females	GWAT	50TBT	DMSO	G_F_50TBT-G_F_DMSO	MEIOTIC CELL CYCLE PROCESS	213	1.8088626701197	4.59130272903843e-07
Females	GWAT	50TBT	DMSO	G_F_50TBT-G_F_DMSO	RIBONUCLEOPROTEIN COMPLEX BIOGENESIS	428	1.79444447479874	1.14727941983392e-11
Females	GWAT	50TBT	DMSO	G_F_50TBT-G_F_DMSO	GLYCINE METABOLIC PROCESS	15	1.77037716054661	0.00128707106164946
Females	GWAT	50TBT	DMSO	G_F_50TBT-G_F_DMSO	BASE-EXCISION REPAIR	42	1.75430167327806	0.00166367409275716
Females	GWAT	50TBT	DMSO	G_F_50TBT-G_F_DMSO	NUCLEOSIDE MONOPHOSPHATE BIOSYNTHETIC PROCESS	43	1.75264047694021	0.00228894175822717
Females	GWAT	50TBT	DMSO	G_F_50TBT-G_F_DMSO	DNA REPLICATION	260	1.74792746516441	3.81288668254394e-07
Females	GWAT	50TBT	DMSO	G_F_50TBT-G_F_DMSO	NEGATIVE REGULATION OF TYPE I INTERFERON-MEDIATED SIGNALING PATHWAY	25	1.73864617138805	0.00338232681946255
Females	GWAT	50TBT	DMSO	G_F_50TBT-G_F_DMSO	NEGATIVE REGULATION OF SMOOTHENED SIGNALING PATHWAY	38	1.72629104897055	0.00231483593784997
Females	GWAT	50TBT	DMSO	G_F_50TBT-G_F_DMSO	NEGATIVE REGULATION OF DNA-TEMPLATED TRANSCRIPTION, ELONGATION	18	1.70636080370213	0.00557781069852236
Females	GWAT	50TBT	DMSO	G_F_50TBT-G_F_DMSO	MICROTUBULE ORGANIZING CENTER ORGANIZATION	149	1.70552823683633	9.52257171210115e-05
Females	GWAT	50TBT	DMSO	G_F_50TBT-G_F_DMSO	PYRIMIDINE-CONTAINING COMPOUND METABOLIC PROCESS	64	1.70231681172326	0.00187779846214562
Females	GWAT	50TBT	DMSO	G_F_50TBT-G_F_DMSO	RNA SPLICING	428	1.69289744291594	3.67124538376719e-09
Females	GWAT	50TBT	DMSO	G_F_50TBT-G_F_DMSO	TELOMERE ORGANIZATION	149	1.68877040684649	0.000127184127045515
Females	GWAT	50TBT	DMSO	G_F_50TBT-G_F_DMSO	NUCLEOTIDE-EXCISION REPAIR	74	1.68746350248166	0.000509498535357153
Females	GWAT	50TBT	DMSO	G_F_50TBT-G_F_DMSO	RNA MODIFICATION	143	1.68713548936688	0.000135625742685296
Females	GWAT	50TBT	DMSO	G_F_50TBT-G_F_DMSO	EMBRYONIC BRAIN DEVELOPMENT	24	1.68240364980779	0.00566901187393394
Females	GWAT	50TBT	DMSO	G_F_50TBT-G_F_DMSO	PHOSPHOLIPID CATABOLIC PROCESS	52	1.67041466110899	0.00351118677194885
Females	GWAT	50TBT	DMSO	G_F_50TBT-G_F_DMSO	TRANSLESION SYNTHESIS	22	1.65387319538428	0.00786924654071109
Females	GWAT	50TBT	DMSO	G_F_50TBT-G_F_DMSO	SYNAPSE MATURATION	45	1.63463112392226	0.0076570809701853
Females	GWAT	50TBT	DMSO	G_F_50TBT-G_F_DMSO	MITOCHONDRIAL GENOME MAINTENANCE	35	1.63278642117469	0.00924583010660698
Females	GWAT	50TBT	DMSO	G_F_50TBT-G_F_DMSO	CHROMOSOME SEGREGATION	396	1.60437096620295	2.03855592271911e-06
Females	GWAT	50TBT	DMSO	G_F_50TBT-G_F_DMSO	DNA CATABOLIC PROCESS	30	1.59976051002519	0.0159465218627976
Females	GWAT	50TBT	DMSO	G_F_50TBT-G_F_DMSO	EPIGENETIC REGULATION OF GENE EXPRESSION	251	1.5780543175168	0.000107179387187399
Females	GWAT	50TBT	DMSO	G_F_50TBT-G_F_DMSO	SNRNA METABOLIC PROCESS	51	1.56930222337975	0.00524643216335369
Females	GWAT	50TBT	DMSO	G_F_50TBT-G_F_DMSO	CALCIUM-ION REGULATED EXOCYTOSIS	68	1.5672154890405	0.00645172484320143
Females	GWAT	50TBT	DMSO	G_F_50TBT-G_F_DMSO	PROTEIN TRANSMEMBRANE IMPORT INTO INTRACELLULAR ORGANELLE	37	1.55308836532581	0.0132838077417927
Females	GWAT	50TBT	DMSO	G_F_50TBT-G_F_DMSO	ANTIVIRAL INNATE IMMUNE RESPONSE	51	1.55182650960958	0.00659164176751183
Females	GWAT	50TBT	DMSO	G_F_50TBT-G_F_DMSO	METHYLATION	199	1.54890579082706	0.000727851252227555
Females	GWAT	50TBT	DMSO	G_F_50TBT-G_F_DMSO	MACROMOLECULE DEACYLATION	58	1.54772782008127	0.0121815777052566
Females	GWAT	50TBT	DMSO	G_F_50TBT-G_F_DMSO	DNA INTEGRITY CHECKPOINT SIGNALING	124	1.5415140632414	0.00383193385664064
Females	GWAT	50TBT	DMSO	G_F_50TBT-G_F_DMSO	INOSITOL TRISPHOSPHATE METABOLIC PROCESS	16	1.53797410469313	0.0281386332056987
Females	GWAT	50TBT	DMSO	G_F_50TBT-G_F_DMSO	REGULATION OF CELLULAR RESPIRATION	56	1.52196508492367	0.0125576547900803
Females	GWAT	50TBT	DMSO	G_F_50TBT-G_F_DMSO	PROTEIN LOCALIZATION TO CILIUM	71	1.49756307876773	0.00909663914807254
Females	GWAT	50TBT	DMSO	G_F_50TBT-G_F_DMSO	ACTIVATION OF GTPASE ACTIVITY	85	1.48672630847488	0.0102124667998527
Females	GWAT	50TBT	DMSO	G_F_50TBT-G_F_DMSO	TRANSMISSION OF NERVE IMPULSE	90	1.48227645683673	0.00797836778775583
Females	GWAT	50TBT	DMSO	G_F_50TBT-G_F_DMSO	CELLULAR PROCESS INVOLVED IN REPRODUCTION IN MULTICELLULAR ORGANISM	388	1.46327572463319	0.000308585786274694
Females	GWAT	50TBT	DMSO	G_F_50TBT-G_F_DMSO	FERTILIZATION	174	1.4572612741888	0.00556271234919202
Females	GWAT	50TBT	DMSO	G_F_50TBT-G_F_DMSO	PROTEIN LOCALIZATION TO MITOCHONDRION	106	1.44968533000402	0.0136553288337127
Females	GWAT	50TBT	DMSO	G_F_50TBT-G_F_DMSO	POSTSYNAPSE ORGANIZATION	279	1.35029466463173	0.00920546919311075
Females	GWAT	50TBT	DMSO	G_F_50TBT-G_F_DMSO	RECEPTOR-MEDIATED ENDOCYTOSIS	269	-1.15466242071345	0.0419447180170977
Females	GWAT	50TBT	DMSO	G_F_50TBT-G_F_DMSO	RESPONSE TO MOLECULE OF BACTERIAL ORIGIN	302	-1.16606166956834	0.0457954863908063
Females	GWAT	50TBT	DMSO	G_F_50TBT-G_F_DMSO	CANONICAL NF-KAPPAB SIGNAL TRANSDUCTION	252	-1.18731365905373	0.037095675201838
Females	GWAT	50TBT	DMSO	G_F_50TBT-G_F_DMSO	REGULATION OF EPITHELIAL CELL PROLIFERATION	396	-1.23692736044087	0.0140224811127804
Females	GWAT	50TBT	DMSO	G_F_50TBT-G_F_DMSO	CELL CHEMOTAXIS	296	-1.23998876109158	0.0103027039083823
Females	GWAT	50TBT	DMSO	G_F_50TBT-G_F_DMSO	STRIATED MUSCLE TISSUE DEVELOPMENT	279	-1.27512171373263	0.00463634676426475
Females	GWAT	50TBT	DMSO	G_F_50TBT-G_F_DMSO	REGULATION OF PEPTIDYL-TYROSINE PHOSPHORYLATION	233	-1.28147543052113	0.0216811201818255
Females	GWAT	50TBT	DMSO	G_F_50TBT-G_F_DMSO	POSITIVE REGULATION OF CYTOSKELETON ORGANIZATION	186	-1.29822119354976	0.0133700241121257
Females	GWAT	50TBT	DMSO	G_F_50TBT-G_F_DMSO	MYELOID CELL HOMEOSTASIS	211	-1.29933648487611	0.0132127597107846
Females	GWAT	50TBT	DMSO	G_F_50TBT-G_F_DMSO	RESPONSE TO BMP	153	-1.30236942850839	0.0307174745558838
Females	GWAT	50TBT	DMSO	G_F_50TBT-G_F_DMSO	LIPID LOCALIZATION	463	-1.31421330349754	0.00161365959565712
Females	GWAT	50TBT	DMSO	G_F_50TBT-G_F_DMSO	POLYSACCHARIDE METABOLIC PROCESS	113	-1.33347323376448	0.0223203703778745
Females	GWAT	50TBT	DMSO	G_F_50TBT-G_F_DMSO	MUSCLE ORGAN DEVELOPMENT	356	-1.34922893637023	0.00135570982713019
Females	GWAT	50TBT	DMSO	G_F_50TBT-G_F_DMSO	REGULATION OF PEPTIDASE ACTIVITY	355	-1.3570335867216	0.00135961526577453
Females	GWAT	50TBT	DMSO	G_F_50TBT-G_F_DMSO	CELLULAR RESPONSE TO INSULIN STIMULUS	209	-1.35915816801217	0.00397169391711384
Females	GWAT	50TBT	DMSO	G_F_50TBT-G_F_DMSO	MESENCHYME DEVELOPMENT	291	-1.36249413891583	0.000749649124916542
Females	GWAT	50TBT	DMSO	G_F_50TBT-G_F_DMSO	EXTRACELLULAR MATRIX ASSEMBLY	49	-1.36428153637557	0.0460636002498618
Females	GWAT	50TBT	DMSO	G_F_50TBT-G_F_DMSO	REACTIVE OXYGEN SPECIES METABOLIC PROCESS	248	-1.37303545152655	0.00157172794658545
Females	GWAT	50TBT	DMSO	G_F_50TBT-G_F_DMSO	OSTEOCLAST DIFFERENTIATION	129	-1.37494433278106	0.0105682561620643
Females	GWAT	50TBT	DMSO	G_F_50TBT-G_F_DMSO	POSITIVE REGULATION OF PHOSPHATIDYLINOSITOL 3-KINASE/PROTEIN KINASE B SIGNAL TRANSDUCTION	186	-1.37770655796443	0.00459952270250747
Females	GWAT	50TBT	DMSO	G_F_50TBT-G_F_DMSO	VASCULOGENESIS	92	-1.37930906368324	0.0317787277149551
Females	GWAT	50TBT	DMSO	G_F_50TBT-G_F_DMSO	CELLULAR RESPONSE TO NUTRIENT LEVELS	220	-1.39201523912236	0.00477657615748279
Females	GWAT	50TBT	DMSO	G_F_50TBT-G_F_DMSO	ANTERIOR/POSTERIOR PATTERN SPECIFICATION	201	-1.40766108293642	0.00203489655519639
Females	GWAT	50TBT	DMSO	G_F_50TBT-G_F_DMSO	BLOOD VESSEL REMODELING	59	-1.41064402039911	0.0393945078154373
Females	GWAT	50TBT	DMSO	G_F_50TBT-G_F_DMSO	CELLULAR RESPONSE TO ACID CHEMICAL	101	-1.41472748699034	0.0168480910988363
Females	GWAT	50TBT	DMSO	G_F_50TBT-G_F_DMSO	SUBSTRATE ADHESION-DEPENDENT CELL SPREADING	98	-1.42305312030444	0.0107992128349699
Females	GWAT	50TBT	DMSO	G_F_50TBT-G_F_DMSO	LIPID HOMEOSTASIS	176	-1.42760066159698	0.00246157897892426
Females	GWAT	50TBT	DMSO	G_F_50TBT-G_F_DMSO	NEGATIVE REGULATION OF PROTEIN LOCALIZATION TO NUCLEUS	44	-1.43135906384145	0.0462896190113464
Females	GWAT	50TBT	DMSO	G_F_50TBT-G_F_DMSO	STRIATED MUSCLE CELL DIFFERENTIATION	332	-1.43284052349868	6.32170922333844e-05
Females	GWAT	50TBT	DMSO	G_F_50TBT-G_F_DMSO	VASCULAR PROCESS IN CIRCULATORY SYSTEM	235	-1.44294676954247	0.00237130650326579
Females	GWAT	50TBT	DMSO	G_F_50TBT-G_F_DMSO	DIGESTIVE TRACT MORPHOGENESIS	46	-1.45139020928445	0.0394190498631147
Females	GWAT	50TBT	DMSO	G_F_50TBT-G_F_DMSO	POSITIVE REGULATION OF PEPTIDYL-SERINE PHOSPHORYLATION	79	-1.45398482046982	0.0108993778250135
Females	GWAT	50TBT	DMSO	G_F_50TBT-G_F_DMSO	POSITIVE REGULATION OF INFLAMMATORY RESPONSE	132	-1.45698613660417	0.00702551159202452
Females	GWAT	50TBT	DMSO	G_F_50TBT-G_F_DMSO	REGULATION OF CELL-SUBSTRATE ADHESION	220	-1.4581127709086	0.00156249511907349
Females	GWAT	50TBT	DMSO	G_F_50TBT-G_F_DMSO	EMBRYONIC SKELETAL SYSTEM DEVELOPMENT	140	-1.47134199551382	0.00332802978609361
Females	GWAT	50TBT	DMSO	G_F_50TBT-G_F_DMSO	POSITIVE REGULATION OF SMOOTH MUSCLE CELL MIGRATION	70	-1.47310465508159	0.0182817067404621
Females	GWAT	50TBT	DMSO	G_F_50TBT-G_F_DMSO	POSITIVE REGULATION OF GLIAL CELL PROLIFERATION	31	-1.47731004212218	0.033665357321678
Females	GWAT	50TBT	DMSO	G_F_50TBT-G_F_DMSO	RESPONSE TO ISCHEMIA	47	-1.4784871798122	0.0400737627866215
Females	GWAT	50TBT	DMSO	G_F_50TBT-G_F_DMSO	REGULATION OF MESENCHYMAL CELL PROLIFERATION	41	-1.48100692807786	0.0261481409409561
Females	GWAT	50TBT	DMSO	G_F_50TBT-G_F_DMSO	DOPAMINERGIC NEURON DIFFERENTIATION	35	-1.48600787445099	0.0336564688831954
Females	GWAT	50TBT	DMSO	G_F_50TBT-G_F_DMSO	IRON ION TRANSPORT	57	-1.49018547860123	0.0208723856943053
Females	GWAT	50TBT	DMSO	G_F_50TBT-G_F_DMSO	SYNCYTIUM FORMATION	64	-1.49519464886492	0.0169271406891942
Females	GWAT	50TBT	DMSO	G_F_50TBT-G_F_DMSO	ARACHIDONATE METABOLIC PROCESS	65	-1.49521143320307	0.0155639023997879
Females	GWAT	50TBT	DMSO	G_F_50TBT-G_F_DMSO	PLATELET-DERIVED GROWTH FACTOR RECEPTOR SIGNALING PATHWAY	64	-1.49554473065967	0.0169271406891942
Females	GWAT	50TBT	DMSO	G_F_50TBT-G_F_DMSO	PHOSPHOLIPASE C-ACTIVATING G PROTEIN-COUPLED RECEPTOR SIGNALING PATHWAY	94	-1.49729389176855	0.00512121060415975
Females	GWAT	50TBT	DMSO	G_F_50TBT-G_F_DMSO	RESPONSE TO TOXIC SUBSTANCE	134	-1.4983760151655	0.00251114099784319
Females	GWAT	50TBT	DMSO	G_F_50TBT-G_F_DMSO	POSITIVE REGULATION OF CATABOLIC PROCESS	229	-1.50974850707205	0.000283952214228084
Females	GWAT	50TBT	DMSO	G_F_50TBT-G_F_DMSO	RESPONSE TO FATTY ACID	46	-1.51370527310033	0.0270131854920608
Females	GWAT	50TBT	DMSO	G_F_50TBT-G_F_DMSO	GLOMERULUS DEVELOPMENT	69	-1.5172607391068	0.0121447737255372
Females	GWAT	50TBT	DMSO	G_F_50TBT-G_F_DMSO	REGULATION OF TRANSLATIONAL INITIATION	67	-1.52047712945247	0.0105209809129423
Females	GWAT	50TBT	DMSO	G_F_50TBT-G_F_DMSO	INTERLEUKIN-1 PRODUCTION	114	-1.52261298491507	0.00168681712676574
Females	GWAT	50TBT	DMSO	G_F_50TBT-G_F_DMSO	TEMPERATURE HOMEOSTASIS	186	-1.52306562698413	0.000440259748961534
Females	GWAT	50TBT	DMSO	G_F_50TBT-G_F_DMSO	BASEMENT MEMBRANE ORGANIZATION	41	-1.52608666974909	0.0164284121520013
Females	GWAT	50TBT	DMSO	G_F_50TBT-G_F_DMSO	SMAD PROTEIN SIGNAL TRANSDUCTION	77	-1.53138964497216	0.00401497860152491
Females	GWAT	50TBT	DMSO	G_F_50TBT-G_F_DMSO	NEGATIVE REGULATION OF PROTEIN MATURATION	29	-1.53184587864449	0.0375598679735785
Females	GWAT	50TBT	DMSO	G_F_50TBT-G_F_DMSO	RESPONSE TO INTERLEUKIN-1	74	-1.53610203494726	0.0062679214175348
Females	GWAT	50TBT	DMSO	G_F_50TBT-G_F_DMSO	TRANSCYTOSIS	21	-1.54061235408564	0.040616164711666
Females	GWAT	50TBT	DMSO	G_F_50TBT-G_F_DMSO	FAT CELL DIFFERENTIATION	265	-1.54176801784598	5.40343630255127e-05
Females	GWAT	50TBT	DMSO	G_F_50TBT-G_F_DMSO	REGULATION OF RUFFLE ASSEMBLY	29	-1.56214102240878	0.031564615836692
Females	GWAT	50TBT	DMSO	G_F_50TBT-G_F_DMSO	PURINE NUCLEOSIDE MONOPHOSPHATE CATABOLIC PROCESS	15	-1.56471045433013	0.0372678787318513
Females	GWAT	50TBT	DMSO	G_F_50TBT-G_F_DMSO	GRANULOCYTE CHEMOTAXIS	119	-1.56874014867263	0.00168624466065305
Females	GWAT	50TBT	DMSO	G_F_50TBT-G_F_DMSO	RENAL SYSTEM PROCESS	118	-1.57451997669902	0.00182993932043865
Females	GWAT	50TBT	DMSO	G_F_50TBT-G_F_DMSO	REGULATION OF EPITHELIAL CELL DIFFERENTIATION	158	-1.58279206983287	0.000511659407654748
Females	GWAT	50TBT	DMSO	G_F_50TBT-G_F_DMSO	CARDIAC SEPTUM MORPHOGENESIS	74	-1.58829892594924	0.00408508603291103
Females	GWAT	50TBT	DMSO	G_F_50TBT-G_F_DMSO	GLANDULAR EPITHELIAL CELL DIFFERENTIATION	67	-1.59698728979811	0.00476145845057513
Females	GWAT	50TBT	DMSO	G_F_50TBT-G_F_DMSO	VASCULAR ENDOTHELIAL GROWTH FACTOR PRODUCTION	40	-1.6094090484766	0.0109978198784765
Females	GWAT	50TBT	DMSO	G_F_50TBT-G_F_DMSO	TISSUE MIGRATION	316	-1.61383170696851	3.35535948827637e-06
Females	GWAT	50TBT	DMSO	G_F_50TBT-G_F_DMSO	ENDOTHELIUM DEVELOPMENT	138	-1.62353592194721	0.000428184646960507
Females	GWAT	50TBT	DMSO	G_F_50TBT-G_F_DMSO	EXOCRINE SYSTEM DEVELOPMENT	49	-1.62555131738565	0.00518858400705034
Females	GWAT	50TBT	DMSO	G_F_50TBT-G_F_DMSO	CELLULAR DEFENSE RESPONSE	15	-1.63343043251219	0.0233446417682986
Females	GWAT	50TBT	DMSO	G_F_50TBT-G_F_DMSO	ACUTE INFLAMMATORY RESPONSE	93	-1.64406092541007	0.0010058230773891
Females	GWAT	50TBT	DMSO	G_F_50TBT-G_F_DMSO	MORPHOGENESIS OF AN EPITHELIAL FOLD	26	-1.6547877049605	0.0201397312277502
Females	GWAT	50TBT	DMSO	G_F_50TBT-G_F_DMSO	WOUND HEALING	364	-1.6703480522247	2.05568868075891e-07
Females	GWAT	50TBT	DMSO	G_F_50TBT-G_F_DMSO	P38MAPK CASCADE	59	-1.67252129955078	0.00345812731348485
Females	GWAT	50TBT	DMSO	G_F_50TBT-G_F_DMSO	GLIAL CELL ACTIVATION	59	-1.67602258215507	0.00335090074163847
Females	GWAT	50TBT	DMSO	G_F_50TBT-G_F_DMSO	REGULATION OF EPITHELIAL CELL APOPTOTIC PROCESS	124	-1.6766735985969	0.000216118384505337
Females	GWAT	50TBT	DMSO	G_F_50TBT-G_F_DMSO	ERYTHROCYTE DEVELOPMENT	49	-1.68396475762103	0.00345007872280236
Females	GWAT	50TBT	DMSO	G_F_50TBT-G_F_DMSO	POSITIVE REGULATION OF TOR SIGNALING	73	-1.685160263969	0.00162284842407462
Females	GWAT	50TBT	DMSO	G_F_50TBT-G_F_DMSO	POSITIVE REGULATION OF AMYLOID PRECURSOR PROTEIN CATABOLIC PROCESS	25	-1.6950988613841	0.0162154806544532
Females	GWAT	50TBT	DMSO	G_F_50TBT-G_F_DMSO	RESPONSE TO CORTICOSTEROID	96	-1.69848335562427	0.000860552157401103
Females	GWAT	50TBT	DMSO	G_F_50TBT-G_F_DMSO	COMPLEMENT ACTIVATION	55	-1.69992218001816	0.00387488641644576
Females	GWAT	50TBT	DMSO	G_F_50TBT-G_F_DMSO	NITRIC OXIDE MEDIATED SIGNAL TRANSDUCTION	27	-1.72125752108024	0.0152450567735123
Females	GWAT	50TBT	DMSO	G_F_50TBT-G_F_DMSO	GLUCOSE 6-PHOSPHATE METABOLIC PROCESS	30	-1.7400202079604	0.00917763844110811
Females	GWAT	50TBT	DMSO	G_F_50TBT-G_F_DMSO	REGULATION OF VASCULATURE DEVELOPMENT	297	-1.75411196533276	7.94810223529837e-08
Females	GWAT	50TBT	DMSO	G_F_50TBT-G_F_DMSO	ESTROGEN METABOLIC PROCESS	32	-1.75950634043071	0.00604222157883549
Females	GWAT	50TBT	DMSO	G_F_50TBT-G_F_DMSO	REGULATION OF CALCIUM ION IMPORT	43	-1.76380113098876	0.00294198890848711
Females	GWAT	50TBT	DMSO	G_F_50TBT-G_F_DMSO	HYDROGEN PEROXIDE CATABOLIC PROCESS	24	-1.77363306844275	0.00667683572184461
Females	GWAT	50TBT	DMSO	G_F_50TBT-G_F_DMSO	REGULATION OF ANIMAL ORGAN FORMATION	28	-1.77458717060784	0.00402836527087688
Females	GWAT	50TBT	DMSO	G_F_50TBT-G_F_DMSO	REGULATION OF RECEPTOR BINDING	20	-1.82357912322715	0.00485471153828836
Females	GWAT	50TBT	DMSO	G_F_50TBT-G_F_DMSO	SECONDARY METABOLIC PROCESS	56	-1.83119208551314	0.000789124347930362
Females	GWAT	50TBT	DMSO	G_F_50TBT-G_F_DMSO	REGULATION OF INTEGRIN ACTIVATION	18	-1.86069609766703	0.00553541520018409
Females	GWAT	50TBT	DMSO	G_F_50TBT-G_F_DMSO	CELLULAR RESPONSE TO VASCULAR ENDOTHELIAL GROWTH FACTOR STIMULUS	60	-1.87551223070412	0.000168221432556001
Females	GWAT	50TBT	DMSO	G_F_50TBT-G_F_DMSO	REGULATION OF INTESTINAL ABSORPTION	16	-1.89376341323034	0.00644929764078463
Females	GWAT	50TBT	DMSO	G_F_50TBT-G_F_DMSO	ESTABLISHMENT OF ENDOTHELIAL BARRIER	50	-1.94155767525065	0.000381569418330401
Females	GWAT	50TBT	DMSO	G_F_50TBT-G_F_DMSO	WHITE FAT CELL DIFFERENTIATION	23	-1.94212010029492	0.0025957713512701
Females	GWAT	50TBT	DMSO	G_F_50TBT-G_F_DMSO	NEGATIVE REGULATION OF EXTRINSIC APOPTOTIC SIGNALING PATHWAY VIA DEATH DOMAIN RECEPTORS	29	-1.95123725742516	0.00199222657825555
Females	GWAT	50TBT	DMSO	G_F_50TBT-G_F_DMSO	REGULATION OF ENDOTHELIAL CELL DIFFERENTIATION	40	-1.98596774296998	0.000329588567982792
Females	GWAT	50TBT	DMSO	G_F_50TBT-G_F_DMSO	PEPTIDYL-TYROSINE DEPHOSPHORYLATION	33	-1.99330895583033	0.000515969603677742
Females	GWAT	50TBT	DMSO	G_F_50TBT-G_F_DMSO	REGULATION OF URINE VOLUME	21	-2.08482146907758	0.000917651512951218
Females	GWAT	50TBT	DMSO	G_F_50TBT-G_F_DMSO	FIBRINOLYSIS	22	-2.12207991361113	0.000730790743168368
Females	GWAT	50TBT	DMSO	G_F_50TBT-G_F_DMSO	TORC2 SIGNALING	15	-2.27322890332693	9.56814062449246e-05
Females	GWAT	50TBT	DMSO	G_F_50TBT-G_F_DMSO	SARCOMERE ORGANIZATION	53	-2.41580404117672	9.42916655153223e-08
Females	GWAT	IAS	DMSO	G_F_IAS-G_F_DMSO	PROTON MOTIVE FORCE-DRIVEN ATP SYNTHESIS	61	3.40567739265023	1.89359896843061e-19
Females	GWAT	IAS	DMSO	G_F_IAS-G_F_DMSO	MITOCHONDRIAL RESPIRATORY CHAIN COMPLEX ASSEMBLY	95	3.33588451087192	6.64574889466589e-23
Females	GWAT	IAS	DMSO	G_F_IAS-G_F_DMSO	MITOCHONDRIAL GENE EXPRESSION	167	3.33305609281602	2.34104218009852e-30
Females	GWAT	IAS	DMSO	G_F_IAS-G_F_DMSO	MITOCHONDRIAL TRANSLATION	130	3.28054999037591	3.49489062353927e-25
Females	GWAT	IAS	DMSO	G_F_IAS-G_F_DMSO	TRANSLATION AT SYNAPSE	48	3.18714198298504	1.18157545860513e-15
Females	GWAT	IAS	DMSO	G_F_IAS-G_F_DMSO	OXIDATIVE PHOSPHORYLATION	129	3.17529272345889	2.88525696992785e-23
Females	GWAT	IAS	DMSO	G_F_IAS-G_F_DMSO	AEROBIC ELECTRON TRANSPORT CHAIN	53	3.17482436125596	6.78187428880499e-16
Females	GWAT	IAS	DMSO	G_F_IAS-G_F_DMSO	AEROBIC RESPIRATION	176	3.13452037060633	2.70863997048638e-26
Females	GWAT	IAS	DMSO	G_F_IAS-G_F_DMSO	CELLULAR RESPIRATION	227	3.00716467447664	4.430966354745e-26
Females	GWAT	IAS	DMSO	G_F_IAS-G_F_DMSO	ELECTRON TRANSPORT CHAIN	97	2.86515301211958	1.02767433674809e-14
Females	GWAT	IAS	DMSO	G_F_IAS-G_F_DMSO	CYTOPLASMIC TRANSLATION	150	2.73961207990571	9.11387021263982e-16
Females	GWAT	IAS	DMSO	G_F_IAS-G_F_DMSO	PROTEIN TRANSMEMBRANE IMPORT INTO INTRACELLULAR ORGANELLE	37	2.63501804949933	4.12760271862811e-08
Females	GWAT	IAS	DMSO	G_F_IAS-G_F_DMSO	CYTOCHROME COMPLEX ASSEMBLY	35	2.58176493055881	1.14203815267529e-07
Females	GWAT	IAS	DMSO	G_F_IAS-G_F_DMSO	INNER MITOCHONDRIAL MEMBRANE ORGANIZATION	38	2.46074475294589	7.08667515721896e-07
Females	GWAT	IAS	DMSO	G_F_IAS-G_F_DMSO	IMPORT INTO THE MITOCHONDRION	49	2.42811807340473	7.93503099273658e-07
Females	GWAT	IAS	DMSO	G_F_IAS-G_F_DMSO	METALLO-SULFUR CLUSTER ASSEMBLY	26	2.41625107737693	4.86404214431578e-06
Females	GWAT	IAS	DMSO	G_F_IAS-G_F_DMSO	FATTY ACID CATABOLIC PROCESS	102	2.35675409609191	5.4119637229582e-09
Females	GWAT	IAS	DMSO	G_F_IAS-G_F_DMSO	PROTEIN MATURATION	16	2.35179389636338	3.75815079129021e-05
Females	GWAT	IAS	DMSO	G_F_IAS-G_F_DMSO	PROTEIN LOCALIZATION TO MITOCHONDRION	105	2.34665800564685	5.54252296286399e-09
Females	GWAT	IAS	DMSO	G_F_IAS-G_F_DMSO	TRNA THREONYLCARBAMOYLADENOSINE METABOLIC PROCESS	16	2.32928458061136	5.18684122812808e-05
Females	GWAT	IAS	DMSO	G_F_IAS-G_F_DMSO	BRANCHED-CHAIN AMINO ACID CATABOLIC PROCESS	21	2.29243903686166	4.29280509619144e-05
Females	GWAT	IAS	DMSO	G_F_IAS-G_F_DMSO	ESTABLISHMENT OF PROTEIN LOCALIZATION TO PEROXISOME	20	2.24926303207318	0.000195852994207813
Females	GWAT	IAS	DMSO	G_F_IAS-G_F_DMSO	QUINONE BIOSYNTHETIC PROCESS	16	2.19326083698363	0.0002748681718422
Females	GWAT	IAS	DMSO	G_F_IAS-G_F_DMSO	NUCLEOSIDE BISPHOSPHATE METABOLIC PROCESS	105	2.16021653353116	2.57794655169297e-07
Females	GWAT	IAS	DMSO	G_F_IAS-G_F_DMSO	PEROXISOME ORGANIZATION	38	2.12147690363625	9.69451566599376e-05
Females	GWAT	IAS	DMSO	G_F_IAS-G_F_DMSO	EPOXYGENASE P450 PATHWAY	27	2.07871550797737	0.000421240263936316
Females	GWAT	IAS	DMSO	G_F_IAS-G_F_DMSO	VIRAL TRANSLATION	18	2.00322792730029	0.00164251625615148
Females	GWAT	IAS	DMSO	G_F_IAS-G_F_DMSO	LIPID CATABOLIC PROCESS	214	1.98615550684891	3.7149224869916e-08
Females	GWAT	IAS	DMSO	G_F_IAS-G_F_DMSO	RIBOSOMAL SMALL SUBUNIT BIOGENESIS	104	1.92419745009045	1.3420973555009e-05
Females	GWAT	IAS	DMSO	G_F_IAS-G_F_DMSO	PROTEASOME ASSEMBLY	15	1.7809948648017	0.0107442907935573
Females	GWAT	IAS	DMSO	G_F_IAS-G_F_DMSO	FATTY ACID METABOLIC PROCESS	417	1.73614438518502	2.22342392654584e-08
Females	GWAT	IAS	DMSO	G_F_IAS-G_F_DMSO	RNA 5'-END PROCESSING	26	1.7216272712056	0.0123450921413349
Females	GWAT	IAS	DMSO	G_F_IAS-G_F_DMSO	RIBOSOME BIOGENESIS	314	1.70241543636986	1.34711659824902e-06
Females	GWAT	IAS	DMSO	G_F_IAS-G_F_DMSO	GPI ANCHOR METABOLIC PROCESS	34	1.68653969271874	0.00675713731253521
Females	GWAT	IAS	DMSO	G_F_IAS-G_F_DMSO	RIBOSE PHOSPHATE METABOLIC PROCESS	440	1.6562686344666	2.30419262213846e-07
Females	GWAT	IAS	DMSO	G_F_IAS-G_F_DMSO	TAIL-ANCHORED MEMBRANE PROTEIN INSERTION INTO ER MEMBRANE	17	1.62738937185784	0.0251597390782103
Females	GWAT	IAS	DMSO	G_F_IAS-G_F_DMSO	PHOSPHATIDYLGLYCEROL METABOLIC PROCESS	24	1.57258509146353	0.0234786200822821
Females	GWAT	IAS	DMSO	G_F_IAS-G_F_DMSO	ANTIBACTERIAL HUMORAL RESPONSE	43	1.50722494216173	0.0143064090743633
Females	GWAT	IAS	DMSO	G_F_IAS-G_F_DMSO	RESPONSE TO INTERFERON-BETA	65	1.44808621334108	0.0277311174758196
Females	GWAT	IAS	DMSO	G_F_IAS-G_F_DMSO	PROTEIN FOLDING	166	1.3916890833024	0.012853371967088
Females	GWAT	IAS	DMSO	G_F_IAS-G_F_DMSO	ISOPRENOID METABOLIC PROCESS	97	1.37705746206191	0.0276565405147106
Females	GWAT	IAS	DMSO	G_F_IAS-G_F_DMSO	REGULATION OF CATABOLIC PROCESS	394	-1.41352657353497	0.00265164441333171
Females	GWAT	IAS	DMSO	G_F_IAS-G_F_DMSO	NEGATIVE REGULATION OF PHOSPHORUS METABOLIC PROCESS	404	-1.42685148997511	0.0014065322841542
Females	GWAT	IAS	DMSO	G_F_IAS-G_F_DMSO	CELL CYCLE G1/S PHASE TRANSITION	238	-1.43972149015024	0.00658770992698506
Females	GWAT	IAS	DMSO	G_F_IAS-G_F_DMSO	MEMBRANE FUSION	152	-1.44390961424887	0.00932999467751764
Females	GWAT	IAS	DMSO	G_F_IAS-G_F_DMSO	LEUKOCYTE CELL-CELL ADHESION	397	-1.45158292653099	0.000799348452253874
Females	GWAT	IAS	DMSO	G_F_IAS-G_F_DMSO	ADAPTIVE IMMUNE RESPONSE BASED ON SOMATIC RECOMBINATION OF IMMUNE RECEPTORS BUILT FROM IMMUNOGLOBULIN SUPERFAMILY DOMAINS	335	-1.45616515995396	0.0028437039323342
Females	GWAT	IAS	DMSO	G_F_IAS-G_F_DMSO	REGULATION OF MRNA METABOLIC PROCESS	289	-1.45977035009454	0.00174244209847941
Females	GWAT	IAS	DMSO	G_F_IAS-G_F_DMSO	REGULATION OF PROTEIN STABILITY	313	-1.46931450616062	0.000989474834197441
Females	GWAT	IAS	DMSO	G_F_IAS-G_F_DMSO	LOCOMOTORY BEHAVIOR	243	-1.47427422837711	0.00363780476331121
Females	GWAT	IAS	DMSO	G_F_IAS-G_F_DMSO	POSITIVE REGULATION OF ESTABLISHMENT OF PROTEIN LOCALIZATION	339	-1.47535971694397	0.000552323421320152
Females	GWAT	IAS	DMSO	G_F_IAS-G_F_DMSO	ORGANIC HYDROXY COMPOUND TRANSPORT	269	-1.48188886307351	0.0016305742151811
Females	GWAT	IAS	DMSO	G_F_IAS-G_F_DMSO	VESICLE LOCALIZATION	215	-1.48583170622105	0.00238029402349611
Females	GWAT	IAS	DMSO	G_F_IAS-G_F_DMSO	POSITIVE REGULATION OF PROTEOLYSIS	330	-1.49863040739132	0.000717645352677074
Females	GWAT	IAS	DMSO	G_F_IAS-G_F_DMSO	INORGANIC ANION TRANSPORT	127	-1.50135849666257	0.0135359494603074
Females	GWAT	IAS	DMSO	G_F_IAS-G_F_DMSO	RESPONSE TO MOLECULE OF BACTERIAL ORIGIN	302	-1.50180171874929	0.000761225807721785
Females	GWAT	IAS	DMSO	G_F_IAS-G_F_DMSO	MULTICELLULAR ORGANISM GROWTH	213	-1.51168489499954	0.00274945496961913
Females	GWAT	IAS	DMSO	G_F_IAS-G_F_DMSO	NEGATIVE REGULATION OF PROTEIN LOCALIZATION	229	-1.51304004685245	0.00184504135257862
Females	GWAT	IAS	DMSO	G_F_IAS-G_F_DMSO	NEUROTRANSMITTER TRANSPORT	207	-1.51723090867162	0.00345566874979082
Females	GWAT	IAS	DMSO	G_F_IAS-G_F_DMSO	CELLULAR RESPONSE TO CARBOHYDRATE STIMULUS	148	-1.51874139525845	0.00388919777540995
Females	GWAT	IAS	DMSO	G_F_IAS-G_F_DMSO	POSITIVE REGULATION OF DNA-BINDING TRANSCRIPTION FACTOR ACTIVITY	217	-1.5195153529329	0.00195504468536176
Females	GWAT	IAS	DMSO	G_F_IAS-G_F_DMSO	RESPONSE TO STARVATION	183	-1.52257856252595	0.00281312553791156
Females	GWAT	IAS	DMSO	G_F_IAS-G_F_DMSO	CELLULAR RESPONSE TO ABIOTIC STIMULUS	279	-1.52739892344464	0.00119876673597091
Females	GWAT	IAS	DMSO	G_F_IAS-G_F_DMSO	CELLULAR RESPONSE TO TYPE II INTERFERON	99	-1.52799962908932	0.00812507478869448
Females	GWAT	IAS	DMSO	G_F_IAS-G_F_DMSO	SENSORY PERCEPTION	430	-1.53065394332732	7.53244126432502e-05
Females	GWAT	IAS	DMSO	G_F_IAS-G_F_DMSO	ADULT BEHAVIOR	167	-1.5315649957612	0.00411775789999525
Females	GWAT	IAS	DMSO	G_F_IAS-G_F_DMSO	GOLGI ORGANIZATION	135	-1.53526762139336	0.005489580481039
Females	GWAT	IAS	DMSO	G_F_IAS-G_F_DMSO	PROTEIN DEUBIQUITINATION	96	-1.54027618231526	0.00776233819704709
Females	GWAT	IAS	DMSO	G_F_IAS-G_F_DMSO	INORGANIC ION HOMEOSTASIS	493	-1.54282592673504	1.6907233099854e-05
Females	GWAT	IAS	DMSO	G_F_IAS-G_F_DMSO	NEGATIVE REGULATION OF TRANSLATION	120	-1.54812078316105	0.00551945574896302
Females	GWAT	IAS	DMSO	G_F_IAS-G_F_DMSO	POSITIVE REGULATION OF PROTEIN CATABOLIC PROCESS	196	-1.55366774587423	0.00131965463440016
Females	GWAT	IAS	DMSO	G_F_IAS-G_F_DMSO	DEVELOPMENTAL MATURATION	351	-1.55734359795301	0.000132326931239496
Females	GWAT	IAS	DMSO	G_F_IAS-G_F_DMSO	REGULATION OF PROTEIN SECRETION	289	-1.5629263708851	0.000158503905652613
Females	GWAT	IAS	DMSO	G_F_IAS-G_F_DMSO	RESPONSE TO DECREASED OXYGEN LEVELS	227	-1.56965108287646	0.00058124910957755
Females	GWAT	IAS	DMSO	G_F_IAS-G_F_DMSO	REGULATION OF CELL DIVISION	164	-1.57093746598784	0.0019897824608764
Females	GWAT	IAS	DMSO	G_F_IAS-G_F_DMSO	HOMEOSTASIS OF NUMBER OF CELLS	386	-1.57447732355469	2.38217694793662e-05
Females	GWAT	IAS	DMSO	G_F_IAS-G_F_DMSO	GLYCOPROTEIN METABOLIC PROCESS	332	-1.583109077166	8.17363626765939e-05
Females	GWAT	IAS	DMSO	G_F_IAS-G_F_DMSO	REGULATION OF HEMOPOIESIS	425	-1.58518777256108	1.38260266367974e-05
Females	GWAT	IAS	DMSO	G_F_IAS-G_F_DMSO	POSITIVE REGULATION OF CYTOSOLIC CALCIUM ION CONCENTRATION	168	-1.59071813063717	0.000858362638069397
Females	GWAT	IAS	DMSO	G_F_IAS-G_F_DMSO	MYELOID CELL DIFFERENTIATION	463	-1.5911134821746	9.54945596550346e-06
Females	GWAT	IAS	DMSO	G_F_IAS-G_F_DMSO	POSITIVE REGULATION OF NEURON APOPTOTIC PROCESS	100	-1.59555845793069	0.00902099037860845
Females	GWAT	IAS	DMSO	G_F_IAS-G_F_DMSO	MACROPHAGE ACTIVATION	101	-1.59875049480442	0.00309908648584411
Females	GWAT	IAS	DMSO	G_F_IAS-G_F_DMSO	AMYLOID PRECURSOR PROTEIN METABOLIC PROCESS	74	-1.60043256835944	0.00518810736367071
Females	GWAT	IAS	DMSO	G_F_IAS-G_F_DMSO	CANONICAL NF-KAPPAB SIGNAL TRANSDUCTION	252	-1.60367682024316	0.000199662191203339
Females	GWAT	IAS	DMSO	G_F_IAS-G_F_DMSO	REGULATION OF ORGANELLE ASSEMBLY	229	-1.60747523512279	0.00030351264511048
Females	GWAT	IAS	DMSO	G_F_IAS-G_F_DMSO	VESICLE-MEDIATED TRANSPORT IN SYNAPSE	287	-1.60815597881704	0.000101824069127943
Females	GWAT	IAS	DMSO	G_F_IAS-G_F_DMSO	RHYTHMIC PROCESS	281	-1.61115193414315	0.000115868559158828
Females	GWAT	IAS	DMSO	G_F_IAS-G_F_DMSO	HEMATOPOIETIC OR LYMPHOID ORGAN DEVELOPMENT	112	-1.61252592412887	0.00239622249121768
Females	GWAT	IAS	DMSO	G_F_IAS-G_F_DMSO	RESPONSE TO TUMOR NECROSIS FACTOR	174	-1.61314837384875	0.00101394674077377
Females	GWAT	IAS	DMSO	G_F_IAS-G_F_DMSO	REGULATION OF ALTERNATIVE MRNA SPLICING, VIA SPLICEOSOME	57	-1.61465249347765	0.00938783485625674
Females	GWAT	IAS	DMSO	G_F_IAS-G_F_DMSO	REGULATION OF BODY FLUID LEVELS	299	-1.61650941416906	0.000109343225932662
Females	GWAT	IAS	DMSO	G_F_IAS-G_F_DMSO	MULTICELLULAR ORGANISMAL RESPONSE TO STRESS	101	-1.61802248069674	0.00235747936547407
Females	GWAT	IAS	DMSO	G_F_IAS-G_F_DMSO	REGULATION OF BINDING	334	-1.62275288605945	6.55570601239675e-05
Females	GWAT	IAS	DMSO	G_F_IAS-G_F_DMSO	PROTEIN-CONTAINING COMPLEX LOCALIZATION	262	-1.62663039076847	8.66986693334994e-05
Females	GWAT	IAS	DMSO	G_F_IAS-G_F_DMSO	POST-EMBRYONIC DEVELOPMENT	117	-1.63464924422173	0.00118637508694523
Females	GWAT	IAS	DMSO	G_F_IAS-G_F_DMSO	PROTEIN LOCALIZATION TO CILIUM	70	-1.63773730762826	0.00641880211207435
Females	GWAT	IAS	DMSO	G_F_IAS-G_F_DMSO	ANATOMICAL STRUCTURE HOMEOSTASIS	266	-1.63936111997959	6.85575773834808e-05
Females	GWAT	IAS	DMSO	G_F_IAS-G_F_DMSO	ORGANIC CATION TRANSPORT	112	-1.64033965877154	0.00152487953643842
Females	GWAT	IAS	DMSO	G_F_IAS-G_F_DMSO	PROTEIN DEPHOSPHORYLATION	221	-1.64550246423914	0.000122329074095522
Females	GWAT	IAS	DMSO	G_F_IAS-G_F_DMSO	REGULATION OF G PROTEIN-COUPLED RECEPTOR SIGNALING PATHWAY	137	-1.64561044726446	0.00107311709141221
Females	GWAT	IAS	DMSO	G_F_IAS-G_F_DMSO	NEURON APOPTOTIC PROCESS	369	-1.65484815777748	7.98749731900782e-06
Females	GWAT	IAS	DMSO	G_F_IAS-G_F_DMSO	ENDOSOMAL TRANSPORT	275	-1.65848164771031	5.24970002486378e-05
Females	GWAT	IAS	DMSO	G_F_IAS-G_F_DMSO	FLUID TRANSPORT	29	-1.67095795832383	0.0132795864095036
Females	GWAT	IAS	DMSO	G_F_IAS-G_F_DMSO	RESPONSE TO CORTICOSTEROID	93	-1.67283420282215	0.00152913303584272
Females	GWAT	IAS	DMSO	G_F_IAS-G_F_DMSO	GLIAL CELL APOPTOTIC PROCESS	20	-1.67411000875235	0.0185728661195989
Females	GWAT	IAS	DMSO	G_F_IAS-G_F_DMSO	IMPORT ACROSS PLASMA MEMBRANE	187	-1.67470144911009	0.000149429892087562
Females	GWAT	IAS	DMSO	G_F_IAS-G_F_DMSO	REGULATION OF NERVOUS SYSTEM PROCESS	149	-1.67479185639616	0.000359297467737997
Females	GWAT	IAS	DMSO	G_F_IAS-G_F_DMSO	REPRODUCTIVE SYSTEM DEVELOPMENT	293	-1.6759157404083	9.54129684508248e-06
Females	GWAT	IAS	DMSO	G_F_IAS-G_F_DMSO	RESPONSE TO ESTRADIOL	41	-1.67754381408299	0.00859767093542275
Females	GWAT	IAS	DMSO	G_F_IAS-G_F_DMSO	POST-TRANSCRIPTIONAL GENE SILENCING	74	-1.67851623600035	0.00207828787273089
Females	GWAT	IAS	DMSO	G_F_IAS-G_F_DMSO	REGULATION OF BLOOD PRESSURE	185	-1.67950755209407	0.000153995010217165
Females	GWAT	IAS	DMSO	G_F_IAS-G_F_DMSO	CALCIUM-MEDIATED SIGNALING	185	-1.68613797300264	0.000124225954674949
Females	GWAT	IAS	DMSO	G_F_IAS-G_F_DMSO	VESICLE DOCKING	56	-1.68631376373916	0.00266952384722788
Females	GWAT	IAS	DMSO	G_F_IAS-G_F_DMSO	LEUKOCYTE MIGRATION	361	-1.69314123235868	1.85927990813674e-06
Females	GWAT	IAS	DMSO	G_F_IAS-G_F_DMSO	INTERMEDIATE FILAMENT-BASED PROCESS	62	-1.69539685449672	0.00347377127332406
Females	GWAT	IAS	DMSO	G_F_IAS-G_F_DMSO	NEUROMUSCULAR PROCESS	200	-1.69870912760293	0.00013588067950879
Females	GWAT	IAS	DMSO	G_F_IAS-G_F_DMSO	CELLULAR RESPONSE TO PEPTIDE HORMONE STIMULUS	278	-1.7001582209386	7.89243001809584e-06
Females	GWAT	IAS	DMSO	G_F_IAS-G_F_DMSO	PROTEIN SUMOYLATION	42	-1.70037190409089	0.00521340631938418
Females	GWAT	IAS	DMSO	G_F_IAS-G_F_DMSO	COGNITION	344	-1.70462347747413	3.12800560910245e-06
Females	GWAT	IAS	DMSO	G_F_IAS-G_F_DMSO	RESPONSE TO LIGHT STIMULUS	300	-1.70536484689478	1.13791773847477e-05
Females	GWAT	IAS	DMSO	G_F_IAS-G_F_DMSO	NUCLEAR-TRANSCRIBED MRNA POLY(A) TAIL SHORTENING	27	-1.70811837793894	0.00841400574832746
Females	GWAT	IAS	DMSO	G_F_IAS-G_F_DMSO	HEPATICOBILIARY SYSTEM DEVELOPMENT	138	-1.71506006906646	0.000255055463286612
Females	GWAT	IAS	DMSO	G_F_IAS-G_F_DMSO	PROTEIN LOCALIZATION TO CELL PERIPHERY	389	-1.71736222033188	7.11075669226894e-07
Females	GWAT	IAS	DMSO	G_F_IAS-G_F_DMSO	RESPONSE TO MECHANICAL STIMULUS	158	-1.72007187291822	0.00014361839504406
Females	GWAT	IAS	DMSO	G_F_IAS-G_F_DMSO	EPIDERMIS DEVELOPMENT	308	-1.72356807480296	2.97090744431235e-06
Females	GWAT	IAS	DMSO	G_F_IAS-G_F_DMSO	TAXIS	411	-1.72730504569154	4.185968183846e-07
Females	GWAT	IAS	DMSO	G_F_IAS-G_F_DMSO	REGULATION OF PROTEIN SERINE/THREONINE KINASE ACTIVITY	280	-1.73416494062914	4.3410055312093e-06
Females	GWAT	IAS	DMSO	G_F_IAS-G_F_DMSO	RESPONSE TO ISCHEMIA	46	-1.73467848186324	0.0035686542519581
Females	GWAT	IAS	DMSO	G_F_IAS-G_F_DMSO	NERVE DEVELOPMENT	94	-1.73766976548204	0.000634064231944296
Females	GWAT	IAS	DMSO	G_F_IAS-G_F_DMSO	PROTEIN LOCALIZATION TO NUCLEUS	326	-1.7415599668354	1.31688321123433e-06
Females	GWAT	IAS	DMSO	G_F_IAS-G_F_DMSO	CELLULAR RESPONSE TO ACID CHEMICAL	99	-1.74707091126597	0.000314857556238446
Females	GWAT	IAS	DMSO	G_F_IAS-G_F_DMSO	AMINOGLYCAN BIOSYNTHETIC PROCESS	58	-1.74760701468883	0.00190007613859823
Females	GWAT	IAS	DMSO	G_F_IAS-G_F_DMSO	LEUKOCYTE AGGREGATION	17	-1.74852999942389	0.00467081455679807
Females	GWAT	IAS	DMSO	G_F_IAS-G_F_DMSO	RESPONSE TO SALT	19	-1.75002875149474	0.00482096310442163
Females	GWAT	IAS	DMSO	G_F_IAS-G_F_DMSO	PROTEIN LOCALIZATION TO CELL SURFACE	71	-1.7512130465686	0.00111430828134527
Females	GWAT	IAS	DMSO	G_F_IAS-G_F_DMSO	MICROVILLUS ASSEMBLY	20	-1.75564980652237	0.00885842891224071
Females	GWAT	IAS	DMSO	G_F_IAS-G_F_DMSO	NEGATIVE REGULATION OF MAPK CASCADE	172	-1.75655737097831	2.91409706967624e-05
Females	GWAT	IAS	DMSO	G_F_IAS-G_F_DMSO	MAMMARY GLAND ALVEOLUS DEVELOPMENT	21	-1.76277052881409	0.00493166315850952
Females	GWAT	IAS	DMSO	G_F_IAS-G_F_DMSO	RESPONSE TO OSMOTIC STRESS	83	-1.76364426956476	0.000482030051899897
Females	GWAT	IAS	DMSO	G_F_IAS-G_F_DMSO	SPINAL CORD DEVELOPMENT	76	-1.76555922398565	0.000748550398766564
Females	GWAT	IAS	DMSO	G_F_IAS-G_F_DMSO	NITRIC OXIDE MEDIATED SIGNAL TRANSDUCTION	26	-1.76605744081199	0.00326783844531254
Females	GWAT	IAS	DMSO	G_F_IAS-G_F_DMSO	CELLULAR COMPONENT DISASSEMBLY	485	-1.7675080523604	3.96036140279744e-09
Females	GWAT	IAS	DMSO	G_F_IAS-G_F_DMSO	EXPORT ACROSS PLASMA MEMBRANE	68	-1.76796281784105	0.000648315048539364
Females	GWAT	IAS	DMSO	G_F_IAS-G_F_DMSO	POSITIVE REGULATION OF ORGANELLE ASSEMBLY	94	-1.76813073859204	0.000400630136010039
Females	GWAT	IAS	DMSO	G_F_IAS-G_F_DMSO	POSITIVE REGULATION OF GROWTH	284	-1.77443265098243	1.75771983621233e-06
Females	GWAT	IAS	DMSO	G_F_IAS-G_F_DMSO	RESPONSE TO RETINOIC ACID	79	-1.77522205247607	0.000484090009386648
Females	GWAT	IAS	DMSO	G_F_IAS-G_F_DMSO	PEPTIDYL-THREONINE MODIFICATION	108	-1.77643905855658	0.000255832909068963
Females	GWAT	IAS	DMSO	G_F_IAS-G_F_DMSO	STRESS-ACTIVATED PROTEIN KINASE SIGNALING CASCADE	59	-1.78487403458098	0.000988050946114393
Females	GWAT	IAS	DMSO	G_F_IAS-G_F_DMSO	POSITIVE REGULATION OF CELL CYCLE	327	-1.78733298200559	2.57324869237252e-07
Females	GWAT	IAS	DMSO	G_F_IAS-G_F_DMSO	CELLULAR COMPONENT MAINTENANCE	82	-1.78799161971765	0.000740399894692806
Females	GWAT	IAS	DMSO	G_F_IAS-G_F_DMSO	REGULATION OF TRANSMEMBRANE TRANSPORT	458	-1.791612259795	9.14867122928467e-09
Females	GWAT	IAS	DMSO	G_F_IAS-G_F_DMSO	MEMBRANE REPOLARIZATION DURING ACTION POTENTIAL	16	-1.79307074884213	0.00215311554367807
Females	GWAT	IAS	DMSO	G_F_IAS-G_F_DMSO	REGULATION OF ENDOCYTOSIS	327	-1.79377926765336	2.06116415005911e-07
Females	GWAT	IAS	DMSO	G_F_IAS-G_F_DMSO	MAINTENANCE OF CELL NUMBER	194	-1.79534313447136	5.43176056255802e-06
Females	GWAT	IAS	DMSO	G_F_IAS-G_F_DMSO	MULTICELLULAR ORGANISMAL-LEVEL WATER HOMEOSTASIS	21	-1.79669082000306	0.00391352930778521
Females	GWAT	IAS	DMSO	G_F_IAS-G_F_DMSO	NEGATIVE REGULATION OF ENDOTHELIAL CELL APOPTOTIC PROCESS	32	-1.79713278311674	0.00267575758436068
Females	GWAT	IAS	DMSO	G_F_IAS-G_F_DMSO	REGULATION OF SYNAPTIC VESICLE CYCLE	19	-1.79866808711679	0.0027163326030003
Females	GWAT	IAS	DMSO	G_F_IAS-G_F_DMSO	ENDOCRINE PROCESS	91	-1.80112405611987	0.000361775381308604
Females	GWAT	IAS	DMSO	G_F_IAS-G_F_DMSO	CENTRAL NERVOUS SYSTEM NEURON DIFFERENTIATION	168	-1.80539688696683	1.32060116754514e-05
Females	GWAT	IAS	DMSO	G_F_IAS-G_F_DMSO	RENAL SYSTEM PROCESS	116	-1.80554750044189	9.85563642077394e-05
Females	GWAT	IAS	DMSO	G_F_IAS-G_F_DMSO	EPITHELIAL CELL PROLIFERATION	465	-1.8061877889256	8.97201277668588e-10
Females	GWAT	IAS	DMSO	G_F_IAS-G_F_DMSO	REGULATION OF MONOCYTE DIFFERENTIATION	18	-1.814511647487	0.00344591003165478
Females	GWAT	IAS	DMSO	G_F_IAS-G_F_DMSO	REGULATION OF SYNAPTIC PLASTICITY	256	-1.8152047433408	1.9211952243735e-06
Females	GWAT	IAS	DMSO	G_F_IAS-G_F_DMSO	POSITIVE REGULATION OF CELL ADHESION	498	-1.8157303012581	4.11480142217773e-10
Females	GWAT	IAS	DMSO	G_F_IAS-G_F_DMSO	SKIN DEVELOPMENT	265	-1.81599362964453	4.09260296453792e-07
Females	GWAT	IAS	DMSO	G_F_IAS-G_F_DMSO	REGULATION OF INTRACELLULAR TRANSPORT	281	-1.81619116843524	6.73134630438011e-07
Females	GWAT	IAS	DMSO	G_F_IAS-G_F_DMSO	PROTEIN LOCALIZATION TO MICROTUBULE	20	-1.81740973627872	0.0051684362179421
Females	GWAT	IAS	DMSO	G_F_IAS-G_F_DMSO	CELL GROWTH	500	-1.81745794159713	3.75106595013844e-10
Females	GWAT	IAS	DMSO	G_F_IAS-G_F_DMSO	NEUROMUSCULAR JUNCTION DEVELOPMENT	63	-1.82009047125307	0.000349096465345549
Females	GWAT	IAS	DMSO	G_F_IAS-G_F_DMSO	NEGATIVE REGULATION OF CELL PROJECTION ORGANIZATION	202	-1.82632579673969	3.42942830485758e-06
Females	GWAT	IAS	DMSO	G_F_IAS-G_F_DMSO	DENDRITIC CELL MIGRATION	29	-1.82714510207359	0.00286602077631557
Females	GWAT	IAS	DMSO	G_F_IAS-G_F_DMSO	EPITHELIAL CELL APOPTOTIC PROCESS	156	-1.83187511684943	1.31331168450053e-05
Females	GWAT	IAS	DMSO	G_F_IAS-G_F_DMSO	NEGATIVE REGULATION OF CELL ADHESION	299	-1.83367194359101	2.65999817567222e-07
Females	GWAT	IAS	DMSO	G_F_IAS-G_F_DMSO	REGULATION OF POSTSYNAPTIC MEMBRANE NEUROTRANSMITTER RECEPTOR LEVELS	150	-1.83371387204133	1.56962642652585e-05
Females	GWAT	IAS	DMSO	G_F_IAS-G_F_DMSO	EAR DEVELOPMENT	222	-1.83756195688538	9.04930775740921e-07
Females	GWAT	IAS	DMSO	G_F_IAS-G_F_DMSO	PHOSPHATIDYLINOSITOL DEPHOSPHORYLATION	29	-1.83916234464907	0.0025959271736966
Females	GWAT	IAS	DMSO	G_F_IAS-G_F_DMSO	PEPTIDYL-SERINE MODIFICATION	275	-1.83954115349804	3.33255477693782e-07
Females	GWAT	IAS	DMSO	G_F_IAS-G_F_DMSO	STEM CELL PROLIFERATION	128	-1.84036702660025	4.02399670366655e-05
Females	GWAT	IAS	DMSO	G_F_IAS-G_F_DMSO	RESPONSE TO ELECTRICAL STIMULUS	21	-1.84048509448795	0.00235873362482071
Females	GWAT	IAS	DMSO	G_F_IAS-G_F_DMSO	INTERLEUKIN-1 PRODUCTION	114	-1.84173034617591	4.77240241000255e-05
Females	GWAT	IAS	DMSO	G_F_IAS-G_F_DMSO	EPIGENETIC PROGRAMMING OF GENE EXPRESSION	42	-1.84361948384245	0.000853335839325598
Females	GWAT	IAS	DMSO	G_F_IAS-G_F_DMSO	SENSORY ORGAN MORPHOGENESIS	274	-1.84467051969981	3.57724630006796e-07
Females	GWAT	IAS	DMSO	G_F_IAS-G_F_DMSO	POSITIVE REGULATION OF MONOATOMIC ION TRANSPORT	220	-1.84503132960561	1.05172518412363e-06
Females	GWAT	IAS	DMSO	G_F_IAS-G_F_DMSO	VASCULAR PROCESS IN CIRCULATORY SYSTEM	233	-1.84567734669486	5.51313724445976e-07
Females	GWAT	IAS	DMSO	G_F_IAS-G_F_DMSO	REGULATION OF MEMBRANE POTENTIAL	456	-1.84627073487199	3.16936328970207e-10
Females	GWAT	IAS	DMSO	G_F_IAS-G_F_DMSO	NEGATIVE REGULATION OF GROWTH	238	-1.85309966918955	5.56080009056526e-07
Females	GWAT	IAS	DMSO	G_F_IAS-G_F_DMSO	BASIC AMINO ACID TRANSPORT	17	-1.8536381942087	0.00123825857042648
Females	GWAT	IAS	DMSO	G_F_IAS-G_F_DMSO	AUTONOMIC NERVOUS SYSTEM DEVELOPMENT	45	-1.85481845025818	0.00133875353847948
Females	GWAT	IAS	DMSO	G_F_IAS-G_F_DMSO	REGULATION OF NEURON DIFFERENTIATION	204	-1.85488459782815	4.10278966039279e-07
Females	GWAT	IAS	DMSO	G_F_IAS-G_F_DMSO	PLASMA MEMBRANE ORGANIZATION	151	-1.85849742605219	1.4475522869771e-05
Females	GWAT	IAS	DMSO	G_F_IAS-G_F_DMSO	RESPONSE TO ESTROGEN	60	-1.85973129416422	0.000396218914959465
Females	GWAT	IAS	DMSO	G_F_IAS-G_F_DMSO	P38MAPK CASCADE	59	-1.86407972320848	0.000251246560402679
Females	GWAT	IAS	DMSO	G_F_IAS-G_F_DMSO	REGULATION OF METAL ION TRANSPORT	394	-1.86644626160904	2.63243107161313e-09
Females	GWAT	IAS	DMSO	G_F_IAS-G_F_DMSO	HEART PROCESS	229	-1.86672676184625	4.90337127127641e-07
Females	GWAT	IAS	DMSO	G_F_IAS-G_F_DMSO	INOSITOL PHOSPHATE BIOSYNTHETIC PROCESS	25	-1.86835515684915	0.000766602741966097
Females	GWAT	IAS	DMSO	G_F_IAS-G_F_DMSO	REGULATION OF DEVELOPMENTAL GROWTH	357	-1.86959525726977	9.58563509646426e-09
Females	GWAT	IAS	DMSO	G_F_IAS-G_F_DMSO	REGULATION OF GTPASE ACTIVITY	284	-1.87270511461358	9.33523652972515e-08
Females	GWAT	IAS	DMSO	G_F_IAS-G_F_DMSO	DIGESTIVE SYSTEM DEVELOPMENT	123	-1.8886563816599	1.61914888042004e-05
Females	GWAT	IAS	DMSO	G_F_IAS-G_F_DMSO	NOREPINEPHRINE TRANSPORT	26	-1.89350252243662	0.000762801681523771
Females	GWAT	IAS	DMSO	G_F_IAS-G_F_DMSO	LAMELLIPODIUM ORGANIZATION	92	-1.89428448305544	7.04200157586021e-05
Females	GWAT	IAS	DMSO	G_F_IAS-G_F_DMSO	PROTEIN LOCALIZATION TO ENDOSOME	31	-1.89434285578959	0.000656302172821264
Females	GWAT	IAS	DMSO	G_F_IAS-G_F_DMSO	REGULATION OF BLOOD CIRCULATION	246	-1.89536214711093	1.01521923439226e-07
Females	GWAT	IAS	DMSO	G_F_IAS-G_F_DMSO	CELLULAR RESPONSE TO VIRUS	48	-1.89649273479237	0.000608885667832036
Females	GWAT	IAS	DMSO	G_F_IAS-G_F_DMSO	MUSCLE CELL PROLIFERATION	262	-1.89834951987904	1.04185977152185e-07
Females	GWAT	IAS	DMSO	G_F_IAS-G_F_DMSO	MORPHOGENESIS OF A POLARIZED EPITHELIUM	66	-1.89852165168096	0.000267697594495365
Females	GWAT	IAS	DMSO	G_F_IAS-G_F_DMSO	ENDOTHELIAL CELL PROLIFERATION	164	-1.89983584571313	2.50105890184279e-06
Females	GWAT	IAS	DMSO	G_F_IAS-G_F_DMSO	ANATOMICAL STRUCTURE ARRANGEMENT	19	-1.89997905650656	0.000751071116776492
Females	GWAT	IAS	DMSO	G_F_IAS-G_F_DMSO	MELANOCYTE DIFFERENTIATION	26	-1.90260002189428	0.00068613887726638
Females	GWAT	IAS	DMSO	G_F_IAS-G_F_DMSO	NEGATIVE REGULATION OF LOCOMOTION	324	-1.90421616638873	5.82309921406331e-09
Females	GWAT	IAS	DMSO	G_F_IAS-G_F_DMSO	FIBROBLAST PROLIFERATION	144	-1.90434691008164	6.14986774362419e-06
Females	GWAT	IAS	DMSO	G_F_IAS-G_F_DMSO	NON-MOTILE CILIUM ASSEMBLY	72	-1.90583251908882	0.00015301346083816
Females	GWAT	IAS	DMSO	G_F_IAS-G_F_DMSO	CELL ADHESION MEDIATED BY INTEGRIN	87	-1.90606316990238	4.80769188746299e-05
Females	GWAT	IAS	DMSO	G_F_IAS-G_F_DMSO	CELL-CELL ADHESION VIA PLASMA-MEMBRANE ADHESION MOLECULES	193	-1.90700646255203	5.99177114292633e-07
Females	GWAT	IAS	DMSO	G_F_IAS-G_F_DMSO	NEGATIVE REGULATION OF GENE EXPRESSION VIA CHROMOSOMAL CPG ISLAND METHYLATION	20	-1.9077589103336	0.00203513660977791
Females	GWAT	IAS	DMSO	G_F_IAS-G_F_DMSO	CYTOPLASMIC MICROTUBULE ORGANIZATION	62	-1.90803768320162	0.000175999556370987
Females	GWAT	IAS	DMSO	G_F_IAS-G_F_DMSO	REGULATION OF CELL PROJECTION ASSEMBLY	207	-1.9089815351727	4.55699441755256e-07
Females	GWAT	IAS	DMSO	G_F_IAS-G_F_DMSO	EXTRINSIC APOPTOTIC SIGNALING PATHWAY	232	-1.91907584040238	8.77038296281331e-08
Females	GWAT	IAS	DMSO	G_F_IAS-G_F_DMSO	CELL-CELL ADHESION MEDIATED BY CADHERIN	40	-1.92273360418935	0.000584351870779169
Females	GWAT	IAS	DMSO	G_F_IAS-G_F_DMSO	OSSIFICATION	409	-1.92281271206819	6.60135261007508e-11
Females	GWAT	IAS	DMSO	G_F_IAS-G_F_DMSO	NOTCH SIGNALING PATHWAY	182	-1.92587946230975	3.44049664624878e-07
Females	GWAT	IAS	DMSO	G_F_IAS-G_F_DMSO	MITOTIC CYTOKINESIS	83	-1.92695345336076	2.47811770091202e-05
Females	GWAT	IAS	DMSO	G_F_IAS-G_F_DMSO	MULTICELLULAR ORGANISMAL MOVEMENT	61	-1.92826372822717	0.000414376320930942
Females	GWAT	IAS	DMSO	G_F_IAS-G_F_DMSO	RESPONSE TO INTERLEUKIN-17	24	-1.92959691787506	0.00075252812740779
Females	GWAT	IAS	DMSO	G_F_IAS-G_F_DMSO	WOUND HEALING	364	-1.93028567433907	2.64206642207013e-10
Females	GWAT	IAS	DMSO	G_F_IAS-G_F_DMSO	TISSUE REMODELING	195	-1.93186516167932	3.35797458027623e-07
Females	GWAT	IAS	DMSO	G_F_IAS-G_F_DMSO	REGULATION OF RECEPTOR RECYCLING	29	-1.93212810133878	0.000716909910916421
Females	GWAT	IAS	DMSO	G_F_IAS-G_F_DMSO	COLLAGEN METABOLIC PROCESS	116	-1.93265209762358	9.69229635252875e-06
Females	GWAT	IAS	DMSO	G_F_IAS-G_F_DMSO	REGULATION OF MEMBRANE LIPID DISTRIBUTION	54	-1.93504751605468	0.000270663238210507
Females	GWAT	IAS	DMSO	G_F_IAS-G_F_DMSO	HOMOTYPIC CELL-CELL ADHESION	88	-1.93642430693281	5.7432473501395e-05
Females	GWAT	IAS	DMSO	G_F_IAS-G_F_DMSO	GLAND DEVELOPMENT	408	-1.93676910637418	8.3627598479519e-11
Females	GWAT	IAS	DMSO	G_F_IAS-G_F_DMSO	CONNECTIVE TISSUE DEVELOPMENT	291	-1.93699330956672	4.37142184139742e-09
Females	GWAT	IAS	DMSO	G_F_IAS-G_F_DMSO	MICROTUBULE ANCHORING	25	-1.93752808658573	0.000354851683744444
Females	GWAT	IAS	DMSO	G_F_IAS-G_F_DMSO	RESPIRATORY SYSTEM DEVELOPMENT	256	-1.93863274058325	3.24007572190231e-08
Females	GWAT	IAS	DMSO	G_F_IAS-G_F_DMSO	JNK CASCADE	177	-1.94282166407423	3.92427160837959e-07
Females	GWAT	IAS	DMSO	G_F_IAS-G_F_DMSO	APPENDAGE DEVELOPMENT	196	-1.94320281672921	1.56642850820659e-07
Females	GWAT	IAS	DMSO	G_F_IAS-G_F_DMSO	REGULATION OF MICROTUBULE-BASED PROCESS	250	-1.94606105420842	2.75854020628297e-08
Females	GWAT	IAS	DMSO	G_F_IAS-G_F_DMSO	SENSORY SYSTEM DEVELOPMENT	373	-1.94804778698145	6.86145732298376e-11
Females	GWAT	IAS	DMSO	G_F_IAS-G_F_DMSO	CALCIUM ION TRANSMEMBRANE TRANSPORT VIA HIGH VOLTAGE-GATED CALCIUM CHANNEL	19	-1.95012076494981	0.000452219226635755
Females	GWAT	IAS	DMSO	G_F_IAS-G_F_DMSO	NEGATIVE REGULATION OF VASOCONSTRICTION	17	-1.95064294573324	0.000412088376005324
Females	GWAT	IAS	DMSO	G_F_IAS-G_F_DMSO	SKELETAL SYSTEM MORPHOGENESIS	242	-1.95348177576235	1.36225579002004e-08
Females	GWAT	IAS	DMSO	G_F_IAS-G_F_DMSO	POSITIVE REGULATION OF MAPK CASCADE	482	-1.95585228367367	6.36569063154883e-13
Females	GWAT	IAS	DMSO	G_F_IAS-G_F_DMSO	CELL-CELL JUNCTION ORGANIZATION	199	-1.96022063523064	1.36125016218538e-07
Females	GWAT	IAS	DMSO	G_F_IAS-G_F_DMSO	PEPTIDYL-TYROSINE DEPHOSPHORYLATION	32	-1.96473343921494	0.000343814507175673
Females	GWAT	IAS	DMSO	G_F_IAS-G_F_DMSO	CELL FATE COMMITMENT	251	-1.96685317115652	7.01681183474563e-09
Females	GWAT	IAS	DMSO	G_F_IAS-G_F_DMSO	NEURAL PRECURSOR CELL PROLIFERATION	194	-1.9685738009364	4.37533666028563e-08
Females	GWAT	IAS	DMSO	G_F_IAS-G_F_DMSO	POSITIVE REGULATION OF NERVOUS SYSTEM DEVELOPMENT	358	-1.97119574727823	1.20106336501239e-10
Females	GWAT	IAS	DMSO	G_F_IAS-G_F_DMSO	EMBRYONIC BODY MORPHOGENESIS	15	-1.97230784706613	0.000193490345854588
Females	GWAT	IAS	DMSO	G_F_IAS-G_F_DMSO	SMOOTH MUSCLE CELL MIGRATION	117	-1.97544815989285	2.96237662279613e-06
Females	GWAT	IAS	DMSO	G_F_IAS-G_F_DMSO	SOMATIC STEM CELL POPULATION MAINTENANCE	74	-1.97631650160445	3.43388500779513e-05
Females	GWAT	IAS	DMSO	G_F_IAS-G_F_DMSO	HETEROPHILIC CELL-CELL ADHESION VIA PLASMA MEMBRANE CELL ADHESION MOLECULES	48	-1.97932461253149	0.000207100507601633
Females	GWAT	IAS	DMSO	G_F_IAS-G_F_DMSO	ORGAN GROWTH	199	-1.97967162601796	8.46554145574391e-08
Females	GWAT	IAS	DMSO	G_F_IAS-G_F_DMSO	REGULATION OF PROTEIN-CONTAINING COMPLEX ASSEMBLY	424	-1.98390603153634	1.9099711884971e-12
Females	GWAT	IAS	DMSO	G_F_IAS-G_F_DMSO	BIOLOGICAL PROCESS INVOLVED IN INTRASPECIES INTERACTION BETWEEN ORGANISMS	60	-1.98407334681879	5.20814856216891e-05
Females	GWAT	IAS	DMSO	G_F_IAS-G_F_DMSO	ERK1 AND ERK2 CASCADE	318	-1.98564785496473	2.30533457676724e-10
Females	GWAT	IAS	DMSO	G_F_IAS-G_F_DMSO	BONE DEVELOPMENT	221	-1.98938818445266	1.38407073346736e-08
Females	GWAT	IAS	DMSO	G_F_IAS-G_F_DMSO	PROTEIN AUTOPHOSPHORYLATION	199	-1.9928784636416	6.30107206256564e-08
Females	GWAT	IAS	DMSO	G_F_IAS-G_F_DMSO	PROTEIN LOCALIZATION TO CELL JUNCTION	138	-1.99489215512211	3.5099548557962e-07
Females	GWAT	IAS	DMSO	G_F_IAS-G_F_DMSO	RESPONSE TO INTERLEUKIN-1	75	-2.000011346983	1.99398785975282e-05
Females	GWAT	IAS	DMSO	G_F_IAS-G_F_DMSO	REGULATION OF CELLULAR COMPONENT SIZE	379	-2.00193191272643	1.05967670428135e-11
Females	GWAT	IAS	DMSO	G_F_IAS-G_F_DMSO	PROTEIN-CONTAINING COMPLEX DISASSEMBLY	251	-2.00748246733039	1.47595576722932e-09
Females	GWAT	IAS	DMSO	G_F_IAS-G_F_DMSO	BODY MORPHOGENESIS	61	-2.00773248321409	0.000112585931056303
Females	GWAT	IAS	DMSO	G_F_IAS-G_F_DMSO	MORPHOGENESIS OF AN EPITHELIAL SHEET	62	-2.00833689505165	3.65412424257694e-05
Females	GWAT	IAS	DMSO	G_F_IAS-G_F_DMSO	SMALL GTPASE-MEDIATED SIGNAL TRANSDUCTION	433	-2.00836805764385	3.43151765164503e-13
Females	GWAT	IAS	DMSO	G_F_IAS-G_F_DMSO	EPIBOLY	36	-2.00974600637946	0.000247230612932034
Females	GWAT	IAS	DMSO	G_F_IAS-G_F_DMSO	DEVELOPMENTAL GROWTH INVOLVED IN MORPHOGENESIS	255	-2.01118071745786	3.49625472966189e-09
Females	GWAT	IAS	DMSO	G_F_IAS-G_F_DMSO	POSITIVE REGULATION OF PROTEIN DEPOLYMERIZATION	17	-2.01395481151214	0.000124231903642456
Females	GWAT	IAS	DMSO	G_F_IAS-G_F_DMSO	HINDBRAIN DEVELOPMENT	157	-2.01485954605564	1.55386038113308e-07
Females	GWAT	IAS	DMSO	G_F_IAS-G_F_DMSO	PERIPHERAL NERVOUS SYSTEM DEVELOPMENT	80	-2.01822895070204	1.49641481143203e-05
Females	GWAT	IAS	DMSO	G_F_IAS-G_F_DMSO	CORONARY VASCULATURE DEVELOPMENT	74	-2.0189681786592	1.66854107753405e-05
Females	GWAT	IAS	DMSO	G_F_IAS-G_F_DMSO	FACULTATIVE HETEROCHROMATIN FORMATION	45	-2.02222961476428	0.000102732859510948
Females	GWAT	IAS	DMSO	G_F_IAS-G_F_DMSO	CARDIAC CONDUCTION	62	-2.02259518988341	2.99349941531687e-05
Females	GWAT	IAS	DMSO	G_F_IAS-G_F_DMSO	BLOOD VESSEL REMODELING	57	-2.02711358825473	3.35853800582209e-05
Females	GWAT	IAS	DMSO	G_F_IAS-G_F_DMSO	RESPONSE TO CALCIUM ION	127	-2.02913196638639	1.24687196471443e-06
Females	GWAT	IAS	DMSO	G_F_IAS-G_F_DMSO	POSITIVE REGULATION OF PEPTIDYL-TYROSINE PHOSPHORYLATION	160	-2.02994279699707	8.80643574255238e-08
Females	GWAT	IAS	DMSO	G_F_IAS-G_F_DMSO	POSTSYNAPSE ORGANIZATION	276	-2.03534513538878	2.14293218143597e-10
Females	GWAT	IAS	DMSO	G_F_IAS-G_F_DMSO	REGULATION OF CELLULAR RESPONSE TO GROWTH FACTOR STIMULUS	306	-2.03885303354374	9.91278741383658e-11
Females	GWAT	IAS	DMSO	G_F_IAS-G_F_DMSO	ESTABLISHMENT OR MAINTENANCE OF CELL POLARITY	228	-2.04767590381962	2.88508982556821e-09
Females	GWAT	IAS	DMSO	G_F_IAS-G_F_DMSO	DENDRITE DEVELOPMENT	310	-2.04827712141139	3.0897342963027e-11
Females	GWAT	IAS	DMSO	G_F_IAS-G_F_DMSO	MUSCLE ORGAN DEVELOPMENT	357	-2.05030086113617	4.85923710393613e-12
Females	GWAT	IAS	DMSO	G_F_IAS-G_F_DMSO	POSITIVE REGULATION OF KINASE ACTIVITY	322	-2.05430841837785	1.57418886137177e-11
Females	GWAT	IAS	DMSO	G_F_IAS-G_F_DMSO	RESPONSE TO TRANSFORMING GROWTH FACTOR BETA	250	-2.055437418165	4.28373550906063e-10
Females	GWAT	IAS	DMSO	G_F_IAS-G_F_DMSO	FOREBRAIN DEVELOPMENT	355	-2.05563866816409	5.67996646019627e-12
Females	GWAT	IAS	DMSO	G_F_IAS-G_F_DMSO	GLIOGENESIS	370	-2.05997089347101	4.88389885008216e-13
Females	GWAT	IAS	DMSO	G_F_IAS-G_F_DMSO	RETINA VASCULATURE DEVELOPMENT IN CAMERA-TYPE EYE	25	-2.06145388159124	6.71744501103969e-05
Females	GWAT	IAS	DMSO	G_F_IAS-G_F_DMSO	REGULATION OF SMALL GTPASE MEDIATED SIGNAL TRANSDUCTION	241	-2.06494161651305	2.59280275475391e-10
Females	GWAT	IAS	DMSO	G_F_IAS-G_F_DMSO	RENAL FILTRATION	30	-2.07008136890304	6.96586551750386e-05
Females	GWAT	IAS	DMSO	G_F_IAS-G_F_DMSO	MUSCLE SYSTEM PROCESS	417	-2.07203863933216	1.93503262401083e-14
Females	GWAT	IAS	DMSO	G_F_IAS-G_F_DMSO	RUFFLE ORGANIZATION	55	-2.07900158753426	1.52117257622188e-05
Females	GWAT	IAS	DMSO	G_F_IAS-G_F_DMSO	PATTERN SPECIFICATION PROCESS	423	-2.08494267610063	4.87246345439138e-15
Females	GWAT	IAS	DMSO	G_F_IAS-G_F_DMSO	REGULATION OF ANIMAL ORGAN MORPHOGENESIS	95	-2.0869985185882	5.26381326486539e-07
Females	GWAT	IAS	DMSO	G_F_IAS-G_F_DMSO	EMBRYONIC ORGAN DEVELOPMENT	473	-2.0928365053681	1.47503519925352e-15
Females	GWAT	IAS	DMSO	G_F_IAS-G_F_DMSO	PHOSPHATIDYLINOSITOL 3-KINASE/PROTEIN KINASE B SIGNAL TRANSDUCTION	307	-2.09573571453525	6.46193993463477e-12
Females	GWAT	IAS	DMSO	G_F_IAS-G_F_DMSO	STEM CELL DIFFERENTIATION	249	-2.10086154706954	8.82087437788772e-11
Females	GWAT	IAS	DMSO	G_F_IAS-G_F_DMSO	CARDIAC MUSCLE CELL ACTION POTENTIAL	57	-2.10367942900278	7.17796761169035e-06
Females	GWAT	IAS	DMSO	G_F_IAS-G_F_DMSO	HIPPO SIGNALING	40	-2.10443699564112	4.4928705589491e-05
Females	GWAT	IAS	DMSO	G_F_IAS-G_F_DMSO	CARDIOCYTE DIFFERENTIATION	186	-2.10483039798554	1.37423049897042e-09
Females	GWAT	IAS	DMSO	G_F_IAS-G_F_DMSO	RECEPTOR INTERNALIZATION	147	-2.10572029948431	2.99155041444311e-08
Females	GWAT	IAS	DMSO	G_F_IAS-G_F_DMSO	LYMPH VESSEL DEVELOPMENT	31	-2.10621519887083	3.31081782506052e-05
Females	GWAT	IAS	DMSO	G_F_IAS-G_F_DMSO	DEFINITIVE HEMOPOIESIS	25	-2.10761793359022	2.64106645612461e-05
Females	GWAT	IAS	DMSO	G_F_IAS-G_F_DMSO	MUSCLE TISSUE DEVELOPMENT	472	-2.10822183331075	9.16868938428999e-17
Females	GWAT	IAS	DMSO	G_F_IAS-G_F_DMSO	MORPHOGENESIS OF EMBRYONIC EPITHELIUM	169	-2.10915628554806	9.63715242149479e-09
Females	GWAT	IAS	DMSO	G_F_IAS-G_F_DMSO	RENAL SYSTEM DEVELOPMENT	331	-2.11168652580742	2.47429214128267e-13
Females	GWAT	IAS	DMSO	G_F_IAS-G_F_DMSO	PLATELET-DERIVED GROWTH FACTOR RECEPTOR SIGNALING PATHWAY	64	-2.11293733056399	7.1426570833648e-06
Females	GWAT	IAS	DMSO	G_F_IAS-G_F_DMSO	INTEGRIN-MEDIATED SIGNALING PATHWAY	101	-2.12835704187144	1.73630053354902e-07
Females	GWAT	IAS	DMSO	G_F_IAS-G_F_DMSO	REGULATION OF SYNAPSE STRUCTURE OR ACTIVITY	346	-2.12871256230933	2.82398601645383e-13
Females	GWAT	IAS	DMSO	G_F_IAS-G_F_DMSO	MUSCLE CELL DIFFERENTIATION	452	-2.13002914647351	1.58904243608555e-16
Females	GWAT	IAS	DMSO	G_F_IAS-G_F_DMSO	EXTRACELLULAR STRUCTURE ORGANIZATION	307	-2.13368645978109	1.02125172007673e-12
Females	GWAT	IAS	DMSO	G_F_IAS-G_F_DMSO	MIRNA METABOLIC PROCESS	102	-2.13960350702602	2.82380765310026e-07
Females	GWAT	IAS	DMSO	G_F_IAS-G_F_DMSO	VASCULAR ENDOTHELIAL GROWTH FACTOR RECEPTOR SIGNALING PATHWAY	50	-2.13978175326905	1.29351791595951e-05
Females	GWAT	IAS	DMSO	G_F_IAS-G_F_DMSO	POSITIVE REGULATION OF CELL PROJECTION ORGANIZATION	442	-2.14536034949823	2.27451883222093e-17
Females	GWAT	IAS	DMSO	G_F_IAS-G_F_DMSO	SPROUTING ANGIOGENESIS	129	-2.14772585142241	1.32628277438693e-08
Females	GWAT	IAS	DMSO	G_F_IAS-G_F_DMSO	VASCULOGENESIS	93	-2.14884229342845	1.03215612874653e-07
Females	GWAT	IAS	DMSO	G_F_IAS-G_F_DMSO	REGULATION OF NEUROGENESIS	443	-2.16220457605057	1.14255945669438e-17
Females	GWAT	IAS	DMSO	G_F_IAS-G_F_DMSO	RESPONSE TO FIBROBLAST GROWTH FACTOR	95	-2.16260104178259	7.49808881422545e-08
Females	GWAT	IAS	DMSO	G_F_IAS-G_F_DMSO	NEURON MIGRATION	183	-2.16392712310561	2.94222192048232e-10
Females	GWAT	IAS	DMSO	G_F_IAS-G_F_DMSO	REGULATION OF AXONOGENESIS	166	-2.16827963185397	2.5493334331054e-09
Females	GWAT	IAS	DMSO	G_F_IAS-G_F_DMSO	ANTERIOR/POSTERIOR PATTERN SPECIFICATION	203	-2.16835259188651	5.58764048176358e-11
Females	GWAT	IAS	DMSO	G_F_IAS-G_F_DMSO	ACTIVIN RECEPTOR SIGNALING PATHWAY	41	-2.16946837013625	1.19673010041422e-05
Females	GWAT	IAS	DMSO	G_F_IAS-G_F_DMSO	CELL SURFACE RECEPTOR PROTEIN SERINE/THREONINE KINASE SIGNALING PATHWAY	354	-2.17031487524961	3.64869219997929e-14
Females	GWAT	IAS	DMSO	G_F_IAS-G_F_DMSO	REGULATION OF EPITHELIAL CELL DIFFERENTIATION	154	-2.17777953355234	6.09880253035608e-10
Females	GWAT	IAS	DMSO	G_F_IAS-G_F_DMSO	CELLULAR COMPONENT ASSEMBLY INVOLVED IN MORPHOGENESIS	135	-2.18234538268701	8.05181709931625e-09
Females	GWAT	IAS	DMSO	G_F_IAS-G_F_DMSO	WNT SIGNALING PATHWAY	423	-2.18278614306083	9.59263062223072e-18
Females	GWAT	IAS	DMSO	G_F_IAS-G_F_DMSO	EPITHELIAL CELL DEVELOPMENT	215	-2.18559171336057	1.2436255579145e-11
Females	GWAT	IAS	DMSO	G_F_IAS-G_F_DMSO	MODIFICATION OF SYNAPTIC STRUCTURE	50	-2.18607608872806	4.99523204040955e-06
Females	GWAT	IAS	DMSO	G_F_IAS-G_F_DMSO	REGULATION OF VASCULAR PERMEABILITY	46	-2.18775032034057	6.98277532880069e-06
Females	GWAT	IAS	DMSO	G_F_IAS-G_F_DMSO	NON-CANONICAL WNT SIGNALING PATHWAY	58	-2.19209419401515	9.29416893375828e-07
Females	GWAT	IAS	DMSO	G_F_IAS-G_F_DMSO	ACTIN FILAMENT-BASED MOVEMENT	123	-2.19796485416958	5.84404326472093e-09
Females	GWAT	IAS	DMSO	G_F_IAS-G_F_DMSO	CELL JUNCTION ASSEMBLY	469	-2.20273318056795	1.72540535124718e-19
Females	GWAT	IAS	DMSO	G_F_IAS-G_F_DMSO	COLLAGEN FIBRIL ORGANIZATION	63	-2.2079098244388	5.03786658163773e-07
Females	GWAT	IAS	DMSO	G_F_IAS-G_F_DMSO	CORTICAL CYTOSKELETON ORGANIZATION	54	-2.20970337222077	3.18786042032498e-06
Females	GWAT	IAS	DMSO	G_F_IAS-G_F_DMSO	POSITIVE REGULATION OF CYTOSKELETON ORGANIZATION	185	-2.21875548477598	1.70277872883561e-11
Females	GWAT	IAS	DMSO	G_F_IAS-G_F_DMSO	MESODERM MORPHOGENESIS	59	-2.22240660057504	3.5751921449131e-07
Females	GWAT	IAS	DMSO	G_F_IAS-G_F_DMSO	ARTERY DEVELOPMENT	122	-2.23309962109221	1.60971090487939e-09
Females	GWAT	IAS	DMSO	G_F_IAS-G_F_DMSO	REGULATION OF VASCULATURE DEVELOPMENT	295	-2.23402509346781	2.34726390465028e-14
Females	GWAT	IAS	DMSO	G_F_IAS-G_F_DMSO	COLUMNAR/CUBOIDAL EPITHELIAL CELL DIFFERENTIATION	119	-2.23984271752756	3.49114170706038e-09
Females	GWAT	IAS	DMSO	G_F_IAS-G_F_DMSO	CARDIAC CHAMBER DEVELOPMENT	181	-2.24646101029645	2.14270792517399e-11
Females	GWAT	IAS	DMSO	G_F_IAS-G_F_DMSO	CELL-SUBSTRATE ADHESION	353	-2.25398613504647	1.10498828252337e-16
Females	GWAT	IAS	DMSO	G_F_IAS-G_F_DMSO	CARDIAC SEPTUM DEVELOPMENT	116	-2.25647393992757	1.88547951850769e-09
Females	GWAT	IAS	DMSO	G_F_IAS-G_F_DMSO	HEART VALVE DEVELOPMENT	65	-2.26079017123913	1.25627586030596e-07
Females	GWAT	IAS	DMSO	G_F_IAS-G_F_DMSO	REGULATION OF CELL JUNCTION ASSEMBLY	273	-2.27939797136757	1.21147425764669e-14
Females	GWAT	IAS	DMSO	G_F_IAS-G_F_DMSO	ACTIN FILAMENT ORGANIZATION	454	-2.29207664817261	1.1543048088266e-21
Females	GWAT	IAS	DMSO	G_F_IAS-G_F_DMSO	GASTRULATION	164	-2.30383641658968	9.98976834110499e-12
Females	GWAT	IAS	DMSO	G_F_IAS-G_F_DMSO	GLOMERULUS DEVELOPMENT	68	-2.31058853228538	2.29176110966306e-08
Females	GWAT	IAS	DMSO	G_F_IAS-G_F_DMSO	REGULATION OF ACTIN FILAMENT-BASED PROCESS	389	-2.31631392272385	1.12816263278863e-19
Females	GWAT	IAS	DMSO	G_F_IAS-G_F_DMSO	EPITHELIAL TUBE MORPHOGENESIS	368	-2.31664006450004	3.91647488381365e-19
Females	GWAT	IAS	DMSO	G_F_IAS-G_F_DMSO	GLAND MORPHOGENESIS	148	-2.31824278177929	1.13188616586167e-11
Females	GWAT	IAS	DMSO	G_F_IAS-G_F_DMSO	REGULATION OF CELL MORPHOGENESIS	267	-2.31884079940421	6.80424607631518e-16
Females	GWAT	IAS	DMSO	G_F_IAS-G_F_DMSO	REGULATION OF SUPRAMOLECULAR FIBER ORGANIZATION	382	-2.3492654086574	6.72469617043197e-21
Females	GWAT	IAS	DMSO	G_F_IAS-G_F_DMSO	ENDOTHELIAL CELL DIFFERENTIATION	115	-2.35663900872248	1.72351818050279e-10
Females	GWAT	IAS	DMSO	G_F_IAS-G_F_DMSO	ENDODERM DEVELOPMENT	63	-2.3731054938659	1.19678989741275e-08
Females	GWAT	IAS	DMSO	G_F_IAS-G_F_DMSO	CELLULAR RESPONSE TO VASCULAR ENDOTHELIAL GROWTH FACTOR STIMULUS	60	-2.37732037798324	1.76476518143469e-08
Females	GWAT	IAS	DMSO	G_F_IAS-G_F_DMSO	MORPHOGENESIS OF A BRANCHING STRUCTURE	234	-2.3820246500761	9.54603347725035e-17
Females	GWAT	IAS	DMSO	G_F_IAS-G_F_DMSO	AMEBOIDAL-TYPE CELL MIGRATION	442	-2.3943047036799	5.15089319894463e-25
Females	GWAT	IAS	DMSO	G_F_IAS-G_F_DMSO	PROTEIN DEPOLYMERIZATION	128	-2.40379811847424	3.5923076116123e-12
Females	GWAT	IAS	DMSO	G_F_IAS-G_F_DMSO	HEART MORPHOGENESIS	266	-2.42304993620469	4.04252392658569e-18
Females	GWAT	IAS	DMSO	G_F_IAS-G_F_DMSO	MESENCHYME DEVELOPMENT	290	-2.4455646056754	1.94758817807936e-19
Females	GWAT	IAS	DMSO	G_F_IAS-G_F_DMSO	NEURON PROJECTION GUIDANCE	216	-2.45550723660014	8.76670314378495e-17
Females	GWAT	IAS	DMSO	G_F_IAS-G_F_DMSO	CELL-SUBSTRATE JUNCTION ORGANIZATION	104	-2.45564487684774	3.52829782866623e-12
Females	GWAT	IAS	DMSO	G_F_IAS-G_F_DMSO	ACTOMYOSIN STRUCTURE ORGANIZATION	218	-2.46904088290758	2.80620191471466e-17
Females	GWAT	TWD	DMSO	G_F_TWD-G_F_DMSO	PROTON MOTIVE FORCE-DRIVEN ATP SYNTHESIS	61	3.71531577839179	3.79546814250691e-26
Females	GWAT	TWD	DMSO	G_F_TWD-G_F_DMSO	AEROBIC RESPIRATION	177	3.54101685765595	2.16087322969539e-35
Females	GWAT	TWD	DMSO	G_F_TWD-G_F_DMSO	AEROBIC ELECTRON TRANSPORT CHAIN	54	3.45654667529741	3.68792485412054e-19
Females	GWAT	TWD	DMSO	G_F_TWD-G_F_DMSO	MITOCHONDRIAL RESPIRATORY CHAIN COMPLEX ASSEMBLY	95	3.40625008716527	3.86610737198175e-24
Females	GWAT	TWD	DMSO	G_F_TWD-G_F_DMSO	CELLULAR RESPIRATION	227	3.23950798884484	3.00986816223459e-30
Females	GWAT	TWD	DMSO	G_F_TWD-G_F_DMSO	ELECTRON TRANSPORT CHAIN	98	3.2136851067676	2.96225375137529e-19
Females	GWAT	TWD	DMSO	G_F_TWD-G_F_DMSO	MITOCHONDRIAL TRANSLATION	130	2.91767538285751	4.8757544650775e-19
Females	GWAT	TWD	DMSO	G_F_TWD-G_F_DMSO	MITOCHONDRIAL GENE EXPRESSION	167	2.77771663077949	1.22207705950269e-18
Females	GWAT	TWD	DMSO	G_F_TWD-G_F_DMSO	ENERGY DERIVATION BY OXIDATION OF ORGANIC COMPOUNDS	328	2.67192687069921	9.38181766693398e-26
Females	GWAT	TWD	DMSO	G_F_TWD-G_F_DMSO	SKELETAL MUSCLE CONTRACTION	43	2.55149019413439	1.81003170327292e-07
Females	GWAT	TWD	DMSO	G_F_TWD-G_F_DMSO	QUINONE BIOSYNTHETIC PROCESS	16	2.52755260387806	1.77559537651093e-06
Females	GWAT	TWD	DMSO	G_F_TWD-G_F_DMSO	PROTEIN IMPORT INTO MITOCHONDRIAL MATRIX	19	2.38950308302481	1.42240358977308e-05
Females	GWAT	TWD	DMSO	G_F_TWD-G_F_DMSO	TRANSLATION AT SYNAPSE	48	2.37831429809973	3.26916122517758e-07
Females	GWAT	TWD	DMSO	G_F_TWD-G_F_DMSO	METALLO-SULFUR CLUSTER ASSEMBLY	26	2.31365047334215	6.95953850238928e-05
Females	GWAT	TWD	DMSO	G_F_TWD-G_F_DMSO	INNER MITOCHONDRIAL MEMBRANE ORGANIZATION	38	2.30623995915745	2.31229969104801e-05
Females	GWAT	TWD	DMSO	G_F_TWD-G_F_DMSO	CRISTAE FORMATION	18	2.2483033757214	7.20497417212099e-05
Females	GWAT	TWD	DMSO	G_F_TWD-G_F_DMSO	ATP METABOLIC PROCESS	221	2.16490726620463	1.99373694437525e-11
Females	GWAT	TWD	DMSO	G_F_TWD-G_F_DMSO	AMINO ACID CATABOLIC PROCESS	88	2.15353363520013	7.54211972750618e-07
Females	GWAT	TWD	DMSO	G_F_TWD-G_F_DMSO	PROTEIN TARGETING TO MITOCHONDRION	78	2.14215148842277	5.82686966654196e-07
Females	GWAT	TWD	DMSO	G_F_TWD-G_F_DMSO	MITOCHONDRIAL TRANSMEMBRANE TRANSPORT	91	2.11613875745004	1.07427007637569e-06
Females	GWAT	TWD	DMSO	G_F_TWD-G_F_DMSO	PROTEIN MATURATION	16	2.04281299414451	0.00111558421654189
Females	GWAT	TWD	DMSO	G_F_TWD-G_F_DMSO	NUCLEOSIDE PHOSPHATE BIOSYNTHETIC PROCESS	250	2.04087766913791	3.25037316565672e-11
Females	GWAT	TWD	DMSO	G_F_TWD-G_F_DMSO	SKELETAL MUSCLE ADAPTATION	23	2.00082089641638	0.000896636592807297
Females	GWAT	TWD	DMSO	G_F_TWD-G_F_DMSO	NAD METABOLIC PROCESS	59	1.9900644587913	0.000121647766718579
Females	GWAT	TWD	DMSO	G_F_TWD-G_F_DMSO	ORGANIC ACID CATABOLIC PROCESS	229	1.97675382992956	1.34451147916197e-08
Females	GWAT	TWD	DMSO	G_F_TWD-G_F_DMSO	DICARBOXYLIC ACID METABOLIC PROCESS	94	1.80922921530235	5.20598175040718e-05
Females	GWAT	TWD	DMSO	G_F_TWD-G_F_DMSO	ACYL-COA METABOLIC PROCESS	83	1.78151650415012	0.000258074281745023
Females	GWAT	TWD	DMSO	G_F_TWD-G_F_DMSO	ASPARTATE FAMILY AMINO ACID METABOLIC PROCESS	40	1.73822990198942	0.00366248630717261
Females	GWAT	TWD	DMSO	G_F_TWD-G_F_DMSO	ERYTHROSE 4-PHOSPHATE/PHOSPHOENOLPYRUVATE FAMILY AMINO ACID METABOLIC PROCESS	17	1.73695407974161	0.0103561429650539
Females	GWAT	TWD	DMSO	G_F_TWD-G_F_DMSO	MITOCHONDRIAL TRANSPORT	176	1.67126115936035	3.54619381393934e-05
Females	GWAT	TWD	DMSO	G_F_TWD-G_F_DMSO	PEROXISOME ORGANIZATION	38	1.65282494359233	0.0101755797725645
Females	GWAT	TWD	DMSO	G_F_TWD-G_F_DMSO	NEUROMUSCULAR PROCESS CONTROLLING POSTURE	19	1.62127047967107	0.0230200523724552
Females	GWAT	TWD	DMSO	G_F_TWD-G_F_DMSO	TAIL-ANCHORED MEMBRANE PROTEIN INSERTION INTO ER MEMBRANE	17	1.58825023557213	0.0260525999873623
Females	GWAT	TWD	DMSO	G_F_TWD-G_F_DMSO	GLUTATHIONE METABOLIC PROCESS	61	1.57561816723986	0.00647907855986145
Females	GWAT	TWD	DMSO	G_F_TWD-G_F_DMSO	RESPONSE TO OXYGEN RADICAL	26	1.56380704735817	0.0310915609133076
Females	GWAT	TWD	DMSO	G_F_TWD-G_F_DMSO	TRIGLYCERIDE BIOSYNTHETIC PROCESS	47	1.55086337055282	0.011007768156675
Females	GWAT	TWD	DMSO	G_F_TWD-G_F_DMSO	BENZENE-CONTAINING COMPOUND METABOLIC PROCESS	24	1.54697079596841	0.0214881810203391
Females	GWAT	TWD	DMSO	G_F_TWD-G_F_DMSO	AUTOPHAGY OF MITOCHONDRION	92	1.46549896985363	0.00615447083600743
Females	GWAT	TWD	DMSO	G_F_TWD-G_F_DMSO	HOMOLOGOUS CHROMOSOME PAIRING AT MEIOSIS	42	1.44455569217733	0.0284384500171676
Females	GWAT	TWD	DMSO	G_F_TWD-G_F_DMSO	STRIATED MUSCLE CELL DEVELOPMENT	79	1.41143631165728	0.0124145314840671
Females	GWAT	TWD	DMSO	G_F_TWD-G_F_DMSO	PYRUVATE METABOLIC PROCESS	134	1.39124076903241	0.00343817018189516
Females	GWAT	TWD	DMSO	G_F_TWD-G_F_DMSO	NEURON APOPTOTIC PROCESS	367	-1.41739967137328	0.00143957863598372
Females	GWAT	TWD	DMSO	G_F_TWD-G_F_DMSO	ADENYLATE CYCLASE-MODULATING G PROTEIN-COUPLED RECEPTOR SIGNALING PATHWAY	191	-1.43833187719526	0.00605516916360862
Females	GWAT	TWD	DMSO	G_F_TWD-G_F_DMSO	NEUROTRANSMITTER SECRETION	159	-1.43989228411109	0.00667712245614864
Females	GWAT	TWD	DMSO	G_F_TWD-G_F_DMSO	CELLULAR RESPONSE TO ABIOTIC STIMULUS	279	-1.45045052198369	0.000932575352608922
Females	GWAT	TWD	DMSO	G_F_TWD-G_F_DMSO	LEUKOCYTE PROLIFERATION	354	-1.454354374661	0.000484718554307481
Females	GWAT	TWD	DMSO	G_F_TWD-G_F_DMSO	SENSORY PERCEPTION	429	-1.46320733381917	8.66431866653709e-05
Females	GWAT	TWD	DMSO	G_F_TWD-G_F_DMSO	RESPONSE TO MECHANICAL STIMULUS	157	-1.46682070131465	0.00474042973529178
Females	GWAT	TWD	DMSO	G_F_TWD-G_F_DMSO	NEGATIVE REGULATION OF TRANSPORT	443	-1.469174292142	4.70532510084871e-05
Females	GWAT	TWD	DMSO	G_F_TWD-G_F_DMSO	CELLULAR RESPONSE TO BIOTIC STIMULUS	227	-1.47129378895067	0.00313053428723273
Females	GWAT	TWD	DMSO	G_F_TWD-G_F_DMSO	POSITIVE REGULATION OF CYTOKINE PRODUCTION	480	-1.47176100333415	8.54249302472211e-05
Females	GWAT	TWD	DMSO	G_F_TWD-G_F_DMSO	NEGATIVE REGULATION OF RESPONSE TO EXTERNAL STIMULUS	353	-1.47625082413258	0.000264402370412034
Females	GWAT	TWD	DMSO	G_F_TWD-G_F_DMSO	CHROMATIN REMODELING	500	-1.48321046833605	2.2547299237483e-05
Females	GWAT	TWD	DMSO	G_F_TWD-G_F_DMSO	NUCLEAR TRANSPORT	342	-1.49195371765277	9.40043608109968e-05
Females	GWAT	TWD	DMSO	G_F_TWD-G_F_DMSO	POSITIVE REGULATION OF SECRETION	355	-1.49742456714488	7.7816750517669e-05
Females	GWAT	TWD	DMSO	G_F_TWD-G_F_DMSO	REGULATION OF SYNAPTIC PLASTICITY	254	-1.50165137124592	0.000602178992470376
Females	GWAT	TWD	DMSO	G_F_TWD-G_F_DMSO	HOMEOSTASIS OF NUMBER OF CELLS	387	-1.50234341232342	4.08957176157939e-05
Females	GWAT	TWD	DMSO	G_F_TWD-G_F_DMSO	CELL ACTIVATION INVOLVED IN IMMUNE RESPONSE	286	-1.50317777517057	0.000148313705297087
Females	GWAT	TWD	DMSO	G_F_TWD-G_F_DMSO	NEGATIVE REGULATION OF TRANSLATION	120	-1.50810468172434	0.00431458871760683
Females	GWAT	TWD	DMSO	G_F_TWD-G_F_DMSO	DEVELOPMENTAL MATURATION	349	-1.51257485888128	3.99279311641031e-05
Females	GWAT	TWD	DMSO	G_F_TWD-G_F_DMSO	REGULATION OF PEPTIDASE ACTIVITY	344	-1.51375019734639	0.000103015877082759
Females	GWAT	TWD	DMSO	G_F_TWD-G_F_DMSO	PROTEIN LOCALIZATION TO NUCLEUS	328	-1.52147823883751	9.29587310067587e-05
Females	GWAT	TWD	DMSO	G_F_TWD-G_F_DMSO	COGNITION	341	-1.52388651422348	6.31123944076427e-05
Females	GWAT	TWD	DMSO	G_F_TWD-G_F_DMSO	REGULATION OF DEVELOPMENTAL GROWTH	359	-1.52420446699009	3.99682217101819e-05
Females	GWAT	TWD	DMSO	G_F_TWD-G_F_DMSO	CELLULAR RESPONSE TO PEPTIDE HORMONE STIMULUS	278	-1.52681653465428	0.000279606243313524
Females	GWAT	TWD	DMSO	G_F_TWD-G_F_DMSO	RESPONSE TO LIGHT STIMULUS	297	-1.52769702604718	0.000125319835186413
Females	GWAT	TWD	DMSO	G_F_TWD-G_F_DMSO	PROTEIN PROCESSING	241	-1.52803989279956	0.000519213297048625
Females	GWAT	TWD	DMSO	G_F_TWD-G_F_DMSO	MICROTUBULE BUNDLE FORMATION	118	-1.52911392962726	0.00453197119254942
Females	GWAT	TWD	DMSO	G_F_TWD-G_F_DMSO	DEPHOSPHORYLATION	300	-1.53227392085006	0.000161945985455544
Females	GWAT	TWD	DMSO	G_F_TWD-G_F_DMSO	REGULATION OF INFLAMMATORY RESPONSE	332	-1.53371940338398	6.67253724963333e-05
Females	GWAT	TWD	DMSO	G_F_TWD-G_F_DMSO	PEPTIDYL-THREONINE MODIFICATION	108	-1.53403175064031	0.00415825428276283
Females	GWAT	TWD	DMSO	G_F_TWD-G_F_DMSO	GOLGI ORGANIZATION	134	-1.53843394235573	0.0015273390448084
Females	GWAT	TWD	DMSO	G_F_TWD-G_F_DMSO	REGULATION OF HEMOPOIESIS	425	-1.54015464182965	1.12295043100584e-05
Females	GWAT	TWD	DMSO	G_F_TWD-G_F_DMSO	POSITIVE REGULATION OF SYNAPTIC TRANSMISSION	198	-1.5429413546659	0.0013216215865998
Females	GWAT	TWD	DMSO	G_F_TWD-G_F_DMSO	REGULATION OF INTRACELLULAR TRANSPORT	283	-1.54494002895282	0.00011154610617149
Females	GWAT	TWD	DMSO	G_F_TWD-G_F_DMSO	ENDOCRINE PROCESS	92	-1.54652099066678	0.00553693237106229
Females	GWAT	TWD	DMSO	G_F_TWD-G_F_DMSO	RESPONSE TO ENDOPLASMIC RETICULUM STRESS	260	-1.54860399434029	0.000239957903284486
Females	GWAT	TWD	DMSO	G_F_TWD-G_F_DMSO	RESPONSE TO TUMOR NECROSIS FACTOR	177	-1.54983574630075	0.00112993933808235
Females	GWAT	TWD	DMSO	G_F_TWD-G_F_DMSO	REGULATION OF BLOOD PRESSURE	184	-1.55174327105985	0.00104068101220573
Females	GWAT	TWD	DMSO	G_F_TWD-G_F_DMSO	CYTOKINE-MEDIATED SIGNALING PATHWAY	412	-1.5609146472386	1.69575892018047e-06
Females	GWAT	TWD	DMSO	G_F_TWD-G_F_DMSO	LEUKOCYTE CELL-CELL ADHESION	396	-1.56275964335487	8.16881172952706e-06
Females	GWAT	TWD	DMSO	G_F_TWD-G_F_DMSO	SYNCYTIUM FORMATION	63	-1.56857195619126	0.00872364971822046
Females	GWAT	TWD	DMSO	G_F_TWD-G_F_DMSO	CALCIUM ION TRANSMEMBRANE IMPORT INTO CYTOSOL	177	-1.56949808072935	0.000754392292922018
Females	GWAT	TWD	DMSO	G_F_TWD-G_F_DMSO	REGULATION OF PROTEIN SECRETION	288	-1.57027719416158	8.29448344264093e-05
Females	GWAT	TWD	DMSO	G_F_TWD-G_F_DMSO	MITOTIC CELL CYCLE PHASE TRANSITION	424	-1.57680222920593	9.70751461909564e-07
Females	GWAT	TWD	DMSO	G_F_TWD-G_F_DMSO	REGULATION OF POSTSYNAPTIC MEMBRANE POTENTIAL	113	-1.57854880781569	0.00248926126462403
Females	GWAT	TWD	DMSO	G_F_TWD-G_F_DMSO	STRIATED MUSCLE TISSUE DEVELOPMENT	281	-1.58529032227175	5.25464376470123e-05
Females	GWAT	TWD	DMSO	G_F_TWD-G_F_DMSO	CELLULAR RESPONSE TO KETONE	103	-1.58840615390199	0.00169451560284108
Females	GWAT	TWD	DMSO	G_F_TWD-G_F_DMSO	ENSHEATHMENT OF NEURONS	175	-1.58849087805094	0.000504005784740658
Females	GWAT	TWD	DMSO	G_F_TWD-G_F_DMSO	NEUROMUSCULAR PROCESS CONTROLLING BALANCE	70	-1.58875140784591	0.00426349035548421
Females	GWAT	TWD	DMSO	G_F_TWD-G_F_DMSO	POSITIVE REGULATION OF ESTABLISHMENT OF PROTEIN LOCALIZATION	339	-1.59402223214556	5.54556839408458e-06
Females	GWAT	TWD	DMSO	G_F_TWD-G_F_DMSO	REGULATION OF MITOTIC CELL CYCLE	486	-1.59465626515734	2.23296108544436e-07
Females	GWAT	TWD	DMSO	G_F_TWD-G_F_DMSO	NEGATIVE REGULATION OF GROWTH	236	-1.5956601617203	9.62117342839655e-05
Females	GWAT	TWD	DMSO	G_F_TWD-G_F_DMSO	SPINDLE ORGANIZATION	191	-1.60096135371712	0.000257619646410856
Females	GWAT	TWD	DMSO	G_F_TWD-G_F_DMSO	JNK CASCADE	177	-1.60210323214994	0.000332310355487727
Females	GWAT	TWD	DMSO	G_F_TWD-G_F_DMSO	GOLGI VESICLE TRANSPORT	282	-1.60320394252346	2.02292151752918e-05
Females	GWAT	TWD	DMSO	G_F_TWD-G_F_DMSO	MYELOID CELL DIFFERENTIATION	463	-1.60475238428359	1.87092405505108e-07
Females	GWAT	TWD	DMSO	G_F_TWD-G_F_DMSO	PROTEIN LOCALIZATION TO CELL SURFACE	71	-1.61561666013107	0.00307566393881726
Females	GWAT	TWD	DMSO	G_F_TWD-G_F_DMSO	REPRODUCTIVE SYSTEM DEVELOPMENT	288	-1.61757688093943	2.27985862603931e-05
Females	GWAT	TWD	DMSO	G_F_TWD-G_F_DMSO	PROTEIN LOCALIZATION TO CELL PERIPHERY	387	-1.61838685960312	8.25752102394258e-07
Females	GWAT	TWD	DMSO	G_F_TWD-G_F_DMSO	REGULATION OF APOPTOTIC SIGNALING PATHWAY	412	-1.62120654933987	1.64332231854112e-07
Females	GWAT	TWD	DMSO	G_F_TWD-G_F_DMSO	POSITIVE REGULATION OF CELL ACTIVATION	375	-1.63076358330864	7.32361118536618e-07
Females	GWAT	TWD	DMSO	G_F_TWD-G_F_DMSO	NEGATIVE REGULATION OF ORGANELLE ORGANIZATION	377	-1.63139534382858	3.1782173425578e-07
Females	GWAT	TWD	DMSO	G_F_TWD-G_F_DMSO	REGULATION OF BINDING	335	-1.63559260159875	1.01426935578318e-06
Females	GWAT	TWD	DMSO	G_F_TWD-G_F_DMSO	PROTEIN LOCALIZATION TO CELL JUNCTION	136	-1.64191564287223	0.000271344431034984
Females	GWAT	TWD	DMSO	G_F_TWD-G_F_DMSO	SMOOTH MUSCLE CONTRACTION	108	-1.64786866305128	0.000654136914387067
Females	GWAT	TWD	DMSO	G_F_TWD-G_F_DMSO	REGENERATION	157	-1.64919453322707	0.000154090133819184
Females	GWAT	TWD	DMSO	G_F_TWD-G_F_DMSO	REGULATION OF CELL-CELL ADHESION	477	-1.65251465174132	1.36837097231982e-08
Females	GWAT	TWD	DMSO	G_F_TWD-G_F_DMSO	REGULATORY NCRNA-MEDIATED GENE SILENCING	122	-1.65342057160757	0.000363239179958051
Females	GWAT	TWD	DMSO	G_F_TWD-G_F_DMSO	PEPTIDYL-SERINE MODIFICATION	276	-1.65445215589827	3.39017097785522e-06
Females	GWAT	TWD	DMSO	G_F_TWD-G_F_DMSO	INSULIN-LIKE GROWTH FACTOR RECEPTOR SIGNALING PATHWAY	48	-1.65544180229111	0.00652554727490233
Females	GWAT	TWD	DMSO	G_F_TWD-G_F_DMSO	VESICLE ORGANIZATION	348	-1.65668689388105	7.080878275435e-07
Females	GWAT	TWD	DMSO	G_F_TWD-G_F_DMSO	NEGATIVE REGULATION OF SECRETION	180	-1.65868458754028	0.000106783437895608
Females	GWAT	TWD	DMSO	G_F_TWD-G_F_DMSO	VIRAL PROCESS	301	-1.66303152092478	1.93401720749787e-06
Females	GWAT	TWD	DMSO	G_F_TWD-G_F_DMSO	ESTABLISHMENT OF ORGANELLE LOCALIZATION	467	-1.66492556825875	1.31492527946645e-08
Females	GWAT	TWD	DMSO	G_F_TWD-G_F_DMSO	EPIDERMAL CELL DIFFERENTIATION	182	-1.6689878214291	9.42945705430609e-05
Females	GWAT	TWD	DMSO	G_F_TWD-G_F_DMSO	EAR DEVELOPMENT	220	-1.6699020939261	1.82992325280705e-05
Females	GWAT	TWD	DMSO	G_F_TWD-G_F_DMSO	CELLULAR COMPONENT DISASSEMBLY	485	-1.67194195827582	4.74231089844082e-09
Females	GWAT	TWD	DMSO	G_F_TWD-G_F_DMSO	NEGATIVE REGULATION OF CELL DEVELOPMENT	282	-1.67617680702608	1.89917100190314e-06
Females	GWAT	TWD	DMSO	G_F_TWD-G_F_DMSO	REGULATION OF NERVOUS SYSTEM PROCESS	143	-1.6774459616798	0.000207757201806266
Females	GWAT	TWD	DMSO	G_F_TWD-G_F_DMSO	MYELOID LEUKOCYTE ACTIVATION	247	-1.68771844458509	7.75034100236972e-06
Females	GWAT	TWD	DMSO	G_F_TWD-G_F_DMSO	DETECTION OF STIMULUS	188	-1.68889532520554	3.40235597115629e-05
Females	GWAT	TWD	DMSO	G_F_TWD-G_F_DMSO	GLIOGENESIS	365	-1.68892483809665	9.04750249569794e-08
Females	GWAT	TWD	DMSO	G_F_TWD-G_F_DMSO	REGULATION OF CELL DIVISION	165	-1.69177173217877	7.91269767562084e-05
Females	GWAT	TWD	DMSO	G_F_TWD-G_F_DMSO	INTERLEUKIN-8 PRODUCTION	72	-1.69252187499428	0.000774397553441459
Females	GWAT	TWD	DMSO	G_F_TWD-G_F_DMSO	CILIUM ORGANIZATION	391	-1.6942863291898	5.01285039003387e-08
Females	GWAT	TWD	DMSO	G_F_TWD-G_F_DMSO	CELL-CELL ADHESION MEDIATED BY CADHERIN	40	-1.69452953958082	0.0046064691588338
Females	GWAT	TWD	DMSO	G_F_TWD-G_F_DMSO	REGULATION OF POSTSYNAPTIC MEMBRANE NEUROTRANSMITTER RECEPTOR LEVELS	148	-1.69481024816051	7.764728480759e-05
Females	GWAT	TWD	DMSO	G_F_TWD-G_F_DMSO	ESTABLISHMENT OF RNA LOCALIZATION	139	-1.6967553274934	0.000149440185230355
Females	GWAT	TWD	DMSO	G_F_TWD-G_F_DMSO	SYNAPTIC TRANSMISSION, GABAERGIC	62	-1.69884118791131	0.00216718953704488
Females	GWAT	TWD	DMSO	G_F_TWD-G_F_DMSO	PROTEIN N-LINKED GLYCOSYLATION VIA ASPARAGINE	18	-1.69891077553425	0.00585287459083812
Females	GWAT	TWD	DMSO	G_F_TWD-G_F_DMSO	PROTEIN-CONTAINING COMPLEX LOCALIZATION	261	-1.70005092699296	2.7143735722336e-06
Females	GWAT	TWD	DMSO	G_F_TWD-G_F_DMSO	PLASMA MEMBRANE ORGANIZATION	151	-1.70191411769113	7.5079581660781e-05
Females	GWAT	TWD	DMSO	G_F_TWD-G_F_DMSO	PIGMENTATION	107	-1.70354552882896	0.000221204575583072
Females	GWAT	TWD	DMSO	G_F_TWD-G_F_DMSO	SYNAPTIC TRANSMISSION, GLUTAMATERGIC	110	-1.70442114412864	0.000205980969275024
Females	GWAT	TWD	DMSO	G_F_TWD-G_F_DMSO	CELLULAR RESPONSE TO VITAMIN	16	-1.70772488456422	0.005177771173027
Females	GWAT	TWD	DMSO	G_F_TWD-G_F_DMSO	GLYCOPROTEIN METABOLIC PROCESS	329	-1.70912678144152	7.26325057124011e-08
Females	GWAT	TWD	DMSO	G_F_TWD-G_F_DMSO	TAXIS	411	-1.71364571172271	4.8811430689116e-09
Females	GWAT	TWD	DMSO	G_F_TWD-G_F_DMSO	CELL-CELL ADHESION VIA PLASMA-MEMBRANE ADHESION MOLECULES	187	-1.71426433443626	1.25846463069508e-05
Females	GWAT	TWD	DMSO	G_F_TWD-G_F_DMSO	PROTEIN LOCALIZATION TO CHROMOSOME	118	-1.71661895644884	0.0001650798788868
Females	GWAT	TWD	DMSO	G_F_TWD-G_F_DMSO	POSITIVE REGULATION OF CELL CYCLE	327	-1.71752421689607	7.67961747791869e-08
Females	GWAT	TWD	DMSO	G_F_TWD-G_F_DMSO	LYMPH VESSEL DEVELOPMENT	31	-1.71875700204261	0.00440557713991508
Females	GWAT	TWD	DMSO	G_F_TWD-G_F_DMSO	SISTER CHROMATID COHESION	53	-1.71927996097881	0.00165395538511525
Females	GWAT	TWD	DMSO	G_F_TWD-G_F_DMSO	LEUKOCYTE MIGRATION	361	-1.71969554096387	3.19496786870974e-08
Females	GWAT	TWD	DMSO	G_F_TWD-G_F_DMSO	TORC2 SIGNALING	15	-1.7199745973901	0.00594458884002795
Females	GWAT	TWD	DMSO	G_F_TWD-G_F_DMSO	MITOTIC NUCLEAR DIVISION	255	-1.72365068632676	1.57865924118303e-06
Females	GWAT	TWD	DMSO	G_F_TWD-G_F_DMSO	POSITIVE REGULATION OF HYDROLASE ACTIVITY	429	-1.72515664962059	8.86460809665964e-10
Females	GWAT	TWD	DMSO	G_F_TWD-G_F_DMSO	POSITIVE REGULATION OF GROWTH	285	-1.72611944574991	3.84519692397968e-07
Females	GWAT	TWD	DMSO	G_F_TWD-G_F_DMSO	ANATOMICAL STRUCTURE HOMEOSTASIS	265	-1.73020085683987	9.14874337975649e-07
Females	GWAT	TWD	DMSO	G_F_TWD-G_F_DMSO	ACIDIC AMINO ACID TRANSPORT	74	-1.7327175927257	0.000579531926090721
Females	GWAT	TWD	DMSO	G_F_TWD-G_F_DMSO	PHOSPHATIDYLINOSITOL PHOSPHATE BIOSYNTHETIC PROCESS	53	-1.73274161584325	0.00134315018332259
Females	GWAT	TWD	DMSO	G_F_TWD-G_F_DMSO	NEGATIVE REGULATION OF HORMONE METABOLIC PROCESS	17	-1.73358175144865	0.0030103893652141
Females	GWAT	TWD	DMSO	G_F_TWD-G_F_DMSO	RESPONSE TO ACID CHEMICAL	119	-1.73472017997383	9.54161584124856e-05
Females	GWAT	TWD	DMSO	G_F_TWD-G_F_DMSO	REGULATION OF MONOCYTE DIFFERENTIATION	18	-1.73563742922636	0.00395738890117586
Females	GWAT	TWD	DMSO	G_F_TWD-G_F_DMSO	EXOCYTOSIS	364	-1.73610297371404	1.29681209894763e-08
Females	GWAT	TWD	DMSO	G_F_TWD-G_F_DMSO	NEGATIVE REGULATION OF CELL ADHESION	295	-1.73742198390782	7.69514754359699e-08
Females	GWAT	TWD	DMSO	G_F_TWD-G_F_DMSO	SKIN DEVELOPMENT	261	-1.75105237780743	4.7252941262396e-07
Females	GWAT	TWD	DMSO	G_F_TWD-G_F_DMSO	CELL GROWTH	498	-1.75343911550463	2.19058513205059e-11
Females	GWAT	TWD	DMSO	G_F_TWD-G_F_DMSO	OSSIFICATION	409	-1.75465865150168	4.89223237261322e-10
Females	GWAT	TWD	DMSO	G_F_TWD-G_F_DMSO	INTERLEUKIN-1 PRODUCTION	113	-1.76000176229703	6.84924673735402e-05
Females	GWAT	TWD	DMSO	G_F_TWD-G_F_DMSO	SPHINGOID METABOLIC PROCESS	21	-1.76060298298324	0.00235045562235404
Females	GWAT	TWD	DMSO	G_F_TWD-G_F_DMSO	NOTCH SIGNALING PATHWAY	179	-1.76082393272762	6.76066613146996e-06
Females	GWAT	TWD	DMSO	G_F_TWD-G_F_DMSO	ODONTOGENESIS	113	-1.76270144577027	6.72584025521229e-05
Females	GWAT	TWD	DMSO	G_F_TWD-G_F_DMSO	POSITIVE REGULATION OF CYTOSOLIC CALCIUM ION CONCENTRATION	167	-1.7641827466337	1.04564950490167e-05
Females	GWAT	TWD	DMSO	G_F_TWD-G_F_DMSO	STEM CELL PROLIFERATION	128	-1.76689432061343	5.85482599595261e-05
Females	GWAT	TWD	DMSO	G_F_TWD-G_F_DMSO	REGULATION OF NEURON DIFFERENTIATION	203	-1.76850964230621	1.50464229872407e-06
Females	GWAT	TWD	DMSO	G_F_TWD-G_F_DMSO	REGULATION OF PROTEIN-CONTAINING COMPLEX ASSEMBLY	425	-1.77445780361314	2.15488761980622e-10
Females	GWAT	TWD	DMSO	G_F_TWD-G_F_DMSO	ORGAN GROWTH	201	-1.77634662315849	1.48221380167632e-06
Females	GWAT	TWD	DMSO	G_F_TWD-G_F_DMSO	REGULATION OF NEUROGENESIS	441	-1.77880862614542	1.15083711563403e-10
Females	GWAT	TWD	DMSO	G_F_TWD-G_F_DMSO	SENSORY ORGAN MORPHOGENESIS	270	-1.78415059834148	6.86687185323719e-08
Females	GWAT	TWD	DMSO	G_F_TWD-G_F_DMSO	NEGATIVE REGULATION OF CELL PROJECTION ORGANIZATION	202	-1.78618667874551	9.87237550569017e-07
Females	GWAT	TWD	DMSO	G_F_TWD-G_F_DMSO	REGULATION OF MICROTUBULE-BASED PROCESS	248	-1.78869568840111	2.97006543523025e-07
Females	GWAT	TWD	DMSO	G_F_TWD-G_F_DMSO	HINDBRAIN DEVELOPMENT	155	-1.78921192996939	6.04105159545361e-06
Females	GWAT	TWD	DMSO	G_F_TWD-G_F_DMSO	POSITIVE REGULATION OF APOPTOTIC SIGNALING PATHWAY	162	-1.79193431702368	6.30061099755541e-06
Females	GWAT	TWD	DMSO	G_F_TWD-G_F_DMSO	VESICLE-MEDIATED TRANSPORT TO THE PLASMA MEMBRANE	158	-1.80003352516898	8.74758179796695e-06
Females	GWAT	TWD	DMSO	G_F_TWD-G_F_DMSO	EMBRYONIC SKELETAL SYSTEM DEVELOPMENT	139	-1.80042394267915	1.45183317082667e-05
Females	GWAT	TWD	DMSO	G_F_TWD-G_F_DMSO	OSTEOBLAST PROLIFERATION	36	-1.80113474949865	0.00137392028408424
Females	GWAT	TWD	DMSO	G_F_TWD-G_F_DMSO	DEVELOPMENTAL GROWTH INVOLVED IN MORPHOGENESIS	257	-1.80349778946409	4.87143280346472e-08
Females	GWAT	TWD	DMSO	G_F_TWD-G_F_DMSO	MUSCLE CELL PROLIFERATION	262	-1.80486024346533	3.37729652596385e-08
Females	GWAT	TWD	DMSO	G_F_TWD-G_F_DMSO	WNT SIGNALING PATHWAY	423	-1.80515692873678	1.29629794903333e-11
Females	GWAT	TWD	DMSO	G_F_TWD-G_F_DMSO	SISTER CHROMATID SEGREGATION	217	-1.80559683605071	3.21313815238457e-07
Females	GWAT	TWD	DMSO	G_F_TWD-G_F_DMSO	MAINTENANCE OF CELL NUMBER	193	-1.80695499581522	1.45541374697705e-06
Females	GWAT	TWD	DMSO	G_F_TWD-G_F_DMSO	POSITIVE REGULATION OF KINASE ACTIVITY	320	-1.81411999834884	1.50243560592147e-09
Females	GWAT	TWD	DMSO	G_F_TWD-G_F_DMSO	POSITIVE REGULATION OF RECEPTOR RECYCLING	17	-1.81512250318644	0.00127124641744885
Females	GWAT	TWD	DMSO	G_F_TWD-G_F_DMSO	VASCULAR PROCESS IN CIRCULATORY SYSTEM	231	-1.81525550583113	1.00872465099806e-07
Females	GWAT	TWD	DMSO	G_F_TWD-G_F_DMSO	PROTEIN AUTOPHOSPHORYLATION	200	-1.8203142049694	2.43127421830393e-07
Females	GWAT	TWD	DMSO	G_F_TWD-G_F_DMSO	NEGATIVE REGULATION OF LOCOMOTION	323	-1.82256566441811	9.2396496544757e-10
Females	GWAT	TWD	DMSO	G_F_TWD-G_F_DMSO	BICARBONATE TRANSPORT	15	-1.82667587604594	0.0018810508765711
Females	GWAT	TWD	DMSO	G_F_TWD-G_F_DMSO	POSITIVE REGULATION OF NERVOUS SYSTEM DEVELOPMENT	356	-1.82756481663787	1.80544696578372e-10
Females	GWAT	TWD	DMSO	G_F_TWD-G_F_DMSO	POSITIVE REGULATION OF PROTEIN LOCALIZATION TO MEMBRANE	115	-1.82911743316406	1.34371504295003e-05
Females	GWAT	TWD	DMSO	G_F_TWD-G_F_DMSO	RESPONSE TO INTERLEUKIN-1	74	-1.82918557900419	9.32420860807129e-05
Females	GWAT	TWD	DMSO	G_F_TWD-G_F_DMSO	RENAL SYSTEM PROCESS	113	-1.82919248657831	1.16278790265374e-05
Females	GWAT	TWD	DMSO	G_F_TWD-G_F_DMSO	COLLAGEN METABOLIC PROCESS	117	-1.82938329544271	1.34713275159563e-05
Females	GWAT	TWD	DMSO	G_F_TWD-G_F_DMSO	NEURON MIGRATION	182	-1.82940424046125	1.76805988243082e-06
Females	GWAT	TWD	DMSO	G_F_TWD-G_F_DMSO	PHAGOCYTOSIS	218	-1.83014703409088	2.20768538983211e-07
Females	GWAT	TWD	DMSO	G_F_TWD-G_F_DMSO	CONNECTIVE TISSUE DEVELOPMENT	290	-1.8320225415301	3.61356944097799e-09
Females	GWAT	TWD	DMSO	G_F_TWD-G_F_DMSO	PANCREAS DEVELOPMENT	67	-1.83303733867835	0.000161174518481699
Females	GWAT	TWD	DMSO	G_F_TWD-G_F_DMSO	REGULATION OF GLIAL CELL DIFFERENTIATION	83	-1.83360358621466	7.25822269725062e-05
Females	GWAT	TWD	DMSO	G_F_TWD-G_F_DMSO	CELL FATE COMMITMENT	249	-1.83447181185213	2.06342192266541e-08
Females	GWAT	TWD	DMSO	G_F_TWD-G_F_DMSO	INTEGRIN ACTIVATION	27	-1.83668238749452	0.00124049485114959
Females	GWAT	TWD	DMSO	G_F_TWD-G_F_DMSO	LABYRINTHINE LAYER MORPHOGENESIS	25	-1.83846113974318	0.000974409295298275
Females	GWAT	TWD	DMSO	G_F_TWD-G_F_DMSO	EPITHELIAL CELL PROLIFERATION	464	-1.84159883943701	2.14810026132761e-13
Females	GWAT	TWD	DMSO	G_F_TWD-G_F_DMSO	SENSORY SYSTEM DEVELOPMENT	371	-1.84211876035815	1.85916541203783e-11
Females	GWAT	TWD	DMSO	G_F_TWD-G_F_DMSO	MICROVILLUS ASSEMBLY	20	-1.84226316571568	0.00156476522220784
Females	GWAT	TWD	DMSO	G_F_TWD-G_F_DMSO	APOPTOTIC PROCESS INVOLVED IN MORPHOGENESIS	26	-1.84253525507384	0.000555911643858519
Females	GWAT	TWD	DMSO	G_F_TWD-G_F_DMSO	ERK1 AND ERK2 CASCADE	316	-1.84404727711522	3.2484877363782e-10
Females	GWAT	TWD	DMSO	G_F_TWD-G_F_DMSO	SKELETAL SYSTEM MORPHOGENESIS	241	-1.84490538003705	2.69137903958638e-08
Females	GWAT	TWD	DMSO	G_F_TWD-G_F_DMSO	VASCULOGENESIS	92	-1.84542121065512	4.43048184729197e-05
Females	GWAT	TWD	DMSO	G_F_TWD-G_F_DMSO	FIBROBLAST APOPTOTIC PROCESS	31	-1.84590920565528	0.000764004639742902
Females	GWAT	TWD	DMSO	G_F_TWD-G_F_DMSO	NEURAL PRECURSOR CELL PROLIFERATION	193	-1.85023022201993	3.86488695539728e-07
Females	GWAT	TWD	DMSO	G_F_TWD-G_F_DMSO	POSITIVE REGULATION OF MAPK CASCADE	478	-1.85046954556089	7.7953083121136e-13
Females	GWAT	TWD	DMSO	G_F_TWD-G_F_DMSO	MEMBRANE FUSION	151	-1.8508721465213	2.10602675823034e-06
Females	GWAT	TWD	DMSO	G_F_TWD-G_F_DMSO	NEUROINFLAMMATORY RESPONSE	83	-1.85310386111743	5.1452386141293e-05
Females	GWAT	TWD	DMSO	G_F_TWD-G_F_DMSO	REGULATION OF GTPASE ACTIVITY	285	-1.85380842795654	2.31855602830232e-09
Females	GWAT	TWD	DMSO	G_F_TWD-G_F_DMSO	REGULATION OF RESPONSE TO WOUNDING	168	-1.85633697499932	4.88429455950949e-07
Females	GWAT	TWD	DMSO	G_F_TWD-G_F_DMSO	STEM CELL DIFFERENTIATION	247	-1.85907909661552	1.42152463961442e-08
Females	GWAT	TWD	DMSO	G_F_TWD-G_F_DMSO	REGULATION OF CELLULAR COMPONENT SIZE	379	-1.86215462844599	6.70419039872704e-12
Females	GWAT	TWD	DMSO	G_F_TWD-G_F_DMSO	REGULATION OF ENDOCYTOSIS	327	-1.86383537517926	9.99476721379966e-11
Females	GWAT	TWD	DMSO	G_F_TWD-G_F_DMSO	GLAND DEVELOPMENT	404	-1.86485788325293	1.22496600243024e-12
Females	GWAT	TWD	DMSO	G_F_TWD-G_F_DMSO	SUBSTRATE-DEPENDENT CELL MIGRATION	28	-1.86836604269732	0.000634532154059496
Females	GWAT	TWD	DMSO	G_F_TWD-G_F_DMSO	EPITHELIAL CELL APOPTOTIC PROCESS	154	-1.87184197229521	7.82613604390761e-07
Females	GWAT	TWD	DMSO	G_F_TWD-G_F_DMSO	PATTERN SPECIFICATION PROCESS	418	-1.88563680855325	1.78485027762774e-13
Females	GWAT	TWD	DMSO	G_F_TWD-G_F_DMSO	WOUND HEALING	360	-1.88820500699503	5.40073511532142e-12
Females	GWAT	TWD	DMSO	G_F_TWD-G_F_DMSO	PLACENTA DEVELOPMENT	164	-1.88982662562687	4.49541676156898e-07
Females	GWAT	TWD	DMSO	G_F_TWD-G_F_DMSO	RENAL FILTRATION	30	-1.89160728181937	0.000602241963069598
Females	GWAT	TWD	DMSO	G_F_TWD-G_F_DMSO	LAMELLIPODIUM ORGANIZATION	91	-1.89263847922476	1.23815667857363e-05
Females	GWAT	TWD	DMSO	G_F_TWD-G_F_DMSO	DIGESTIVE SYSTEM DEVELOPMENT	123	-1.89325733909196	1.64245309344477e-06
Females	GWAT	TWD	DMSO	G_F_TWD-G_F_DMSO	SMALL GTPASE-MEDIATED SIGNAL TRANSDUCTION	433	-1.90088590583166	2.78699712654455e-14
Females	GWAT	TWD	DMSO	G_F_TWD-G_F_DMSO	PROTEIN LOCALIZATION TO CILIUM	69	-1.90254842696922	4.40330448730327e-05
Females	GWAT	TWD	DMSO	G_F_TWD-G_F_DMSO	EMBRYONIC ORGAN DEVELOPMENT	473	-1.90496114428879	9.58357049402045e-16
Females	GWAT	TWD	DMSO	G_F_TWD-G_F_DMSO	MORPHOGENESIS OF AN EPITHELIAL SHEET	61	-1.90510729217098	8.9988990938745e-05
Females	GWAT	TWD	DMSO	G_F_TWD-G_F_DMSO	HETEROPHILIC CELL-CELL ADHESION VIA PLASMA MEMBRANE CELL ADHESION MOLECULES	46	-1.90513833257403	4.71051177711513e-05
Females	GWAT	TWD	DMSO	G_F_TWD-G_F_DMSO	CELL ADHESION MEDIATED BY INTEGRIN	87	-1.90684785300519	1.21317095886907e-05
Females	GWAT	TWD	DMSO	G_F_TWD-G_F_DMSO	POSTSYNAPSE ORGANIZATION	273	-1.90784868660453	4.14251735386741e-10
Females	GWAT	TWD	DMSO	G_F_TWD-G_F_DMSO	REGULATION OF ANIMAL ORGAN MORPHOGENESIS	97	-1.90921224758556	1.35667257288979e-05
Females	GWAT	TWD	DMSO	G_F_TWD-G_F_DMSO	FIBROBLAST PROLIFERATION	143	-1.90957086489174	7.34567257896093e-07
Females	GWAT	TWD	DMSO	G_F_TWD-G_F_DMSO	HIPPO SIGNALING	40	-1.91002155289608	0.000158700073852678
Females	GWAT	TWD	DMSO	G_F_TWD-G_F_DMSO	TUBE FORMATION	162	-1.9122775902617	1.80999696575102e-07
Females	GWAT	TWD	DMSO	G_F_TWD-G_F_DMSO	HEART MORPHOGENESIS	267	-1.91427660266303	5.43499515737208e-10
Females	GWAT	TWD	DMSO	G_F_TWD-G_F_DMSO	RENAL SYSTEM DEVELOPMENT	327	-1.91957874901917	3.40942937920975e-12
Females	GWAT	TWD	DMSO	G_F_TWD-G_F_DMSO	DENDRITE DEVELOPMENT	306	-1.92099374397965	1.93792169928076e-11
Females	GWAT	TWD	DMSO	G_F_TWD-G_F_DMSO	ARTERY DEVELOPMENT	122	-1.92124363678321	4.94012767038671e-07
Females	GWAT	TWD	DMSO	G_F_TWD-G_F_DMSO	ACTIVATION OF GTPASE ACTIVITY	85	-1.92211974846108	7.14882109645316e-06
Females	GWAT	TWD	DMSO	G_F_TWD-G_F_DMSO	PEPTIDYL-TYROSINE MODIFICATION	285	-1.92270562102361	9.04658445701981e-11
Females	GWAT	TWD	DMSO	G_F_TWD-G_F_DMSO	PHOSPHATIDYLINOSITOL 3-KINASE/PROTEIN KINASE B SIGNAL TRANSDUCTION	308	-1.92545576659158	3.30373562129567e-11
Females	GWAT	TWD	DMSO	G_F_TWD-G_F_DMSO	REGULATION OF ORGANELLE ASSEMBLY	229	-1.92560101345513	1.95518693483546e-09
Females	GWAT	TWD	DMSO	G_F_TWD-G_F_DMSO	OLFACTORY LOBE DEVELOPMENT	37	-1.92585592057812	0.000104792585371594
Females	GWAT	TWD	DMSO	G_F_TWD-G_F_DMSO	CELLULAR RESPONSE TO VASCULAR ENDOTHELIAL GROWTH FACTOR STIMULUS	60	-1.92811671644207	2.57287697788888e-05
Females	GWAT	TWD	DMSO	G_F_TWD-G_F_DMSO	POSITIVE REGULATION OF CELL PROJECTION ORGANIZATION	440	-1.93295113067627	1.37340644937737e-15
Females	GWAT	TWD	DMSO	G_F_TWD-G_F_DMSO	APPENDAGE MORPHOGENESIS	163	-1.93503959176403	1.0342350742056e-07
Females	GWAT	TWD	DMSO	G_F_TWD-G_F_DMSO	BONE DEVELOPMENT	220	-1.93679547770965	1.48571290387456e-09
Females	GWAT	TWD	DMSO	G_F_TWD-G_F_DMSO	CHONDROCYTE DIFFERENTIATION	115	-1.93879172953707	7.76914750665307e-07
Females	GWAT	TWD	DMSO	G_F_TWD-G_F_DMSO	REGULATION OF CELLULAR RESPONSE TO GROWTH FACTOR STIMULUS	304	-1.9403313312431	3.17126044929238e-12
Females	GWAT	TWD	DMSO	G_F_TWD-G_F_DMSO	EPITHELIAL TUBE MORPHOGENESIS	365	-1.94287327693813	1.35093242839303e-13
Females	GWAT	TWD	DMSO	G_F_TWD-G_F_DMSO	ERBB SIGNALING PATHWAY	119	-1.94696805950507	5.27518109706155e-07
Females	GWAT	TWD	DMSO	G_F_TWD-G_F_DMSO	EMBRYONIC BODY MORPHOGENESIS	15	-1.94803481287502	0.000345281887203438
Females	GWAT	TWD	DMSO	G_F_TWD-G_F_DMSO	BODY MORPHOGENESIS	61	-1.95004747421104	3.21772930708729e-05
Females	GWAT	TWD	DMSO	G_F_TWD-G_F_DMSO	PLACENTA BLOOD VESSEL DEVELOPMENT	36	-1.95113657548175	8.84396074700929e-05
Females	GWAT	TWD	DMSO	G_F_TWD-G_F_DMSO	L-GLUTAMATE IMPORT ACROSS PLASMA MEMBRANE	17	-1.95180352271356	0.000172076732169142
Females	GWAT	TWD	DMSO	G_F_TWD-G_F_DMSO	PROTEIN-CONTAINING COMPLEX DISASSEMBLY	251	-1.95749264631248	2.06948476755587e-10
Females	GWAT	TWD	DMSO	G_F_TWD-G_F_DMSO	REGULATION OF SYNAPSE STRUCTURE OR ACTIVITY	346	-1.9581887539464	7.44554288443141e-14
Females	GWAT	TWD	DMSO	G_F_TWD-G_F_DMSO	AUTONOMIC NERVOUS SYSTEM DEVELOPMENT	45	-1.96059797740056	2.9089054890531e-05
Females	GWAT	TWD	DMSO	G_F_TWD-G_F_DMSO	REGULATION OF EXTRINSIC APOPTOTIC SIGNALING PATHWAY	163	-1.96110886563794	4.70548990317805e-08
Females	GWAT	TWD	DMSO	G_F_TWD-G_F_DMSO	REGULATION OF EPITHELIAL CELL DIFFERENTIATION	156	-1.96208017195991	3.65598664013558e-08
Females	GWAT	TWD	DMSO	G_F_TWD-G_F_DMSO	ENDOTHELIAL CELL APOPTOTIC PROCESS	61	-1.96267263014739	2.55768880210442e-05
Females	GWAT	TWD	DMSO	G_F_TWD-G_F_DMSO	CYTOKINESIS	175	-1.96294014056595	8.32607551886808e-09
Females	GWAT	TWD	DMSO	G_F_TWD-G_F_DMSO	ESTABLISHMENT OR MAINTENANCE OF MONOPOLAR CELL POLARITY	25	-1.96418194214249	0.000100389707141232
Females	GWAT	TWD	DMSO	G_F_TWD-G_F_DMSO	FIBROBLAST MIGRATION	69	-1.96695925123068	8.67257837564942e-06
Females	GWAT	TWD	DMSO	G_F_TWD-G_F_DMSO	RECEPTOR-MEDIATED ENDOCYTOSIS	268	-1.96697456622786	1.11423466506077e-11
Females	GWAT	TWD	DMSO	G_F_TWD-G_F_DMSO	POSITIVE REGULATION OF CELL ADHESION	496	-1.97038113351004	1.23577625505835e-18
Females	GWAT	TWD	DMSO	G_F_TWD-G_F_DMSO	MICROTUBULE ORGANIZING CENTER LOCALIZATION	34	-1.97205656298463	5.66812601281408e-05
Females	GWAT	TWD	DMSO	G_F_TWD-G_F_DMSO	POSITIVE REGULATION OF EXTRINSIC APOPTOTIC SIGNALING PATHWAY	60	-1.97303660917483	1.19753007561831e-05
Females	GWAT	TWD	DMSO	G_F_TWD-G_F_DMSO	RESPONSE TO EPIDERMAL GROWTH FACTOR	43	-1.97307794744589	3.28353165342361e-05
Females	GWAT	TWD	DMSO	G_F_TWD-G_F_DMSO	EPHRIN RECEPTOR SIGNALING PATHWAY	37	-1.97371291646415	4.50452243066377e-05
Females	GWAT	TWD	DMSO	G_F_TWD-G_F_DMSO	NEURON PROJECTION GUIDANCE	218	-1.97493269505748	7.55542030445259e-10
Females	GWAT	TWD	DMSO	G_F_TWD-G_F_DMSO	GLIAL CELL MIGRATION	67	-1.9754208911184	8.27090878119948e-06
Females	GWAT	TWD	DMSO	G_F_TWD-G_F_DMSO	HYALURONAN BIOSYNTHETIC PROCESS	15	-1.97550684840748	0.000209617537214278
Females	GWAT	TWD	DMSO	G_F_TWD-G_F_DMSO	ENDOSOMAL TRANSPORT	274	-1.97559581803927	1.73076278197993e-11
Females	GWAT	TWD	DMSO	G_F_TWD-G_F_DMSO	ESTABLISHMENT OR MAINTENANCE OF CELL POLARITY	225	-1.97597885913416	1.74183668782829e-10
Females	GWAT	TWD	DMSO	G_F_TWD-G_F_DMSO	MORPHOGENESIS OF EMBRYONIC EPITHELIUM	168	-1.97779127190843	6.79801045733595e-09
Females	GWAT	TWD	DMSO	G_F_TWD-G_F_DMSO	SPROUTING ANGIOGENESIS	129	-1.97877350071241	9.28211098887906e-08
Females	GWAT	TWD	DMSO	G_F_TWD-G_F_DMSO	PEPTIDYL-TYROSINE AUTOPHOSPHORYLATION	19	-1.98136249533836	6.48550628862258e-05
Females	GWAT	TWD	DMSO	G_F_TWD-G_F_DMSO	NEGATIVE REGULATION OF OSSIFICATION	41	-1.98284483055845	5.91943965495228e-05
Females	GWAT	TWD	DMSO	G_F_TWD-G_F_DMSO	MIRNA METABOLIC PROCESS	102	-1.98485742900981	6.08100560380482e-07
Females	GWAT	TWD	DMSO	G_F_TWD-G_F_DMSO	EPITHELIAL CELL MORPHOGENESIS	43	-1.98500938874292	2.59588816042645e-05
Females	GWAT	TWD	DMSO	G_F_TWD-G_F_DMSO	FOREBRAIN DEVELOPMENT	353	-1.98855611383541	2.61624014161609e-14
Females	GWAT	TWD	DMSO	G_F_TWD-G_F_DMSO	SMOOTH MUSCLE CELL MIGRATION	116	-1.99126890758707	2.0983433224701e-07
Females	GWAT	TWD	DMSO	G_F_TWD-G_F_DMSO	PLATELET-DERIVED GROWTH FACTOR RECEPTOR SIGNALING PATHWAY	64	-1.99498499065264	1.08046087270771e-05
Females	GWAT	TWD	DMSO	G_F_TWD-G_F_DMSO	REGULATION OF CELL PROJECTION ASSEMBLY	207	-1.99699222115467	1.09059210200898e-09
Females	GWAT	TWD	DMSO	G_F_TWD-G_F_DMSO	GASTRULATION	166	-2.01020269575408	2.07414375853192e-09
Females	GWAT	TWD	DMSO	G_F_TWD-G_F_DMSO	GOLGI LOCALIZATION	15	-2.01033536242631	0.000138796377897425
Females	GWAT	TWD	DMSO	G_F_TWD-G_F_DMSO	REGULATION OF SUPRAMOLECULAR FIBER ORGANIZATION	383	-2.01833069457003	2.10143239533163e-16
Females	GWAT	TWD	DMSO	G_F_TWD-G_F_DMSO	RESPONSE TO CALCIUM ION	127	-2.02001539593619	3.97634665831997e-08
Females	GWAT	TWD	DMSO	G_F_TWD-G_F_DMSO	CELL JUNCTION ASSEMBLY	464	-2.02107708115951	3.03048571628732e-19
Females	GWAT	TWD	DMSO	G_F_TWD-G_F_DMSO	BLASTODERM SEGMENTATION	25	-2.02169048792308	3.56886528640829e-05
Females	GWAT	TWD	DMSO	G_F_TWD-G_F_DMSO	MORPHOGENESIS OF A BRANCHING STRUCTURE	230	-2.02201719586726	2.22204240399246e-11
Females	GWAT	TWD	DMSO	G_F_TWD-G_F_DMSO	ENDOTHELIUM DEVELOPMENT	139	-2.02532315931254	1.46067008501377e-08
Females	GWAT	TWD	DMSO	G_F_TWD-G_F_DMSO	CELL SURFACE RECEPTOR PROTEIN SERINE/THREONINE KINASE SIGNALING PATHWAY	349	-2.02762364512291	1.01964348517244e-15
Females	GWAT	TWD	DMSO	G_F_TWD-G_F_DMSO	ENDODERM DEVELOPMENT	65	-2.02781261534269	3.85908355473441e-06
Females	GWAT	TWD	DMSO	G_F_TWD-G_F_DMSO	AMEBOIDAL-TYPE CELL MIGRATION	442	-2.02864399392188	9.30298602821927e-19
Females	GWAT	TWD	DMSO	G_F_TWD-G_F_DMSO	POSITIVE REGULATION OF EPITHELIAL CELL PROLIFERATION	211	-2.03397735603905	9.10453130650218e-11
Females	GWAT	TWD	DMSO	G_F_TWD-G_F_DMSO	REGULATION OF RUFFLE ASSEMBLY	29	-2.03445937615386	4.35774123645684e-05
Females	GWAT	TWD	DMSO	G_F_TWD-G_F_DMSO	REGULATION OF VASCULATURE DEVELOPMENT	292	-2.03686262980408	4.8254075626246e-14
Females	GWAT	TWD	DMSO	G_F_TWD-G_F_DMSO	POSITIVE REGULATION OF ORGANELLE ASSEMBLY	94	-2.03769978463816	1.42619333338234e-07
Females	GWAT	TWD	DMSO	G_F_TWD-G_F_DMSO	RESPONSE TO TRANSFORMING GROWTH FACTOR BETA	246	-2.04076652414523	1.0876202607084e-11
Females	GWAT	TWD	DMSO	G_F_TWD-G_F_DMSO	REGULATION OF CELL MORPHOGENESIS	266	-2.04126861448126	2.81176462935002e-13
Females	GWAT	TWD	DMSO	G_F_TWD-G_F_DMSO	SEMAPHORIN-PLEXIN SIGNALING PATHWAY	48	-2.0421477944649	9.83813359444855e-06
Females	GWAT	TWD	DMSO	G_F_TWD-G_F_DMSO	NEURAL TUBE DEVELOPMENT	176	-2.04264056917528	3.66459363407356e-10
Females	GWAT	TWD	DMSO	G_F_TWD-G_F_DMSO	POSITIVE REGULATION OF WNT SIGNALING PATHWAY	134	-2.05203467586339	3.26903003872823e-09
Females	GWAT	TWD	DMSO	G_F_TWD-G_F_DMSO	PROTEIN DEPOLYMERIZATION	128	-2.05356058410087	1.44522746892885e-08
Females	GWAT	TWD	DMSO	G_F_TWD-G_F_DMSO	MORPHOGENESIS OF AN EPITHELIAL FOLD	26	-2.05862205519282	1.63998769759468e-05
Females	GWAT	TWD	DMSO	G_F_TWD-G_F_DMSO	HEART VALVE DEVELOPMENT	64	-2.06139454208975	2.67467115017086e-06
Females	GWAT	TWD	DMSO	G_F_TWD-G_F_DMSO	COLUMNAR/CUBOIDAL EPITHELIAL CELL DIFFERENTIATION	118	-2.06167648453676	2.45016641767205e-08
Females	GWAT	TWD	DMSO	G_F_TWD-G_F_DMSO	POSITIVE REGULATION OF FIBROBLAST PROLIFERATION	71	-2.0620319154657	3.71587185015391e-07
Females	GWAT	TWD	DMSO	G_F_TWD-G_F_DMSO	INTEGRIN-MEDIATED SIGNALING PATHWAY	101	-2.06494535596094	4.31854262199681e-08
Females	GWAT	TWD	DMSO	G_F_TWD-G_F_DMSO	ACTIN FILAMENT ORGANIZATION	454	-2.07530984431901	3.15309060670069e-21
Females	GWAT	TWD	DMSO	G_F_TWD-G_F_DMSO	CORONARY VASCULATURE DEVELOPMENT	75	-2.07949808435418	2.57510320836566e-07
Females	GWAT	TWD	DMSO	G_F_TWD-G_F_DMSO	GLOMERULUS DEVELOPMENT	68	-2.08076591357441	3.15468071713804e-07
Females	GWAT	TWD	DMSO	G_F_TWD-G_F_DMSO	RESPONSE TO NERVE GROWTH FACTOR	41	-2.08993514373076	8.58496020868631e-06
Females	GWAT	TWD	DMSO	G_F_TWD-G_F_DMSO	POSITIVE REGULATION OF CYTOSKELETON ORGANIZATION	186	-2.09164288985641	3.34239539687445e-11
Females	GWAT	TWD	DMSO	G_F_TWD-G_F_DMSO	REGULATION OF ACTIN FILAMENT-BASED PROCESS	392	-2.09169466648628	1.29064069244956e-19
Females	GWAT	TWD	DMSO	G_F_TWD-G_F_DMSO	CORTICAL CYTOSKELETON ORGANIZATION	54	-2.0924473740742	1.86103646439584e-06
Females	GWAT	TWD	DMSO	G_F_TWD-G_F_DMSO	EPITHELIAL CELL DEVELOPMENT	213	-2.09581691937311	2.21697359724885e-12
Females	GWAT	TWD	DMSO	G_F_TWD-G_F_DMSO	BASEMENT MEMBRANE ORGANIZATION	41	-2.09614634497606	8.06727866311316e-06
Females	GWAT	TWD	DMSO	G_F_TWD-G_F_DMSO	CELL-CELL JUNCTION ORGANIZATION	194	-2.09723269073101	1.47875320993069e-11
Females	GWAT	TWD	DMSO	G_F_TWD-G_F_DMSO	RESPONSE TO FIBROBLAST GROWTH FACTOR	96	-2.09826412173981	3.35172034943093e-08
Females	GWAT	TWD	DMSO	G_F_TWD-G_F_DMSO	DIGESTIVE TRACT MORPHOGENESIS	47	-2.09932017162945	2.45023509932661e-06
Females	GWAT	TWD	DMSO	G_F_TWD-G_F_DMSO	TISSUE REMODELING	194	-2.10309134629544	1.14379487335705e-11
Females	GWAT	TWD	DMSO	G_F_TWD-G_F_DMSO	ANATOMICAL STRUCTURE ARRANGEMENT	19	-2.10977456793309	5.15204039475073e-06
Females	GWAT	TWD	DMSO	G_F_TWD-G_F_DMSO	OUTFLOW TRACT MORPHOGENESIS	84	-2.11046490866259	3.8324602340514e-08
Females	GWAT	TWD	DMSO	G_F_TWD-G_F_DMSO	RESPIRATORY SYSTEM DEVELOPMENT	253	-2.11309449931488	3.47728277974359e-14
Females	GWAT	TWD	DMSO	G_F_TWD-G_F_DMSO	AMINOGLYCAN BIOSYNTHETIC PROCESS	58	-2.12027914275817	1.34649414560864e-06
Females	GWAT	TWD	DMSO	G_F_TWD-G_F_DMSO	MESENCHYME DEVELOPMENT	290	-2.13119823696901	2.12057499812311e-16
Females	GWAT	TWD	DMSO	G_F_TWD-G_F_DMSO	CARDIAC SEPTUM DEVELOPMENT	116	-2.14649676647524	1.1337401616506e-09
Females	GWAT	TWD	DMSO	G_F_TWD-G_F_DMSO	ESTABLISHMENT OF ENDOTHELIAL BARRIER	50	-2.15003123063876	3.65915785882179e-07
Females	GWAT	TWD	DMSO	G_F_TWD-G_F_DMSO	MESENCHYMAL CELL PROLIFERATION	54	-2.15115341314808	4.30154713730153e-07
Females	GWAT	TWD	DMSO	G_F_TWD-G_F_DMSO	EXOCRINE SYSTEM DEVELOPMENT	48	-2.15836182029633	7.05941459178313e-07
Females	GWAT	TWD	DMSO	G_F_TWD-G_F_DMSO	CELL-SUBSTRATE JUNCTION ORGANIZATION	104	-2.18371716626374	1.69612126799405e-09
Females	GWAT	TWD	DMSO	G_F_TWD-G_F_DMSO	MESENCHYME MORPHOGENESIS	56	-2.19327650678975	1.107274794391e-07
Females	GWAT	TWD	DMSO	G_F_TWD-G_F_DMSO	CELL-SUBSTRATE ADHESION	350	-2.19611197446127	1.81741047344174e-21
Females	GWAT	TWD	DMSO	G_F_TWD-G_F_DMSO	EXTRACELLULAR STRUCTURE ORGANIZATION	306	-2.20917669118206	1.77362838275434e-19
Females	GWAT	TWD	DMSO	G_F_TWD-G_F_DMSO	APICAL JUNCTION ASSEMBLY	73	-2.22043942072637	1.15464249082062e-08
Females	GWAT	TWD	DMSO	G_F_TWD-G_F_DMSO	MORPHOGENESIS OF A POLARIZED EPITHELIUM	66	-2.22063127839582	7.76957112627489e-09
Females	GWAT	TWD	DMSO	G_F_TWD-G_F_DMSO	REGULATION OF CELL SHAPE	138	-2.26054826615947	1.9909927815972e-12
Females	GWAT	TWD	DMSO	G_F_TWD-G_F_DMSO	GLAND MORPHOGENESIS	144	-2.28458562359284	1.23696375535532e-13
Females	GWAT	TWD	DMSO	G_F_TWD-G_F_DMSO	SUBSTRATE ADHESION-DEPENDENT CELL SPREADING	98	-2.55068854397822	1.71200147635532e-16
Males	GWAT	5TBT	DMSO	G_M_5TBT-G_M_DMSO	MITOCHONDRIAL RESPIRATORY CHAIN COMPLEX ASSEMBLY	96	2.83718584239945	1.08509702675793e-14
Males	GWAT	5TBT	DMSO	G_M_5TBT-G_M_DMSO	TRANSLATION AT SYNAPSE	48	2.72924087600207	3.6929033742652e-11
Males	GWAT	5TBT	DMSO	G_M_5TBT-G_M_DMSO	PROTON MOTIVE FORCE-DRIVEN ATP SYNTHESIS	61	2.69893201481136	1.5343609745847e-11
Males	GWAT	5TBT	DMSO	G_M_5TBT-G_M_DMSO	CYTOPLASMIC TRANSLATION	152	2.63907318794751	5.80254677473348e-15
Males	GWAT	5TBT	DMSO	G_M_5TBT-G_M_DMSO	MITOCHONDRIAL TRANSLATION	130	2.58267480097744	3.99722007519647e-13
Males	GWAT	5TBT	DMSO	G_M_5TBT-G_M_DMSO	OXIDATIVE PHOSPHORYLATION	131	2.47483684704105	1.52655717379796e-11
Males	GWAT	5TBT	DMSO	G_M_5TBT-G_M_DMSO	MITOCHONDRIAL GENE EXPRESSION	167	2.4715691317423	1.91543523143826e-13
Males	GWAT	5TBT	DMSO	G_M_5TBT-G_M_DMSO	ANTIGEN PROCESSING AND PRESENTATION OF EXOGENOUS PEPTIDE ANTIGEN VIA MHC CLASS II	20	2.17882060621682	6.22553709270415e-05
Males	GWAT	5TBT	DMSO	G_M_5TBT-G_M_DMSO	REGULATION OF UBIQUITIN PROTEIN LIGASE ACTIVITY	22	1.91563560308921	0.00244388362663224
Males	GWAT	5TBT	DMSO	G_M_5TBT-G_M_DMSO	CHAPERONE-MEDIATED PROTEIN COMPLEX ASSEMBLY	19	1.86517372103439	0.00852569691253269
Males	GWAT	5TBT	DMSO	G_M_5TBT-G_M_DMSO	PROTEIN PEPTIDYL-PROLYL ISOMERIZATION	25	1.85189608569261	0.00362258046077102
Males	GWAT	5TBT	DMSO	G_M_5TBT-G_M_DMSO	MITOCHONDRIAL TRANSCRIPTION	22	1.79357547430798	0.00674891424477498
Males	GWAT	5TBT	DMSO	G_M_5TBT-G_M_DMSO	TRNA THREONYLCARBAMOYLADENOSINE METABOLIC PROCESS	17	1.76843975792974	0.0104061173634433
Males	GWAT	5TBT	DMSO	G_M_5TBT-G_M_DMSO	ATTACHMENT OF MITOTIC SPINDLE MICROTUBULES TO KINETOCHORE	24	1.748899944948	0.00378054312240786
Males	GWAT	5TBT	DMSO	G_M_5TBT-G_M_DMSO	NEGATIVE REGULATION OF B CELL ACTIVATION	36	1.7384707288676	0.0037612628343765
Males	GWAT	5TBT	DMSO	G_M_5TBT-G_M_DMSO	ANTIGEN PROCESSING AND PRESENTATION OF EXOGENOUS ANTIGEN	35	1.73450719523516	0.00196458819822311
Males	GWAT	5TBT	DMSO	G_M_5TBT-G_M_DMSO	DEOXYRIBONUCLEOTIDE BIOSYNTHETIC PROCESS	17	1.73181130631523	0.0125491028691169
Males	GWAT	5TBT	DMSO	G_M_5TBT-G_M_DMSO	PROTEIN NEDDYLATION	22	1.70972140451981	0.011995076464913
Males	GWAT	5TBT	DMSO	G_M_5TBT-G_M_DMSO	REGULATION OF TOLERANCE INDUCTION	20	1.67116927533323	0.00857599600936179
Males	GWAT	5TBT	DMSO	G_M_5TBT-G_M_DMSO	TYPE II INTERFERON PRODUCTION	135	1.6502086311705	0.000211620911030919
Males	GWAT	5TBT	DMSO	G_M_5TBT-G_M_DMSO	PRIMARY ALCOHOL CATABOLIC PROCESS	16	1.62342736274135	0.0280514908541219
Males	GWAT	5TBT	DMSO	G_M_5TBT-G_M_DMSO	REGULATION OF B CELL APOPTOTIC PROCESS	23	1.59231978220735	0.019118083141921
Males	GWAT	5TBT	DMSO	G_M_5TBT-G_M_DMSO	REGULATION OF B CELL ACTIVATION	138	1.52664961348968	0.00287845173757581
Males	GWAT	5TBT	DMSO	G_M_5TBT-G_M_DMSO	NEGATIVE REGULATION OF CALCIUM ION TRANSMEMBRANE TRANSPORT	51	1.51242637148546	0.0178000326028743
Males	GWAT	5TBT	DMSO	G_M_5TBT-G_M_DMSO	PROTEIN K11-LINKED UBIQUITINATION	31	1.51097494798924	0.0243630875354249
Males	GWAT	5TBT	DMSO	G_M_5TBT-G_M_DMSO	LYMPHOCYTE MEDIATED IMMUNITY	317	1.5082802501201	2.78747961645464e-05
Males	GWAT	5TBT	DMSO	G_M_5TBT-G_M_DMSO	REGULATION OF ATP-DEPENDENT ACTIVITY	60	1.47839334854241	0.0127357246889375
Males	GWAT	5TBT	DMSO	G_M_5TBT-G_M_DMSO	LEUKOCYTE ACTIVATION INVOLVED IN INFLAMMATORY RESPONSE	52	1.46556361416397	0.0222400921424179
Males	GWAT	5TBT	DMSO	G_M_5TBT-G_M_DMSO	IMMUNOGLOBULIN PRODUCTION	171	1.46553538232284	0.00184751128040741
Males	GWAT	5TBT	DMSO	G_M_5TBT-G_M_DMSO	INTERMEDIATE FILAMENT ORGANIZATION	41	1.44281515691856	0.0287271836575427
Males	GWAT	5TBT	DMSO	G_M_5TBT-G_M_DMSO	RIBOSOME BIOGENESIS	315	1.43840066131852	0.00014528815147516
Males	GWAT	5TBT	DMSO	G_M_5TBT-G_M_DMSO	MRNA EXPORT FROM NUCLEUS	65	1.43210746786268	0.0207983930240743
Males	GWAT	5TBT	DMSO	G_M_5TBT-G_M_DMSO	ADAPTIVE IMMUNE RESPONSE	453	1.39626467730777	8.41470081176801e-06
Males	GWAT	5TBT	DMSO	G_M_5TBT-G_M_DMSO	DEFENSE RESPONSE TO GRAM-POSITIVE BACTERIUM	117	1.38618458531737	0.017689975618596
Males	GWAT	5TBT	DMSO	G_M_5TBT-G_M_DMSO	ANTIMICROBIAL HUMORAL RESPONSE	126	1.35850402675626	0.0142354628570687
Males	GWAT	5TBT	DMSO	G_M_5TBT-G_M_DMSO	MYELOID CELL ACTIVATION INVOLVED IN IMMUNE RESPONSE	103	1.33254473575843	0.026127891337114
Males	GWAT	5TBT	DMSO	G_M_5TBT-G_M_DMSO	POSITIVE REGULATION OF INFLAMMATORY RESPONSE	135	1.30608074297369	0.0369699850223178
Males	GWAT	5TBT	DMSO	G_M_5TBT-G_M_DMSO	PROTEIN FOLDING	171	1.26591479897706	0.0301484091486928
Males	GWAT	5TBT	DMSO	G_M_5TBT-G_M_DMSO	RNA SPLICING	426	1.18104722524192	0.0142978011151886
Males	GWAT	5TBT	DMSO	G_M_5TBT-G_M_DMSO	RESPONSE TO XENOBIOTIC STIMULUS	318	-1.35877292956061	0.00997910496082883
Males	GWAT	5TBT	DMSO	G_M_5TBT-G_M_DMSO	LIPID LOCALIZATION	476	-1.3643839342795	0.0016587712571315
Males	GWAT	5TBT	DMSO	G_M_5TBT-G_M_DMSO	NEGATIVE REGULATION OF PHOSPHORUS METABOLIC PROCESS	406	-1.38407675007806	0.00301270740639756
Males	GWAT	5TBT	DMSO	G_M_5TBT-G_M_DMSO	HORMONE TRANSPORT	372	-1.3866084017593	0.00286837647162981
Males	GWAT	5TBT	DMSO	G_M_5TBT-G_M_DMSO	REGULATION OF PROTEIN CATABOLIC PROCESS	358	-1.39452610403914	0.00480865868459556
Males	GWAT	5TBT	DMSO	G_M_5TBT-G_M_DMSO	PROTEIN LOCALIZATION TO NUCLEUS	331	-1.3951216269492	0.00360985128328423
Males	GWAT	5TBT	DMSO	G_M_5TBT-G_M_DMSO	CELLULAR RESPONSE TO PEPTIDE HORMONE STIMULUS	283	-1.40598284664173	0.0057841667699295
Males	GWAT	5TBT	DMSO	G_M_5TBT-G_M_DMSO	REGULATION OF BINDING	336	-1.41022804520966	0.00309274930932231
Males	GWAT	5TBT	DMSO	G_M_5TBT-G_M_DMSO	TEMPERATURE HOMEOSTASIS	187	-1.43618398325905	0.00894308574312584
Males	GWAT	5TBT	DMSO	G_M_5TBT-G_M_DMSO	REGULATION OF MEMBRANE POTENTIAL	469	-1.43711016358668	0.000304572463903589
Males	GWAT	5TBT	DMSO	G_M_5TBT-G_M_DMSO	MUSCLE TISSUE DEVELOPMENT	467	-1.44475108820209	0.000172682344222341
Males	GWAT	5TBT	DMSO	G_M_5TBT-G_M_DMSO	CARBOHYDRATE HOMEOSTASIS	267	-1.44724145675604	0.00232964571619342
Males	GWAT	5TBT	DMSO	G_M_5TBT-G_M_DMSO	PROTEIN DEPHOSPHORYLATION	226	-1.44730077442041	0.00280012813594418
Males	GWAT	5TBT	DMSO	G_M_5TBT-G_M_DMSO	CELLULAR RESPONSE TO CHEMICAL STRESS	299	-1.44766319015023	0.00160274005931068
Males	GWAT	5TBT	DMSO	G_M_5TBT-G_M_DMSO	ANATOMICAL STRUCTURE HOMEOSTASIS	274	-1.4570095967698	0.00215644517264629
Males	GWAT	5TBT	DMSO	G_M_5TBT-G_M_DMSO	CYTOKINESIS	176	-1.45862034054175	0.0045891402437645
Males	GWAT	5TBT	DMSO	G_M_5TBT-G_M_DMSO	ENDOSOMAL TRANSPORT	275	-1.4800897126667	0.00154539354638963
Males	GWAT	5TBT	DMSO	G_M_5TBT-G_M_DMSO	ACTIN FILAMENT-BASED MOVEMENT	127	-1.49237483269792	0.00809856850723886
Males	GWAT	5TBT	DMSO	G_M_5TBT-G_M_DMSO	MUSCLE CELL DIFFERENTIATION	453	-1.50166653769649	5.53132713069495e-05
Males	GWAT	5TBT	DMSO	G_M_5TBT-G_M_DMSO	RESPONSE TO LIGHT STIMULUS	304	-1.51082612604726	0.000537306263049264
Males	GWAT	5TBT	DMSO	G_M_5TBT-G_M_DMSO	REGULATION OF PROTEIN-CONTAINING COMPLEX ASSEMBLY	435	-1.51701013496031	3.59544156591243e-05
Males	GWAT	5TBT	DMSO	G_M_5TBT-G_M_DMSO	CIRCADIAN RHYTHM	214	-1.52893080327081	0.000491973587719031
Males	GWAT	5TBT	DMSO	G_M_5TBT-G_M_DMSO	ORGAN GROWTH	202	-1.53207745782235	0.00102604058839378
Males	GWAT	5TBT	DMSO	G_M_5TBT-G_M_DMSO	PLASMA MEMBRANE ORGANIZATION	165	-1.5366999330576	0.00222629018899045
Males	GWAT	5TBT	DMSO	G_M_5TBT-G_M_DMSO	NEGATIVE REGULATION OF LOCOMOTION	334	-1.53702658432297	0.000102599826312423
Males	GWAT	5TBT	DMSO	G_M_5TBT-G_M_DMSO	RESPONSE TO NUTRIENT LEVELS	367	-1.54043108432735	3.7001059487621e-05
Males	GWAT	5TBT	DMSO	G_M_5TBT-G_M_DMSO	LAMELLIPODIUM ORGANIZATION	91	-1.54108293744292	0.0081618484377886
Males	GWAT	5TBT	DMSO	G_M_5TBT-G_M_DMSO	ORGANIC ACID TRANSPORT	337	-1.54807353645543	0.000111253201241655
Males	GWAT	5TBT	DMSO	G_M_5TBT-G_M_DMSO	REGULATION OF DNA BIOSYNTHETIC PROCESS	122	-1.55169748895556	0.00297804943592945
Males	GWAT	5TBT	DMSO	G_M_5TBT-G_M_DMSO	FAT CELL DIFFERENTIATION	267	-1.55305161050016	0.000267315009447823
Males	GWAT	5TBT	DMSO	G_M_5TBT-G_M_DMSO	CELL RECOGNITION	150	-1.56094668351092	0.00126603739803606
Males	GWAT	5TBT	DMSO	G_M_5TBT-G_M_DMSO	PROTEIN LOCALIZATION TO CELL JUNCTION	139	-1.56144540932163	0.00343558616391463
Males	GWAT	5TBT	DMSO	G_M_5TBT-G_M_DMSO	WOUND HEALING	366	-1.56194461431949	3.15732201677254e-05
Males	GWAT	5TBT	DMSO	G_M_5TBT-G_M_DMSO	VESICLE ORGANIZATION	362	-1.56359440950753	4.27858558249272e-05
Males	GWAT	5TBT	DMSO	G_M_5TBT-G_M_DMSO	NUCLEAR-TRANSCRIBED MRNA POLY(A) TAIL SHORTENING	27	-1.56581922546846	0.0153081906342285
Males	GWAT	5TBT	DMSO	G_M_5TBT-G_M_DMSO	POTASSIUM ION TRANSPORT	218	-1.56627864181077	0.000658451367146843
Males	GWAT	5TBT	DMSO	G_M_5TBT-G_M_DMSO	REPRODUCTIVE SYSTEM DEVELOPMENT	312	-1.57886547277874	6.14735031962596e-05
Males	GWAT	5TBT	DMSO	G_M_5TBT-G_M_DMSO	VESICLE-MEDIATED TRANSPORT TO THE PLASMA MEMBRANE	160	-1.5812924701179	0.000825332852577529
Males	GWAT	5TBT	DMSO	G_M_5TBT-G_M_DMSO	MYELOID CELL DEVELOPMENT	97	-1.58155483828242	0.002691391945416
Males	GWAT	5TBT	DMSO	G_M_5TBT-G_M_DMSO	EAR DEVELOPMENT	229	-1.58259747128132	0.000213236512623134
Males	GWAT	5TBT	DMSO	G_M_5TBT-G_M_DMSO	PROTEIN LOCALIZATION TO CELL PERIPHERY	394	-1.58265621792559	1.23737766931611e-05
Males	GWAT	5TBT	DMSO	G_M_5TBT-G_M_DMSO	REGULATION OF PROTEIN MATURATION	73	-1.58521737833503	0.00404324406557487
Males	GWAT	5TBT	DMSO	G_M_5TBT-G_M_DMSO	CELLULAR RESPONSE TO ACID CHEMICAL	102	-1.58553050401188	0.00236348141641774
Males	GWAT	5TBT	DMSO	G_M_5TBT-G_M_DMSO	COGNITION	349	-1.58798418345741	2.41479146827786e-05
Males	GWAT	5TBT	DMSO	G_M_5TBT-G_M_DMSO	BIOLOGICAL PROCESS INVOLVED IN INTRASPECIES INTERACTION BETWEEN ORGANISMS	66	-1.59753656294045	0.00430355260069108
Males	GWAT	5TBT	DMSO	G_M_5TBT-G_M_DMSO	TISSUE REMODELING	199	-1.59784364505076	0.000612893144267004
Males	GWAT	5TBT	DMSO	G_M_5TBT-G_M_DMSO	STEM CELL DIFFERENTIATION	254	-1.60324343116883	6.91971556494934e-05
Males	GWAT	5TBT	DMSO	G_M_5TBT-G_M_DMSO	RESPONSE TO INTERLEUKIN-1	75	-1.60841874463043	0.00310603366863014
Males	GWAT	5TBT	DMSO	G_M_5TBT-G_M_DMSO	GLIOGENESIS	371	-1.6087071205605	1.01747094714988e-05
Males	GWAT	5TBT	DMSO	G_M_5TBT-G_M_DMSO	MICROVILLUS ORGANIZATION	26	-1.60883378949486	0.0133303290591894
Males	GWAT	5TBT	DMSO	G_M_5TBT-G_M_DMSO	PROTEIN SUMOYLATION	43	-1.60923205106345	0.00758618023713772
Males	GWAT	5TBT	DMSO	G_M_5TBT-G_M_DMSO	PIGMENTATION	112	-1.60990317455502	0.00242818415220772
Males	GWAT	5TBT	DMSO	G_M_5TBT-G_M_DMSO	REGULATION OF DEVELOPMENTAL GROWTH	365	-1.6107975365829	1.1187706949823e-05
Males	GWAT	5TBT	DMSO	G_M_5TBT-G_M_DMSO	REGULATION OF CELLULAR RESPONSE TO GROWTH FACTOR STIMULUS	310	-1.61274454586893	1.58086711202984e-05
Males	GWAT	5TBT	DMSO	G_M_5TBT-G_M_DMSO	POST-EMBRYONIC DEVELOPMENT	120	-1.61521089832798	0.00141145173562007
Males	GWAT	5TBT	DMSO	G_M_5TBT-G_M_DMSO	REGULATION OF CELL GROWTH	422	-1.61528843084145	1.09510036398434e-06
Males	GWAT	5TBT	DMSO	G_M_5TBT-G_M_DMSO	NEGATIVE REGULATION OF GROWTH	239	-1.61955351973871	0.000172574541630895
Males	GWAT	5TBT	DMSO	G_M_5TBT-G_M_DMSO	RESPONSE TO OSMOTIC STRESS	85	-1.62075122930079	0.00235553545810167
Males	GWAT	5TBT	DMSO	G_M_5TBT-G_M_DMSO	PROTEIN K48-LINKED DEUBIQUITINATION	29	-1.62369272006296	0.00666515460402623
Males	GWAT	5TBT	DMSO	G_M_5TBT-G_M_DMSO	MULTICELLULAR ORGANISM GROWTH	222	-1.62602834637855	0.000102035401493645
Males	GWAT	5TBT	DMSO	G_M_5TBT-G_M_DMSO	REGULATION OF BLOOD PRESSURE	205	-1.62625613147994	0.00015871820301381
Males	GWAT	5TBT	DMSO	G_M_5TBT-G_M_DMSO	POSITIVE REGULATION OF KINASE ACTIVITY	331	-1.62725471838382	1.15043862015419e-05
Males	GWAT	5TBT	DMSO	G_M_5TBT-G_M_DMSO	OLEFINIC COMPOUND BIOSYNTHETIC PROCESS	28	-1.62901018393316	0.0089983538679428
Males	GWAT	5TBT	DMSO	G_M_5TBT-G_M_DMSO	RESPONSE TO FIBROBLAST GROWTH FACTOR	92	-1.6328662621096	0.00116610573630646
Males	GWAT	5TBT	DMSO	G_M_5TBT-G_M_DMSO	FERTILIZATION	205	-1.63588236011653	0.000143721533531647
Males	GWAT	5TBT	DMSO	G_M_5TBT-G_M_DMSO	REGULATION OF BODY FLUID LEVELS	310	-1.63599740967778	8.15952341191515e-06
Males	GWAT	5TBT	DMSO	G_M_5TBT-G_M_DMSO	DEVELOPMENTAL MATURATION	381	-1.63716990620568	1.72729459554819e-06
Males	GWAT	5TBT	DMSO	G_M_5TBT-G_M_DMSO	PERIPHERAL NERVOUS SYSTEM DEVELOPMENT	82	-1.63884934434609	0.00296562818668397
Males	GWAT	5TBT	DMSO	G_M_5TBT-G_M_DMSO	RECEPTOR-MEDIATED ENDOCYTOSIS	269	-1.63906297655681	3.01101283502135e-05
Males	GWAT	5TBT	DMSO	G_M_5TBT-G_M_DMSO	CYTOPLASM ORGANIZATION	16	-1.64235743650472	0.0158020336872135
Males	GWAT	5TBT	DMSO	G_M_5TBT-G_M_DMSO	AMINOGLYCAN METABOLIC PROCESS	108	-1.64792996983252	0.000753616224707939
Males	GWAT	5TBT	DMSO	G_M_5TBT-G_M_DMSO	LYSOSOMAL TRANSPORT	124	-1.6501374063786	0.000575060363712459
Males	GWAT	5TBT	DMSO	G_M_5TBT-G_M_DMSO	NEUROBLAST PROLIFERATION	83	-1.65112163138078	0.00159775316449997
Males	GWAT	5TBT	DMSO	G_M_5TBT-G_M_DMSO	SYNAPTIC TRANSMISSION, GLUTAMATERGIC	117	-1.65636320625558	0.00044062978994652
Males	GWAT	5TBT	DMSO	G_M_5TBT-G_M_DMSO	SODIUM ION TRANSPORT	228	-1.65675298146409	3.92905480736311e-05
Males	GWAT	5TBT	DMSO	G_M_5TBT-G_M_DMSO	CELL SURFACE RECEPTOR PROTEIN SERINE/THREONINE KINASE SIGNALING PATHWAY	360	-1.65687895785398	2.14955022548533e-06
Males	GWAT	5TBT	DMSO	G_M_5TBT-G_M_DMSO	PROTEIN AUTOUBIQUITINATION	74	-1.65860345651345	0.0014183392521091
Males	GWAT	5TBT	DMSO	G_M_5TBT-G_M_DMSO	REGULATION OF TRANSCRIPTION BY RNA POLYMERASE III	25	-1.6610366499723	0.0111270240087389
Males	GWAT	5TBT	DMSO	G_M_5TBT-G_M_DMSO	CELLULAR COMPONENT DISASSEMBLY	493	-1.66368215490678	5.64661066808031e-08
Males	GWAT	5TBT	DMSO	G_M_5TBT-G_M_DMSO	NERVE DEVELOPMENT	93	-1.66469917586967	0.000862397275423443
Males	GWAT	5TBT	DMSO	G_M_5TBT-G_M_DMSO	NUCLEAR MIGRATION	32	-1.67140432277313	0.00414106517928951
Males	GWAT	5TBT	DMSO	G_M_5TBT-G_M_DMSO	REGULATION OF PH	106	-1.67415193797942	0.000294753810935398
Males	GWAT	5TBT	DMSO	G_M_5TBT-G_M_DMSO	REGENERATION	159	-1.67496425292893	0.000180266435486443
Males	GWAT	5TBT	DMSO	G_M_5TBT-G_M_DMSO	PROTEIN AUTOPHOSPHORYLATION	204	-1.67976377202302	3.32864956807027e-05
Males	GWAT	5TBT	DMSO	G_M_5TBT-G_M_DMSO	SENSORY ORGAN MORPHOGENESIS	283	-1.67996749131555	4.19044571227097e-06
Males	GWAT	5TBT	DMSO	G_M_5TBT-G_M_DMSO	ADENYLATE CYCLASE-MODULATING G PROTEIN-COUPLED RECEPTOR SIGNALING PATHWAY	212	-1.68102214610377	4.2291078262671e-05
Males	GWAT	5TBT	DMSO	G_M_5TBT-G_M_DMSO	PROTEIN LOCALIZATION TO CELL SURFACE	71	-1.68417472160513	0.00118009899086071
Males	GWAT	5TBT	DMSO	G_M_5TBT-G_M_DMSO	RESPONSE TO EPIDERMAL GROWTH FACTOR	43	-1.68529127980545	0.00301450754492028
Males	GWAT	5TBT	DMSO	G_M_5TBT-G_M_DMSO	POSITIVE REGULATION OF MAPK CASCADE	490	-1.68578600995662	2.54788335481002e-08
Males	GWAT	5TBT	DMSO	G_M_5TBT-G_M_DMSO	CELL-CELL JUNCTION ORGANIZATION	211	-1.68655178516873	4.86251583648647e-05
Males	GWAT	5TBT	DMSO	G_M_5TBT-G_M_DMSO	ASSOCIATIVE LEARNING	112	-1.689992239085	0.000623564989102516
Males	GWAT	5TBT	DMSO	G_M_5TBT-G_M_DMSO	REGULATION OF RECEPTOR CLUSTERING	29	-1.69454646368631	0.00294479529234674
Males	GWAT	5TBT	DMSO	G_M_5TBT-G_M_DMSO	MIRNA METABOLIC PROCESS	102	-1.70131538718463	0.00035892885791234
Males	GWAT	5TBT	DMSO	G_M_5TBT-G_M_DMSO	INORGANIC ANION TRANSPORT	133	-1.70308788501993	0.000155284966333755
Males	GWAT	5TBT	DMSO	G_M_5TBT-G_M_DMSO	CHEMICAL SYNAPTIC TRANSMISSION, POSTSYNAPTIC	111	-1.70812715501726	0.000221112964080731
Males	GWAT	5TBT	DMSO	G_M_5TBT-G_M_DMSO	REGULATION OF TRANSLATION IN RESPONSE TO STRESS	25	-1.70857285037481	0.00619391644578182
Males	GWAT	5TBT	DMSO	G_M_5TBT-G_M_DMSO	PHOSPHATIDYLINOSITOL DEPHOSPHORYLATION	29	-1.7090217870445	0.002494713987123
Males	GWAT	5TBT	DMSO	G_M_5TBT-G_M_DMSO	REGULATION OF VASCULATURE DEVELOPMENT	304	-1.70920029705866	1.98139487843749e-06
Males	GWAT	5TBT	DMSO	G_M_5TBT-G_M_DMSO	CYTOPLASMIC MICROTUBULE ORGANIZATION	62	-1.70928934716103	0.0011222498573186
Males	GWAT	5TBT	DMSO	G_M_5TBT-G_M_DMSO	NEURON REMODELING	18	-1.71400491932469	0.00698540227268815
Males	GWAT	5TBT	DMSO	G_M_5TBT-G_M_DMSO	REGULATION OF ACTIN FILAMENT-BASED PROCESS	397	-1.7162619704852	7.58377208034419e-08
Males	GWAT	5TBT	DMSO	G_M_5TBT-G_M_DMSO	VESICLE LOCALIZATION	219	-1.7163346172494	1.23608423956503e-05
Males	GWAT	5TBT	DMSO	G_M_5TBT-G_M_DMSO	POSTSYNAPSE ORGANIZATION	277	-1.71652097322537	3.2622491429005e-06
Males	GWAT	5TBT	DMSO	G_M_5TBT-G_M_DMSO	BRAIN MORPHOGENESIS	37	-1.7184431541462	0.00261636420171346
Males	GWAT	5TBT	DMSO	G_M_5TBT-G_M_DMSO	REGULATION OF NEUROGENESIS	446	-1.72048044094049	2.64420962085196e-08
Males	GWAT	5TBT	DMSO	G_M_5TBT-G_M_DMSO	REGULATION OF MICROTUBULE-BASED PROCESS	260	-1.72093904649686	2.87524700593279e-06
Males	GWAT	5TBT	DMSO	G_M_5TBT-G_M_DMSO	REGULATION OF CELLULAR COMPONENT SIZE	388	-1.72182417574018	8.16330113778269e-08
Males	GWAT	5TBT	DMSO	G_M_5TBT-G_M_DMSO	BIOMINERAL TISSUE DEVELOPMENT	171	-1.72252354479197	2.83972171929939e-05
Males	GWAT	5TBT	DMSO	G_M_5TBT-G_M_DMSO	HYALURONAN BIOSYNTHETIC PROCESS	15	-1.72302977707193	0.0129248851881878
Males	GWAT	5TBT	DMSO	G_M_5TBT-G_M_DMSO	HINDBRAIN DEVELOPMENT	161	-1.72314693784797	8.67129412117373e-05
Males	GWAT	5TBT	DMSO	G_M_5TBT-G_M_DMSO	DENDRITE DEVELOPMENT	313	-1.72548095091274	1.00497860591751e-06
Males	GWAT	5TBT	DMSO	G_M_5TBT-G_M_DMSO	REGULATION OF AUTOPHAGY	293	-1.72600921862445	1.05344241899933e-06
Males	GWAT	5TBT	DMSO	G_M_5TBT-G_M_DMSO	POSITIVE REGULATION OF TYPE I INTERFERON-MEDIATED SIGNALING PATHWAY	20	-1.72656828917048	0.00388227859669835
Males	GWAT	5TBT	DMSO	G_M_5TBT-G_M_DMSO	GOLGI ORGANIZATION	135	-1.72692606937801	0.000134521980318263
Males	GWAT	5TBT	DMSO	G_M_5TBT-G_M_DMSO	PROTEIN-CONTAINING COMPLEX LOCALIZATION	266	-1.72850659466313	2.27430465259615e-06
Males	GWAT	5TBT	DMSO	G_M_5TBT-G_M_DMSO	CONNECTIVE TISSUE DEVELOPMENT	293	-1.73487070117715	7.42896807654363e-07
Males	GWAT	5TBT	DMSO	G_M_5TBT-G_M_DMSO	REGULATION OF CELL MORPHOGENESIS	267	-1.73585023345169	3.60945799048948e-06
Males	GWAT	5TBT	DMSO	G_M_5TBT-G_M_DMSO	REGULATION OF CELL PROJECTION ASSEMBLY	208	-1.73654616025334	1.58545748265715e-05
Males	GWAT	5TBT	DMSO	G_M_5TBT-G_M_DMSO	PHOSPHATIDYLINOSITOL 3-KINASE/PROTEIN KINASE B SIGNAL TRANSDUCTION	311	-1.73711970702285	4.28532724203433e-07
Males	GWAT	5TBT	DMSO	G_M_5TBT-G_M_DMSO	CENTRAL NERVOUS SYSTEM NEURON DIFFERENTIATION	165	-1.73937207516445	2.93663568097224e-05
Males	GWAT	5TBT	DMSO	G_M_5TBT-G_M_DMSO	RESPIRATORY SYSTEM DEVELOPMENT	258	-1.74188024238326	2.02851994581654e-06
Males	GWAT	5TBT	DMSO	G_M_5TBT-G_M_DMSO	OSSIFICATION	417	-1.74268725398345	1.46456706290038e-08
Males	GWAT	5TBT	DMSO	G_M_5TBT-G_M_DMSO	NEUROMUSCULAR SYNAPTIC TRANSMISSION	32	-1.74354292819907	0.00161978509640643
Males	GWAT	5TBT	DMSO	G_M_5TBT-G_M_DMSO	VESICLE-MEDIATED TRANSPORT IN SYNAPSE	296	-1.74528068947192	3.15200853250596e-07
Males	GWAT	5TBT	DMSO	G_M_5TBT-G_M_DMSO	PLATELET MORPHOGENESIS	25	-1.74734826041872	0.00406351094600686
Males	GWAT	5TBT	DMSO	G_M_5TBT-G_M_DMSO	REGULATION OF ORGANELLE ASSEMBLY	233	-1.75005987656264	3.42019472218031e-06
Males	GWAT	5TBT	DMSO	G_M_5TBT-G_M_DMSO	REGULATION OF SYNAPSE STRUCTURE OR ACTIVITY	354	-1.75111715064237	8.20613062958638e-08
Males	GWAT	5TBT	DMSO	G_M_5TBT-G_M_DMSO	ACTIN FILAMENT ORGANIZATION	462	-1.75858744701667	1.55298012902319e-09
Males	GWAT	5TBT	DMSO	G_M_5TBT-G_M_DMSO	EPITHELIAL CELL DEVELOPMENT	223	-1.76253593987179	2.02190221347594e-06
Males	GWAT	5TBT	DMSO	G_M_5TBT-G_M_DMSO	CYCLIC NUCLEOTIDE METABOLIC PROCESS	32	-1.76286920625996	0.00133470964997108
Males	GWAT	5TBT	DMSO	G_M_5TBT-G_M_DMSO	POSITIVE REGULATION OF SMOOTH MUSCLE CELL PROLIFERATION	115	-1.76302468839816	8.97601054346468e-05
Males	GWAT	5TBT	DMSO	G_M_5TBT-G_M_DMSO	NEGATIVE REGULATION OF CELL PROJECTION ORGANIZATION	209	-1.76750801937695	2.67022154235774e-06
Males	GWAT	5TBT	DMSO	G_M_5TBT-G_M_DMSO	ESTABLISHMENT OR MAINTENANCE OF CELL POLARITY	228	-1.76790054999248	1.68845130952649e-06
Males	GWAT	5TBT	DMSO	G_M_5TBT-G_M_DMSO	HIPPO SIGNALING	40	-1.76997198472417	0.000866910445959779
Males	GWAT	5TBT	DMSO	G_M_5TBT-G_M_DMSO	TELENCEPHALON GLIAL CELL MIGRATION	25	-1.77208735735889	0.00340899646283496
Males	GWAT	5TBT	DMSO	G_M_5TBT-G_M_DMSO	NEUTRAL AMINO ACID TRANSPORT	51	-1.77687020074862	0.00120567235282859
Males	GWAT	5TBT	DMSO	G_M_5TBT-G_M_DMSO	RENAL FILTRATION	31	-1.77717868718123	0.00246831514496492
Males	GWAT	5TBT	DMSO	G_M_5TBT-G_M_DMSO	SPINAL CORD DEVELOPMENT	77	-1.77992893127411	0.000362715239216602
Males	GWAT	5TBT	DMSO	G_M_5TBT-G_M_DMSO	EPITHELIAL CELL-CELL ADHESION	16	-1.78226550407421	0.0035740777386632
Males	GWAT	5TBT	DMSO	G_M_5TBT-G_M_DMSO	POSITIVE REGULATION OF CYCLASE ACTIVITY	31	-1.78473311501256	0.00225712451252174
Males	GWAT	5TBT	DMSO	G_M_5TBT-G_M_DMSO	MESENCHYMAL CELL DIFFERENTIATION	244	-1.78744661220907	4.90088893737378e-07
Males	GWAT	5TBT	DMSO	G_M_5TBT-G_M_DMSO	REGULATION OF SUPRAMOLECULAR FIBER ORGANIZATION	387	-1.79394992745618	3.25736313244416e-09
Males	GWAT	5TBT	DMSO	G_M_5TBT-G_M_DMSO	COLLAGEN-ACTIVATED SIGNALING PATHWAY	17	-1.79454503703607	0.00274288480791506
Males	GWAT	5TBT	DMSO	G_M_5TBT-G_M_DMSO	CELL-SUBSTRATE ADHESION	363	-1.79593122521392	6.45980384522893e-09
Males	GWAT	5TBT	DMSO	G_M_5TBT-G_M_DMSO	PANCREAS DEVELOPMENT	69	-1.79720016079418	0.000237887611708453
Males	GWAT	5TBT	DMSO	G_M_5TBT-G_M_DMSO	PHOSPHATE ION HOMEOSTASIS	19	-1.80125713062122	0.0040060816546098
Males	GWAT	5TBT	DMSO	G_M_5TBT-G_M_DMSO	REGULATION OF BMP SIGNALING PATHWAY	97	-1.80633247566215	7.01403123566321e-05
Males	GWAT	5TBT	DMSO	G_M_5TBT-G_M_DMSO	MACROAUTOPHAGY	293	-1.80753444462557	4.38493793380139e-08
Males	GWAT	5TBT	DMSO	G_M_5TBT-G_M_DMSO	POST-GOLGI VESICLE-MEDIATED TRANSPORT	103	-1.81266360430831	2.59017961686949e-05
Males	GWAT	5TBT	DMSO	G_M_5TBT-G_M_DMSO	REGULATION OF G PROTEIN-COUPLED RECEPTOR SIGNALING PATHWAY	139	-1.8144658410799	2.91924718168351e-05
Males	GWAT	5TBT	DMSO	G_M_5TBT-G_M_DMSO	TRABECULA MORPHOGENESIS	53	-1.81752835795554	0.000485713949239063
Males	GWAT	5TBT	DMSO	G_M_5TBT-G_M_DMSO	SUBSTRATE-DEPENDENT CELL MIGRATION	29	-1.81801333855088	0.000755250322380055
Males	GWAT	5TBT	DMSO	G_M_5TBT-G_M_DMSO	WNT SIGNALING PATHWAY	434	-1.81990983674986	8.06442595945605e-11
Males	GWAT	5TBT	DMSO	G_M_5TBT-G_M_DMSO	ESTABLISHMENT OF TISSUE POLARITY	44	-1.82945981965294	0.000512701096432949
Males	GWAT	5TBT	DMSO	G_M_5TBT-G_M_DMSO	REGULATION OF CALCIUM ION-DEPENDENT EXOCYTOSIS	39	-1.83840351305806	0.00062541396957125
Males	GWAT	5TBT	DMSO	G_M_5TBT-G_M_DMSO	CEREBELLAR CORTEX MORPHOGENESIS	44	-1.83951153896962	0.000456770794415914
Males	GWAT	5TBT	DMSO	G_M_5TBT-G_M_DMSO	REGULATION OF CHONDROCYTE DIFFERENTIATION	53	-1.83974500376168	0.00035297427665161
Males	GWAT	5TBT	DMSO	G_M_5TBT-G_M_DMSO	REGULATION OF ESTABLISHMENT OR MAINTENANCE OF CELL POLARITY	26	-1.84127291290562	0.00115444126002968
Males	GWAT	5TBT	DMSO	G_M_5TBT-G_M_DMSO	LONG-TERM MEMORY	42	-1.84216036153386	0.000343973307276685
Males	GWAT	5TBT	DMSO	G_M_5TBT-G_M_DMSO	RESPIRATORY SYSTEM PROCESS	49	-1.84235578982111	0.000309204566693928
Males	GWAT	5TBT	DMSO	G_M_5TBT-G_M_DMSO	REGULATION OF EPITHELIAL CELL DIFFERENTIATION	159	-1.84274922303133	6.68249952407744e-06
Males	GWAT	5TBT	DMSO	G_M_5TBT-G_M_DMSO	PROTEIN KINASE C SIGNALING	35	-1.8429136381442	0.000685406297308611
Males	GWAT	5TBT	DMSO	G_M_5TBT-G_M_DMSO	REGULATION OF SYSTEMIC ARTERIAL BLOOD PRESSURE BY HORMONE	42	-1.8464851313511	0.00030065129469847
Males	GWAT	5TBT	DMSO	G_M_5TBT-G_M_DMSO	BLOOD VESSEL REMODELING	57	-1.84752355694498	0.000172875841426251
Males	GWAT	5TBT	DMSO	G_M_5TBT-G_M_DMSO	SENSORY SYSTEM DEVELOPMENT	378	-1.84833901978508	9.46083438821163e-10
Males	GWAT	5TBT	DMSO	G_M_5TBT-G_M_DMSO	SECRETORY GRANULE ORGANIZATION	72	-1.85125361782675	0.000104853734792676
Males	GWAT	5TBT	DMSO	G_M_5TBT-G_M_DMSO	INTEGRIN-MEDIATED SIGNALING PATHWAY	103	-1.8522170890237	1.288725897625e-05
Males	GWAT	5TBT	DMSO	G_M_5TBT-G_M_DMSO	GASTRULATION	174	-1.85263194506226	3.5377344016039e-07
Males	GWAT	5TBT	DMSO	G_M_5TBT-G_M_DMSO	FOREBRAIN DEVELOPMENT	365	-1.85534887335027	8.12292639403422e-10
Males	GWAT	5TBT	DMSO	G_M_5TBT-G_M_DMSO	CELLULAR PROCESS INVOLVED IN REPRODUCTION IN MULTICELLULAR ORGANISM	447	-1.85705977166134	1.30882619868099e-11
Males	GWAT	5TBT	DMSO	G_M_5TBT-G_M_DMSO	REGULATION OF MONOATOMIC ANION TRANSPORT	18	-1.85981802347739	0.00139722579215099
Males	GWAT	5TBT	DMSO	G_M_5TBT-G_M_DMSO	NEURON MIGRATION	187	-1.86117196385556	5.6660292420335e-07
Males	GWAT	5TBT	DMSO	G_M_5TBT-G_M_DMSO	NEGATIVE REGULATION OF AXON REGENERATION	16	-1.86215580530816	0.00119128513003063
Males	GWAT	5TBT	DMSO	G_M_5TBT-G_M_DMSO	BONE DEVELOPMENT	224	-1.86585568443203	4.10816772544185e-08
Males	GWAT	5TBT	DMSO	G_M_5TBT-G_M_DMSO	NEGATIVE REGULATION OF NEURAL PRECURSOR CELL PROLIFERATION	30	-1.87024699016217	0.000571010609312795
Males	GWAT	5TBT	DMSO	G_M_5TBT-G_M_DMSO	STEM CELL PROLIFERATION	130	-1.87103964568304	5.87604666567767e-06
Males	GWAT	5TBT	DMSO	G_M_5TBT-G_M_DMSO	SEMAPHORIN-PLEXIN SIGNALING PATHWAY	50	-1.89172926423585	9.32156162901114e-05
Males	GWAT	5TBT	DMSO	G_M_5TBT-G_M_DMSO	POSITIVE REGULATION OF AUTOPHAGOSOME ASSEMBLY	20	-1.8996140882231	0.0004300063016957
Males	GWAT	5TBT	DMSO	G_M_5TBT-G_M_DMSO	EMBRYONIC ORGAN DEVELOPMENT	486	-1.90947917743118	1.46798827838951e-13
Males	GWAT	5TBT	DMSO	G_M_5TBT-G_M_DMSO	CGMP-MEDIATED SIGNALING	32	-1.90994485527535	0.000173967197368481
Males	GWAT	5TBT	DMSO	G_M_5TBT-G_M_DMSO	PLATELET-DERIVED GROWTH FACTOR RECEPTOR SIGNALING PATHWAY	64	-1.91017708995527	4.59006607238592e-05
Males	GWAT	5TBT	DMSO	G_M_5TBT-G_M_DMSO	EXTRACELLULAR STRUCTURE ORGANIZATION	317	-1.91400151606776	2.80979707102789e-10
Males	GWAT	5TBT	DMSO	G_M_5TBT-G_M_DMSO	ACTIN FILAMENT BUNDLE ORGANIZATION	182	-1.91709506101352	8.94252131853317e-08
Males	GWAT	5TBT	DMSO	G_M_5TBT-G_M_DMSO	POSITIVE REGULATION OF VASCULAR ASSOCIATED SMOOTH MUSCLE CELL MIGRATION	25	-1.92375563636014	0.000440027118325608
Males	GWAT	5TBT	DMSO	G_M_5TBT-G_M_DMSO	NEGATIVE REGULATION OF VASCULAR PERMEABILITY	20	-1.92580597764171	0.000316639209555205
Males	GWAT	5TBT	DMSO	G_M_5TBT-G_M_DMSO	VASCULAR PROCESS IN CIRCULATORY SYSTEM	235	-1.9259493486829	5.8961046844544e-09
Males	GWAT	5TBT	DMSO	G_M_5TBT-G_M_DMSO	DEVELOPMENTAL GROWTH INVOLVED IN MORPHOGENESIS	269	-1.9290366409359	1.22034823859894e-09
Males	GWAT	5TBT	DMSO	G_M_5TBT-G_M_DMSO	POSITIVE REGULATION OF CELL PROJECTION ORGANIZATION	448	-1.93535211655616	8.38755192768026e-14
Males	GWAT	5TBT	DMSO	G_M_5TBT-G_M_DMSO	APPENDAGE DEVELOPMENT	197	-1.93611366475085	1.27620053500386e-07
Males	GWAT	5TBT	DMSO	G_M_5TBT-G_M_DMSO	CELL JUNCTION ASSEMBLY	487	-1.94374062905792	1.04856642683303e-14
Males	GWAT	5TBT	DMSO	G_M_5TBT-G_M_DMSO	HEART VALVE DEVELOPMENT	64	-1.95249852576252	1.84528493136265e-05
Males	GWAT	5TBT	DMSO	G_M_5TBT-G_M_DMSO	DIGESTIVE SYSTEM DEVELOPMENT	130	-1.95285261047123	7.03487247696858e-07
Males	GWAT	5TBT	DMSO	G_M_5TBT-G_M_DMSO	SMALL GTPASE-MEDIATED SIGNAL TRANSDUCTION	439	-1.95703261797877	1.26961543713826e-14
Males	GWAT	5TBT	DMSO	G_M_5TBT-G_M_DMSO	MORPHOGENESIS OF A BRANCHING STRUCTURE	241	-1.96219463763687	5.15213813443394e-10
Males	GWAT	5TBT	DMSO	G_M_5TBT-G_M_DMSO	NEURON PROJECTION GUIDANCE	225	-1.96277867574994	3.0842511436775e-09
Males	GWAT	5TBT	DMSO	G_M_5TBT-G_M_DMSO	HEART MORPHOGENESIS	271	-1.96444504069782	1.81838042223447e-10
Males	GWAT	5TBT	DMSO	G_M_5TBT-G_M_DMSO	RENAL SYSTEM DEVELOPMENT	341	-1.96648930392138	2.60692227092488e-12
Males	GWAT	5TBT	DMSO	G_M_5TBT-G_M_DMSO	VASCULOGENESIS	94	-1.96695810996575	1.49751271151761e-06
Males	GWAT	5TBT	DMSO	G_M_5TBT-G_M_DMSO	PEPTIDYL-THREONINE MODIFICATION	112	-1.96751902926687	1.5429420863209e-06
Males	GWAT	5TBT	DMSO	G_M_5TBT-G_M_DMSO	AMEBOIDAL-TYPE CELL MIGRATION	449	-1.98266310120594	8.94554215233693e-15
Males	GWAT	5TBT	DMSO	G_M_5TBT-G_M_DMSO	REGULATION OF GTPASE ACTIVITY	287	-1.98494340489167	2.88201648410207e-11
Males	GWAT	5TBT	DMSO	G_M_5TBT-G_M_DMSO	NOTCH SIGNALING PATHWAY	184	-1.99126985290681	2.39266413803969e-08
Males	GWAT	5TBT	DMSO	G_M_5TBT-G_M_DMSO	PROTEIN LOCALIZATION TO CILIUM	74	-2.00652182184233	1.97231981532027e-06
Males	GWAT	5TBT	DMSO	G_M_5TBT-G_M_DMSO	REGULATION OF AXON REGENERATION	35	-2.00880972987417	4.0460762466222e-05
Males	GWAT	5TBT	DMSO	G_M_5TBT-G_M_DMSO	SKELETAL SYSTEM MORPHOGENESIS	241	-2.0090238703572	6.558995684146e-11
Males	GWAT	5TBT	DMSO	G_M_5TBT-G_M_DMSO	EMBRYONIC PATTERN SPECIFICATION	77	-2.01951899007513	3.83271292543333e-06
Males	GWAT	5TBT	DMSO	G_M_5TBT-G_M_DMSO	CELL-SUBSTRATE JUNCTION ORGANIZATION	105	-2.01962630880437	2.62079777606096e-07
Males	GWAT	5TBT	DMSO	G_M_5TBT-G_M_DMSO	EPITHELIAL TUBE MORPHOGENESIS	375	-2.02467663928997	9.69289255870246e-15
Males	GWAT	5TBT	DMSO	G_M_5TBT-G_M_DMSO	REGULATION OF AXONOGENESIS	172	-2.02468019057184	5.23257182247653e-09
Males	GWAT	5TBT	DMSO	G_M_5TBT-G_M_DMSO	HOMOPHILIC CELL ADHESION VIA PLASMA MEMBRANE ADHESION MOLECULES	103	-2.02505349188528	1.56137473352729e-07
Males	GWAT	5TBT	DMSO	G_M_5TBT-G_M_DMSO	ENDOTHELIAL CELL PROLIFERATION	165	-2.03114569404292	6.39661285223539e-09
Males	GWAT	5TBT	DMSO	G_M_5TBT-G_M_DMSO	NEGATIVE REGULATION OF NOTCH SIGNALING PATHWAY	38	-2.03134144170388	1.24789984078771e-05
Males	GWAT	5TBT	DMSO	G_M_5TBT-G_M_DMSO	PATTERN SPECIFICATION PROCESS	431	-2.04766192713787	9.09293683531066e-17
Males	GWAT	5TBT	DMSO	G_M_5TBT-G_M_DMSO	SMOOTHENED SIGNALING PATHWAY	159	-2.04885752380066	1.42588670893651e-08
Males	GWAT	5TBT	DMSO	G_M_5TBT-G_M_DMSO	CELLULAR RESPONSE TO VASCULAR ENDOTHELIAL GROWTH FACTOR STIMULUS	60	-2.05550675340427	2.09363678892132e-06
Males	GWAT	5TBT	DMSO	G_M_5TBT-G_M_DMSO	SPROUTING ANGIOGENESIS	132	-2.05952634513885	2.75698815488928e-08
Males	GWAT	5TBT	DMSO	G_M_5TBT-G_M_DMSO	VENOUS BLOOD VESSEL DEVELOPMENT	17	-2.05976185624967	4.7605077899228e-05
Males	GWAT	5TBT	DMSO	G_M_5TBT-G_M_DMSO	ARTERY DEVELOPMENT	121	-2.07344601632112	2.01695488057183e-08
Males	GWAT	5TBT	DMSO	G_M_5TBT-G_M_DMSO	LYMPH VESSEL DEVELOPMENT	32	-2.08644597106217	5.69349965984366e-06
Males	GWAT	5TBT	DMSO	G_M_5TBT-G_M_DMSO	SPERMATID DIFFERENTIATION	253	-2.08809199124476	3.79575672711426e-13
Males	GWAT	5TBT	DMSO	G_M_5TBT-G_M_DMSO	CORONARY VASCULATURE DEVELOPMENT	76	-2.08917538110494	4.49663311770477e-07
Males	GWAT	5TBT	DMSO	G_M_5TBT-G_M_DMSO	NON-CANONICAL WNT SIGNALING PATHWAY	58	-2.10673307293855	1.45714874951076e-06
Males	GWAT	5TBT	DMSO	G_M_5TBT-G_M_DMSO	REGULATION OF NON-CANONICAL WNT SIGNALING PATHWAY	26	-2.11960728804975	1.0343934711927e-05
Males	GWAT	5TBT	DMSO	G_M_5TBT-G_M_DMSO	EMBRYONIC HEART TUBE DEVELOPMENT	86	-2.12760296301529	1.14358859934154e-07
Males	GWAT	5TBT	DMSO	G_M_5TBT-G_M_DMSO	INTRACILIARY RETROGRADE TRANSPORT	16	-2.15135988766913	6.88822572500156e-06
Males	GWAT	5TBT	DMSO	G_M_5TBT-G_M_DMSO	ENDOTHELIUM DEVELOPMENT	140	-2.15313052796019	2.97730538952113e-10
Males	GWAT	5TBT	DMSO	G_M_5TBT-G_M_DMSO	CARDIAC SEPTUM DEVELOPMENT	116	-2.15581347875087	1.89895157202241e-09
Males	GWAT	5TBT	DMSO	G_M_5TBT-G_M_DMSO	RHO PROTEIN SIGNAL TRANSDUCTION	146	-2.21144227724836	4.85525103128059e-11
Males	GWAT	5TBT	DMSO	G_M_5TBT-G_M_DMSO	MICROTUBULE-BASED MOVEMENT	462	-2.24056733371723	1.93773489729423e-24
Males	GWAT	5TBT	DMSO	G_M_5TBT-G_M_DMSO	SPECIFICATION OF SYMMETRY	131	-2.24207748874704	1.05170540154047e-10
Males	GWAT	5TBT	DMSO	G_M_5TBT-G_M_DMSO	CILIUM ORGANIZATION	424	-2.40163074245437	1.17747197198121e-29
Males	GWAT	5TBT	DMSO	G_M_5TBT-G_M_DMSO	EXTRACELLULAR TRANSPORT	57	-2.44317854726457	1.65137055536703e-11
Males	GWAT	5TBT	DMSO	G_M_5TBT-G_M_DMSO	AXONEMAL DYNEIN COMPLEX ASSEMBLY	37	-2.48670785437927	1.89676310813527e-10
Males	GWAT	5TBT	DMSO	G_M_5TBT-G_M_DMSO	MOTILE CILIUM ASSEMBLY	83	-2.51049719314778	1.44248786615092e-13
Males	GWAT	5TBT	DMSO	G_M_5TBT-G_M_DMSO	CILIUM MOVEMENT	246	-2.5881967639169	4.27857810807567e-27
Males	GWAT	5TBT	DMSO	G_M_5TBT-G_M_DMSO	AXONEME ASSEMBLY	101	-2.74980074232975	9.00526220031309e-22
Males	GWAT	50TBT	DMSO	G_M_50TBT-G_M_DMSO	RNA SPLICING, VIA TRANSESTERIFICATION REACTIONS	284	2.56981316563423	4.90859059790786e-19
Males	GWAT	50TBT	DMSO	G_M_50TBT-G_M_DMSO	TRANSLATION AT SYNAPSE	48	2.53654488846722	1.15518154908829e-07
Males	GWAT	50TBT	DMSO	G_M_50TBT-G_M_DMSO	RIBONUCLEOPROTEIN COMPLEX BIOGENESIS	429	2.51157875050412	4.22249850035354e-25
Males	GWAT	50TBT	DMSO	G_M_50TBT-G_M_DMSO	CYTOPLASMIC TRANSLATION	152	2.50818927206974	3.50654801670097e-13
Males	GWAT	50TBT	DMSO	G_M_50TBT-G_M_DMSO	MRNA PROCESSING	468	2.43600218845757	1.6589139933991e-25
Males	GWAT	50TBT	DMSO	G_M_50TBT-G_M_DMSO	RNA SPLICING	428	2.40639528298409	1.53379623760732e-21
Males	GWAT	50TBT	DMSO	G_M_50TBT-G_M_DMSO	RNA LOCALIZATION	170	2.26120769946105	1.75219657607555e-10
Males	GWAT	50TBT	DMSO	G_M_50TBT-G_M_DMSO	RRNA METABOLIC PROCESS	245	2.22522575605931	9.49144632407928e-12
Males	GWAT	50TBT	DMSO	G_M_50TBT-G_M_DMSO	BINDING OF SPERM TO ZONA PELLUCIDA	44	2.20933853773353	1.31585938630335e-05
Males	GWAT	50TBT	DMSO	G_M_50TBT-G_M_DMSO	SPERMATID DIFFERENTIATION	261	2.03702725126183	2.01998989780168e-09
Males	GWAT	50TBT	DMSO	G_M_50TBT-G_M_DMSO	PROTON MOTIVE FORCE-DRIVEN ATP SYNTHESIS	61	1.99989220239189	0.000162762705843513
Males	GWAT	50TBT	DMSO	G_M_50TBT-G_M_DMSO	ACROSOME ASSEMBLY	34	1.99463644382156	0.000297410210572081
Males	GWAT	50TBT	DMSO	G_M_50TBT-G_M_DMSO	PIRNA PROCESSING	21	1.97355954658589	0.00100941851121678
Males	GWAT	50TBT	DMSO	G_M_50TBT-G_M_DMSO	PROTEIN NEDDYLATION	22	1.97069531165358	0.000927085224070234
Males	GWAT	50TBT	DMSO	G_M_50TBT-G_M_DMSO	SPERM MOTILITY	188	1.92277431018286	3.93096509086772e-07
Males	GWAT	50TBT	DMSO	G_M_50TBT-G_M_DMSO	DNA DOUBLE-STRAND BREAK PROCESSING	20	1.83512547489887	0.00597778369784868
Males	GWAT	50TBT	DMSO	G_M_50TBT-G_M_DMSO	SPERM CAPACITATION	39	1.81737836760261	0.00149558663010248
Males	GWAT	50TBT	DMSO	G_M_50TBT-G_M_DMSO	MITOTIC SISTER CHROMATID COHESION	27	1.80862207806778	0.00414366438013975
Males	GWAT	50TBT	DMSO	G_M_50TBT-G_M_DMSO	NUCLEAR-TRANSCRIBED MRNA CATABOLIC PROCESS	123	1.78381139220435	0.00011132483555435
Males	GWAT	50TBT	DMSO	G_M_50TBT-G_M_DMSO	MITOCHONDRIAL RESPIRATORY CHAIN COMPLEX ASSEMBLY	96	1.72856231813154	0.000765306984009887
Males	GWAT	50TBT	DMSO	G_M_50TBT-G_M_DMSO	PRIMARY MIRNA PROCESSING	16	1.71589839690702	0.0192405330290808
Males	GWAT	50TBT	DMSO	G_M_50TBT-G_M_DMSO	POSITIVE REGULATION OF MRNA METABOLIC PROCESS	137	1.71419503774084	0.000219448807636459
Males	GWAT	50TBT	DMSO	G_M_50TBT-G_M_DMSO	SOMATIC DIVERSIFICATION OF IMMUNE RECEPTORS VIA SOMATIC MUTATION	16	1.70566117756711	0.0196001587871038
Males	GWAT	50TBT	DMSO	G_M_50TBT-G_M_DMSO	NUCLEOTIDE-EXCISION REPAIR	76	1.70230582450591	0.00310123712787398
Males	GWAT	50TBT	DMSO	G_M_50TBT-G_M_DMSO	MITOCHONDRIAL TRANSLATION	130	1.67692413716967	0.000339590936150152
Males	GWAT	50TBT	DMSO	G_M_50TBT-G_M_DMSO	PROTEIN DESTABILIZATION	56	1.65968946193086	0.00576962574172392
Males	GWAT	50TBT	DMSO	G_M_50TBT-G_M_DMSO	NUCLEOLUS ORGANIZATION	17	1.63670936570044	0.016873458687449
Males	GWAT	50TBT	DMSO	G_M_50TBT-G_M_DMSO	PROTEIN K48-LINKED UBIQUITINATION	83	1.63260116114711	0.00484441108249713
Males	GWAT	50TBT	DMSO	G_M_50TBT-G_M_DMSO	FERTILIZATION	209	1.62257491919528	0.000128595939553921
Males	GWAT	50TBT	DMSO	G_M_50TBT-G_M_DMSO	TRANSLATIONAL INITIATION	113	1.61559683036659	0.00207788113092706
Males	GWAT	50TBT	DMSO	G_M_50TBT-G_M_DMSO	OXIDATIVE PHOSPHORYLATION	131	1.6016721154085	0.000718686024026119
Males	GWAT	50TBT	DMSO	G_M_50TBT-G_M_DMSO	PROTEIN INSERTION INTO MEMBRANE	42	1.60110765896458	0.0170056267711627
Males	GWAT	50TBT	DMSO	G_M_50TBT-G_M_DMSO	REGULATION OF CHROMOSOME ORGANIZATION	244	1.55789146092901	0.00040945930632212
Males	GWAT	50TBT	DMSO	G_M_50TBT-G_M_DMSO	DOUBLE-STRAND BREAK REPAIR	302	1.54386896899747	9.82354521488312e-05
Males	GWAT	50TBT	DMSO	G_M_50TBT-G_M_DMSO	HETEROCHROMATIN FORMATION	143	1.53762719531265	0.00185939710545898
Males	GWAT	50TBT	DMSO	G_M_50TBT-G_M_DMSO	SNRNA METABOLIC PROCESS	50	1.53588542740725	0.0235040422062404
Males	GWAT	50TBT	DMSO	G_M_50TBT-G_M_DMSO	TRNA METABOLIC PROCESS	188	1.5083408530059	0.00119286266955753
Males	GWAT	50TBT	DMSO	G_M_50TBT-G_M_DMSO	PROTEIN MONOUBIQUITINATION	54	1.50380631718037	0.0235413580591107
Males	GWAT	50TBT	DMSO	G_M_50TBT-G_M_DMSO	NON-MEMBRANE-BOUNDED ORGANELLE ASSEMBLY	415	1.50258697388894	2.99547391472685e-05
Males	GWAT	50TBT	DMSO	G_M_50TBT-G_M_DMSO	RNA MODIFICATION	145	1.47470237252057	0.00411505784826415
Males	GWAT	50TBT	DMSO	G_M_50TBT-G_M_DMSO	NUCLEUS ORGANIZATION	144	1.46058122414672	0.00988095447558079
Males	GWAT	50TBT	DMSO	G_M_50TBT-G_M_DMSO	PROTEIN FOLDING	171	1.45658405333081	0.00364849251184224
Males	GWAT	50TBT	DMSO	G_M_50TBT-G_M_DMSO	CHROMOSOME ORGANIZATION INVOLVED IN MEIOTIC CELL CYCLE	69	1.44883371988656	0.0237509250448001
Males	GWAT	50TBT	DMSO	G_M_50TBT-G_M_DMSO	VIRAL GENOME REPLICATION	116	1.4012256298439	0.0161191657314612
Males	GWAT	50TBT	DMSO	G_M_50TBT-G_M_DMSO	REGULATION OF UBIQUITIN-DEPENDENT PROTEIN CATABOLIC PROCESS	163	1.34567435104295	0.0192710774665188
Males	GWAT	50TBT	DMSO	G_M_50TBT-G_M_DMSO	DNA REPLICATION	263	1.32064114144649	0.0178883120975643
Males	GWAT	50TBT	DMSO	G_M_50TBT-G_M_DMSO	PROTEIN MODIFICATION BY SMALL PROTEIN REMOVAL	119	1.30159429554859	0.0452616430067956
Males	GWAT	50TBT	DMSO	G_M_50TBT-G_M_DMSO	REGULATION OF APOPTOTIC SIGNALING PATHWAY	416	-1.37790618566999	0.00422330143288283
Males	GWAT	50TBT	DMSO	G_M_50TBT-G_M_DMSO	PROTEIN HOMOOLIGOMERIZATION	179	-1.45914017021706	0.00611194001032707
Males	GWAT	50TBT	DMSO	G_M_50TBT-G_M_DMSO	SENSORY PERCEPTION OF MECHANICAL STIMULUS	214	-1.46500130742046	0.00365573325930542
Males	GWAT	50TBT	DMSO	G_M_50TBT-G_M_DMSO	EPIDERMIS DEVELOPMENT	320	-1.46707179408284	0.00290864783597139
Males	GWAT	50TBT	DMSO	G_M_50TBT-G_M_DMSO	POTASSIUM ION TRANSMEMBRANE TRANSPORT	182	-1.48236971841559	0.00420518676723597
Males	GWAT	50TBT	DMSO	G_M_50TBT-G_M_DMSO	NEGATIVE REGULATION OF PHOSPHORYLATION	337	-1.48864941368143	0.00106208011927776
Males	GWAT	50TBT	DMSO	G_M_50TBT-G_M_DMSO	REGULATION OF PROTEIN LOCALIZATION TO MEMBRANE	219	-1.49420977075771	0.00289044931107994
Males	GWAT	50TBT	DMSO	G_M_50TBT-G_M_DMSO	IMMUNE RESPONSE-REGULATING SIGNALING PATHWAY	466	-1.50031041085956	0.000131135843513913
Males	GWAT	50TBT	DMSO	G_M_50TBT-G_M_DMSO	MONOATOMIC ANION TRANSPORT	134	-1.50194395953361	0.0104827936849217
Males	GWAT	50TBT	DMSO	G_M_50TBT-G_M_DMSO	CARBOHYDRATE BIOSYNTHETIC PROCESS	203	-1.52180825717797	0.00145918148188188
Males	GWAT	50TBT	DMSO	G_M_50TBT-G_M_DMSO	TEMPERATURE HOMEOSTASIS	186	-1.52553642686368	0.00275691905740797
Males	GWAT	50TBT	DMSO	G_M_50TBT-G_M_DMSO	DEVELOPMENTAL MATURATION	381	-1.52989039719808	0.000192722252671337
Males	GWAT	50TBT	DMSO	G_M_50TBT-G_M_DMSO	T CELL DIFFERENTIATION	327	-1.53088597570602	0.000530720910856807
Males	GWAT	50TBT	DMSO	G_M_50TBT-G_M_DMSO	POSITIVE REGULATION OF RESPONSE TO BIOTIC STIMULUS	393	-1.53709626205495	0.000326593327988696
Males	GWAT	50TBT	DMSO	G_M_50TBT-G_M_DMSO	DETECTION OF STIMULUS	210	-1.54145623704937	0.00208803078297831
Males	GWAT	50TBT	DMSO	G_M_50TBT-G_M_DMSO	RESPONSE TO TOXIC SUBSTANCE	140	-1.54266071449395	0.00304848915546299
Males	GWAT	50TBT	DMSO	G_M_50TBT-G_M_DMSO	LYSOSOMAL TRANSPORT	124	-1.54597560529969	0.00963589314601073
Males	GWAT	50TBT	DMSO	G_M_50TBT-G_M_DMSO	MONOSACCHARIDE METABOLIC PROCESS	271	-1.54684216533347	0.00107357731084258
Males	GWAT	50TBT	DMSO	G_M_50TBT-G_M_DMSO	VITAMIN METABOLIC PROCESS	99	-1.56298577262128	0.00427124934658793
Males	GWAT	50TBT	DMSO	G_M_50TBT-G_M_DMSO	RESPONSE TO NUTRIENT LEVELS	365	-1.56352655632883	0.0002160816511256
Males	GWAT	50TBT	DMSO	G_M_50TBT-G_M_DMSO	AMIDE METABOLIC PROCESS	409	-1.56902394248527	6.86587178555627e-05
Males	GWAT	50TBT	DMSO	G_M_50TBT-G_M_DMSO	POSITIVE REGULATION OF BINDING	147	-1.56915066562818	0.00239865093349047
Males	GWAT	50TBT	DMSO	G_M_50TBT-G_M_DMSO	FAT CELL DIFFERENTIATION	267	-1.56982995783424	0.000647496094933077
Males	GWAT	50TBT	DMSO	G_M_50TBT-G_M_DMSO	MODIFIED AMINO ACID METABOLIC PROCESS	191	-1.57036364687276	0.00106618838901695
Males	GWAT	50TBT	DMSO	G_M_50TBT-G_M_DMSO	NEGATIVE REGULATION OF TRANSPORT	458	-1.57803287319555	3.14350256413256e-05
Males	GWAT	50TBT	DMSO	G_M_50TBT-G_M_DMSO	RESPONSE TO PEPTIDE HORMONE	376	-1.57970970948867	6.55679146762966e-05
Males	GWAT	50TBT	DMSO	G_M_50TBT-G_M_DMSO	VESICLE-MEDIATED TRANSPORT IN SYNAPSE	298	-1.58787236673469	0.000192357476891022
Males	GWAT	50TBT	DMSO	G_M_50TBT-G_M_DMSO	CELLULAR RESPONSE TO ACID CHEMICAL	103	-1.58849303726077	0.00399604129190649
Males	GWAT	50TBT	DMSO	G_M_50TBT-G_M_DMSO	RESPONSE TO MOLECULE OF BACTERIAL ORIGIN	311	-1.59228942645825	0.000265005213051586
Males	GWAT	50TBT	DMSO	G_M_50TBT-G_M_DMSO	HORMONE TRANSPORT	372	-1.59857046270763	8.42181464930002e-05
Males	GWAT	50TBT	DMSO	G_M_50TBT-G_M_DMSO	PROTEIN LOCALIZATION TO EXTRACELLULAR REGION	408	-1.60510302577113	1.6204069960989e-05
Males	GWAT	50TBT	DMSO	G_M_50TBT-G_M_DMSO	REGULATION OF CATABOLIC PROCESS	395	-1.61130085365538	4.14569131685387e-05
Males	GWAT	50TBT	DMSO	G_M_50TBT-G_M_DMSO	VESICLE-MEDIATED TRANSPORT BETWEEN ENDOSOMAL COMPARTMENTS	47	-1.61214355819573	0.011230074732401
Males	GWAT	50TBT	DMSO	G_M_50TBT-G_M_DMSO	RESPONSE TO OXYGEN LEVELS	259	-1.61502490734252	0.000160890413642363
Males	GWAT	50TBT	DMSO	G_M_50TBT-G_M_DMSO	CARDIOCYTE DIFFERENTIATION	191	-1.61871295274704	0.00050649864211286
Males	GWAT	50TBT	DMSO	G_M_50TBT-G_M_DMSO	NEURAL PRECURSOR CELL PROLIFERATION	201	-1.62695700233096	0.00050981293926461
Males	GWAT	50TBT	DMSO	G_M_50TBT-G_M_DMSO	SYNAPTIC TRANSMISSION, GLUTAMATERGIC	115	-1.6279558839258	0.00178861915840113
Males	GWAT	50TBT	DMSO	G_M_50TBT-G_M_DMSO	EXOCYTOSIS	379	-1.62884288300005	1.09712278414923e-05
Males	GWAT	50TBT	DMSO	G_M_50TBT-G_M_DMSO	RESPONSE TO ORGANOPHOSPHORUS	95	-1.62995980125369	0.00314800716476675
Males	GWAT	50TBT	DMSO	G_M_50TBT-G_M_DMSO	MAINTENANCE OF LOCATION	352	-1.63672179492266	2.56711853817887e-05
Males	GWAT	50TBT	DMSO	G_M_50TBT-G_M_DMSO	REGULATION OF SMALL MOLECULE METABOLIC PROCESS	369	-1.63895190820505	2.07984878469402e-05
Males	GWAT	50TBT	DMSO	G_M_50TBT-G_M_DMSO	VASCULAR ENDOTHELIAL GROWTH FACTOR PRODUCTION	39	-1.64133280522301	0.0072054531976435
Males	GWAT	50TBT	DMSO	G_M_50TBT-G_M_DMSO	RESPONSE TO TYPE II INTERFERON	125	-1.65444006044898	0.000998183422257427
Males	GWAT	50TBT	DMSO	G_M_50TBT-G_M_DMSO	ESTABLISHMENT OR MAINTENANCE OF CELL POLARITY	230	-1.65478056760847	0.000145447623389797
Males	GWAT	50TBT	DMSO	G_M_50TBT-G_M_DMSO	REGULATION OF HEMOPOIESIS	429	-1.6590143000925	4.54614633668467e-06
Males	GWAT	50TBT	DMSO	G_M_50TBT-G_M_DMSO	RUFFLE ORGANIZATION	55	-1.6599687985951	0.00456711728600769
Males	GWAT	50TBT	DMSO	G_M_50TBT-G_M_DMSO	GLYCEROLIPID METABOLIC PROCESS	376	-1.66330929381671	9.14562695221769e-06
Males	GWAT	50TBT	DMSO	G_M_50TBT-G_M_DMSO	RESPONSE TO TUMOR NECROSIS FACTOR	176	-1.66376590120078	0.000257013545015963
Males	GWAT	50TBT	DMSO	G_M_50TBT-G_M_DMSO	POSITIVE REGULATION OF DEFENSE RESPONSE	490	-1.66709105744075	5.44730410412142e-07
Males	GWAT	50TBT	DMSO	G_M_50TBT-G_M_DMSO	MEMBRANE PROTEIN PROTEOLYSIS	63	-1.66905349707523	0.00389402527929048
Males	GWAT	50TBT	DMSO	G_M_50TBT-G_M_DMSO	LEUKOCYTE CELL-CELL ADHESION	405	-1.66981100091034	2.59726564062344e-06
Males	GWAT	50TBT	DMSO	G_M_50TBT-G_M_DMSO	NEURON APOPTOTIC PROCESS	373	-1.67299837865937	3.54112250130181e-06
Males	GWAT	50TBT	DMSO	G_M_50TBT-G_M_DMSO	ENDOTHELIAL CELL APOPTOTIC PROCESS	61	-1.67453972270356	0.00355248210278004
Males	GWAT	50TBT	DMSO	G_M_50TBT-G_M_DMSO	POSTSYNAPSE ORGANIZATION	279	-1.67586792753464	4.41532396669023e-05
Males	GWAT	50TBT	DMSO	G_M_50TBT-G_M_DMSO	CELL-CELL ADHESION VIA PLASMA-MEMBRANE ADHESION MOLECULES	200	-1.67997397807086	0.00015318769692638
Males	GWAT	50TBT	DMSO	G_M_50TBT-G_M_DMSO	REGULATION OF CELL-CELL ADHESION	487	-1.68095934996189	4.46236835464678e-07
Males	GWAT	50TBT	DMSO	G_M_50TBT-G_M_DMSO	TYPE II INTERFERON PRODUCTION	134	-1.69323010642013	0.000916803735034035
Males	GWAT	50TBT	DMSO	G_M_50TBT-G_M_DMSO	NEUROMUSCULAR JUNCTION DEVELOPMENT	63	-1.70125282899313	0.00282949342470911
Males	GWAT	50TBT	DMSO	G_M_50TBT-G_M_DMSO	MUSCLE CELL DIFFERENTIATION	454	-1.70271939627085	6.70279663307078e-07
Males	GWAT	50TBT	DMSO	G_M_50TBT-G_M_DMSO	WNT SIGNALING PATHWAY	434	-1.70306905574622	8.71985460549538e-07
Males	GWAT	50TBT	DMSO	G_M_50TBT-G_M_DMSO	NEGATIVE REGULATION OF CELL PROJECTION ORGANIZATION	208	-1.703162558985	0.000123757039940995
Males	GWAT	50TBT	DMSO	G_M_50TBT-G_M_DMSO	EMBRYONIC ORGAN DEVELOPMENT	490	-1.70462807045359	1.16965457599149e-07
Males	GWAT	50TBT	DMSO	G_M_50TBT-G_M_DMSO	MEMBRANE DEPOLARIZATION	100	-1.70561091237188	0.00117555484592905
Males	GWAT	50TBT	DMSO	G_M_50TBT-G_M_DMSO	RECEPTOR CLUSTERING	77	-1.7058321466821	0.00155325955119678
Males	GWAT	50TBT	DMSO	G_M_50TBT-G_M_DMSO	NEGATIVE REGULATION OF CYTOKINE PRODUCTION	295	-1.70645185064838	1.50653975439685e-05
Males	GWAT	50TBT	DMSO	G_M_50TBT-G_M_DMSO	CYCLIC NUCLEOTIDE METABOLIC PROCESS	33	-1.70698828725406	0.0056176860351292
Males	GWAT	50TBT	DMSO	G_M_50TBT-G_M_DMSO	RESPONSE TO OXIDATIVE STRESS	382	-1.7075915233689	1.53781192988367e-06
Males	GWAT	50TBT	DMSO	G_M_50TBT-G_M_DMSO	REGULATION OF LYMPHOCYTE ACTIVATION	499	-1.71239660860301	1.6146569946471e-07
Males	GWAT	50TBT	DMSO	G_M_50TBT-G_M_DMSO	TELENCEPHALON DEVELOPMENT	248	-1.71359339101492	2.49454914030504e-05
Males	GWAT	50TBT	DMSO	G_M_50TBT-G_M_DMSO	AMMONIUM ION METABOLIC PROCESS	23	-1.71584187422632	0.00930452282743441
Males	GWAT	50TBT	DMSO	G_M_50TBT-G_M_DMSO	CHEMOSENSORY BEHAVIOR	23	-1.7197970038016	0.00869639304237139
Males	GWAT	50TBT	DMSO	G_M_50TBT-G_M_DMSO	ENDOTHELIUM DEVELOPMENT	140	-1.72164251160553	0.000208427384499252
Males	GWAT	50TBT	DMSO	G_M_50TBT-G_M_DMSO	SENSORY SYSTEM DEVELOPMENT	381	-1.72296480056191	1.06807776036825e-06
Males	GWAT	50TBT	DMSO	G_M_50TBT-G_M_DMSO	REGULATION OF TRANSMEMBRANE TRANSPORT	473	-1.72347101288726	1.99380868101496e-07
Males	GWAT	50TBT	DMSO	G_M_50TBT-G_M_DMSO	CELL FATE COMMITMENT	254	-1.72371199253986	1.90669932178403e-05
Males	GWAT	50TBT	DMSO	G_M_50TBT-G_M_DMSO	AMINE TRANSPORT	105	-1.7263681747394	0.000525590230142158
Males	GWAT	50TBT	DMSO	G_M_50TBT-G_M_DMSO	NEGATIVE REGULATION OF CELL DEVELOPMENT	290	-1.72689018055826	1.10475278896138e-05
Males	GWAT	50TBT	DMSO	G_M_50TBT-G_M_DMSO	REGULATION OF CELL GROWTH	420	-1.73029240222245	3.19149146062856e-07
Males	GWAT	50TBT	DMSO	G_M_50TBT-G_M_DMSO	NEUROINFLAMMATORY RESPONSE	83	-1.73140795429146	0.000695557116224463
Males	GWAT	50TBT	DMSO	G_M_50TBT-G_M_DMSO	CELL ACTIVATION INVOLVED IN IMMUNE RESPONSE	294	-1.73421991864094	7.75926961865273e-06
Males	GWAT	50TBT	DMSO	G_M_50TBT-G_M_DMSO	ORGANIC HYDROXY COMPOUND TRANSPORT	281	-1.73583969444477	5.16848244699356e-06
Males	GWAT	50TBT	DMSO	G_M_50TBT-G_M_DMSO	ENSHEATHMENT OF NEURONS	177	-1.73687527550955	0.000170972879563951
Males	GWAT	50TBT	DMSO	G_M_50TBT-G_M_DMSO	CELL JUNCTION ASSEMBLY	490	-1.73845105479955	3.45629940580371e-08
Males	GWAT	50TBT	DMSO	G_M_50TBT-G_M_DMSO	REGULATION OF CELL PROJECTION ASSEMBLY	209	-1.74070842252997	2.06861036270225e-05
Males	GWAT	50TBT	DMSO	G_M_50TBT-G_M_DMSO	FEMALE PREGNANCY	132	-1.74256092110739	0.000172548175270975
Males	GWAT	50TBT	DMSO	G_M_50TBT-G_M_DMSO	PHOSPHOLIPASE C-ACTIVATING G PROTEIN-COUPLED RECEPTOR SIGNALING PATHWAY	97	-1.74366638830055	0.000576628011262
Males	GWAT	50TBT	DMSO	G_M_50TBT-G_M_DMSO	EAR DEVELOPMENT	234	-1.74540479690495	1.74068599428705e-05
Males	GWAT	50TBT	DMSO	G_M_50TBT-G_M_DMSO	NEGATIVE REGULATION OF LOCOMOTION	335	-1.74873473515866	1.48910216122535e-06
Males	GWAT	50TBT	DMSO	G_M_50TBT-G_M_DMSO	RESPONSE TO FUNGUS	65	-1.75001875325064	0.00206433529270023
Males	GWAT	50TBT	DMSO	G_M_50TBT-G_M_DMSO	CALCIUM-MEDIATED SIGNALING	191	-1.7536062533063	3.94976420495067e-05
Males	GWAT	50TBT	DMSO	G_M_50TBT-G_M_DMSO	ODONTOGENESIS	117	-1.75419764570648	0.000318558504999356
Males	GWAT	50TBT	DMSO	G_M_50TBT-G_M_DMSO	PROTEIN LOCALIZATION TO CELL SURFACE	71	-1.75450645156753	0.000692062599789666
Males	GWAT	50TBT	DMSO	G_M_50TBT-G_M_DMSO	XENOBIOTIC CATABOLIC PROCESS	27	-1.75523871040577	0.0043841390292998
Males	GWAT	50TBT	DMSO	G_M_50TBT-G_M_DMSO	INSULIN-LIKE GROWTH FACTOR RECEPTOR SIGNALING PATHWAY	50	-1.75709859138261	0.00163696483586609
Males	GWAT	50TBT	DMSO	G_M_50TBT-G_M_DMSO	G PROTEIN-COUPLED ACETYLCHOLINE RECEPTOR SIGNALING PATHWAY	20	-1.75729256253066	0.00442539887669512
Males	GWAT	50TBT	DMSO	G_M_50TBT-G_M_DMSO	CARBOHYDRATE DERIVATIVE TRANSPORT	80	-1.7672021166223	0.000899729643797238
Males	GWAT	50TBT	DMSO	G_M_50TBT-G_M_DMSO	PROTEIN PROCESSING	258	-1.76837480632475	4.96119954947932e-06
Males	GWAT	50TBT	DMSO	G_M_50TBT-G_M_DMSO	INTERLEUKIN-2 PRODUCTION	74	-1.7703454925795	0.00110205600038311
Males	GWAT	50TBT	DMSO	G_M_50TBT-G_M_DMSO	REGULATION OF LIPID METABOLIC PROCESS	353	-1.77114927583503	7.07689680478798e-07
Males	GWAT	50TBT	DMSO	G_M_50TBT-G_M_DMSO	COGNITION	349	-1.77115274300503	2.81853106984216e-07
Males	GWAT	50TBT	DMSO	G_M_50TBT-G_M_DMSO	EMBRYONIC SKELETAL SYSTEM DEVELOPMENT	138	-1.77141411222693	9.43554811632242e-05
Males	GWAT	50TBT	DMSO	G_M_50TBT-G_M_DMSO	BENZENE-CONTAINING COMPOUND METABOLIC PROCESS	25	-1.77486898853596	0.00295754076749203
Males	GWAT	50TBT	DMSO	G_M_50TBT-G_M_DMSO	NEGATIVE REGULATION OF CELL ACTIVATION	208	-1.77510894185092	2.37474803405844e-05
Males	GWAT	50TBT	DMSO	G_M_50TBT-G_M_DMSO	REGULATION OF MAP KINASE ACTIVITY	162	-1.77821962444412	6.05443740538106e-05
Males	GWAT	50TBT	DMSO	G_M_50TBT-G_M_DMSO	PROTEIN LOCALIZATION TO CELL PERIPHERY	393	-1.77838881214694	2.10981149104557e-07
Males	GWAT	50TBT	DMSO	G_M_50TBT-G_M_DMSO	ADENYLATE CYCLASE-MODULATING G PROTEIN-COUPLED RECEPTOR SIGNALING PATHWAY	209	-1.78380775785147	8.95023793506053e-06
Males	GWAT	50TBT	DMSO	G_M_50TBT-G_M_DMSO	LEUKOCYTE PROLIFERATION	361	-1.7849726078699	1.45461608631791e-07
Males	GWAT	50TBT	DMSO	G_M_50TBT-G_M_DMSO	GLYCOPROTEIN METABOLIC PROCESS	347	-1.78646147688009	3.29870797734056e-07
Males	GWAT	50TBT	DMSO	G_M_50TBT-G_M_DMSO	POSITIVE REGULATION OF SECRETION	376	-1.78796480673386	1.66235743282392e-07
Males	GWAT	50TBT	DMSO	G_M_50TBT-G_M_DMSO	CELLULAR RESPONSE TO CADMIUM ION	26	-1.78950374939745	0.0024703452194265
Males	GWAT	50TBT	DMSO	G_M_50TBT-G_M_DMSO	REGULATION OF NEUROGENESIS	446	-1.7924699651507	1.94441938022644e-08
Males	GWAT	50TBT	DMSO	G_M_50TBT-G_M_DMSO	BILE ACID AND BILE SALT TRANSPORT	27	-1.79250700525144	0.00300499329132248
Males	GWAT	50TBT	DMSO	G_M_50TBT-G_M_DMSO	PROTEIN LOCALIZATION TO LYSOSOME	52	-1.7931054665543	0.00175291811802888
Males	GWAT	50TBT	DMSO	G_M_50TBT-G_M_DMSO	NEGATIVE REGULATION OF EPITHELIAL CELL DIFFERENTIATION	54	-1.79553575829327	0.00146133648931802
Males	GWAT	50TBT	DMSO	G_M_50TBT-G_M_DMSO	INTERLEUKIN-1 BETA PRODUCTION	98	-1.79825812334933	0.000185631795799054
Males	GWAT	50TBT	DMSO	G_M_50TBT-G_M_DMSO	CLATHRIN COAT ASSEMBLY	21	-1.79953537820224	0.00257151958146252
Males	GWAT	50TBT	DMSO	G_M_50TBT-G_M_DMSO	EPITHELIAL TUBE MORPHOGENESIS	378	-1.79965414756967	5.45341898971479e-08
Males	GWAT	50TBT	DMSO	G_M_50TBT-G_M_DMSO	TRANSITION METAL ION TRANSPORT	100	-1.80229974169081	0.000271498867080162
Males	GWAT	50TBT	DMSO	G_M_50TBT-G_M_DMSO	PIGMENT METABOLIC PROCESS	67	-1.80241830612412	0.00112386608928925
Males	GWAT	50TBT	DMSO	G_M_50TBT-G_M_DMSO	PYRIDINE-CONTAINING COMPOUND METABOLIC PROCESS	188	-1.80582085938604	1.19392776379427e-05
Males	GWAT	50TBT	DMSO	G_M_50TBT-G_M_DMSO	ANATOMICAL STRUCTURE HOMEOSTASIS	277	-1.8071798127996	1.15972710959297e-06
Males	GWAT	50TBT	DMSO	G_M_50TBT-G_M_DMSO	PRODUCTION OF MOLECULAR MEDIATOR INVOLVED IN INFLAMMATORY RESPONSE	99	-1.80874693490229	9.46391386409312e-05
Males	GWAT	50TBT	DMSO	G_M_50TBT-G_M_DMSO	ACTIN-MEDIATED CELL CONTRACTION	99	-1.80919611818109	9.46391386409312e-05
Males	GWAT	50TBT	DMSO	G_M_50TBT-G_M_DMSO	PLACENTA DEVELOPMENT	170	-1.81136827208606	9.49947878583388e-06
Males	GWAT	50TBT	DMSO	G_M_50TBT-G_M_DMSO	RESPONSE TO AXON INJURY	75	-1.81189977260645	0.00064061948195642
Males	GWAT	50TBT	DMSO	G_M_50TBT-G_M_DMSO	INTERLEUKIN-6 PRODUCTION	171	-1.81446897021032	9.09529469929513e-06
Males	GWAT	50TBT	DMSO	G_M_50TBT-G_M_DMSO	POSITIVE REGULATION OF CYTOKINE PRODUCTION	494	-1.81449123608083	2.51914411722887e-09
Males	GWAT	50TBT	DMSO	G_M_50TBT-G_M_DMSO	EPIDERMIS MORPHOGENESIS	39	-1.81482085704421	0.00106349256046208
Males	GWAT	50TBT	DMSO	G_M_50TBT-G_M_DMSO	CYTOKINE-MEDIATED SIGNALING PATHWAY	419	-1.81698339070234	8.8462428193404e-09
Males	GWAT	50TBT	DMSO	G_M_50TBT-G_M_DMSO	REGULATION OF SYNAPSE STRUCTURE OR ACTIVITY	354	-1.81994412700401	1.17403000648458e-07
Males	GWAT	50TBT	DMSO	G_M_50TBT-G_M_DMSO	RESPONSE TO OSMOTIC STRESS	86	-1.82124574220847	0.000315662414975855
Males	GWAT	50TBT	DMSO	G_M_50TBT-G_M_DMSO	PRODUCTION OF MOLECULAR MEDIATOR OF IMMUNE RESPONSE	308	-1.82307737244192	4.16382707831745e-07
Males	GWAT	50TBT	DMSO	G_M_50TBT-G_M_DMSO	POSITIVE REGULATION OF MONOATOMIC ION TRANSPORT	228	-1.82398495428937	2.44348977110984e-06
Males	GWAT	50TBT	DMSO	G_M_50TBT-G_M_DMSO	LIPID LOCALIZATION	477	-1.82481158037307	1.95917773965621e-09
Males	GWAT	50TBT	DMSO	G_M_50TBT-G_M_DMSO	PHAGOSOME MATURATION	29	-1.82552721937711	0.00134555450089868
Males	GWAT	50TBT	DMSO	G_M_50TBT-G_M_DMSO	NUCLEOBASE METABOLIC PROCESS	39	-1.8283788830689	0.000887469272898622
Males	GWAT	50TBT	DMSO	G_M_50TBT-G_M_DMSO	POSITIVE REGULATION OF TRANSMEMBRANE TRANSPORT	228	-1.82990594216866	2.39946413028171e-06
Males	GWAT	50TBT	DMSO	G_M_50TBT-G_M_DMSO	B CELL DIFFERENTIATION	142	-1.83114339079669	4.19103844408526e-05
Males	GWAT	50TBT	DMSO	G_M_50TBT-G_M_DMSO	ACYLGLYCEROL HOMEOSTASIS	38	-1.83140925412628	0.00105557964143711
Males	GWAT	50TBT	DMSO	G_M_50TBT-G_M_DMSO	GASTRULATION	177	-1.83569210500024	1.88219062998991e-05
Males	GWAT	50TBT	DMSO	G_M_50TBT-G_M_DMSO	ODONTOBLAST DIFFERENTIATION	17	-1.83667383890305	0.0052005525481173
Males	GWAT	50TBT	DMSO	G_M_50TBT-G_M_DMSO	VITAMIN TRANSPORT	46	-1.83858058358192	0.00110623728923767
Males	GWAT	50TBT	DMSO	G_M_50TBT-G_M_DMSO	LAMELLIPODIUM ORGANIZATION	91	-1.83907511927397	0.000263342758187056
Males	GWAT	50TBT	DMSO	G_M_50TBT-G_M_DMSO	HOMEOSTASIS OF NUMBER OF CELLS	393	-1.83922377494456	2.29105738268545e-08
Males	GWAT	50TBT	DMSO	G_M_50TBT-G_M_DMSO	NEURON REMODELING	18	-1.83946019564525	0.00342577852343004
Males	GWAT	50TBT	DMSO	G_M_50TBT-G_M_DMSO	GLOMERULUS DEVELOPMENT	70	-1.84098908514913	0.000186884522177762
Males	GWAT	50TBT	DMSO	G_M_50TBT-G_M_DMSO	MYELOID LEUKOCYTE DIFFERENTIATION	262	-1.84234667908376	8.38396529383088e-07
Males	GWAT	50TBT	DMSO	G_M_50TBT-G_M_DMSO	KILLING OF CELLS OF ANOTHER ORGANISM	92	-1.84373616977162	0.000263111227961394
Males	GWAT	50TBT	DMSO	G_M_50TBT-G_M_DMSO	THYROID GLAND DEVELOPMENT	29	-1.8437970034496	0.00104147809514175
Males	GWAT	50TBT	DMSO	G_M_50TBT-G_M_DMSO	CALCIUM ION HOMEOSTASIS	327	-1.84454847508331	1.47284910081319e-07
Males	GWAT	50TBT	DMSO	G_M_50TBT-G_M_DMSO	REGULATION OF CELLULAR COMPONENT SIZE	389	-1.84622906748405	1.06592044791775e-08
Males	GWAT	50TBT	DMSO	G_M_50TBT-G_M_DMSO	RESPONSE TO STILBENOID	23	-1.84965454924996	0.00206245915025322
Males	GWAT	50TBT	DMSO	G_M_50TBT-G_M_DMSO	REGULATION OF MONOATOMIC ION TRANSPORT	482	-1.85065733478588	8.47595736927079e-10
Males	GWAT	50TBT	DMSO	G_M_50TBT-G_M_DMSO	ALPHA-AMINO ACID METABOLIC PROCESS	203	-1.85079980183613	1.17712234846867e-06
Males	GWAT	50TBT	DMSO	G_M_50TBT-G_M_DMSO	RESPONSE TO MAGNESIUM ION	16	-1.85248489928023	0.00445560637755993
Males	GWAT	50TBT	DMSO	G_M_50TBT-G_M_DMSO	PIGMENTATION	112	-1.85850733143723	4.00194832636683e-05
Males	GWAT	50TBT	DMSO	G_M_50TBT-G_M_DMSO	DETECTION OF EXTERNAL BIOTIC STIMULUS	27	-1.8596942210451	0.0011915401447808
Males	GWAT	50TBT	DMSO	G_M_50TBT-G_M_DMSO	PEPTIDYL-TYROSINE MODIFICATION	291	-1.86240000671577	1.71939910944042e-07
Males	GWAT	50TBT	DMSO	G_M_50TBT-G_M_DMSO	POSITIVE REGULATION OF T CELL APOPTOTIC PROCESS	16	-1.86470295041093	0.00363402053276289
Males	GWAT	50TBT	DMSO	G_M_50TBT-G_M_DMSO	TRANS-SYNAPTIC SIGNALING, MODULATING SYNAPTIC TRANSMISSION	22	-1.86530232628748	0.0010601982991355
Males	GWAT	50TBT	DMSO	G_M_50TBT-G_M_DMSO	EPITHELIAL CELL PROLIFERATION	479	-1.86567378901623	3.00625933530062e-10
Males	GWAT	50TBT	DMSO	G_M_50TBT-G_M_DMSO	GLAND DEVELOPMENT	426	-1.86670528851278	2.09298222544163e-09
Males	GWAT	50TBT	DMSO	G_M_50TBT-G_M_DMSO	REGULATION OF CELL MORPHOGENESIS	268	-1.86850280114499	1.73827909849896e-07
Males	GWAT	50TBT	DMSO	G_M_50TBT-G_M_DMSO	AMELOGENESIS	21	-1.87007813856069	0.00112245711871995
Males	GWAT	50TBT	DMSO	G_M_50TBT-G_M_DMSO	POSITIVE REGULATION OF REACTIVE OXYGEN SPECIES METABOLIC PROCESS	84	-1.87051359075899	0.000114544173034954
Males	GWAT	50TBT	DMSO	G_M_50TBT-G_M_DMSO	NEGATIVE REGULATION OF RESPONSE TO EXTERNAL STIMULUS	365	-1.87229435473619	1.85169197414116e-08
Males	GWAT	50TBT	DMSO	G_M_50TBT-G_M_DMSO	PHOSPHATE ION HOMEOSTASIS	20	-1.87235390133144	0.00129750811743085
Males	GWAT	50TBT	DMSO	G_M_50TBT-G_M_DMSO	SKELETAL SYSTEM MORPHOGENESIS	241	-1.87691991245091	2.90482192902707e-07
Males	GWAT	50TBT	DMSO	G_M_50TBT-G_M_DMSO	RESPONSE TO REACTIVE OXYGEN SPECIES	190	-1.8778721928161	1.16230838505945e-06
Males	GWAT	50TBT	DMSO	G_M_50TBT-G_M_DMSO	MUSCLE CONTRACTION	308	-1.87862807244608	6.32400535775699e-08
Males	GWAT	50TBT	DMSO	G_M_50TBT-G_M_DMSO	REGULATION OF CELLULAR RESPONSE TO GROWTH FACTOR STIMULUS	309	-1.88054015539152	6.53702785375641e-08
Males	GWAT	50TBT	DMSO	G_M_50TBT-G_M_DMSO	UTERUS DEVELOPMENT	28	-1.88147399132686	0.00048980067761162
Males	GWAT	50TBT	DMSO	G_M_50TBT-G_M_DMSO	VASCULAR ASSOCIATED SMOOTH MUSCLE CELL DEVELOPMENT	15	-1.8815247952976	0.00141829949049697
Males	GWAT	50TBT	DMSO	G_M_50TBT-G_M_DMSO	RESPONSE TO XENOBIOTIC STIMULUS	315	-1.88521211506071	5.01117050823296e-08
Males	GWAT	50TBT	DMSO	G_M_50TBT-G_M_DMSO	NOTCH SIGNALING PATHWAY	185	-1.88592808847046	1.61580694753557e-06
Males	GWAT	50TBT	DMSO	G_M_50TBT-G_M_DMSO	REGULATION OF BLOOD VESSEL ENDOTHELIAL CELL PROLIFERATION INVOLVED IN SPROUTING ANGIOGENESIS	17	-1.88678045423993	0.00297636744860384
Males	GWAT	50TBT	DMSO	G_M_50TBT-G_M_DMSO	EPITHELIAL CELL-CELL ADHESION	16	-1.8897336728255	0.00278285331315028
Males	GWAT	50TBT	DMSO	G_M_50TBT-G_M_DMSO	OLFACTORY LOBE DEVELOPMENT	34	-1.89059326725162	0.000273909925318195
Males	GWAT	50TBT	DMSO	G_M_50TBT-G_M_DMSO	VASCULAR ASSOCIATED SMOOTH MUSCLE CELL DIFFERENTIATION	44	-1.89070569679008	0.000455422009623401
Males	GWAT	50TBT	DMSO	G_M_50TBT-G_M_DMSO	REGULATION OF INTESTINAL ABSORPTION	16	-1.89286935509073	0.00265707600219695
Males	GWAT	50TBT	DMSO	G_M_50TBT-G_M_DMSO	SODIUM ION HOMEOSTASIS	39	-1.89343396515333	0.000405062966649024
Males	GWAT	50TBT	DMSO	G_M_50TBT-G_M_DMSO	REGULATION OF PHOSPHOLIPASE ACTIVITY	36	-1.8970984625815	0.000390669127613453
Males	GWAT	50TBT	DMSO	G_M_50TBT-G_M_DMSO	NON-CANONICAL WNT SIGNALING PATHWAY	58	-1.89724920195143	0.000123139061742289
Males	GWAT	50TBT	DMSO	G_M_50TBT-G_M_DMSO	SUPEROXIDE ANION GENERATION	43	-1.89922489528491	0.000478811559844692
Males	GWAT	50TBT	DMSO	G_M_50TBT-G_M_DMSO	MYELOID LEUKOCYTE ACTIVATION	257	-1.90215738786932	2.59122333730614e-07
Males	GWAT	50TBT	DMSO	G_M_50TBT-G_M_DMSO	REGULATION OF CELLULAR PH	90	-1.90262712691973	3.62794367276635e-05
Males	GWAT	50TBT	DMSO	G_M_50TBT-G_M_DMSO	POSITIVE REGULATION OF CELL PROJECTION ORGANIZATION	449	-1.90597600624922	7.16375368143353e-11
Males	GWAT	50TBT	DMSO	G_M_50TBT-G_M_DMSO	HYDROGEN PEROXIDE BIOSYNTHETIC PROCESS	19	-1.90697454242627	0.00183962813887418
Males	GWAT	50TBT	DMSO	G_M_50TBT-G_M_DMSO	MESENCHYMAL CELL DIFFERENTIATION	245	-1.90777403705821	1.60735631978994e-07
Males	GWAT	50TBT	DMSO	G_M_50TBT-G_M_DMSO	POSITIVE REGULATION OF LIPID METABOLIC PROCESS	154	-1.90822436878449	5.61189112877317e-06
Males	GWAT	50TBT	DMSO	G_M_50TBT-G_M_DMSO	COLLAGEN-ACTIVATED SIGNALING PATHWAY	17	-1.90834880090434	0.0023781083037661
Males	GWAT	50TBT	DMSO	G_M_50TBT-G_M_DMSO	GLIOGENESIS	372	-1.91045569064611	3.83838913396371e-09
Males	GWAT	50TBT	DMSO	G_M_50TBT-G_M_DMSO	MAGNESIUM ION HOMEOSTASIS	15	-1.91261987595485	0.00112053838860248
Males	GWAT	50TBT	DMSO	G_M_50TBT-G_M_DMSO	NATURAL KILLER CELL DIFFERENTIATION	34	-1.91634161473346	0.000191924815689373
Males	GWAT	50TBT	DMSO	G_M_50TBT-G_M_DMSO	ESTABLISHMENT OF LYMPHOCYTE POLARITY	18	-1.92153671154175	0.00144396148308327
Males	GWAT	50TBT	DMSO	G_M_50TBT-G_M_DMSO	DEVELOPMENTAL GROWTH INVOLVED IN MORPHOGENESIS	267	-1.93171882974828	6.23473267260463e-08
Males	GWAT	50TBT	DMSO	G_M_50TBT-G_M_DMSO	RESPONSE TO STEROL	31	-1.93236359545619	0.00032604055307976
Males	GWAT	50TBT	DMSO	G_M_50TBT-G_M_DMSO	CHEMOKINE PRODUCTION	121	-1.93328723090834	5.56054705789676e-06
Males	GWAT	50TBT	DMSO	G_M_50TBT-G_M_DMSO	ACTIN FILAMENT ORGANIZATION	465	-1.93890931469192	1.71765391245247e-11
Males	GWAT	50TBT	DMSO	G_M_50TBT-G_M_DMSO	NUCLEOTIDE SALVAGE	24	-1.93934599421135	0.00051646720803157
Males	GWAT	50TBT	DMSO	G_M_50TBT-G_M_DMSO	CARDIAC SEPTUM DEVELOPMENT	117	-1.94195297450159	8.06981901631736e-06
Males	GWAT	50TBT	DMSO	G_M_50TBT-G_M_DMSO	VASCULOGENESIS	94	-1.94377284415766	6.29969435556769e-05
Males	GWAT	50TBT	DMSO	G_M_50TBT-G_M_DMSO	TOLL-LIKE RECEPTOR 9 SIGNALING PATHWAY	16	-1.94699018775691	0.0013376546340617
Males	GWAT	50TBT	DMSO	G_M_50TBT-G_M_DMSO	POSITIVE REGULATION OF RECEPTOR CLUSTERING	19	-1.9475049050443	0.00115735056332786
Males	GWAT	50TBT	DMSO	G_M_50TBT-G_M_DMSO	ORGANIC ANION TRANSPORT	413	-1.9510139785202	6.19138726677837e-11
Males	GWAT	50TBT	DMSO	G_M_50TBT-G_M_DMSO	NEGATIVE REGULATION OF CELL ADHESION	306	-1.95353336498568	2.05807853901386e-09
Males	GWAT	50TBT	DMSO	G_M_50TBT-G_M_DMSO	MATERNAL PLACENTA DEVELOPMENT	34	-1.95377379155978	0.000138136131176894
Males	GWAT	50TBT	DMSO	G_M_50TBT-G_M_DMSO	SMALL MOLECULE CATABOLIC PROCESS	339	-1.95444848132734	1.94034358143727e-09
Males	GWAT	50TBT	DMSO	G_M_50TBT-G_M_DMSO	REGULATION OF G PROTEIN-COUPLED RECEPTOR SIGNALING PATHWAY	140	-1.95568983476437	1.47992589453e-06
Males	GWAT	50TBT	DMSO	G_M_50TBT-G_M_DMSO	LYMPH VESSEL DEVELOPMENT	32	-1.95733910354556	0.00035863752495636
Males	GWAT	50TBT	DMSO	G_M_50TBT-G_M_DMSO	PHOSPHATIDYLINOSITOL 3-KINASE/PROTEIN KINASE B SIGNAL TRANSDUCTION	311	-1.95881020023744	4.66088443279887e-09
Males	GWAT	50TBT	DMSO	G_M_50TBT-G_M_DMSO	PROTEIN-CONTAINING COMPLEX REMODELING	30	-1.95922639107917	0.000628785426831789
Males	GWAT	50TBT	DMSO	G_M_50TBT-G_M_DMSO	REGULATION OF BLOOD PRESSURE	202	-1.95976529082184	1.74217987305437e-07
Males	GWAT	50TBT	DMSO	G_M_50TBT-G_M_DMSO	CORONARY VASCULATURE DEVELOPMENT	76	-1.96150840769928	6.4173610604849e-05
Males	GWAT	50TBT	DMSO	G_M_50TBT-G_M_DMSO	MULTICELLULAR ORGANISMAL-LEVEL CHEMICAL HOMEOSTASIS	77	-1.96224049502522	4.16917671464441e-05
Males	GWAT	50TBT	DMSO	G_M_50TBT-G_M_DMSO	REGULATION OF PEPTIDASE ACTIVITY	375	-1.96347815038132	1.38598282991913e-10
Males	GWAT	50TBT	DMSO	G_M_50TBT-G_M_DMSO	HUMORAL IMMUNE RESPONSE	210	-1.96464398162976	1.20294578324889e-07
Males	GWAT	50TBT	DMSO	G_M_50TBT-G_M_DMSO	CELL SURFACE RECEPTOR PROTEIN SERINE/THREONINE KINASE SIGNALING PATHWAY	359	-1.96574579668573	3.09596938329919e-10
Males	GWAT	50TBT	DMSO	G_M_50TBT-G_M_DMSO	CONNECTIVE TISSUE DEVELOPMENT	290	-1.96999620685887	5.50588344441543e-09
Males	GWAT	50TBT	DMSO	G_M_50TBT-G_M_DMSO	NUCLEOSIDE MONOPHOSPHATE METABOLIC PROCESS	67	-1.97468403945677	8.97656309136737e-05
Males	GWAT	50TBT	DMSO	G_M_50TBT-G_M_DMSO	PURINERGIC NUCLEOTIDE RECEPTOR SIGNALING PATHWAY	15	-1.98158003878213	0.000432759579753231
Males	GWAT	50TBT	DMSO	G_M_50TBT-G_M_DMSO	OSSIFICATION	419	-1.99419837776282	4.93091913632562e-12
Males	GWAT	50TBT	DMSO	G_M_50TBT-G_M_DMSO	ACTIN FILAMENT SEVERING	17	-1.99444070762747	0.000707177350211632
Males	GWAT	50TBT	DMSO	G_M_50TBT-G_M_DMSO	REGULATION OF PROTEIN MATURATION	73	-1.99468192408209	2.98305441689377e-05
Males	GWAT	50TBT	DMSO	G_M_50TBT-G_M_DMSO	CELLULAR RESPONSE TO LIPOPROTEIN PARTICLE STIMULUS	40	-1.99703591559133	0.000115465345847941
Males	GWAT	50TBT	DMSO	G_M_50TBT-G_M_DMSO	REGULATION OF RESPIRATORY BURST	16	-1.99856861448436	0.000766733040449566
Males	GWAT	50TBT	DMSO	G_M_50TBT-G_M_DMSO	CELLULAR RESPONSE TO VASCULAR ENDOTHELIAL GROWTH FACTOR STIMULUS	60	-2.00104078750197	2.1327339174114e-05
Males	GWAT	50TBT	DMSO	G_M_50TBT-G_M_DMSO	SMOOTH MUSCLE TISSUE DEVELOPMENT	30	-2.00174213888101	0.00032765702223398
Males	GWAT	50TBT	DMSO	G_M_50TBT-G_M_DMSO	TRABECULA FORMATION	28	-2.00570258288412	0.00011014309855764
Males	GWAT	50TBT	DMSO	G_M_50TBT-G_M_DMSO	NEUTROPHIL HOMEOSTASIS	32	-2.00773913649262	0.000156476266040017
Males	GWAT	50TBT	DMSO	G_M_50TBT-G_M_DMSO	MORPHOGENESIS OF A BRANCHING STRUCTURE	243	-2.0088093790659	4.64774031960296e-09
Males	GWAT	50TBT	DMSO	G_M_50TBT-G_M_DMSO	POSITIVE REGULATION OF OSTEOBLAST PROLIFERATION	15	-2.01612746802386	0.000292906246486542
Males	GWAT	50TBT	DMSO	G_M_50TBT-G_M_DMSO	MESENCHYME MORPHOGENESIS	58	-2.01763102842257	1.70236931422907e-05
Males	GWAT	50TBT	DMSO	G_M_50TBT-G_M_DMSO	BONE DEVELOPMENT	225	-2.01801581343694	6.79058327122372e-09
Males	GWAT	50TBT	DMSO	G_M_50TBT-G_M_DMSO	MULTICELLULAR ORGANISMAL-LEVEL IRON ION HOMEOSTASIS	29	-2.01928610845555	9.17733333114333e-05
Males	GWAT	50TBT	DMSO	G_M_50TBT-G_M_DMSO	REGULATION OF ACTIN FILAMENT-BASED PROCESS	399	-2.01968210968422	4.47799493584101e-12
Males	GWAT	50TBT	DMSO	G_M_50TBT-G_M_DMSO	AXONAL FASCICULATION	24	-2.02032640611618	0.000165179160472969
Males	GWAT	50TBT	DMSO	G_M_50TBT-G_M_DMSO	AROMATIC AMINO ACID METABOLIC PROCESS	32	-2.02072594713689	0.000123534319813804
Males	GWAT	50TBT	DMSO	G_M_50TBT-G_M_DMSO	FATTY ACID METABOLIC PROCESS	437	-2.02429030446152	2.65090914235898e-13
Males	GWAT	50TBT	DMSO	G_M_50TBT-G_M_DMSO	REACTIVE NITROGEN SPECIES METABOLIC PROCESS	94	-2.02991843532458	1.18678255771032e-05
Males	GWAT	50TBT	DMSO	G_M_50TBT-G_M_DMSO	POSITIVE REGULATION OF MAPK CASCADE	490	-2.03020432665974	3.44644568663203e-14
Males	GWAT	50TBT	DMSO	G_M_50TBT-G_M_DMSO	POSITIVE REGULATION OF CYTOSOLIC CALCIUM ION CONCENTRATION	176	-2.03037510429949	5.56870471047345e-08
Males	GWAT	50TBT	DMSO	G_M_50TBT-G_M_DMSO	NEGATIVE REGULATION OF CELLULAR RESPONSE TO GROWTH FACTOR STIMULUS	99	-2.03096034455011	1.92648781303218e-06
Males	GWAT	50TBT	DMSO	G_M_50TBT-G_M_DMSO	REGENERATION	159	-2.03133825502034	8.51320878357277e-08
Males	GWAT	50TBT	DMSO	G_M_50TBT-G_M_DMSO	ERK1 AND ERK2 CASCADE	325	-2.03305845259514	6.72799726446501e-11
Males	GWAT	50TBT	DMSO	G_M_50TBT-G_M_DMSO	REGULATION OF AXONOGENESIS	170	-2.03499666956609	3.91367932936876e-08
Males	GWAT	50TBT	DMSO	G_M_50TBT-G_M_DMSO	REGULATION OF PLASMA LIPOPROTEIN PARTICLE LEVELS	68	-2.04406640474861	1.44700209549759e-05
Males	GWAT	50TBT	DMSO	G_M_50TBT-G_M_DMSO	NEGATIVE REGULATION OF SMALL GTPASE MEDIATED SIGNAL TRANSDUCTION	62	-2.04427020040256	1.54415101392916e-05
Males	GWAT	50TBT	DMSO	G_M_50TBT-G_M_DMSO	STEROID METABOLIC PROCESS	324	-2.04429529562944	4.67521523128735e-11
Males	GWAT	50TBT	DMSO	G_M_50TBT-G_M_DMSO	MUSCLE CELL MIGRATION	132	-2.04490233870003	2.70228991064309e-07
Males	GWAT	50TBT	DMSO	G_M_50TBT-G_M_DMSO	POSITIVE REGULATION OF HYDROLASE ACTIVITY	435	-2.04674911608138	4.46520330472952e-13
Males	GWAT	50TBT	DMSO	G_M_50TBT-G_M_DMSO	ALCOHOL METABOLIC PROCESS	331	-2.05216594662811	1.43911151337838e-11
Males	GWAT	50TBT	DMSO	G_M_50TBT-G_M_DMSO	OLEFINIC COMPOUND METABOLIC PROCESS	151	-2.05321493627381	1.4624006004083e-07
Males	GWAT	50TBT	DMSO	G_M_50TBT-G_M_DMSO	SODIUM ION TRANSPORT	231	-2.05378874183968	6.8512134790025e-09
Males	GWAT	50TBT	DMSO	G_M_50TBT-G_M_DMSO	RENAL SYSTEM DEVELOPMENT	344	-2.05414987037363	2.10621645986759e-11
Males	GWAT	50TBT	DMSO	G_M_50TBT-G_M_DMSO	BILE ACID METABOLIC PROCESS	44	-2.05560545005398	3.81786575946552e-05
Males	GWAT	50TBT	DMSO	G_M_50TBT-G_M_DMSO	CARBOHYDRATE DERIVATIVE CATABOLIC PROCESS	259	-2.05710380599055	4.52566209089855e-10
Males	GWAT	50TBT	DMSO	G_M_50TBT-G_M_DMSO	REGULATION OF RESPONSE TO WOUNDING	170	-2.0572338943492	2.18846703782247e-08
Males	GWAT	50TBT	DMSO	G_M_50TBT-G_M_DMSO	REGULATION OF BLOOD CIRCULATION	254	-2.05766734733671	7.09005032223997e-10
Males	GWAT	50TBT	DMSO	G_M_50TBT-G_M_DMSO	REGULATION OF IMMUNE EFFECTOR PROCESS	419	-2.05824997577991	2.37879314635597e-13
Males	GWAT	50TBT	DMSO	G_M_50TBT-G_M_DMSO	CYTOKINE PRODUCTION INVOLVED IN IMMUNE RESPONSE	148	-2.06593120035952	3.82663104867849e-07
Males	GWAT	50TBT	DMSO	G_M_50TBT-G_M_DMSO	REGULATION OF INFLAMMATORY RESPONSE	347	-2.06840727260946	6.64053128008933e-12
Males	GWAT	50TBT	DMSO	G_M_50TBT-G_M_DMSO	POSITIVE REGULATION OF NEURON DIFFERENTIATION	93	-2.07084074268789	3.04357253708538e-06
Males	GWAT	50TBT	DMSO	G_M_50TBT-G_M_DMSO	SYNAPSE PRUNING	17	-2.07264205420385	0.000189743851874721
Males	GWAT	50TBT	DMSO	G_M_50TBT-G_M_DMSO	LEUKOCYTE MEDIATED IMMUNITY	423	-2.07497206060041	7.35686884573677e-14
Males	GWAT	50TBT	DMSO	G_M_50TBT-G_M_DMSO	REGULATION OF CELLULAR RESPONSE TO VASCULAR ENDOTHELIAL GROWTH FACTOR STIMULUS	25	-2.07593518071841	6.75131448168359e-05
Males	GWAT	50TBT	DMSO	G_M_50TBT-G_M_DMSO	ADAPTIVE IMMUNE RESPONSE	452	-2.07977698842789	2.05445602270208e-14
Males	GWAT	50TBT	DMSO	G_M_50TBT-G_M_DMSO	LONG-CHAIN FATTY ACID METABOLIC PROCESS	116	-2.08156776735168	1.57208773215703e-07
Males	GWAT	50TBT	DMSO	G_M_50TBT-G_M_DMSO	SMOOTH MUSCLE CELL PROLIFERATION	194	-2.08244266308424	4.6251719219007e-09
Males	GWAT	50TBT	DMSO	G_M_50TBT-G_M_DMSO	RESPONSE TO INTERLEUKIN-1	74	-2.08500168401526	4.29089581926181e-06
Males	GWAT	50TBT	DMSO	G_M_50TBT-G_M_DMSO	REGULATION OF GTPASE ACTIVITY	286	-2.08605210719964	6.8848462804464e-11
Males	GWAT	50TBT	DMSO	G_M_50TBT-G_M_DMSO	ANTIGEN PROCESSING AND PRESENTATION	111	-2.09874774737978	4.70837571166948e-07
Males	GWAT	50TBT	DMSO	G_M_50TBT-G_M_DMSO	ORGANIC ACID BIOSYNTHETIC PROCESS	309	-2.10081433283878	1.50434840600922e-11
Males	GWAT	50TBT	DMSO	G_M_50TBT-G_M_DMSO	REGULATION OF MUSCLE CONTRACTION	161	-2.10256532687879	1.70615066598945e-08
Males	GWAT	50TBT	DMSO	G_M_50TBT-G_M_DMSO	REGULATION OF SYSTEMIC ARTERIAL BLOOD PRESSURE BY HORMONE	40	-2.11269663634421	1.91484692465826e-05
Males	GWAT	50TBT	DMSO	G_M_50TBT-G_M_DMSO	ORGANOPHOSPHATE CATABOLIC PROCESS	235	-2.11308006241001	1.48284312934169e-10
Males	GWAT	50TBT	DMSO	G_M_50TBT-G_M_DMSO	NEGATIVE REGULATION OF G PROTEIN-COUPLED RECEPTOR SIGNALING PATHWAY	68	-2.11399646918177	4.81898571750413e-06
Males	GWAT	50TBT	DMSO	G_M_50TBT-G_M_DMSO	KILLING BY HOST OF SYMBIONT CELLS	25	-2.12377671161859	2.74834079853786e-05
Males	GWAT	50TBT	DMSO	G_M_50TBT-G_M_DMSO	ENDOTHELIAL CELL PROLIFERATION	166	-2.12613107207389	7.976949208724e-09
Males	GWAT	50TBT	DMSO	G_M_50TBT-G_M_DMSO	TISSUE REMODELING	203	-2.13457286349349	2.50300101299507e-10
Males	GWAT	50TBT	DMSO	G_M_50TBT-G_M_DMSO	SEMI-LUNAR VALVE DEVELOPMENT	39	-2.13600283529199	7.58406692624698e-06
Males	GWAT	50TBT	DMSO	G_M_50TBT-G_M_DMSO	WOUND HEALING	366	-2.13656806700173	1.10140439758074e-13
Males	GWAT	50TBT	DMSO	G_M_50TBT-G_M_DMSO	PLASMINOGEN ACTIVATION	26	-2.13772786819169	1.27821812821544e-05
Males	GWAT	50TBT	DMSO	G_M_50TBT-G_M_DMSO	PROTEOGLYCAN METABOLIC PROCESS	83	-2.13861036131686	5.91335029673629e-07
Males	GWAT	50TBT	DMSO	G_M_50TBT-G_M_DMSO	NEGATIVE REGULATION OF ENDOPEPTIDASE ACTIVITY	134	-2.14632800853191	4.86754031260799e-08
Males	GWAT	50TBT	DMSO	G_M_50TBT-G_M_DMSO	MESENCHYMAL CELL PROLIFERATION	55	-2.14633256595411	3.01060276778248e-06
Males	GWAT	50TBT	DMSO	G_M_50TBT-G_M_DMSO	REGULATION OF VASCULATURE DEVELOPMENT	303	-2.15152881377629	1.36606883386247e-12
Males	GWAT	50TBT	DMSO	G_M_50TBT-G_M_DMSO	ALDEHYDE METABOLIC PROCESS	79	-2.15195169510523	1.55614525390494e-06
Males	GWAT	50TBT	DMSO	G_M_50TBT-G_M_DMSO	POSITIVE REGULATION OF LIPID CATABOLIC PROCESS	31	-2.15243974322569	8.0526931185216e-06
Males	GWAT	50TBT	DMSO	G_M_50TBT-G_M_DMSO	SMALL GTPASE-MEDIATED SIGNAL TRANSDUCTION	438	-2.15270523733402	5.21491306881884e-16
Males	GWAT	50TBT	DMSO	G_M_50TBT-G_M_DMSO	LIPID CATABOLIC PROCESS	324	-2.15329708846503	3.3972098416696e-13
Males	GWAT	50TBT	DMSO	G_M_50TBT-G_M_DMSO	NERVE DEVELOPMENT	91	-2.15516703515619	7.13234341999997e-07
Males	GWAT	50TBT	DMSO	G_M_50TBT-G_M_DMSO	SMOOTH MUSCLE CONTRACTION	114	-2.15639546012466	4.27922783575698e-08
Males	GWAT	50TBT	DMSO	G_M_50TBT-G_M_DMSO	REGULATION OF MYELOID LEUKOCYTE MEDIATED IMMUNITY	64	-2.15962236413714	2.2181512633205e-06
Males	GWAT	50TBT	DMSO	G_M_50TBT-G_M_DMSO	NEURON PROJECTION GUIDANCE	225	-2.16086901639467	3.9591029448885e-11
Males	GWAT	50TBT	DMSO	G_M_50TBT-G_M_DMSO	NEGATIVE CHEMOTAXIS	42	-2.16492206512679	8.21651752554022e-06
Males	GWAT	50TBT	DMSO	G_M_50TBT-G_M_DMSO	LEUKOTRIENE METABOLIC PROCESS	22	-2.16721586224828	1.49261108924566e-05
Males	GWAT	50TBT	DMSO	G_M_50TBT-G_M_DMSO	NEGATIVE REGULATION OF PEPTIDYL-THREONINE PHOSPHORYLATION	19	-2.1686779894864	5.60897386870682e-05
Males	GWAT	50TBT	DMSO	G_M_50TBT-G_M_DMSO	ICOSANOID METABOLIC PROCESS	132	-2.18899729773701	8.9441573411724e-09
Males	GWAT	50TBT	DMSO	G_M_50TBT-G_M_DMSO	TAXIS	422	-2.19857073025463	4.57778681426613e-17
Males	GWAT	50TBT	DMSO	G_M_50TBT-G_M_DMSO	OUTFLOW TRACT MORPHOGENESIS	85	-2.21368381921504	7.99868216552451e-08
Males	GWAT	50TBT	DMSO	G_M_50TBT-G_M_DMSO	NEGATIVE REGULATION OF MONONUCLEAR CELL MIGRATION	28	-2.22049381206198	3.58399007807138e-06
Males	GWAT	50TBT	DMSO	G_M_50TBT-G_M_DMSO	AMEBOIDAL-TYPE CELL MIGRATION	448	-2.22925115909291	1.20956481467189e-18
Males	GWAT	50TBT	DMSO	G_M_50TBT-G_M_DMSO	DEOXYRIBONUCLEOSIDE MONOPHOSPHATE CATABOLIC PROCESS	19	-2.23076035410002	1.93929416522736e-05
Males	GWAT	50TBT	DMSO	G_M_50TBT-G_M_DMSO	RESPIRATORY SYSTEM DEVELOPMENT	258	-2.24890234890514	2.49030282761916e-13
Males	GWAT	50TBT	DMSO	G_M_50TBT-G_M_DMSO	BONE REMODELING	102	-2.25187621999553	3.27384091549984e-09
Males	GWAT	50TBT	DMSO	G_M_50TBT-G_M_DMSO	ARTERY MORPHOGENESIS	85	-2.26280412261335	1.94235215708e-08
Males	GWAT	50TBT	DMSO	G_M_50TBT-G_M_DMSO	BIOMINERAL TISSUE DEVELOPMENT	170	-2.27371023620759	3.31628555565363e-11
Males	GWAT	50TBT	DMSO	G_M_50TBT-G_M_DMSO	VASCULAR PROCESS IN CIRCULATORY SYSTEM	238	-2.27456978355761	8.48781713148746e-13
Males	GWAT	50TBT	DMSO	G_M_50TBT-G_M_DMSO	REGULATION OF BODY FLUID LEVELS	308	-2.27518642845002	2.81591673307959e-15
Males	GWAT	50TBT	DMSO	G_M_50TBT-G_M_DMSO	CELL ADHESION MEDIATED BY INTEGRIN	88	-2.30545136883378	5.86899129199288e-09
Males	GWAT	50TBT	DMSO	G_M_50TBT-G_M_DMSO	CDC42 PROTEIN SIGNAL TRANSDUCTION	15	-2.30728352991253	9.97971943146094e-07
Males	GWAT	50TBT	DMSO	G_M_50TBT-G_M_DMSO	LEUKOCYTE MIGRATION	371	-2.32176628079883	4.3581403175505e-18
Males	GWAT	50TBT	DMSO	G_M_50TBT-G_M_DMSO	REGULATION OF ENDOCYTOSIS	329	-2.32525837374463	6.91003394651149e-17
Males	GWAT	50TBT	DMSO	G_M_50TBT-G_M_DMSO	LUNG ALVEOLUS DEVELOPMENT	65	-2.32804676501576	5.22283805733654e-08
Males	GWAT	50TBT	DMSO	G_M_50TBT-G_M_DMSO	RECEPTOR-MEDIATED ENDOCYTOSIS	270	-2.33463572954394	9.35185055752722e-16
Males	GWAT	50TBT	DMSO	G_M_50TBT-G_M_DMSO	AMINOGLYCAN METABOLIC PROCESS	109	-2.34752632663848	6.39852453423639e-10
Males	GWAT	50TBT	DMSO	G_M_50TBT-G_M_DMSO	POSITIVE REGULATION OF ENDOCYTOSIS	185	-2.35163870845245	3.69844578898084e-13
Males	GWAT	50TBT	DMSO	G_M_50TBT-G_M_DMSO	PHAGOCYTOSIS	218	-2.3657473823282	2.42350608873596e-14
Males	GWAT	50TBT	DMSO	G_M_50TBT-G_M_DMSO	RHO PROTEIN SIGNAL TRANSDUCTION	145	-2.36780106306162	2.11253342109786e-11
Males	GWAT	50TBT	DMSO	G_M_50TBT-G_M_DMSO	REGULATION OF TUBE SIZE	178	-2.36819772840018	3.89696700764383e-13
Males	GWAT	50TBT	DMSO	G_M_50TBT-G_M_DMSO	SPROUTING ANGIOGENESIS	132	-2.37628727482943	2.13442595022089e-11
Males	GWAT	50TBT	DMSO	G_M_50TBT-G_M_DMSO	INTEGRIN-MEDIATED SIGNALING PATHWAY	103	-2.37898376343827	3.19701204521323e-10
Males	GWAT	50TBT	DMSO	G_M_50TBT-G_M_DMSO	COMPLEMENT ACTIVATION	57	-2.40977649742574	2.03318309896104e-08
Males	GWAT	50TBT	DMSO	G_M_50TBT-G_M_DMSO	ACUTE INFLAMMATORY RESPONSE	99	-2.41556124993559	1.58761998882995e-10
Males	GWAT	50TBT	DMSO	G_M_50TBT-G_M_DMSO	HEMOSTASIS	180	-2.43152242940297	9.12001334804262e-14
Males	GWAT	50TBT	DMSO	G_M_50TBT-G_M_DMSO	REGULATION OF MONONUCLEAR CELL MIGRATION	137	-2.44209858486838	2.15985466128859e-12
Males	GWAT	50TBT	DMSO	G_M_50TBT-G_M_DMSO	CELL-SUBSTRATE ADHESION	363	-2.45198613970987	2.16914758393025e-21
Males	GWAT	50TBT	DMSO	G_M_50TBT-G_M_DMSO	COLLAGEN METABOLIC PROCESS	120	-2.56814184980414	7.45536302693314e-14
Males	GWAT	50TBT	DMSO	G_M_50TBT-G_M_DMSO	COLLAGEN FIBRIL ORGANIZATION	64	-2.5774314655928	2.29636880602152e-11
Males	GWAT	50TBT	DMSO	G_M_50TBT-G_M_DMSO	EXTRACELLULAR STRUCTURE ORGANIZATION	313	-2.6521599893697	8.73525617639391e-26
Males	GWAT	IAS	DMSO	G_M_IAS-G_M_DMSO	PROTON MOTIVE FORCE-DRIVEN ATP SYNTHESIS	61	2.8905161142003	7.54860584790477e-13
Males	GWAT	IAS	DMSO	G_M_IAS-G_M_DMSO	CYTOPLASMIC TRANSLATION	152	2.82648717766081	5.41184085419185e-19
Males	GWAT	IAS	DMSO	G_M_IAS-G_M_DMSO	MITOCHONDRIAL GENE EXPRESSION	167	2.75356529414046	1.31072098177412e-17
Males	GWAT	IAS	DMSO	G_M_IAS-G_M_DMSO	TRANSLATION AT SYNAPSE	48	2.73418142586194	1.86792298408407e-09
Males	GWAT	IAS	DMSO	G_M_IAS-G_M_DMSO	MITOCHONDRIAL RESPIRATORY CHAIN COMPLEX ASSEMBLY	96	2.65308809091019	1.14871137276163e-12
Males	GWAT	IAS	DMSO	G_M_IAS-G_M_DMSO	RIBONUCLEOPROTEIN COMPLEX BIOGENESIS	428	2.48788836720215	9.90249473961037e-26
Males	GWAT	IAS	DMSO	G_M_IAS-G_M_DMSO	MITOCHONDRIAL RNA METABOLIC PROCESS	53	2.47687117780953	6.02632177181738e-08
Males	GWAT	IAS	DMSO	G_M_IAS-G_M_DMSO	CELLULAR RESPIRATION	234	2.34058928423835	1.90757850742782e-14
Males	GWAT	IAS	DMSO	G_M_IAS-G_M_DMSO	ELECTRON TRANSPORT CHAIN	99	2.31729179607926	4.74009717262541e-09
Males	GWAT	IAS	DMSO	G_M_IAS-G_M_DMSO	PROTEIN TRANSMEMBRANE IMPORT INTO INTRACELLULAR ORGANELLE	38	2.19042510639187	2.81916556829335e-05
Males	GWAT	IAS	DMSO	G_M_IAS-G_M_DMSO	TRNA THREONYLCARBAMOYLADENOSINE METABOLIC PROCESS	17	2.18297720880708	0.000103025578884374
Males	GWAT	IAS	DMSO	G_M_IAS-G_M_DMSO	BRANCHED-CHAIN AMINO ACID CATABOLIC PROCESS	21	2.14113490124936	0.000267670801162312
Males	GWAT	IAS	DMSO	G_M_IAS-G_M_DMSO	VIRAL TRANSLATION	18	2.02506345085443	0.00120257111495919
Males	GWAT	IAS	DMSO	G_M_IAS-G_M_DMSO	CHAPERONE-MEDIATED PROTEIN COMPLEX ASSEMBLY	19	2.02413012214782	0.00138101375955636
Males	GWAT	IAS	DMSO	G_M_IAS-G_M_DMSO	MRNA PROCESSING	467	2.02076169470343	1.15397598762622e-14
Males	GWAT	IAS	DMSO	G_M_IAS-G_M_DMSO	PROTEIN TARGETING TO MITOCHONDRION	81	1.97563445247206	1.07097038716546e-05
Males	GWAT	IAS	DMSO	G_M_IAS-G_M_DMSO	POSITIVE REGULATION OF GLUCONEOGENESIS	26	1.96930471103446	0.00181630928638818
Males	GWAT	IAS	DMSO	G_M_IAS-G_M_DMSO	ESTABLISHMENT OF PROTEIN LOCALIZATION TO PEROXISOME	20	1.96846403898237	0.00267559565159605
Males	GWAT	IAS	DMSO	G_M_IAS-G_M_DMSO	PROTEASOME ASSEMBLY	15	1.92540819311708	0.00500611418123127
Males	GWAT	IAS	DMSO	G_M_IAS-G_M_DMSO	RNA 3'-END PROCESSING	86	1.90930097399041	3.90163347794314e-05
Males	GWAT	IAS	DMSO	G_M_IAS-G_M_DMSO	TRNA METABOLIC PROCESS	187	1.88687972417732	8.13625813924178e-07
Males	GWAT	IAS	DMSO	G_M_IAS-G_M_DMSO	TRANSLATIONAL INITIATION	113	1.83542732796476	2.95106372663801e-05
Males	GWAT	IAS	DMSO	G_M_IAS-G_M_DMSO	PROTEIN PEPTIDYL-PROLYL ISOMERIZATION	25	1.8240540702725	0.00615587583008376
Males	GWAT	IAS	DMSO	G_M_IAS-G_M_DMSO	SHORT-CHAIN FATTY ACID METABOLIC PROCESS	15	1.80023166045258	0.0137736417440646
Males	GWAT	IAS	DMSO	G_M_IAS-G_M_DMSO	REGULATION OF PROTEIN LOCALIZATION TO CHROMOSOME, TELOMERIC REGION	15	1.76933422783324	0.0174856314085574
Males	GWAT	IAS	DMSO	G_M_IAS-G_M_DMSO	NUCLEOSIDE PHOSPHATE BIOSYNTHETIC PROCESS	251	1.76703301667172	1.52914467682623e-06
Males	GWAT	IAS	DMSO	G_M_IAS-G_M_DMSO	MITOCHONDRIAL TRANSMEMBRANE TRANSPORT	94	1.75462654560912	0.000303209450292096
Males	GWAT	IAS	DMSO	G_M_IAS-G_M_DMSO	INNER MITOCHONDRIAL MEMBRANE ORGANIZATION	38	1.72434263443377	0.00401180269214415
Males	GWAT	IAS	DMSO	G_M_IAS-G_M_DMSO	ATTACHMENT OF MITOTIC SPINDLE MICROTUBULES TO KINETOCHORE	24	1.71605393774844	0.0127459668866036
Males	GWAT	IAS	DMSO	G_M_IAS-G_M_DMSO	NEGATIVE REGULATION OF MRNA METABOLIC PROCESS	93	1.71346681591799	0.000340449310874572
Males	GWAT	IAS	DMSO	G_M_IAS-G_M_DMSO	PROTEIN K48-LINKED UBIQUITINATION	84	1.68190937816541	0.00146557211653189
Males	GWAT	IAS	DMSO	G_M_IAS-G_M_DMSO	RNA MODIFICATION	145	1.6805517467805	0.000214086060869298
Males	GWAT	IAS	DMSO	G_M_IAS-G_M_DMSO	MITOCHONDRIAL FUSION	35	1.59687295615903	0.0201505802206742
Males	GWAT	IAS	DMSO	G_M_IAS-G_M_DMSO	RNA LOCALIZATION	170	1.59086680078962	0.000361016831450201
Males	GWAT	IAS	DMSO	G_M_IAS-G_M_DMSO	RNA CATABOLIC PROCESS	281	1.56817675437777	4.0443111132957e-05
Males	GWAT	IAS	DMSO	G_M_IAS-G_M_DMSO	TRIGLYCERIDE BIOSYNTHETIC PROCESS	47	1.53195273590027	0.0266130463070208
Males	GWAT	IAS	DMSO	G_M_IAS-G_M_DMSO	ONE-CARBON METABOLIC PROCESS	39	1.53093077905392	0.0193843900397479
Males	GWAT	IAS	DMSO	G_M_IAS-G_M_DMSO	REGULATION OF CHROMOSOME ORGANIZATION	243	1.45052196798844	0.00113476841943318
Males	GWAT	IAS	DMSO	G_M_IAS-G_M_DMSO	REGULATION OF MRNA METABOLIC PROCESS	291	1.44574439918563	0.00080597961417717
Males	GWAT	IAS	DMSO	G_M_IAS-G_M_DMSO	FATTY ACID CATABOLIC PROCESS	106	1.37780744330648	0.0353566149655844
Males	GWAT	IAS	DMSO	G_M_IAS-G_M_DMSO	POST-TRANSCRIPTIONAL REGULATION OF GENE EXPRESSION	499	1.37361474600707	0.000314060145203929
Males	GWAT	IAS	DMSO	G_M_IAS-G_M_DMSO	DNA REPLICATION	263	1.36045327710915	0.00272217379153946
Males	GWAT	IAS	DMSO	G_M_IAS-G_M_DMSO	METHYLATION	199	1.3041126681857	0.0171162466796145
Males	GWAT	IAS	DMSO	G_M_IAS-G_M_DMSO	PROTEIN FOLDING	170	1.30387792619516	0.0270189079551062
Males	GWAT	IAS	DMSO	G_M_IAS-G_M_DMSO	DOUBLE-STRAND BREAK REPAIR	301	1.28048176439407	0.0163861442959064
Males	GWAT	IAS	DMSO	G_M_IAS-G_M_DMSO	REGULATION OF SMALL MOLECULE METABOLIC PROCESS	371	-1.38961697005822	0.00283454311862059
Males	GWAT	IAS	DMSO	G_M_IAS-G_M_DMSO	POTASSIUM ION TRANSPORT	216	-1.4205487008294	0.0065443333337737
Males	GWAT	IAS	DMSO	G_M_IAS-G_M_DMSO	REGULATION OF MEMBRANE POTENTIAL	470	-1.42346343737373	0.00101251038283254
Males	GWAT	IAS	DMSO	G_M_IAS-G_M_DMSO	MYELOID LEUKOCYTE ACTIVATION	256	-1.44137544624845	0.00244407504644236
Males	GWAT	IAS	DMSO	G_M_IAS-G_M_DMSO	PROTEIN LOCALIZATION TO NUCLEUS	329	-1.44368017121053	0.00283112285653674
Males	GWAT	IAS	DMSO	G_M_IAS-G_M_DMSO	REGULATION OF PROTEIN CATABOLIC PROCESS	358	-1.44799282893782	0.00120577419298721
Males	GWAT	IAS	DMSO	G_M_IAS-G_M_DMSO	MONOSACCHARIDE METABOLIC PROCESS	273	-1.45125932450919	0.00352612938233433
Males	GWAT	IAS	DMSO	G_M_IAS-G_M_DMSO	NEGATIVE REGULATION OF TRANSPORT	461	-1.46479810133365	0.000268768244235197
Males	GWAT	IAS	DMSO	G_M_IAS-G_M_DMSO	CARBOHYDRATE HOMEOSTASIS	267	-1.47051275105292	0.00161884784156327
Males	GWAT	IAS	DMSO	G_M_IAS-G_M_DMSO	POSITIVE REGULATION OF SECRETION	376	-1.47817189920315	0.000657044189562121
Males	GWAT	IAS	DMSO	G_M_IAS-G_M_DMSO	DEPHOSPHORYLATION	309	-1.48433623753656	0.000929403624332076
Males	GWAT	IAS	DMSO	G_M_IAS-G_M_DMSO	REGULATION OF TRANSMEMBRANE TRANSPORT	472	-1.48589585004271	0.000145579655937896
Males	GWAT	IAS	DMSO	G_M_IAS-G_M_DMSO	CELLULAR RESPONSE TO NUTRIENT LEVELS	219	-1.48637430326788	0.0022019842452794
Males	GWAT	IAS	DMSO	G_M_IAS-G_M_DMSO	VESICLE ORGANIZATION	361	-1.48946522607347	0.000447454892511415
Males	GWAT	IAS	DMSO	G_M_IAS-G_M_DMSO	REGULATION OF INFLAMMATORY RESPONSE	341	-1.48977611856163	0.000665174095169751
Males	GWAT	IAS	DMSO	G_M_IAS-G_M_DMSO	REGULATION OF IMMUNE EFFECTOR PROCESS	420	-1.4990031104326	0.000118243034176149
Males	GWAT	IAS	DMSO	G_M_IAS-G_M_DMSO	VESICLE-MEDIATED TRANSPORT IN SYNAPSE	297	-1.50455550877814	0.00069664460190014
Males	GWAT	IAS	DMSO	G_M_IAS-G_M_DMSO	LIPID LOCALIZATION	478	-1.51148487119834	3.98215714624335e-05
Males	GWAT	IAS	DMSO	G_M_IAS-G_M_DMSO	RESPONSE TO STEROID HORMONE	228	-1.51979198003572	0.0013161920332441
Males	GWAT	IAS	DMSO	G_M_IAS-G_M_DMSO	ORGANIC HYDROXY COMPOUND TRANSPORT	281	-1.52249205738231	0.00031246903178995
Males	GWAT	IAS	DMSO	G_M_IAS-G_M_DMSO	MULTICELLULAR ORGANISMAL RESPONSE TO STRESS	112	-1.52263136481726	0.00459897293020433
Males	GWAT	IAS	DMSO	G_M_IAS-G_M_DMSO	EXOCYTOSIS	375	-1.5231105416642	0.000127489129289388
Males	GWAT	IAS	DMSO	G_M_IAS-G_M_DMSO	RESPONSE TO DECREASED OXYGEN LEVELS	233	-1.52985045204784	0.000589223102285351
Males	GWAT	IAS	DMSO	G_M_IAS-G_M_DMSO	RESPONSE TO MOLECULE OF BACTERIAL ORIGIN	307	-1.53112311773085	0.000180886618177337
Males	GWAT	IAS	DMSO	G_M_IAS-G_M_DMSO	CELLULAR RESPONSE TO CHEMICAL STRESS	299	-1.53236556974567	0.000235641838246741
Males	GWAT	IAS	DMSO	G_M_IAS-G_M_DMSO	CELLULAR COMPONENT DISASSEMBLY	491	-1.53308441760831	2.06437193268765e-05
Males	GWAT	IAS	DMSO	G_M_IAS-G_M_DMSO	PEPTIDYL-SERINE MODIFICATION	283	-1.53463825220627	0.00038012461426244
Males	GWAT	IAS	DMSO	G_M_IAS-G_M_DMSO	REGULATION OF SYNAPTIC PLASTICITY	262	-1.53911122935319	0.000351504015697751
Males	GWAT	IAS	DMSO	G_M_IAS-G_M_DMSO	MACROAUTOPHAGY	293	-1.54580413551437	0.000338382696653339
Males	GWAT	IAS	DMSO	G_M_IAS-G_M_DMSO	ADAPTIVE IMMUNE RESPONSE	454	-1.54623394021565	4.50576711784632e-05
Males	GWAT	IAS	DMSO	G_M_IAS-G_M_DMSO	TEMPERATURE HOMEOSTASIS	188	-1.54627406048702	0.00148273473846942
Males	GWAT	IAS	DMSO	G_M_IAS-G_M_DMSO	REGULATION OF ORGANELLE ASSEMBLY	234	-1.54716181411895	0.00059932748069217
Males	GWAT	IAS	DMSO	G_M_IAS-G_M_DMSO	NEGATIVE REGULATION OF PHOSPHORUS METABOLIC PROCESS	407	-1.54768556391456	1.89748389912201e-05
Males	GWAT	IAS	DMSO	G_M_IAS-G_M_DMSO	OLEFINIC COMPOUND METABOLIC PROCESS	150	-1.54800205957654	0.00176325641555608
Males	GWAT	IAS	DMSO	G_M_IAS-G_M_DMSO	NEGATIVE REGULATION OF CELL ACTIVATION	208	-1.55173435555358	0.000576437753805184
Males	GWAT	IAS	DMSO	G_M_IAS-G_M_DMSO	REGULATION OF METAL ION TRANSPORT	407	-1.55387507314896	1.55810482615058e-05
Males	GWAT	IAS	DMSO	G_M_IAS-G_M_DMSO	RESPONSE TO PEPTIDE HORMONE	377	-1.55631470831837	6.47593920085319e-05
Males	GWAT	IAS	DMSO	G_M_IAS-G_M_DMSO	HEMATOPOIETIC OR LYMPHOID ORGAN DEVELOPMENT	116	-1.55870916776188	0.00239665666449669
Males	GWAT	IAS	DMSO	G_M_IAS-G_M_DMSO	PHOSPHOLIPASE C-ACTIVATING G PROTEIN-COUPLED RECEPTOR SIGNALING PATHWAY	99	-1.55963593614331	0.00295785908098889
Males	GWAT	IAS	DMSO	G_M_IAS-G_M_DMSO	RESPONSE TO XENOBIOTIC STIMULUS	312	-1.57029900450017	0.000133732508872801
Males	GWAT	IAS	DMSO	G_M_IAS-G_M_DMSO	PYRIDINE-CONTAINING COMPOUND CATABOLIC PROCESS	114	-1.57544029296232	0.00262474991104933
Males	GWAT	IAS	DMSO	G_M_IAS-G_M_DMSO	PHOSPHATIDYLINOSITOL METABOLIC PROCESS	153	-1.57917342676001	0.00124630968563788
Males	GWAT	IAS	DMSO	G_M_IAS-G_M_DMSO	MULTICELLULAR ORGANISM GROWTH	221	-1.58165940605787	0.000469724203613264
Males	GWAT	IAS	DMSO	G_M_IAS-G_M_DMSO	VESICLE LOCALIZATION	219	-1.58442602172493	0.000284756450923956
Males	GWAT	IAS	DMSO	G_M_IAS-G_M_DMSO	STEROID METABOLIC PROCESS	318	-1.58934334613408	6.08156445208642e-05
Males	GWAT	IAS	DMSO	G_M_IAS-G_M_DMSO	ORGANOPHOSPHATE CATABOLIC PROCESS	236	-1.59766018168873	0.000245173890472241
Males	GWAT	IAS	DMSO	G_M_IAS-G_M_DMSO	ENDOSOMAL TRANSPORT	275	-1.60567804619502	6.93369608059987e-05
Males	GWAT	IAS	DMSO	G_M_IAS-G_M_DMSO	REGULATION OF MICROTUBULE CYTOSKELETON ORGANIZATION	154	-1.60585463034138	0.00085840859267518
Males	GWAT	IAS	DMSO	G_M_IAS-G_M_DMSO	CALCIUM ION HOMEOSTASIS	328	-1.60969375253809	3.46766881848493e-05
Males	GWAT	IAS	DMSO	G_M_IAS-G_M_DMSO	NEGATIVE REGULATION OF IMMUNE EFFECTOR PROCESS	130	-1.61257005461082	0.00093345038579456
Males	GWAT	IAS	DMSO	G_M_IAS-G_M_DMSO	AMYLOID PRECURSOR PROTEIN METABOLIC PROCESS	77	-1.61404313127741	0.00285470881933513
Males	GWAT	IAS	DMSO	G_M_IAS-G_M_DMSO	CELLULAR RESPONSE TO ACID CHEMICAL	101	-1.61482474061978	0.00169199061656163
Males	GWAT	IAS	DMSO	G_M_IAS-G_M_DMSO	HOMEOSTASIS OF NUMBER OF CELLS	392	-1.61493563214441	9.22543186273883e-06
Males	GWAT	IAS	DMSO	G_M_IAS-G_M_DMSO	HUMORAL IMMUNE RESPONSE	212	-1.61638281010376	0.000209641436983592
Males	GWAT	IAS	DMSO	G_M_IAS-G_M_DMSO	NON-PROTEINOGENIC AMINO ACID METABOLIC PROCESS	77	-1.61678654345884	0.00275365986575298
Males	GWAT	IAS	DMSO	G_M_IAS-G_M_DMSO	REGULATION OF BINDING	336	-1.61943508718536	5.1621715834462e-05
Males	GWAT	IAS	DMSO	G_M_IAS-G_M_DMSO	RESPONSE TO TUMOR NECROSIS FACTOR	175	-1.61964980019919	0.000294753810935398
Males	GWAT	IAS	DMSO	G_M_IAS-G_M_DMSO	POSITIVE REGULATION OF CYTOKINE PRODUCTION	497	-1.6258321028596	1.10906158040643e-06
Males	GWAT	IAS	DMSO	G_M_IAS-G_M_DMSO	HORMONE METABOLIC PROCESS	213	-1.62750529224844	0.000138814979518798
Males	GWAT	IAS	DMSO	G_M_IAS-G_M_DMSO	NEUROMUSCULAR PROCESS	202	-1.62925784799331	0.000225858505513868
Males	GWAT	IAS	DMSO	G_M_IAS-G_M_DMSO	RESPONSE TO MECHANICAL STIMULUS	164	-1.63066758491419	0.000348889206258468
Males	GWAT	IAS	DMSO	G_M_IAS-G_M_DMSO	HIPPO SIGNALING	40	-1.63267158964857	0.00615683249321037
Males	GWAT	IAS	DMSO	G_M_IAS-G_M_DMSO	URONIC ACID METABOLIC PROCESS	19	-1.63804215446629	0.0260073935043882
Males	GWAT	IAS	DMSO	G_M_IAS-G_M_DMSO	RESPONSE TO RETINOIC ACID	82	-1.63817001488121	0.00215391795222934
Males	GWAT	IAS	DMSO	G_M_IAS-G_M_DMSO	NEGATIVE REGULATION OF CYTOKINE PRODUCTION	295	-1.64071853893483	1.34878581877317e-05
Males	GWAT	IAS	DMSO	G_M_IAS-G_M_DMSO	MEMBRANE PROTEIN PROTEOLYSIS	63	-1.64859514058753	0.00265986850199858
Males	GWAT	IAS	DMSO	G_M_IAS-G_M_DMSO	POSITIVE REGULATION OF PROTEOLYSIS	339	-1.6487079222777	9.23511519024852e-06
Males	GWAT	IAS	DMSO	G_M_IAS-G_M_DMSO	SULFATION	21	-1.64927112985824	0.013479335142517
Males	GWAT	IAS	DMSO	G_M_IAS-G_M_DMSO	COGNITION	353	-1.65023050958399	7.85629940648597e-06
Males	GWAT	IAS	DMSO	G_M_IAS-G_M_DMSO	MYELOID LEUKOCYTE DIFFERENTIATION	261	-1.66051660981179	4.20209866323404e-05
Males	GWAT	IAS	DMSO	G_M_IAS-G_M_DMSO	REACTIVE NITROGEN SPECIES METABOLIC PROCESS	94	-1.66238848416489	0.00118357498613383
Males	GWAT	IAS	DMSO	G_M_IAS-G_M_DMSO	PROTEIN LOCALIZATION TO CELL JUNCTION	139	-1.66663406142867	0.000160428894071323
Males	GWAT	IAS	DMSO	G_M_IAS-G_M_DMSO	CYTOSKELETON-DEPENDENT CYTOKINESIS	110	-1.66992792018312	0.000757941834418225
Males	GWAT	IAS	DMSO	G_M_IAS-G_M_DMSO	NEGATIVE REGULATION OF HYDROLASE ACTIVITY	273	-1.67080918766913	1.94300853980838e-05
Males	GWAT	IAS	DMSO	G_M_IAS-G_M_DMSO	RESPONSE TO TYPE II INTERFERON	125	-1.67528759311429	0.000503850283199852
Males	GWAT	IAS	DMSO	G_M_IAS-G_M_DMSO	NON-CANONICAL NF-KAPPAB SIGNAL TRANSDUCTION	120	-1.67562717346368	0.000369608391660406
Males	GWAT	IAS	DMSO	G_M_IAS-G_M_DMSO	REGULATION OF BLOOD CIRCULATION	255	-1.67611373851414	1.84911232731925e-05
Males	GWAT	IAS	DMSO	G_M_IAS-G_M_DMSO	SPINDLE LOCALIZATION	59	-1.67770935726297	0.00269016855155023
Males	GWAT	IAS	DMSO	G_M_IAS-G_M_DMSO	MAINTENANCE OF LOCATION IN CELL	231	-1.67887054261782	4.20209866323404e-05
Males	GWAT	IAS	DMSO	G_M_IAS-G_M_DMSO	RESPONSE TO INTERLEUKIN-1	74	-1.6805620144826	0.000985877051298089
Males	GWAT	IAS	DMSO	G_M_IAS-G_M_DMSO	ENSHEATHMENT OF NEURONS	177	-1.68124726376151	0.000190067155839889
Males	GWAT	IAS	DMSO	G_M_IAS-G_M_DMSO	AMIDE CATABOLIC PROCESS	18	-1.68343099477694	0.0202466993028778
Males	GWAT	IAS	DMSO	G_M_IAS-G_M_DMSO	POSITIVE REGULATION OF LIPID CATABOLIC PROCESS	31	-1.68372378409468	0.00585523656015202
Males	GWAT	IAS	DMSO	G_M_IAS-G_M_DMSO	ORGANIC CATION TRANSPORT	120	-1.68516983063804	0.000294530783833066
Males	GWAT	IAS	DMSO	G_M_IAS-G_M_DMSO	INTERLEUKIN-1 PRODUCTION	116	-1.68738770714099	0.000295187421122119
Males	GWAT	IAS	DMSO	G_M_IAS-G_M_DMSO	REGULATION OF CATABOLIC PROCESS	395	-1.68796592902373	2.47087924771146e-07
Males	GWAT	IAS	DMSO	G_M_IAS-G_M_DMSO	NEGATIVE REGULATION OF RESPONSE TO EXTERNAL STIMULUS	364	-1.68956923276622	9.48565138984933e-07
Males	GWAT	IAS	DMSO	G_M_IAS-G_M_DMSO	TRANSITION METAL ION TRANSPORT	100	-1.6903179942362	0.000497672255491518
Males	GWAT	IAS	DMSO	G_M_IAS-G_M_DMSO	PROTEIN LOCALIZATION TO EXTRACELLULAR REGION	409	-1.69113188789678	3.16628321284459e-07
Males	GWAT	IAS	DMSO	G_M_IAS-G_M_DMSO	REGULATION OF LYMPHOCYTE ACTIVATION	499	-1.69423728143478	1.02453724832866e-07
Males	GWAT	IAS	DMSO	G_M_IAS-G_M_DMSO	NEURON APOPTOTIC PROCESS	374	-1.69893601906347	1.2086061471995e-06
Males	GWAT	IAS	DMSO	G_M_IAS-G_M_DMSO	BIOLOGICAL PROCESS INVOLVED IN SYMBIOTIC INTERACTION	234	-1.70062771595866	2.22242160951297e-05
Males	GWAT	IAS	DMSO	G_M_IAS-G_M_DMSO	PROTEIN TRIMERIZATION	16	-1.70143393386983	0.0153972575732724
Males	GWAT	IAS	DMSO	G_M_IAS-G_M_DMSO	REGULATION OF PROTEIN-CONTAINING COMPLEX ASSEMBLY	436	-1.7020751037943	2.94929272701617e-07
Males	GWAT	IAS	DMSO	G_M_IAS-G_M_DMSO	LEUKOCYTE CELL-CELL ADHESION	404	-1.7052650126335	2.13548214233683e-07
Males	GWAT	IAS	DMSO	G_M_IAS-G_M_DMSO	REGULATION OF FAT CELL DIFFERENTIATION	147	-1.70876520642146	9.02491135052866e-05
Males	GWAT	IAS	DMSO	G_M_IAS-G_M_DMSO	NEGATIVE REGULATION OF MAPK CASCADE	172	-1.71071140852856	6.5369090355843e-05
Males	GWAT	IAS	DMSO	G_M_IAS-G_M_DMSO	PROTEIN LOCALIZATION TO PLASMA MEMBRANE	300	-1.71779746846997	8.75020212732425e-07
Males	GWAT	IAS	DMSO	G_M_IAS-G_M_DMSO	ERBB SIGNALING PATHWAY	123	-1.71802205500438	0.000249350275292043
Males	GWAT	IAS	DMSO	G_M_IAS-G_M_DMSO	NEUTROPHIL MEDIATED IMMUNITY	41	-1.71828996646883	0.0036758908709159
Males	GWAT	IAS	DMSO	G_M_IAS-G_M_DMSO	PIGMENTATION	113	-1.71964706217693	0.000182692582467476
Males	GWAT	IAS	DMSO	G_M_IAS-G_M_DMSO	POSITIVE REGULATION OF CANONICAL NF-KAPPAB SIGNAL TRANSDUCTION	153	-1.71975475389236	5.85970626531292e-05
Males	GWAT	IAS	DMSO	G_M_IAS-G_M_DMSO	DENDRITE DEVELOPMENT	314	-1.72040383385849	1.63654041031768e-06
Males	GWAT	IAS	DMSO	G_M_IAS-G_M_DMSO	RESPONSE TO PH	36	-1.72085743261767	0.0045457330591539
Males	GWAT	IAS	DMSO	G_M_IAS-G_M_DMSO	CYTOKINE-MEDIATED SIGNALING PATHWAY	422	-1.72493368163374	2.3455145981787e-07
Males	GWAT	IAS	DMSO	G_M_IAS-G_M_DMSO	KILLING OF CELLS OF ANOTHER ORGANISM	91	-1.73488089805451	0.000286371534249902
Males	GWAT	IAS	DMSO	G_M_IAS-G_M_DMSO	PLATELET-DERIVED GROWTH FACTOR RECEPTOR SIGNALING PATHWAY	64	-1.73571613033993	0.00153972951705245
Males	GWAT	IAS	DMSO	G_M_IAS-G_M_DMSO	CYTOKINE PRODUCTION INVOLVED IN IMMUNE RESPONSE	149	-1.73739906087357	9.11105206754398e-05
Males	GWAT	IAS	DMSO	G_M_IAS-G_M_DMSO	RESPONSE TO SALT STRESS	22	-1.74191918694947	0.00480085675349175
Males	GWAT	IAS	DMSO	G_M_IAS-G_M_DMSO	GLAND DEVELOPMENT	426	-1.74206412782288	2.29370191513017e-08
Males	GWAT	IAS	DMSO	G_M_IAS-G_M_DMSO	SENSORY SYSTEM DEVELOPMENT	379	-1.74251419559963	2.41844795373964e-07
Males	GWAT	IAS	DMSO	G_M_IAS-G_M_DMSO	APPENDAGE DEVELOPMENT	195	-1.74572547619436	1.39756019219293e-05
Males	GWAT	IAS	DMSO	G_M_IAS-G_M_DMSO	INTERLEUKIN-8 PRODUCTION	74	-1.74673405132231	0.000275142129629356
Males	GWAT	IAS	DMSO	G_M_IAS-G_M_DMSO	GLUCOSE 6-PHOSPHATE METABOLIC PROCESS	30	-1.7481201229566	0.00325934823142157
Males	GWAT	IAS	DMSO	G_M_IAS-G_M_DMSO	LEUKOCYTE PROLIFERATION	361	-1.74906862844399	1.92768735141645e-07
Males	GWAT	IAS	DMSO	G_M_IAS-G_M_DMSO	REGULATION OF ENDOPEPTIDASE ACTIVITY	294	-1.75196629896492	8.08624581090604e-07
Males	GWAT	IAS	DMSO	G_M_IAS-G_M_DMSO	CORTICAL CYTOSKELETON ORGANIZATION	54	-1.7523116078567	0.00077596078950891
Males	GWAT	IAS	DMSO	G_M_IAS-G_M_DMSO	MUSCLE CELL MIGRATION	132	-1.7542814954861	7.62174757846155e-05
Males	GWAT	IAS	DMSO	G_M_IAS-G_M_DMSO	PATTERN SPECIFICATION PROCESS	429	-1.75560897944324	1.86631016783155e-08
Males	GWAT	IAS	DMSO	G_M_IAS-G_M_DMSO	SMOOTHENED SIGNALING PATHWAY	158	-1.75629170957287	4.28630285553132e-05
Males	GWAT	IAS	DMSO	G_M_IAS-G_M_DMSO	NEGATIVE REGULATION OF VIRAL TRANSCRIPTION	18	-1.75908089481867	0.00995296424325544
Males	GWAT	IAS	DMSO	G_M_IAS-G_M_DMSO	MUSCLE SYSTEM PROCESS	423	-1.7611641037187	1.57792299287076e-08
Males	GWAT	IAS	DMSO	G_M_IAS-G_M_DMSO	ROOF OF MOUTH DEVELOPMENT	97	-1.76528186650897	0.000175402086621956
Males	GWAT	IAS	DMSO	G_M_IAS-G_M_DMSO	MUSCLE TISSUE DEVELOPMENT	464	-1.77006760257936	6.19896322436172e-09
Males	GWAT	IAS	DMSO	G_M_IAS-G_M_DMSO	T CELL DIFFERENTIATION	327	-1.77009045136244	2.06213158531297e-07
Males	GWAT	IAS	DMSO	G_M_IAS-G_M_DMSO	POSITIVE REGULATION OF PROTEIN BINDING	80	-1.77013142603324	0.000450026527652726
Males	GWAT	IAS	DMSO	G_M_IAS-G_M_DMSO	CARDIOCYTE DIFFERENTIATION	191	-1.77228740553895	1.64473589074848e-05
Males	GWAT	IAS	DMSO	G_M_IAS-G_M_DMSO	HINDBRAIN DEVELOPMENT	159	-1.7759891549713	2.98991298368496e-05
Males	GWAT	IAS	DMSO	G_M_IAS-G_M_DMSO	RESPONSE TO CHEMOKINE	75	-1.7803132929686	0.000346326065876389
Males	GWAT	IAS	DMSO	G_M_IAS-G_M_DMSO	CELLULAR RESPONSE TO EXOGENOUS DSRNA	15	-1.78040410185657	0.00545686651787394
Males	GWAT	IAS	DMSO	G_M_IAS-G_M_DMSO	ANATOMICAL STRUCTURE HOMEOSTASIS	274	-1.78208004091422	1.25218250104412e-06
Males	GWAT	IAS	DMSO	G_M_IAS-G_M_DMSO	EXTRINSIC APOPTOTIC SIGNALING PATHWAY	236	-1.7839579594687	1.78982786924383e-06
Males	GWAT	IAS	DMSO	G_M_IAS-G_M_DMSO	STEM CELL DIFFERENTIATION	255	-1.78499035606181	6.85686428045147e-07
Males	GWAT	IAS	DMSO	G_M_IAS-G_M_DMSO	NEUROEPITHELIAL CELL DIFFERENTIATION	43	-1.78993203835637	0.0006220201221289
Males	GWAT	IAS	DMSO	G_M_IAS-G_M_DMSO	NEURON MIGRATION	186	-1.79018810773325	5.67404308468514e-06
Males	GWAT	IAS	DMSO	G_M_IAS-G_M_DMSO	ENDOCYTIC RECYCLING	88	-1.79395878983407	0.000174231178166536
Males	GWAT	IAS	DMSO	G_M_IAS-G_M_DMSO	MUSCLE CELL PROLIFERATION	264	-1.79425742676827	4.08025557851651e-07
Males	GWAT	IAS	DMSO	G_M_IAS-G_M_DMSO	CHEMICAL SYNAPTIC TRANSMISSION, POSTSYNAPTIC	112	-1.79460004791205	7.79015788293415e-05
Males	GWAT	IAS	DMSO	G_M_IAS-G_M_DMSO	POSITIVE REGULATION OF FIBROBLAST PROLIFERATION	75	-1.79478388743806	0.00029649839870615
Males	GWAT	IAS	DMSO	G_M_IAS-G_M_DMSO	DIGESTIVE SYSTEM DEVELOPMENT	129	-1.79622401483558	3.51690218692577e-05
Males	GWAT	IAS	DMSO	G_M_IAS-G_M_DMSO	POSITIVE REGULATION OF NERVOUS SYSTEM DEVELOPMENT	368	-1.79693714097539	1.988861474716e-08
Males	GWAT	IAS	DMSO	G_M_IAS-G_M_DMSO	CALCIUM-MEDIATED SIGNALING	190	-1.80008815604157	8.10840612888487e-06
Males	GWAT	IAS	DMSO	G_M_IAS-G_M_DMSO	PLASMA MEMBRANE ORGANIZATION	166	-1.80080441109564	6.59648669474963e-06
Males	GWAT	IAS	DMSO	G_M_IAS-G_M_DMSO	CENTRAL NERVOUS SYSTEM NEURON DIFFERENTIATION	170	-1.80119554207322	4.01089937006567e-06
Males	GWAT	IAS	DMSO	G_M_IAS-G_M_DMSO	ACUTE-PHASE RESPONSE	38	-1.80182417494502	0.000856508261315663
Males	GWAT	IAS	DMSO	G_M_IAS-G_M_DMSO	CGMP-MEDIATED SIGNALING	31	-1.8026106905587	0.00132093620555145
Males	GWAT	IAS	DMSO	G_M_IAS-G_M_DMSO	CYCLIC NUCLEOTIDE METABOLIC PROCESS	31	-1.8035327380422	0.00130665595397776
Males	GWAT	IAS	DMSO	G_M_IAS-G_M_DMSO	REGULATION OF LEUKOCYTE DIFFERENTIATION	342	-1.80653425902419	5.78030237032181e-08
Males	GWAT	IAS	DMSO	G_M_IAS-G_M_DMSO	POSITIVE REGULATION OF SYNAPTIC TRANSMISSION, GLUTAMATERGIC	38	-1.80774233132933	0.000815396763863623
Males	GWAT	IAS	DMSO	G_M_IAS-G_M_DMSO	XENOBIOTIC TRANSPORT	40	-1.8092194763088	0.000526848677238995
Males	GWAT	IAS	DMSO	G_M_IAS-G_M_DMSO	NEUROMUSCULAR JUNCTION DEVELOPMENT	63	-1.81490452234668	0.000287184399364023
Males	GWAT	IAS	DMSO	G_M_IAS-G_M_DMSO	ACTIN FILAMENT-BASED MOVEMENT	126	-1.81628066038134	9.47115125481397e-05
Males	GWAT	IAS	DMSO	G_M_IAS-G_M_DMSO	REGULATION OF VACUOLE ORGANIZATION	56	-1.82445141810604	0.000181371512974489
Males	GWAT	IAS	DMSO	G_M_IAS-G_M_DMSO	REGULATION OF NEURON DIFFERENTIATION	204	-1.82794493065586	8.3161917439388e-07
Males	GWAT	IAS	DMSO	G_M_IAS-G_M_DMSO	DEVELOPMENTAL MATURATION	376	-1.82837364455254	5.75374559232055e-09
Males	GWAT	IAS	DMSO	G_M_IAS-G_M_DMSO	SOMITE DEVELOPMENT	83	-1.83064200146768	7.37247702952909e-05
Males	GWAT	IAS	DMSO	G_M_IAS-G_M_DMSO	VESICLE DOCKING INVOLVED IN EXOCYTOSIS	38	-1.83113280951775	0.000617061385208632
Males	GWAT	IAS	DMSO	G_M_IAS-G_M_DMSO	REGULATION OF DEVELOPMENTAL GROWTH	365	-1.83498138894467	9.02870434225628e-09
Males	GWAT	IAS	DMSO	G_M_IAS-G_M_DMSO	REGULATION OF BLOOD PRESSURE	203	-1.83965095348079	1.67145165506689e-06
Males	GWAT	IAS	DMSO	G_M_IAS-G_M_DMSO	FACE DEVELOPMENT	60	-1.84214781314149	0.000402675392689617
Males	GWAT	IAS	DMSO	G_M_IAS-G_M_DMSO	NEURON PROJECTION ARBORIZATION	34	-1.8442306933271	0.0013107063386535
Males	GWAT	IAS	DMSO	G_M_IAS-G_M_DMSO	EPIDERMIS DEVELOPMENT	317	-1.84571831244726	1.44561901351019e-08
Males	GWAT	IAS	DMSO	G_M_IAS-G_M_DMSO	MUSCLE CELL DIFFERENTIATION	451	-1.84699538537311	2.99036270523385e-10
Males	GWAT	IAS	DMSO	G_M_IAS-G_M_DMSO	PROTEIN AUTOPHOSPHORYLATION	205	-1.85123516656176	8.96327787050042e-07
Males	GWAT	IAS	DMSO	G_M_IAS-G_M_DMSO	TRABECULA MORPHOGENESIS	53	-1.85139756283563	0.000486864164168234
Males	GWAT	IAS	DMSO	G_M_IAS-G_M_DMSO	PROTEIN PROCESSING	256	-1.85156023297347	9.17416372686215e-08
Males	GWAT	IAS	DMSO	G_M_IAS-G_M_DMSO	EMBRYONIC ORGAN DEVELOPMENT	486	-1.85308236159945	4.74271029853885e-11
Males	GWAT	IAS	DMSO	G_M_IAS-G_M_DMSO	EPITHELIAL CELL PROLIFERATION	478	-1.85384883731333	4.508447997973e-11
Males	GWAT	IAS	DMSO	G_M_IAS-G_M_DMSO	T-HELPER 1 CELL DIFFERENTIATION	28	-1.8542442607436	0.000903791840410376
Males	GWAT	IAS	DMSO	G_M_IAS-G_M_DMSO	RECEPTOR-MEDIATED ENDOCYTOSIS	271	-1.85693175893837	3.80451963666694e-08
Males	GWAT	IAS	DMSO	G_M_IAS-G_M_DMSO	ENDOCRINE PROCESS	100	-1.85696724278835	2.33878578198524e-05
Males	GWAT	IAS	DMSO	G_M_IAS-G_M_DMSO	REGULATION OF ENDOCYTOSIS	333	-1.85859084375912	5.63958234303031e-09
Males	GWAT	IAS	DMSO	G_M_IAS-G_M_DMSO	JNK CASCADE	178	-1.8615193170746	2.97982957588251e-06
Males	GWAT	IAS	DMSO	G_M_IAS-G_M_DMSO	BIOLOGICAL PROCESS INVOLVED IN INTRASPECIES INTERACTION BETWEEN ORGANISMS	66	-1.86356251064313	0.000136895057652255
Males	GWAT	IAS	DMSO	G_M_IAS-G_M_DMSO	NEUROMUSCULAR SYNAPTIC TRANSMISSION	32	-1.86372098645483	0.000646092108279399
Males	GWAT	IAS	DMSO	G_M_IAS-G_M_DMSO	PHAGOCYTOSIS	219	-1.87018539310428	3.0001054896115e-07
Males	GWAT	IAS	DMSO	G_M_IAS-G_M_DMSO	ALPHA-BETA T CELL ACTIVATION	192	-1.87083485173242	1.31849265811912e-06
Males	GWAT	IAS	DMSO	G_M_IAS-G_M_DMSO	SPINAL CORD DEVELOPMENT	78	-1.87640530703745	5.44313294932485e-05
Males	GWAT	IAS	DMSO	G_M_IAS-G_M_DMSO	SYMBIONT ENTRY INTO HOST	94	-1.87814089957991	2.50127149488942e-05
Males	GWAT	IAS	DMSO	G_M_IAS-G_M_DMSO	VOCALIZATION BEHAVIOR	20	-1.88244839803357	0.00144479342271548
Males	GWAT	IAS	DMSO	G_M_IAS-G_M_DMSO	GLYCOPROTEIN METABOLIC PROCESS	345	-1.88284052589344	2.65510764510158e-09
Males	GWAT	IAS	DMSO	G_M_IAS-G_M_DMSO	POSITIVE REGULATION OF DNA-BINDING TRANSCRIPTION FACTOR ACTIVITY	221	-1.88641820922826	2.95319627496603e-07
Males	GWAT	IAS	DMSO	G_M_IAS-G_M_DMSO	ADENYLATE CYCLASE-ACTIVATING G PROTEIN-COUPLED RECEPTOR SIGNALING PATHWAY	148	-1.88827601910528	1.25794209676166e-06
Males	GWAT	IAS	DMSO	G_M_IAS-G_M_DMSO	NEGATIVE REGULATION OF PROTEIN-CONTAINING COMPLEX ASSEMBLY	158	-1.89137995758645	1.97651067157538e-06
Males	GWAT	IAS	DMSO	G_M_IAS-G_M_DMSO	NEGATIVE ADAPTATION OF SIGNALING PATHWAY	28	-1.89455468872904	0.000543206011036085
Males	GWAT	IAS	DMSO	G_M_IAS-G_M_DMSO	GLAND MORPHOGENESIS	152	-1.90149035940004	1.40212567530648e-06
Males	GWAT	IAS	DMSO	G_M_IAS-G_M_DMSO	REGULATION OF MUSCLE CONTRACTION	162	-1.90174289331368	1.18625199901187e-06
Males	GWAT	IAS	DMSO	G_M_IAS-G_M_DMSO	RUFFLE ASSEMBLY	43	-1.90205147023573	9.84472708962295e-05
Males	GWAT	IAS	DMSO	G_M_IAS-G_M_DMSO	SKIN DEVELOPMENT	269	-1.90411513073285	6.05657430770584e-09
Males	GWAT	IAS	DMSO	G_M_IAS-G_M_DMSO	REGULATION OF EPITHELIAL CELL PROLIFERATION	401	-1.90756626391322	8.70904780539653e-11
Males	GWAT	IAS	DMSO	G_M_IAS-G_M_DMSO	NEGATIVE REGULATION OF GROWTH	239	-1.91224839984397	1.09659389588114e-08
Males	GWAT	IAS	DMSO	G_M_IAS-G_M_DMSO	REGULATION OF CELL-CELL ADHESION	485	-1.92231175795611	1.26491113248013e-12
Males	GWAT	IAS	DMSO	G_M_IAS-G_M_DMSO	PEPTIDYL-TYROSINE MODIFICATION	291	-1.92842232252254	3.64879546594726e-09
Males	GWAT	IAS	DMSO	G_M_IAS-G_M_DMSO	POSITIVE REGULATION OF VIRAL LIFE CYCLE	28	-1.93044703911759	0.00037772898300796
Males	GWAT	IAS	DMSO	G_M_IAS-G_M_DMSO	CELL-CELL JUNCTION ORGANIZATION	208	-1.93464440455212	5.7857523492144e-08
Males	GWAT	IAS	DMSO	G_M_IAS-G_M_DMSO	PEPTIDYL-TYROSINE DEPHOSPHORYLATION	34	-1.93521282333506	0.000438208151793129
Males	GWAT	IAS	DMSO	G_M_IAS-G_M_DMSO	ODONTOGENESIS OF DENTIN-CONTAINING TOOTH	80	-1.93567472153913	2.382584637883e-05
Males	GWAT	IAS	DMSO	G_M_IAS-G_M_DMSO	ORGAN GROWTH	201	-1.9374592513128	1.87058426660856e-07
Males	GWAT	IAS	DMSO	G_M_IAS-G_M_DMSO	REGULATION OF NATURAL KILLER CELL DIFFERENTIATION	17	-1.93769100345428	0.000647979450678395
Males	GWAT	IAS	DMSO	G_M_IAS-G_M_DMSO	ENDODERM DEVELOPMENT	70	-1.94513365135761	1.41936386532945e-05
Males	GWAT	IAS	DMSO	G_M_IAS-G_M_DMSO	EPITHELIAL CELL DEVELOPMENT	223	-1.94878492823082	3.49220617082136e-08
Males	GWAT	IAS	DMSO	G_M_IAS-G_M_DMSO	RETINA VASCULATURE DEVELOPMENT IN CAMERA-TYPE EYE	24	-1.95090099856186	0.000619416532237271
Males	GWAT	IAS	DMSO	G_M_IAS-G_M_DMSO	REGULATION OF PEPTIDYL-THREONINE PHOSPHORYLATION	48	-1.95146039826669	7.82126431016632e-05
Males	GWAT	IAS	DMSO	G_M_IAS-G_M_DMSO	NEURAL PRECURSOR CELL PROLIFERATION	202	-1.95723525592033	4.44161279325005e-08
Males	GWAT	IAS	DMSO	G_M_IAS-G_M_DMSO	REGULATION OF NEUROGENESIS	448	-1.95786679434403	3.15168490481098e-12
Males	GWAT	IAS	DMSO	G_M_IAS-G_M_DMSO	FOREBRAIN DEVELOPMENT	367	-1.96166487511511	3.18067216616661e-11
Males	GWAT	IAS	DMSO	G_M_IAS-G_M_DMSO	NEGATIVE REGULATION OF CELL ADHESION	307	-1.9648125575391	4.87195362169977e-11
Males	GWAT	IAS	DMSO	G_M_IAS-G_M_DMSO	POSITIVE REGULATION OF KINASE ACTIVITY	332	-1.96724636783478	1.49593367367516e-10
Males	GWAT	IAS	DMSO	G_M_IAS-G_M_DMSO	APOPTOTIC PROCESS INVOLVED IN MORPHOGENESIS	30	-1.969686520254	0.00016093602686706
Males	GWAT	IAS	DMSO	G_M_IAS-G_M_DMSO	STEM CELL PROLIFERATION	130	-1.97415012449153	7.68270120052859e-07
Males	GWAT	IAS	DMSO	G_M_IAS-G_M_DMSO	HINDBRAIN MORPHOGENESIS	57	-1.97511583286062	2.58241288329909e-05
Males	GWAT	IAS	DMSO	G_M_IAS-G_M_DMSO	REGULATION OF MAP KINASE ACTIVITY	162	-1.9766324244798	1.24712717334322e-07
[truncated: 2,452 more rows]
