# Supplementary material for: Preconception exposures of female mice to a panel of metabolic disruptors induce sexually dimorphic metabolic perturbations in their offspring
Source: Front Endocrinol (Lausanne). 2026 Apr 2;17:1787973. doi: 10.3389/fendo.2026.1787973 (PMC13082944; doi:10.3389/fendo.2026.1787973)
Supplement: Supplementary file 1 [file Supplementaryfile1.zip › Data Sheet 1_updated/Supplementary Data 25.csv]

Sex	Tissue	Condition a	Condition b	Condition contrast	Gene subset	N	N gene subset	bMCW test type	bMCW BI type	Observed bMCW_BI	N expected-by-chance bMCW_BIs	Pupper value	Plower value
Females	GWAT	5TBT	DMSO	G_F_5TBT-G_F_DMSO	Whole transcriptome	24528	24528	Approximated	bMCW_wBI	-0.155483802776468	10000	1	0
Females	GWAT	5TBT	DMSO	G_F_5TBT-G_F_DMSO	L1	24528	185	Approximated	bMCW_sBI	-0.150935925285246	10000	0.9585	0.0415
Females	GWAT	5TBT	DMSO	G_F_5TBT-G_F_DMSO	L2	24528	4060	Approximated	bMCW_sBI	-0.189641728715138	10000	1	0
Females	GWAT	5TBT	DMSO	G_F_5TBT-G_F_DMSO	H1	24528	11648	Approximated	bMCW_sBI	-0.176640433165434	10000	1	0
Females	GWAT	5TBT	DMSO	G_F_5TBT-G_F_DMSO	H2	24528	9564	Approximated	bMCW_sBI	0.0162641150357443	10000	0	1
Females	GWAT	5TBT	DMSO	G_F_5TBT-G_F_DMSO	H3	24528	161	Approximated	bMCW_sBI	0.134651108907027	10000	0	1
Females	GWAT	5TBT	DMSO	G_F_5TBT-G_F_DMSO	chr1	24528	1500	Approximated	bMCW_sBI	-0.120014270594585	10000	0.9968	0.0032
Females	GWAT	5TBT	DMSO	G_F_5TBT-G_F_DMSO	chr2	24528	1860	Approximated	bMCW_sBI	-0.0687409510491486	10000	0.184	0.816
Females	GWAT	5TBT	DMSO	G_F_5TBT-G_F_DMSO	chr3	24528	1206	Approximated	bMCW_sBI	-0.139012467286772	10000	0.9998	2e-04
Females	GWAT	5TBT	DMSO	G_F_5TBT-G_F_DMSO	chr4	24528	1516	Approximated	bMCW_sBI	-0.063411811906945	10000	0.1262	0.8738
Females	GWAT	5TBT	DMSO	G_F_5TBT-G_F_DMSO	chr5	24528	1488	Approximated	bMCW_sBI	-0.0880332689333909	10000	0.7073	0.2927
Females	GWAT	5TBT	DMSO	G_F_5TBT-G_F_DMSO	chr6	24528	1307	Approximated	bMCW_sBI	-0.0833423891490444	10000	0.5936	0.4064
Females	GWAT	5TBT	DMSO	G_F_5TBT-G_F_DMSO	chr7	24528	1787	Approximated	bMCW_sBI	0.00822930908404718	10000	0	1
Females	GWAT	5TBT	DMSO	G_F_5TBT-G_F_DMSO	chr8	24528	1317	Approximated	bMCW_sBI	-0.0419906739842077	10000	0.0091	0.9909
Females	GWAT	5TBT	DMSO	G_F_5TBT-G_F_DMSO	chr9	24528	1314	Approximated	bMCW_sBI	-0.0747851470476232	10000	0.3707	0.6293
Females	GWAT	5TBT	DMSO	G_F_5TBT-G_F_DMSO	chr10	24528	1169	Approximated	bMCW_sBI	-0.0939901258053793	10000	0.8019	0.1981
Females	GWAT	5TBT	DMSO	G_F_5TBT-G_F_DMSO	chr11	24528	1889	Approximated	bMCW_sBI	-0.0422796982889585	10000	9e-04	0.9991
Females	GWAT	5TBT	DMSO	G_F_5TBT-G_F_DMSO	chr12	24528	938	Approximated	bMCW_sBI	-0.128720060620855	10000	0.9955	0.0045
Females	GWAT	5TBT	DMSO	G_F_5TBT-G_F_DMSO	chr13	24528	999	Approximated	bMCW_sBI	-0.156090836352187	10000	1	0
Females	GWAT	5TBT	DMSO	G_F_5TBT-G_F_DMSO	chr14	24528	885	Approximated	bMCW_sBI	-0.137545218147214	10000	0.999	0.001
Females	GWAT	5TBT	DMSO	G_F_5TBT-G_F_DMSO	chr15	24528	1000	Approximated	bMCW_sBI	-0.0668382129554487	10000	0.2393	0.7607
Females	GWAT	5TBT	DMSO	G_F_5TBT-G_F_DMSO	chr16	24528	755	Approximated	bMCW_sBI	-0.109767272741233	10000	0.9326	0.0674
Females	GWAT	5TBT	DMSO	G_F_5TBT-G_F_DMSO	chr17	24528	1190	Approximated	bMCW_sBI	-0.0125826585674276	10000	1e-04	0.9999
Females	GWAT	5TBT	DMSO	G_F_5TBT-G_F_DMSO	chr18	24528	715	Approximated	bMCW_sBI	-0.154987323710173	10000	1	0
Females	GWAT	5TBT	DMSO	G_F_5TBT-G_F_DMSO	chr19	24528	836	Approximated	bMCW_sBI	-0.0302307785654744	10000	0.0086	0.9914
Females	GWAT	5TBT	DMSO	G_F_5TBT-G_F_DMSO	chrX	24528	857	Approximated	bMCW_sBI	-0.13520913928255	10000	0.9979	0.0021
Females	GWAT	50TBT	DMSO	G_F_50TBT-G_F_DMSO	Whole transcriptome	25130	25130	Approximated	bMCW_wBI	0.309295230912818	10000	0	1
Females	GWAT	50TBT	DMSO	G_F_50TBT-G_F_DMSO	L1	25130	189	Approximated	bMCW_sBI	0.114217114656482	10000	0.8475	0.1525
Females	GWAT	50TBT	DMSO	G_F_50TBT-G_F_DMSO	L2	25130	4188	Approximated	bMCW_sBI	0.0797419385385897	10000	1	0
Females	GWAT	50TBT	DMSO	G_F_50TBT-G_F_DMSO	H1	25130	11939	Approximated	bMCW_sBI	0.156607584999507	10000	1	0
Females	GWAT	50TBT	DMSO	G_F_50TBT-G_F_DMSO	H2	25130	9779	Approximated	bMCW_sBI	0.286874024937836	10000	0	1
Females	GWAT	50TBT	DMSO	G_F_50TBT-G_F_DMSO	H3	25130	159	Approximated	bMCW_sBI	0.303549312860883	10000	3e-04	0.9997
Females	GWAT	50TBT	DMSO	G_F_50TBT-G_F_DMSO	chr1	25130	1561	Approximated	bMCW_sBI	0.11072923558978	10000	0.9998	2e-04
Females	GWAT	50TBT	DMSO	G_F_50TBT-G_F_DMSO	chr2	25130	1921	Approximated	bMCW_sBI	0.186004802439427	10000	0.0246	0.9754
Females	GWAT	50TBT	DMSO	G_F_50TBT-G_F_DMSO	chr3	25130	1243	Approximated	bMCW_sBI	0.125842192306128	10000	0.9801	0.0199
Females	GWAT	50TBT	DMSO	G_F_50TBT-G_F_DMSO	chr4	25130	1552	Approximated	bMCW_sBI	0.157567569912883	10000	0.5607	0.4393
Females	GWAT	50TBT	DMSO	G_F_50TBT-G_F_DMSO	chr5	25130	1525	Approximated	bMCW_sBI	0.177873696220789	10000	0.1013	0.8987
Females	GWAT	50TBT	DMSO	G_F_50TBT-G_F_DMSO	chr6	25130	1340	Approximated	bMCW_sBI	0.115053480985335	10000	0.9982	0.0018
Females	GWAT	50TBT	DMSO	G_F_50TBT-G_F_DMSO	chr7	25130	1826	Approximated	bMCW_sBI	0.230462207511314	10000	0	1
Females	GWAT	50TBT	DMSO	G_F_50TBT-G_F_DMSO	chr8	25130	1339	Approximated	bMCW_sBI	0.192150379813881	10000	0.0121	0.9879
Females	GWAT	50TBT	DMSO	G_F_50TBT-G_F_DMSO	chr9	25130	1348	Approximated	bMCW_sBI	0.179964475167895	10000	0.0823	0.9177
Females	GWAT	50TBT	DMSO	G_F_50TBT-G_F_DMSO	chr10	25130	1195	Approximated	bMCW_sBI	0.144754422657075	10000	0.8	0.2
Females	GWAT	50TBT	DMSO	G_F_50TBT-G_F_DMSO	chr11	25130	1918	Approximated	bMCW_sBI	0.199014528114477	10000	0.0013	0.9987
Females	GWAT	50TBT	DMSO	G_F_50TBT-G_F_DMSO	chr12	25130	955	Approximated	bMCW_sBI	0.105829754691452	10000	0.998	0.002
Females	GWAT	50TBT	DMSO	G_F_50TBT-G_F_DMSO	chr13	25130	1026	Approximated	bMCW_sBI	0.1337038759294	10000	0.9177	0.0823
Females	GWAT	50TBT	DMSO	G_F_50TBT-G_F_DMSO	chr14	25130	900	Approximated	bMCW_sBI	0.0970463411285113	10000	0.9992	8e-04
Females	GWAT	50TBT	DMSO	G_F_50TBT-G_F_DMSO	chr15	25130	1030	Approximated	bMCW_sBI	0.173434411540759	10000	0.1815	0.8185
Females	GWAT	50TBT	DMSO	G_F_50TBT-G_F_DMSO	chr16	25130	782	Approximated	bMCW_sBI	0.128015197126436	10000	0.9288	0.0712
Females	GWAT	50TBT	DMSO	G_F_50TBT-G_F_DMSO	chr17	25130	1220	Approximated	bMCW_sBI	0.211612698775631	10000	5e-04	0.9995
Females	GWAT	50TBT	DMSO	G_F_50TBT-G_F_DMSO	chr18	25130	721	Approximated	bMCW_sBI	0.0972424250399095	10000	0.9975	0.0025
Females	GWAT	50TBT	DMSO	G_F_50TBT-G_F_DMSO	chr19	25130	854	Approximated	bMCW_sBI	0.162556965422558	10000	0.3857	0.6143
Females	GWAT	50TBT	DMSO	G_F_50TBT-G_F_DMSO	chrX	25130	874	Approximated	bMCW_sBI	0.109718466476809	10000	0.9943	0.0057
Females	GWAT	IAS	DMSO	G_F_IAS-G_F_DMSO	Whole transcriptome	24829	24829	Approximated	bMCW_wBI	-0.183031677309121	10000	1	0
Females	GWAT	IAS	DMSO	G_F_IAS-G_F_DMSO	L1	24829	186	Approximated	bMCW_sBI	-0.168330765407177	10000	0.9639	0.0361
Females	GWAT	IAS	DMSO	G_F_IAS-G_F_DMSO	L2	24829	4140	Approximated	bMCW_sBI	-0.120485897856743	10000	0.9901	0.0099
Females	GWAT	IAS	DMSO	G_F_IAS-G_F_DMSO	H1	24829	11792	Approximated	bMCW_sBI	-0.133267004034939	10000	0.9953	0.0047
Females	GWAT	IAS	DMSO	G_F_IAS-G_F_DMSO	H2	24829	9650	Approximated	bMCW_sBI	-0.1075531839533	10000	0.14	0.86
Females	GWAT	IAS	DMSO	G_F_IAS-G_F_DMSO	H3	24829	159	Approximated	bMCW_sBI	-0.0344847214281177	10000	0.1052	0.8948
Females	GWAT	IAS	DMSO	G_F_IAS-G_F_DMSO	chr1	24829	1543	Approximated	bMCW_sBI	-0.102693442241306	10000	0.7202	0.2798
Females	GWAT	IAS	DMSO	G_F_IAS-G_F_DMSO	chr2	24829	1890	Approximated	bMCW_sBI	-0.0910840430152118	10000	0.3717	0.6283
Females	GWAT	IAS	DMSO	G_F_IAS-G_F_DMSO	chr3	24829	1231	Approximated	bMCW_sBI	-0.109693206063964	10000	0.8286	0.1714
Females	GWAT	IAS	DMSO	G_F_IAS-G_F_DMSO	chr4	24829	1524	Approximated	bMCW_sBI	-0.0921715145532019	10000	0.435	0.565
Females	GWAT	IAS	DMSO	G_F_IAS-G_F_DMSO	chr5	24829	1510	Approximated	bMCW_sBI	-0.0874921790099964	10000	0.3155	0.6845
Females	GWAT	IAS	DMSO	G_F_IAS-G_F_DMSO	chr6	24829	1324	Approximated	bMCW_sBI	-0.095693168617688	10000	0.5434	0.4566
Females	GWAT	IAS	DMSO	G_F_IAS-G_F_DMSO	chr7	24829	1797	Approximated	bMCW_sBI	-0.0702345016360917	10000	0.0315	0.9685
Females	GWAT	IAS	DMSO	G_F_IAS-G_F_DMSO	chr8	24829	1314	Approximated	bMCW_sBI	-0.0961811611210835	10000	0.5587	0.4413
Females	GWAT	IAS	DMSO	G_F_IAS-G_F_DMSO	chr9	24829	1336	Approximated	bMCW_sBI	-0.0830745230975047	10000	0.2441	0.7559
Females	GWAT	IAS	DMSO	G_F_IAS-G_F_DMSO	chr10	24829	1191	Approximated	bMCW_sBI	-0.0936789892170149	10000	0.4993	0.5007
Females	GWAT	IAS	DMSO	G_F_IAS-G_F_DMSO	chr11	24829	1893	Approximated	bMCW_sBI	-0.0896530075224308	10000	0.3391	0.6609
Females	GWAT	IAS	DMSO	G_F_IAS-G_F_DMSO	chr12	24829	943	Approximated	bMCW_sBI	-0.0924295832133559	10000	0.4791	0.5209
Females	GWAT	IAS	DMSO	G_F_IAS-G_F_DMSO	chr13	24829	1015	Approximated	bMCW_sBI	-0.0788889460493713	10000	0.2096	0.7904
Females	GWAT	IAS	DMSO	G_F_IAS-G_F_DMSO	chr14	24829	890	Approximated	bMCW_sBI	-0.101714963986378	10000	0.6652	0.3348
Females	GWAT	IAS	DMSO	G_F_IAS-G_F_DMSO	chr15	24829	1014	Approximated	bMCW_sBI	-0.115419586778016	10000	0.8909	0.1091
Females	GWAT	IAS	DMSO	G_F_IAS-G_F_DMSO	chr16	24829	774	Approximated	bMCW_sBI	-0.117613161089188	10000	0.8807	0.1193
Females	GWAT	IAS	DMSO	G_F_IAS-G_F_DMSO	chr17	24829	1212	Approximated	bMCW_sBI	-0.0739584361557092	10000	0.1093	0.8907
Females	GWAT	IAS	DMSO	G_F_IAS-G_F_DMSO	chr18	24829	722	Approximated	bMCW_sBI	-0.149043116490381	10000	0.9962	0.0038
Females	GWAT	IAS	DMSO	G_F_IAS-G_F_DMSO	chr19	24829	831	Approximated	bMCW_sBI	-0.0624528231764596	10000	0.0577	0.9423
Females	GWAT	IAS	DMSO	G_F_IAS-G_F_DMSO	chrX	24829	875	Approximated	bMCW_sBI	-0.125004310546784	10000	0.947	0.053
Females	GWAT	TWD	DMSO	G_F_TWD-G_F_DMSO	Whole transcriptome	24655	24655	Approximated	bMCW_wBI	-0.302502651450497	10000	1	0
Females	GWAT	TWD	DMSO	G_F_TWD-G_F_DMSO	L1	24655	182	Approximated	bMCW_sBI	-0.109504491315642	10000	0.1512	0.8488
Females	GWAT	TWD	DMSO	G_F_TWD-G_F_DMSO	L2	24655	4092	Approximated	bMCW_sBI	-0.190514071877458	10000	0.9983	0.0017
Females	GWAT	TWD	DMSO	G_F_TWD-G_F_DMSO	H1	24655	11707	Approximated	bMCW_sBI	-0.230863874646915	10000	1	0
Females	GWAT	TWD	DMSO	G_F_TWD-G_F_DMSO	H2	24655	9600	Approximated	bMCW_sBI	-0.158971590575239	10000	0	1
Females	GWAT	TWD	DMSO	G_F_TWD-G_F_DMSO	H3	24655	159	Approximated	bMCW_sBI	-0.00421308921318134	10000	3e-04	0.9997
Females	GWAT	TWD	DMSO	G_F_TWD-G_F_DMSO	chr1	24655	1519	Approximated	bMCW_sBI	-0.167054823700596	10000	0.7805	0.2195
Females	GWAT	TWD	DMSO	G_F_TWD-G_F_DMSO	chr2	24655	1886	Approximated	bMCW_sBI	-0.151751736150902	10000	0.3303	0.6697
Females	GWAT	TWD	DMSO	G_F_TWD-G_F_DMSO	chr3	24655	1211	Approximated	bMCW_sBI	-0.176183563351193	10000	0.9068	0.0932
Females	GWAT	TWD	DMSO	G_F_TWD-G_F_DMSO	chr4	24655	1510	Approximated	bMCW_sBI	-0.158511910097478	10000	0.5669	0.4331
Females	GWAT	TWD	DMSO	G_F_TWD-G_F_DMSO	chr5	24655	1494	Approximated	bMCW_sBI	-0.163324985745101	10000	0.6979	0.3021
Females	GWAT	TWD	DMSO	G_F_TWD-G_F_DMSO	chr6	24655	1321	Approximated	bMCW_sBI	-0.159737574649273	10000	0.6099	0.3901
Females	GWAT	TWD	DMSO	G_F_TWD-G_F_DMSO	chr7	24655	1799	Approximated	bMCW_sBI	-0.114671992756448	10000	7e-04	0.9993
Females	GWAT	TWD	DMSO	G_F_TWD-G_F_DMSO	chr8	24655	1321	Approximated	bMCW_sBI	-0.139800983645501	10000	0.1578	0.8422
Females	GWAT	TWD	DMSO	G_F_TWD-G_F_DMSO	chr9	24655	1332	Approximated	bMCW_sBI	-0.181103694828449	10000	0.9562	0.0438
Females	GWAT	TWD	DMSO	G_F_TWD-G_F_DMSO	chr10	24655	1174	Approximated	bMCW_sBI	-0.155892471724743	10000	0.5204	0.4796
Females	GWAT	TWD	DMSO	G_F_TWD-G_F_DMSO	chr11	24655	1896	Approximated	bMCW_sBI	-0.153126269482454	10000	0.3736	0.6264
Females	GWAT	TWD	DMSO	G_F_TWD-G_F_DMSO	chr12	24655	940	Approximated	bMCW_sBI	-0.142445601087692	10000	0.2576	0.7424
Females	GWAT	TWD	DMSO	G_F_TWD-G_F_DMSO	chr13	24655	1001	Approximated	bMCW_sBI	-0.173876961374374	10000	0.8682	0.1318
Females	GWAT	TWD	DMSO	G_F_TWD-G_F_DMSO	chr14	24655	885	Approximated	bMCW_sBI	-0.16732263870018	10000	0.7605	0.2395
Females	GWAT	TWD	DMSO	G_F_TWD-G_F_DMSO	chr15	24655	1000	Approximated	bMCW_sBI	-0.156688787232721	10000	0.5569	0.4431
Females	GWAT	TWD	DMSO	G_F_TWD-G_F_DMSO	chr16	24655	761	Approximated	bMCW_sBI	-0.153007682720037	10000	0.4911	0.5089
Females	GWAT	TWD	DMSO	G_F_TWD-G_F_DMSO	chr17	24655	1198	Approximated	bMCW_sBI	-0.123993331364078	10000	0.028	0.972
Females	GWAT	TWD	DMSO	G_F_TWD-G_F_DMSO	chr18	24655	715	Approximated	bMCW_sBI	-0.181643601274847	10000	0.9092	0.0908
Females	GWAT	TWD	DMSO	G_F_TWD-G_F_DMSO	chr19	24655	835	Approximated	bMCW_sBI	-0.12540861012524	10000	0.0712	0.9288
Females	GWAT	TWD	DMSO	G_F_TWD-G_F_DMSO	chrX	24655	857	Approximated	bMCW_sBI	-0.19417461419338	10000	0.9833	0.0167
Males	GWAT	5TBT	DMSO	G_M_5TBT-G_M_DMSO	Whole transcriptome	27028	27028	Approximated	bMCW_wBI	-0.111888212876754	10000	1	0
Males	GWAT	5TBT	DMSO	G_M_5TBT-G_M_DMSO	L1	27028	215	Approximated	bMCW_sBI	-0.0424395928483254	10000	0.3644	0.6356
Males	GWAT	5TBT	DMSO	G_M_5TBT-G_M_DMSO	L2	27028	4548	Approximated	bMCW_sBI	0.00138325817753737	10000	0	1
Males	GWAT	5TBT	DMSO	G_M_5TBT-G_M_DMSO	H1	27028	12821	Approximated	bMCW_sBI	-0.0651115497207575	10000	0.0398	0.9602
Males	GWAT	5TBT	DMSO	G_M_5TBT-G_M_DMSO	H2	27028	10440	Approximated	bMCW_sBI	-0.12368832778741	10000	1	0
Males	GWAT	5TBT	DMSO	G_M_5TBT-G_M_DMSO	H3	27028	160	Approximated	bMCW_sBI	-0.0556897879288272	10000	0.5062	0.4938
Males	GWAT	5TBT	DMSO	G_M_5TBT-G_M_DMSO	chr1	27028	1673	Approximated	bMCW_sBI	-0.0479073838290489	10000	0.2429	0.7571
Males	GWAT	5TBT	DMSO	G_M_5TBT-G_M_DMSO	chr2	27028	2068	Approximated	bMCW_sBI	-0.0728362862654364	10000	0.8746	0.1254
Males	GWAT	5TBT	DMSO	G_M_5TBT-G_M_DMSO	chr3	27028	1342	Approximated	bMCW_sBI	-0.0398233732469952	10000	0.1294	0.8706
Males	GWAT	5TBT	DMSO	G_M_5TBT-G_M_DMSO	chr4	27028	1677	Approximated	bMCW_sBI	-0.0484347332904833	10000	0.2522	0.7478
Males	GWAT	5TBT	DMSO	G_M_5TBT-G_M_DMSO	chr5	27028	1638	Approximated	bMCW_sBI	-0.103562677934566	10000	0.9997	3e-04
Males	GWAT	5TBT	DMSO	G_M_5TBT-G_M_DMSO	chr6	27028	1431	Approximated	bMCW_sBI	-0.0431589256497527	10000	0.1742	0.8258
Males	GWAT	5TBT	DMSO	G_M_5TBT-G_M_DMSO	chr7	27028	1941	Approximated	bMCW_sBI	-0.0750971290651944	10000	0.904	0.096
Males	GWAT	5TBT	DMSO	G_M_5TBT-G_M_DMSO	chr8	27028	1431	Approximated	bMCW_sBI	-0.0562664911523249	10000	0.4677	0.5323
Males	GWAT	5TBT	DMSO	G_M_5TBT-G_M_DMSO	chr9	27028	1471	Approximated	bMCW_sBI	-0.0642923910107513	10000	0.6761	0.3239
Males	GWAT	5TBT	DMSO	G_M_5TBT-G_M_DMSO	chr10	27028	1271	Approximated	bMCW_sBI	-0.0771369563306295	10000	0.8877	0.1123
Males	GWAT	5TBT	DMSO	G_M_5TBT-G_M_DMSO	chr11	27028	2036	Approximated	bMCW_sBI	-0.0743075119768958	10000	0.8999	0.1001
Males	GWAT	5TBT	DMSO	G_M_5TBT-G_M_DMSO	chr12	27028	1029	Approximated	bMCW_sBI	-0.0570397083067324	10000	0.4939	0.5061
Males	GWAT	5TBT	DMSO	G_M_5TBT-G_M_DMSO	chr13	27028	1113	Approximated	bMCW_sBI	-0.0214876550299667	10000	0.02	0.98
Males	GWAT	5TBT	DMSO	G_M_5TBT-G_M_DMSO	chr14	27028	989	Approximated	bMCW_sBI	-0.0574820043162661	10000	0.504	0.496
Males	GWAT	5TBT	DMSO	G_M_5TBT-G_M_DMSO	chr15	27028	1112	Approximated	bMCW_sBI	-0.0610701277489671	10000	0.5871	0.4129
Males	GWAT	5TBT	DMSO	G_M_5TBT-G_M_DMSO	chr16	27028	851	Approximated	bMCW_sBI	-0.0172674746268113	10000	0.0216	0.9784
Males	GWAT	5TBT	DMSO	G_M_5TBT-G_M_DMSO	chr17	27028	1309	Approximated	bMCW_sBI	-0.0618897248331763	10000	0.6096	0.3904
Males	GWAT	5TBT	DMSO	G_M_5TBT-G_M_DMSO	chr18	27028	787	Approximated	bMCW_sBI	-0.0791674071027961	10000	0.8616	0.1384
Males	GWAT	5TBT	DMSO	G_M_5TBT-G_M_DMSO	chr19	27028	898	Approximated	bMCW_sBI	-0.00145221351535594	10000	0.0017	0.9983
Males	GWAT	5TBT	DMSO	G_M_5TBT-G_M_DMSO	chrX	27028	961	Approximated	bMCW_sBI	-0.0236773726328781	10000	0.0351	0.9649
Males	GWAT	50TBT	DMSO	G_M_50TBT-G_M_DMSO	Whole transcriptome	27885	27885	Approximated	bMCW_wBI	-0.0222747212899426	10000	1	0
Males	GWAT	50TBT	DMSO	G_M_50TBT-G_M_DMSO	L1	27885	239	Approximated	bMCW_sBI	0.0227886247199775	10000	0.1845	0.8155
Males	GWAT	50TBT	DMSO	G_M_50TBT-G_M_DMSO	L2	27885	4804	Approximated	bMCW_sBI	0.0147187367993268	10000	0.001	0.999
Males	GWAT	50TBT	DMSO	G_M_50TBT-G_M_DMSO	H1	27885	13226	Approximated	bMCW_sBI	0.0261436423593048	10000	0	1
Males	GWAT	50TBT	DMSO	G_M_50TBT-G_M_DMSO	H2	27885	10630	Approximated	bMCW_sBI	-0.0779052852957879	10000	1	0
Males	GWAT	50TBT	DMSO	G_M_50TBT-G_M_DMSO	H3	27885	163	Approximated	bMCW_sBI	-0.040469085526821	10000	0.7414	0.2586
Males	GWAT	50TBT	DMSO	G_M_50TBT-G_M_DMSO	chr1	27885	1735	Approximated	bMCW_sBI	-0.0220243607474407	10000	0.783	0.217
Males	GWAT	50TBT	DMSO	G_M_50TBT-G_M_DMSO	chr2	27885	2135	Approximated	bMCW_sBI	-0.00763510753290067	10000	0.3692	0.6308
Males	GWAT	50TBT	DMSO	G_M_50TBT-G_M_DMSO	chr3	27885	1386	Approximated	bMCW_sBI	0.0140697748310141	10000	0.0486	0.9514
Males	GWAT	50TBT	DMSO	G_M_50TBT-G_M_DMSO	chr4	27885	1711	Approximated	bMCW_sBI	-0.00668971182310799	10000	0.3655	0.6345
Males	GWAT	50TBT	DMSO	G_M_50TBT-G_M_DMSO	chr5	27885	1688	Approximated	bMCW_sBI	-0.0185889680010004	10000	0.6951	0.3049
Males	GWAT	50TBT	DMSO	G_M_50TBT-G_M_DMSO	chr6	27885	1467	Approximated	bMCW_sBI	-0.0285352595040207	10000	0.8747	0.1253
Males	GWAT	50TBT	DMSO	G_M_50TBT-G_M_DMSO	chr7	27885	2015	Approximated	bMCW_sBI	-0.0492084350627973	10000	0.9979	0.0021
Males	GWAT	50TBT	DMSO	G_M_50TBT-G_M_DMSO	chr8	27885	1496	Approximated	bMCW_sBI	-0.000105400059609288	10000	0.2238	0.7762
Males	GWAT	50TBT	DMSO	G_M_50TBT-G_M_DMSO	chr9	27885	1482	Approximated	bMCW_sBI	-0.0251589751246074	10000	0.8167	0.1833
Males	GWAT	50TBT	DMSO	G_M_50TBT-G_M_DMSO	chr10	27885	1315	Approximated	bMCW_sBI	-0.0201979789313282	10000	0.7083	0.2917
Males	GWAT	50TBT	DMSO	G_M_50TBT-G_M_DMSO	chr11	27885	2074	Approximated	bMCW_sBI	-0.0130864837520306	10000	0.5465	0.4535
Males	GWAT	50TBT	DMSO	G_M_50TBT-G_M_DMSO	chr12	27885	1052	Approximated	bMCW_sBI	-0.0191102526791391	10000	0.6666	0.3334
Males	GWAT	50TBT	DMSO	G_M_50TBT-G_M_DMSO	chr13	27885	1166	Approximated	bMCW_sBI	-0.0261968106201045	10000	0.8084	0.1916
Males	GWAT	50TBT	DMSO	G_M_50TBT-G_M_DMSO	chr14	27885	1038	Approximated	bMCW_sBI	0.00179596680708911	10000	0.2307	0.7693
Males	GWAT	50TBT	DMSO	G_M_50TBT-G_M_DMSO	chr15	27885	1146	Approximated	bMCW_sBI	-0.01567482557977	10000	0.5995	0.4005
Males	GWAT	50TBT	DMSO	G_M_50TBT-G_M_DMSO	chr16	27885	872	Approximated	bMCW_sBI	0.0052685156110696	10000	0.1969	0.8031
Males	GWAT	50TBT	DMSO	G_M_50TBT-G_M_DMSO	chr17	27885	1364	Approximated	bMCW_sBI	0.0107740147073321	10000	0.0747	0.9253
Males	GWAT	50TBT	DMSO	G_M_50TBT-G_M_DMSO	chr18	27885	806	Approximated	bMCW_sBI	0.00888244019033994	10000	0.1631	0.8369
Males	GWAT	50TBT	DMSO	G_M_50TBT-G_M_DMSO	chr19	27885	918	Approximated	bMCW_sBI	0.0123106610113058	10000	0.1065	0.8935
Males	GWAT	50TBT	DMSO	G_M_50TBT-G_M_DMSO	chrX	27885	1019	Approximated	bMCW_sBI	0.0178438640121732	10000	0.0529	0.9471
Males	GWAT	IAS	DMSO	G_M_IAS-G_M_DMSO	Whole transcriptome	27142	27142	Approximated	bMCW_wBI	-0.085662631800947	10000	1	0
Males	GWAT	IAS	DMSO	G_M_IAS-G_M_DMSO	L1	27142	227	Approximated	bMCW_sBI	0.00364936795737259	10000	0.1123	0.8877
Males	GWAT	IAS	DMSO	G_M_IAS-G_M_DMSO	L2	27142	4597	Approximated	bMCW_sBI	0.0337086933450154	10000	0	1
Males	GWAT	IAS	DMSO	G_M_IAS-G_M_DMSO	H1	27142	12866	Approximated	bMCW_sBI	0.00992437459576371	10000	0	1
Males	GWAT	IAS	DMSO	G_M_IAS-G_M_DMSO	H2	27142	10453	Approximated	bMCW_sBI	-0.169319509553597	10000	1	0
Males	GWAT	IAS	DMSO	G_M_IAS-G_M_DMSO	H3	27142	163	Approximated	bMCW_sBI	-0.223559678735363	10000	1	0
Males	GWAT	IAS	DMSO	G_M_IAS-G_M_DMSO	chr1	27142	1680	Approximated	bMCW_sBI	-0.0312701354660294	10000	0.1723	0.8277
Males	GWAT	IAS	DMSO	G_M_IAS-G_M_DMSO	chr2	27142	2083	Approximated	bMCW_sBI	-0.0453550733704918	10000	0.5308	0.4692
Males	GWAT	IAS	DMSO	G_M_IAS-G_M_DMSO	chr3	27142	1353	Approximated	bMCW_sBI	0.0112770996426602	10000	1e-04	0.9999
Males	GWAT	IAS	DMSO	G_M_IAS-G_M_DMSO	chr4	27142	1676	Approximated	bMCW_sBI	-0.0635632459594856	10000	0.9214	0.0786
Males	GWAT	IAS	DMSO	G_M_IAS-G_M_DMSO	chr5	27142	1648	Approximated	bMCW_sBI	-0.0489753875739148	10000	0.6331	0.3669
Males	GWAT	IAS	DMSO	G_M_IAS-G_M_DMSO	chr6	27142	1444	Approximated	bMCW_sBI	-0.0293099808493583	10000	0.162	0.838
Males	GWAT	IAS	DMSO	G_M_IAS-G_M_DMSO	chr7	27142	1939	Approximated	bMCW_sBI	-0.0938211602581601	10000	1	0
Males	GWAT	IAS	DMSO	G_M_IAS-G_M_DMSO	chr8	27142	1460	Approximated	bMCW_sBI	-0.0332265363146601	10000	0.2314	0.7686
Males	GWAT	IAS	DMSO	G_M_IAS-G_M_DMSO	chr9	27142	1464	Approximated	bMCW_sBI	-0.0476231303102974	10000	0.6015	0.3985
Males	GWAT	IAS	DMSO	G_M_IAS-G_M_DMSO	chr10	27142	1270	Approximated	bMCW_sBI	-0.0656964267281359	10000	0.9117	0.0883
Males	GWAT	IAS	DMSO	G_M_IAS-G_M_DMSO	chr11	27142	2043	Approximated	bMCW_sBI	-0.0786797156941387	10000	0.9959	0.0041
Males	GWAT	IAS	DMSO	G_M_IAS-G_M_DMSO	chr12	27142	1028	Approximated	bMCW_sBI	-0.0137693304086221	10000	0.047	0.953
Males	GWAT	IAS	DMSO	G_M_IAS-G_M_DMSO	chr13	27142	1128	Approximated	bMCW_sBI	-0.0127363248997317	10000	0.0329	0.9671
Males	GWAT	IAS	DMSO	G_M_IAS-G_M_DMSO	chr14	27142	981	Approximated	bMCW_sBI	-0.0377889414101303	10000	0.3773	0.6227
Males	GWAT	IAS	DMSO	G_M_IAS-G_M_DMSO	chr15	27142	1115	Approximated	bMCW_sBI	-0.0627163063563778	10000	0.8637	0.1363
Males	GWAT	IAS	DMSO	G_M_IAS-G_M_DMSO	chr16	27142	850	Approximated	bMCW_sBI	-0.0319905767865301	10000	0.2776	0.7224
Males	GWAT	IAS	DMSO	G_M_IAS-G_M_DMSO	chr17	27142	1322	Approximated	bMCW_sBI	-0.0667453369881746	10000	0.9291	0.0709
Males	GWAT	IAS	DMSO	G_M_IAS-G_M_DMSO	chr18	27142	786	Approximated	bMCW_sBI	-0.0111517149472771	10000	0.0562	0.9438
Males	GWAT	IAS	DMSO	G_M_IAS-G_M_DMSO	chr19	27142	899	Approximated	bMCW_sBI	-0.0559392677595169	10000	0.7429	0.2571
Males	GWAT	IAS	DMSO	G_M_IAS-G_M_DMSO	chrX	27142	973	Approximated	bMCW_sBI	0.0182862713430696	10000	2e-04	0.9998
Males	GWAT	TWD	DMSO	G_M_TWD-G_M_DMSO	Whole transcriptome	28744	28744	Approximated	bMCW_wBI	0.201154418510665	10000	0	1
Males	GWAT	TWD	DMSO	G_M_TWD-G_M_DMSO	L1	28744	255	Approximated	bMCW_sBI	0.0496685433791925	10000	0.9233	0.0767
Males	GWAT	TWD	DMSO	G_M_TWD-G_M_DMSO	L2	28744	4989	Approximated	bMCW_sBI	0.0672372552949823	10000	1	0
Males	GWAT	TWD	DMSO	G_M_TWD-G_M_DMSO	H1	28744	13646	Approximated	bMCW_sBI	0.135695647309401	10000	0.2057	0.7943
Males	GWAT	TWD	DMSO	G_M_TWD-G_M_DMSO	H2	28744	10886	Approximated	bMCW_sBI	0.130439352571645	10000	0.1154	0.8846
Males	GWAT	TWD	DMSO	G_M_TWD-G_M_DMSO	H3	28744	167	Approximated	bMCW_sBI	0.169705667343656	10000	0.0607	0.9393
Males	GWAT	TWD	DMSO	G_M_TWD-G_M_DMSO	chr1	28744	1792	Approximated	bMCW_sBI	0.0730446377273462	10000	0.9894	0.0106
Males	GWAT	TWD	DMSO	G_M_TWD-G_M_DMSO	chr2	28744	2198	Approximated	bMCW_sBI	0.0879172844927399	10000	0.9179	0.0821
Males	GWAT	TWD	DMSO	G_M_TWD-G_M_DMSO	chr3	28744	1421	Approximated	bMCW_sBI	0.0848956306549848	10000	0.8828	0.1172
Males	GWAT	TWD	DMSO	G_M_TWD-G_M_DMSO	chr4	28744	1767	Approximated	bMCW_sBI	0.130029873622566	10000	0.0275	0.9725
Males	GWAT	TWD	DMSO	G_M_TWD-G_M_DMSO	chr5	28744	1768	Approximated	bMCW_sBI	0.117049056867923	10000	0.1557	0.8443
Males	GWAT	TWD	DMSO	G_M_TWD-G_M_DMSO	chr6	28744	1501	Approximated	bMCW_sBI	0.0695456202497375	10000	0.9907	0.0093
Males	GWAT	TWD	DMSO	G_M_TWD-G_M_DMSO	chr7	28744	2059	Approximated	bMCW_sBI	0.126126428925097	10000	0.0428	0.9572
Males	GWAT	TWD	DMSO	G_M_TWD-G_M_DMSO	chr8	28744	1534	Approximated	bMCW_sBI	0.131742621917384	10000	0.0238	0.9762
Males	GWAT	TWD	DMSO	G_M_TWD-G_M_DMSO	chr9	28744	1535	Approximated	bMCW_sBI	0.114067476786132	10000	0.2353	0.7647
Males	GWAT	TWD	DMSO	G_M_TWD-G_M_DMSO	chr10	28744	1372	Approximated	bMCW_sBI	0.0967200659638071	10000	0.6591	0.3409
Males	GWAT	TWD	DMSO	G_M_TWD-G_M_DMSO	chr11	28744	2120	Approximated	bMCW_sBI	0.120565165372491	10000	0.0967	0.9033
Males	GWAT	TWD	DMSO	G_M_TWD-G_M_DMSO	chr12	28744	1096	Approximated	bMCW_sBI	0.11182856986055	10000	0.294	0.706
Males	GWAT	TWD	DMSO	G_M_TWD-G_M_DMSO	chr13	28744	1213	Approximated	bMCW_sBI	0.0690331311988019	10000	0.9781	0.0219
Males	GWAT	TWD	DMSO	G_M_TWD-G_M_DMSO	chr14	28744	1094	Approximated	bMCW_sBI	0.104648411496799	10000	0.451	0.549
Males	GWAT	TWD	DMSO	G_M_TWD-G_M_DMSO	chr15	28744	1196	Approximated	bMCW_sBI	0.109467444195911	10000	0.3477	0.6523
Males	GWAT	TWD	DMSO	G_M_TWD-G_M_DMSO	chr16	28744	887	Approximated	bMCW_sBI	0.0897835385087838	10000	0.7444	0.2556
Males	GWAT	TWD	DMSO	G_M_TWD-G_M_DMSO	chr17	28744	1385	Approximated	bMCW_sBI	0.151752161148893	10000	5e-04	0.9995
Males	GWAT	TWD	DMSO	G_M_TWD-G_M_DMSO	chr18	28744	833	Approximated	bMCW_sBI	0.0811851427947626	10000	0.8561	0.1439
Males	GWAT	TWD	DMSO	G_M_TWD-G_M_DMSO	chr19	28744	927	Approximated	bMCW_sBI	0.109225656358916	10000	0.3643	0.6357
Males	GWAT	TWD	DMSO	G_M_TWD-G_M_DMSO	chrX	28744	1046	Approximated	bMCW_sBI	0.0487495650784126	10000	0.9993	7e-04
Females	Liver	5TBT	DMSO	L_F_5TBT-L_F_DMSO	Whole transcriptome	21805	21805	Approximated	bMCW_wBI	-0.238397708689347	10000	1	0
Females	Liver	5TBT	DMSO	L_F_5TBT-L_F_DMSO	L1	21805	163	Approximated	bMCW_sBI	-0.0684759046283944	10000	0.1229	0.8771
Females	Liver	5TBT	DMSO	L_F_5TBT-L_F_DMSO	L2	21805	3661	Approximated	bMCW_sBI	-0.21614658311964	10000	1	0
Females	Liver	5TBT	DMSO	L_F_5TBT-L_F_DMSO	H1	21805	10271	Approximated	bMCW_sBI	-0.246061902408731	10000	1	0
Females	Liver	5TBT	DMSO	L_F_5TBT-L_F_DMSO	H2	21805	8534	Approximated	bMCW_sBI	-0.0390103638813052	10000	0	1
Females	Liver	5TBT	DMSO	L_F_5TBT-L_F_DMSO	H3	21805	141	Approximated	bMCW_sBI	0.183131106967061	10000	0	1
Females	Liver	5TBT	DMSO	L_F_5TBT-L_F_DMSO	chr1	21805	1325	Approximated	bMCW_sBI	-0.162135253293164	10000	0.9949	0.0051
Females	Liver	5TBT	DMSO	L_F_5TBT-L_F_DMSO	chr2	21805	1651	Approximated	bMCW_sBI	-0.136337194028058	10000	0.8127	0.1873
Females	Liver	5TBT	DMSO	L_F_5TBT-L_F_DMSO	chr3	21805	1054	Approximated	bMCW_sBI	-0.174972563864453	10000	0.999	0.001
Females	Liver	5TBT	DMSO	L_F_5TBT-L_F_DMSO	chr4	21805	1390	Approximated	bMCW_sBI	-0.117067080567327	10000	0.3505	0.6495
Females	Liver	5TBT	DMSO	L_F_5TBT-L_F_DMSO	chr5	21805	1334	Approximated	bMCW_sBI	-0.144091766591572	10000	0.9124	0.0876
Females	Liver	5TBT	DMSO	L_F_5TBT-L_F_DMSO	chr6	21805	1156	Approximated	bMCW_sBI	-0.137456879847133	10000	0.8126	0.1874
Females	Liver	5TBT	DMSO	L_F_5TBT-L_F_DMSO	chr7	21805	1590	Approximated	bMCW_sBI	-0.0138497687364763	10000	0	1
Females	Liver	5TBT	DMSO	L_F_5TBT-L_F_DMSO	chr8	21805	1157	Approximated	bMCW_sBI	-0.102753342587812	10000	0.12	0.88
Females	Liver	5TBT	DMSO	L_F_5TBT-L_F_DMSO	chr9	21805	1160	Approximated	bMCW_sBI	-0.152709939817022	10000	0.9638	0.0362
Females	Liver	5TBT	DMSO	L_F_5TBT-L_F_DMSO	chr10	21805	1034	Approximated	bMCW_sBI	-0.139050973707483	10000	0.8321	0.1679
Females	Liver	5TBT	DMSO	L_F_5TBT-L_F_DMSO	chr11	21805	1695	Approximated	bMCW_sBI	-0.0948497078438377	10000	0.0158	0.9842
Females	Liver	5TBT	DMSO	L_F_5TBT-L_F_DMSO	chr12	21805	796	Approximated	bMCW_sBI	-0.168032619010033	10000	0.9908	0.0092
Females	Liver	5TBT	DMSO	L_F_5TBT-L_F_DMSO	chr13	21805	875	Approximated	bMCW_sBI	-0.170170027277103	10000	0.9953	0.0047
Females	Liver	5TBT	DMSO	L_F_5TBT-L_F_DMSO	chr14	21805	757	Approximated	bMCW_sBI	-0.127003430713937	10000	0.6036	0.3964
Females	Liver	5TBT	DMSO	L_F_5TBT-L_F_DMSO	chr15	21805	889	Approximated	bMCW_sBI	-0.0721023759488516	10000	0.0043	0.9957
Females	Liver	5TBT	DMSO	L_F_5TBT-L_F_DMSO	chr16	21805	680	Approximated	bMCW_sBI	-0.182775712600383	10000	0.9979	0.0021
Females	Liver	5TBT	DMSO	L_F_5TBT-L_F_DMSO	chr17	21805	1082	Approximated	bMCW_sBI	-0.049256636408889	10000	0	1
Females	Liver	5TBT	DMSO	L_F_5TBT-L_F_DMSO	chr18	21805	631	Approximated	bMCW_sBI	-0.173145877749501	10000	0.9878	0.0122
Females	Liver	5TBT	DMSO	L_F_5TBT-L_F_DMSO	chr19	21805	768	Approximated	bMCW_sBI	-0.0508872875965735	10000	4e-04	0.9996
Females	Liver	5TBT	DMSO	L_F_5TBT-L_F_DMSO	chrX	21805	781	Approximated	bMCW_sBI	-0.178141435798797	10000	0.9979	0.0021
Females	Liver	50TBT	DMSO	L_F_50TBT-L_F_DMSO	Whole transcriptome	21730	21730	Approximated	bMCW_wBI	-0.456189711868944	10000	1	0
Females	Liver	50TBT	DMSO	L_F_50TBT-L_F_DMSO	L1	21730	160	Approximated	bMCW_sBI	-0.201309149904159	10000	0.253	0.747
Females	Liver	50TBT	DMSO	L_F_50TBT-L_F_DMSO	L2	21730	3613	Approximated	bMCW_sBI	-0.324415771906675	10000	1	0
Females	Liver	50TBT	DMSO	L_F_50TBT-L_F_DMSO	H1	21730	10252	Approximated	bMCW_sBI	-0.392183300206062	10000	1	0
Females	Liver	50TBT	DMSO	L_F_50TBT-L_F_DMSO	H2	21730	8518	Approximated	bMCW_sBI	-0.17640897307571	10000	0	1
Females	Liver	50TBT	DMSO	L_F_50TBT-L_F_DMSO	H3	21730	140	Approximated	bMCW_sBI	0.000745267059525733	10000	0	1
Females	Liver	50TBT	DMSO	L_F_50TBT-L_F_DMSO	chr1	21730	1331	Approximated	bMCW_sBI	-0.282341676856883	10000	0.9997	3e-04
Females	Liver	50TBT	DMSO	L_F_50TBT-L_F_DMSO	chr2	21730	1641	Approximated	bMCW_sBI	-0.272953265074107	10000	0.9974	0.0026
Females	Liver	50TBT	DMSO	L_F_50TBT-L_F_DMSO	chr3	21730	1058	Approximated	bMCW_sBI	-0.265111248905374	10000	0.9738	0.0262
Females	Liver	50TBT	DMSO	L_F_50TBT-L_F_DMSO	chr4	21730	1382	Approximated	bMCW_sBI	-0.214647392099534	10000	0.0745	0.9255
Females	Liver	50TBT	DMSO	L_F_50TBT-L_F_DMSO	chr5	21730	1336	Approximated	bMCW_sBI	-0.257198279997868	10000	0.9301	0.0699
Females	Liver	50TBT	DMSO	L_F_50TBT-L_F_DMSO	chr6	21730	1160	Approximated	bMCW_sBI	-0.242140399387314	10000	0.6989	0.3011
Females	Liver	50TBT	DMSO	L_F_50TBT-L_F_DMSO	chr7	21730	1569	Approximated	bMCW_sBI	-0.125735350186041	10000	0	1
Females	Liver	50TBT	DMSO	L_F_50TBT-L_F_DMSO	chr8	21730	1162	Approximated	bMCW_sBI	-0.224385785009993	10000	0.2591	0.7409
Females	Liver	50TBT	DMSO	L_F_50TBT-L_F_DMSO	chr9	21730	1158	Approximated	bMCW_sBI	-0.26599970432896	10000	0.9822	0.0178
Females	Liver	50TBT	DMSO	L_F_50TBT-L_F_DMSO	chr10	21730	1029	Approximated	bMCW_sBI	-0.232438763051008	10000	0.4681	0.5319
Females	Liver	50TBT	DMSO	L_F_50TBT-L_F_DMSO	chr11	21730	1693	Approximated	bMCW_sBI	-0.213075958748536	10000	0.0278	0.9722
Females	Liver	50TBT	DMSO	L_F_50TBT-L_F_DMSO	chr12	21730	798	Approximated	bMCW_sBI	-0.278508309307831	10000	0.9931	0.0069
Females	Liver	50TBT	DMSO	L_F_50TBT-L_F_DMSO	chr13	21730	868	Approximated	bMCW_sBI	-0.274591647163848	10000	0.9901	0.0099
Females	Liver	50TBT	DMSO	L_F_50TBT-L_F_DMSO	chr14	21730	747	Approximated	bMCW_sBI	-0.261903664979094	10000	0.9392	0.0608
Females	Liver	50TBT	DMSO	L_F_50TBT-L_F_DMSO	chr15	21730	879	Approximated	bMCW_sBI	-0.184543037060156	10000	0.0022	0.9978
Females	Liver	50TBT	DMSO	L_F_50TBT-L_F_DMSO	chr16	21730	679	Approximated	bMCW_sBI	-0.278606152684614	10000	0.9897	0.0103
Females	Liver	50TBT	DMSO	L_F_50TBT-L_F_DMSO	chr17	21730	1084	Approximated	bMCW_sBI	-0.142135515793179	10000	0	1
Females	Liver	50TBT	DMSO	L_F_50TBT-L_F_DMSO	chr18	21730	621	Approximated	bMCW_sBI	-0.307943198750246	10000	0.9999	1e-04
Females	Liver	50TBT	DMSO	L_F_50TBT-L_F_DMSO	chr19	21730	768	Approximated	bMCW_sBI	-0.17798786539948	10000	0.0028	0.9972
Females	Liver	50TBT	DMSO	L_F_50TBT-L_F_DMSO	chrX	21730	767	Approximated	bMCW_sBI	-0.275891583225683	10000	0.9879	0.0121
Females	Liver	IAS	DMSO	L_F_IAS-L_F_DMSO	Whole transcriptome	21759	21759	Approximated	bMCW_wBI	-0.371465999194383	10000	1	0
Females	Liver	IAS	DMSO	L_F_IAS-L_F_DMSO	L1	21759	161	Approximated	bMCW_sBI	-0.13767251646626	10000	0.1282	0.8718
Females	Liver	IAS	DMSO	L_F_IAS-L_F_DMSO	L2	21759	3642	Approximated	bMCW_sBI	-0.270565583347817	10000	1	0
Females	Liver	IAS	DMSO	L_F_IAS-L_F_DMSO	H1	21759	10261	Approximated	bMCW_sBI	-0.301436805117388	10000	1	0
Females	Liver	IAS	DMSO	L_F_IAS-L_F_DMSO	H2	21759	8524	Approximated	bMCW_sBI	-0.15048799959289	10000	0	1
Females	Liver	IAS	DMSO	L_F_IAS-L_F_DMSO	H3	21759	141	Approximated	bMCW_sBI	0.0251877851602391	10000	0	1
Females	Liver	IAS	DMSO	L_F_IAS-L_F_DMSO	chr1	21759	1329	Approximated	bMCW_sBI	-0.219901263605414	10000	0.9687	0.0313
Females	Liver	IAS	DMSO	L_F_IAS-L_F_DMSO	chr2	21759	1651	Approximated	bMCW_sBI	-0.217190342443387	10000	0.9648	0.0352
Females	Liver	IAS	DMSO	L_F_IAS-L_F_DMSO	chr3	21759	1062	Approximated	bMCW_sBI	-0.238954959946847	10000	0.9984	0.0016
Females	Liver	IAS	DMSO	L_F_IAS-L_F_DMSO	chr4	21759	1375	Approximated	bMCW_sBI	-0.196371643542486	10000	0.6208	0.3792
Females	Liver	IAS	DMSO	L_F_IAS-L_F_DMSO	chr5	21759	1339	Approximated	bMCW_sBI	-0.19819200120682	10000	0.6666	0.3334
Females	Liver	IAS	DMSO	L_F_IAS-L_F_DMSO	chr6	21759	1149	Approximated	bMCW_sBI	-0.220782763967724	10000	0.9684	0.0316
Females	Liver	IAS	DMSO	L_F_IAS-L_F_DMSO	chr7	21759	1583	Approximated	bMCW_sBI	-0.0894064908462024	10000	0	1
Females	Liver	IAS	DMSO	L_F_IAS-L_F_DMSO	chr8	21759	1166	Approximated	bMCW_sBI	-0.18206733336846	10000	0.2927	0.7073
Females	Liver	IAS	DMSO	L_F_IAS-L_F_DMSO	chr9	21759	1159	Approximated	bMCW_sBI	-0.218894825649085	10000	0.9615	0.0385
Females	Liver	IAS	DMSO	L_F_IAS-L_F_DMSO	chr10	21759	1035	Approximated	bMCW_sBI	-0.186723731628207	10000	0.4185	0.5815
Females	Liver	IAS	DMSO	L_F_IAS-L_F_DMSO	chr11	21759	1689	Approximated	bMCW_sBI	-0.166916387583055	10000	0.0237	0.9763
Females	Liver	IAS	DMSO	L_F_IAS-L_F_DMSO	chr12	21759	792	Approximated	bMCW_sBI	-0.220754127745023	10000	0.9476	0.0524
Females	Liver	IAS	DMSO	L_F_IAS-L_F_DMSO	chr13	21759	876	Approximated	bMCW_sBI	-0.252937765029554	10000	0.9995	5e-04
Females	Liver	IAS	DMSO	L_F_IAS-L_F_DMSO	chr14	21759	749	Approximated	bMCW_sBI	-0.202167210399463	10000	0.7489	0.2511
Females	Liver	IAS	DMSO	L_F_IAS-L_F_DMSO	chr15	21759	880	Approximated	bMCW_sBI	-0.168902562528117	10000	0.1315	0.8685
Females	Liver	IAS	DMSO	L_F_IAS-L_F_DMSO	chr16	21759	675	Approximated	bMCW_sBI	-0.203141526364381	10000	0.757	0.243
Females	Liver	IAS	DMSO	L_F_IAS-L_F_DMSO	chr17	21759	1081	Approximated	bMCW_sBI	-0.130449125783496	10000	0	1
Females	Liver	IAS	DMSO	L_F_IAS-L_F_DMSO	chr18	21759	635	Approximated	bMCW_sBI	-0.215068960983925	10000	0.8928	0.1072
Females	Liver	IAS	DMSO	L_F_IAS-L_F_DMSO	chr19	21759	759	Approximated	bMCW_sBI	-0.123177190212615	10000	7e-04	0.9993
Females	Liver	IAS	DMSO	L_F_IAS-L_F_DMSO	chrX	21759	775	Approximated	bMCW_sBI	-0.220933328503378	10000	0.9463	0.0537
Females	Liver	TWD	DMSO	L_F_TWD-L_F_DMSO	Whole transcriptome	21928	21928	Approximated	bMCW_wBI	-0.313693479515472	10000	1	0
Females	Liver	TWD	DMSO	L_F_TWD-L_F_DMSO	L1	21928	163	Approximated	bMCW_sBI	-0.122810308500753	10000	0.2119	0.7881
Females	Liver	TWD	DMSO	L_F_TWD-L_F_DMSO	L2	21928	3652	Approximated	bMCW_sBI	-0.234570607672916	10000	1	0
Females	Liver	TWD	DMSO	L_F_TWD-L_F_DMSO	H1	21928	10356	Approximated	bMCW_sBI	-0.288597969824759	10000	1	0
Females	Liver	TWD	DMSO	L_F_TWD-L_F_DMSO	H2	21928	8587	Approximated	bMCW_sBI	-0.104521981173762	10000	0	1
Females	Liver	TWD	DMSO	L_F_TWD-L_F_DMSO	H3	21928	141	Approximated	bMCW_sBI	0.0287299260410035	10000	2e-04	0.9998
Females	Liver	TWD	DMSO	L_F_TWD-L_F_DMSO	chr1	21928	1334	Approximated	bMCW_sBI	-0.191224602641181	10000	0.9708	0.0292
Females	Liver	TWD	DMSO	L_F_TWD-L_F_DMSO	chr2	21928	1659	Approximated	bMCW_sBI	-0.184480431397767	10000	0.9477	0.0523
Females	Liver	TWD	DMSO	L_F_TWD-L_F_DMSO	chr3	21928	1067	Approximated	bMCW_sBI	-0.183426524735675	10000	0.911	0.089
Females	Liver	TWD	DMSO	L_F_TWD-L_F_DMSO	chr4	21928	1383	Approximated	bMCW_sBI	-0.146844732131819	10000	0.1635	0.8365
Females	Liver	TWD	DMSO	L_F_TWD-L_F_DMSO	chr5	21928	1330	Approximated	bMCW_sBI	-0.182521002579343	10000	0.9133	0.0867
Females	Liver	TWD	DMSO	L_F_TWD-L_F_DMSO	chr6	21928	1169	Approximated	bMCW_sBI	-0.156430552901479	10000	0.3849	0.6151
Females	Liver	TWD	DMSO	L_F_TWD-L_F_DMSO	chr7	21928	1611	Approximated	bMCW_sBI	-0.0600743721126412	10000	0	1
Females	Liver	TWD	DMSO	L_F_TWD-L_F_DMSO	chr8	21928	1167	Approximated	bMCW_sBI	-0.149882806297889	10000	0.2432	0.7568
Females	Liver	TWD	DMSO	L_F_TWD-L_F_DMSO	chr9	21928	1168	Approximated	bMCW_sBI	-0.183903082729278	10000	0.9156	0.0844
Females	Liver	TWD	DMSO	L_F_TWD-L_F_DMSO	chr10	21928	1044	Approximated	bMCW_sBI	-0.195908241427368	10000	0.9797	0.0203
Females	Liver	TWD	DMSO	L_F_TWD-L_F_DMSO	chr11	21928	1697	Approximated	bMCW_sBI	-0.139281061902968	10000	0.0367	0.9633
Females	Liver	TWD	DMSO	L_F_TWD-L_F_DMSO	chr12	21928	813	Approximated	bMCW_sBI	-0.210184995633062	10000	0.9953	0.0047
Females	Liver	TWD	DMSO	L_F_TWD-L_F_DMSO	chr13	21928	884	Approximated	bMCW_sBI	-0.205350976457595	10000	0.9919	0.0081
Females	Liver	TWD	DMSO	L_F_TWD-L_F_DMSO	chr14	21928	759	Approximated	bMCW_sBI	-0.188299717816875	10000	0.9213	0.0787
Females	Liver	TWD	DMSO	L_F_TWD-L_F_DMSO	chr15	21928	891	Approximated	bMCW_sBI	-0.136620070691973	10000	0.1065	0.8935
Females	Liver	TWD	DMSO	L_F_TWD-L_F_DMSO	chr16	21928	680	Approximated	bMCW_sBI	-0.170229520346481	10000	0.6909	0.3091
Females	Liver	TWD	DMSO	L_F_TWD-L_F_DMSO	chr17	21928	1095	Approximated	bMCW_sBI	-0.109388760857322	10000	0.001	0.999
Females	Liver	TWD	DMSO	L_F_TWD-L_F_DMSO	chr18	21928	631	Approximated	bMCW_sBI	-0.219563737648945	10000	0.9969	0.0031
Females	Liver	TWD	DMSO	L_F_TWD-L_F_DMSO	chr19	21928	773	Approximated	bMCW_sBI	-0.116830589252945	10000	0.0154	0.9846
Females	Liver	TWD	DMSO	L_F_TWD-L_F_DMSO	chrX	21928	773	Approximated	bMCW_sBI	-0.178884283093059	10000	0.8336	0.1664
Males	Liver	5TBT	DMSO	L_M_5TBT-L_M_DMSO	Whole transcriptome	21105	21105	Approximated	bMCW_wBI	0.190397863803318	10000	0	1
Males	Liver	5TBT	DMSO	L_M_5TBT-L_M_DMSO	L1	21105	150	Approximated	bMCW_sBI	0.109113588993763	10000	0.3888	0.6112
Males	Liver	5TBT	DMSO	L_M_5TBT-L_M_DMSO	L2	21105	3463	Approximated	bMCW_sBI	0.190707120155108	10000	0	1
Males	Liver	5TBT	DMSO	L_M_5TBT-L_M_DMSO	H1	21105	9964	Approximated	bMCW_sBI	0.196163577161965	10000	0	1
Males	Liver	5TBT	DMSO	L_M_5TBT-L_M_DMSO	H2	21105	8336	Approximated	bMCW_sBI	0.0167044358351453	10000	1	0
Males	Liver	5TBT	DMSO	L_M_5TBT-L_M_DMSO	H3	21105	139	Approximated	bMCW_sBI	-0.195083180460765	10000	1	0
Males	Liver	5TBT	DMSO	L_M_5TBT-L_M_DMSO	chr1	21105	1277	Approximated	bMCW_sBI	0.141557743371982	10000	0.0036	0.9964
Males	Liver	5TBT	DMSO	L_M_5TBT-L_M_DMSO	chr2	21105	1584	Approximated	bMCW_sBI	0.109465224773394	10000	0.2285	0.7715
Males	Liver	5TBT	DMSO	L_M_5TBT-L_M_DMSO	chr3	21105	1012	Approximated	bMCW_sBI	0.141473703216443	10000	0.0068	0.9932
Males	Liver	5TBT	DMSO	L_M_5TBT-L_M_DMSO	chr4	21105	1352	Approximated	bMCW_sBI	0.110857718078234	10000	0.2176	0.7824
Males	Liver	5TBT	DMSO	L_M_5TBT-L_M_DMSO	chr5	21105	1302	Approximated	bMCW_sBI	0.125114079021217	10000	0.0435	0.9565
Males	Liver	5TBT	DMSO	L_M_5TBT-L_M_DMSO	chr6	21105	1128	Approximated	bMCW_sBI	0.102177688032685	10000	0.3955	0.6045
Males	Liver	5TBT	DMSO	L_M_5TBT-L_M_DMSO	chr7	21105	1541	Approximated	bMCW_sBI	0.0111506056806122	10000	1	0
Males	Liver	5TBT	DMSO	L_M_5TBT-L_M_DMSO	chr8	21105	1135	Approximated	bMCW_sBI	0.0867113415639131	10000	0.7465	0.2535
Males	Liver	5TBT	DMSO	L_M_5TBT-L_M_DMSO	chr9	21105	1128	Approximated	bMCW_sBI	0.118871578605014	10000	0.1071	0.8929
Males	Liver	5TBT	DMSO	L_M_5TBT-L_M_DMSO	chr10	21105	1018	Approximated	bMCW_sBI	0.0677530854446869	10000	0.9508	0.0492
Males	Liver	5TBT	DMSO	L_M_5TBT-L_M_DMSO	chr11	21105	1638	Approximated	bMCW_sBI	0.0734660361505801	10000	0.9665	0.0335
Males	Liver	5TBT	DMSO	L_M_5TBT-L_M_DMSO	chr12	21105	772	Approximated	bMCW_sBI	0.124393468294179	10000	0.0893	0.9107
Males	Liver	5TBT	DMSO	L_M_5TBT-L_M_DMSO	chr13	21105	833	Approximated	bMCW_sBI	0.157864160696421	10000	6e-04	0.9994
Males	Liver	5TBT	DMSO	L_M_5TBT-L_M_DMSO	chr14	21105	735	Approximated	bMCW_sBI	0.130787282605201	10000	0.0519	0.9481
Males	Liver	5TBT	DMSO	L_M_5TBT-L_M_DMSO	chr15	21105	854	Approximated	bMCW_sBI	0.0653855991688071	10000	0.9493	0.0507
Males	Liver	5TBT	DMSO	L_M_5TBT-L_M_DMSO	chr16	21105	644	Approximated	bMCW_sBI	0.105988281733883	10000	0.3353	0.6647
Males	Liver	5TBT	DMSO	L_M_5TBT-L_M_DMSO	chr17	21105	1055	Approximated	bMCW_sBI	0.0452305618801472	10000	0.9987	0.0013
Males	Liver	5TBT	DMSO	L_M_5TBT-L_M_DMSO	chr18	21105	616	Approximated	bMCW_sBI	0.115900699853098	10000	0.1902	0.8098
Males	Liver	5TBT	DMSO	L_M_5TBT-L_M_DMSO	chr19	21105	745	Approximated	bMCW_sBI	0.0436497015263091	10000	0.9934	0.0066
Males	Liver	5TBT	DMSO	L_M_5TBT-L_M_DMSO	chrX	21105	736	Approximated	bMCW_sBI	0.135479204339964	10000	0.0281	0.9719
Males	Liver	50TBT	DMSO	L_M_50TBT-L_M_DMSO	Whole transcriptome	21269	21269	Approximated	bMCW_wBI	0.367779673554084	10000	0	1
Males	Liver	50TBT	DMSO	L_M_50TBT-L_M_DMSO	L1	21269	146	Approximated	bMCW_sBI	0.106852417157265	10000	0.9582	0.0418
Males	Liver	50TBT	DMSO	L_M_50TBT-L_M_DMSO	L2	21269	3485	Approximated	bMCW_sBI	0.246352785706198	10000	0	1
Males	Liver	50TBT	DMSO	L_M_50TBT-L_M_DMSO	H1	21269	10050	Approximated	bMCW_sBI	0.281993228783596	10000	0	1
Males	Liver	50TBT	DMSO	L_M_50TBT-L_M_DMSO	H2	21269	8394	Approximated	bMCW_sBI	0.17149063617567	10000	1	0
Males	Liver	50TBT	DMSO	L_M_50TBT-L_M_DMSO	H3	21269	141	Approximated	bMCW_sBI	-0.0591323222458975	10000	1	0
Males	Liver	50TBT	DMSO	L_M_50TBT-L_M_DMSO	chr1	21269	1294	Approximated	bMCW_sBI	0.199233254445342	10000	0.2621	0.7379
Males	Liver	50TBT	DMSO	L_M_50TBT-L_M_DMSO	chr2	21269	1601	Approximated	bMCW_sBI	0.214391873465424	10000	0.0452	0.9548
Males	Liver	50TBT	DMSO	L_M_50TBT-L_M_DMSO	chr3	21269	1041	Approximated	bMCW_sBI	0.228516597144897	10000	0.0085	0.9915
Males	Liver	50TBT	DMSO	L_M_50TBT-L_M_DMSO	chr4	21269	1357	Approximated	bMCW_sBI	0.191684685845713	10000	0.4628	0.5372
Males	Liver	50TBT	DMSO	L_M_50TBT-L_M_DMSO	chr5	21269	1307	Approximated	bMCW_sBI	0.193863881508453	10000	0.3918	0.6082
Males	Liver	50TBT	DMSO	L_M_50TBT-L_M_DMSO	chr6	21269	1126	Approximated	bMCW_sBI	0.198586486537143	10000	0.2751	0.7249
Males	Liver	50TBT	DMSO	L_M_50TBT-L_M_DMSO	chr7	21269	1542	Approximated	bMCW_sBI	0.149415032645931	10000	0.9986	0.0014
Males	Liver	50TBT	DMSO	L_M_50TBT-L_M_DMSO	chr8	21269	1147	Approximated	bMCW_sBI	0.173292439664623	10000	0.8313	0.1687
Males	Liver	50TBT	DMSO	L_M_50TBT-L_M_DMSO	chr9	21269	1141	Approximated	bMCW_sBI	0.194906975780181	10000	0.3585	0.6415
Males	Liver	50TBT	DMSO	L_M_50TBT-L_M_DMSO	chr10	21269	1023	Approximated	bMCW_sBI	0.133363933131765	10000	0.9992	8e-04
Males	Liver	50TBT	DMSO	L_M_50TBT-L_M_DMSO	chr11	21269	1657	Approximated	bMCW_sBI	0.19576624506281	10000	0.3713	0.6287
Males	Liver	50TBT	DMSO	L_M_50TBT-L_M_DMSO	chr12	21269	779	Approximated	bMCW_sBI	0.184848440135944	10000	0.5544	0.4456
Males	Liver	50TBT	DMSO	L_M_50TBT-L_M_DMSO	chr13	21269	850	Approximated	bMCW_sBI	0.243874798402174	10000	0.0014	0.9986
Males	Liver	50TBT	DMSO	L_M_50TBT-L_M_DMSO	chr14	21269	728	Approximated	bMCW_sBI	0.204666880081245	10000	0.1964	0.8036
Males	Liver	50TBT	DMSO	L_M_50TBT-L_M_DMSO	chr15	21269	867	Approximated	bMCW_sBI	0.202029558901582	10000	0.2164	0.7836
Males	Liver	50TBT	DMSO	L_M_50TBT-L_M_DMSO	chr16	21269	655	Approximated	bMCW_sBI	0.148407998536124	10000	0.9652	0.0348
Males	Liver	50TBT	DMSO	L_M_50TBT-L_M_DMSO	chr17	21269	1052	Approximated	bMCW_sBI	0.145316628114116	10000	0.9947	0.0053
Males	Liver	50TBT	DMSO	L_M_50TBT-L_M_DMSO	chr18	21269	615	Approximated	bMCW_sBI	0.193738340302972	10000	0.3732	0.6268
Males	Liver	50TBT	DMSO	L_M_50TBT-L_M_DMSO	chr19	21269	750	Approximated	bMCW_sBI	0.163985801686249	10000	0.8739	0.1261
Males	Liver	50TBT	DMSO	L_M_50TBT-L_M_DMSO	chrX	21269	737	Approximated	bMCW_sBI	0.222875341055075	10000	0.0389	0.9611
Males	Liver	IAS	DMSO	L_M_IAS-L_M_DMSO	Whole transcriptome	20874	20874	Approximated	bMCW_wBI	-0.557589878019184	10000	1	0
Males	Liver	IAS	DMSO	L_M_IAS-L_M_DMSO	L1	20874	146	Approximated	bMCW_sBI	-0.109538004207415	10000	0	1
Males	Liver	IAS	DMSO	L_M_IAS-L_M_DMSO	L2	20874	3394	Approximated	bMCW_sBI	-0.245188334916948	10000	0	1
Males	Liver	IAS	DMSO	L_M_IAS-L_M_DMSO	H1	20874	9826	Approximated	bMCW_sBI	-0.376615994602165	10000	0.9937	0.0063
Males	Liver	IAS	DMSO	L_M_IAS-L_M_DMSO	H2	20874	8304	Approximated	bMCW_sBI	-0.374964655974739	10000	1	0
Males	Liver	IAS	DMSO	L_M_IAS-L_M_DMSO	H3	20874	138	Approximated	bMCW_sBI	-0.345383171046954	10000	0.937	0.063
Males	Liver	IAS	DMSO	L_M_IAS-L_M_DMSO	chr1	20874	1268	Approximated	bMCW_sBI	-0.270283710619548	10000	0.1129	0.8871
Males	Liver	IAS	DMSO	L_M_IAS-L_M_DMSO	chr2	20874	1586	Approximated	bMCW_sBI	-0.310554572085963	10000	0.9506	0.0494
Males	Liver	IAS	DMSO	L_M_IAS-L_M_DMSO	chr3	20874	1013	Approximated	bMCW_sBI	-0.273087141318399	10000	0.218	0.782
Males	Liver	IAS	DMSO	L_M_IAS-L_M_DMSO	chr4	20874	1333	Approximated	bMCW_sBI	-0.263521417765368	10000	0.0358	0.9642
Males	Liver	IAS	DMSO	L_M_IAS-L_M_DMSO	chr5	20874	1296	Approximated	bMCW_sBI	-0.295551528629628	10000	0.7101	0.2899
Males	Liver	IAS	DMSO	L_M_IAS-L_M_DMSO	chr6	20874	1108	Approximated	bMCW_sBI	-0.2922861505387	10000	0.6468	0.3532
Males	Liver	IAS	DMSO	L_M_IAS-L_M_DMSO	chr7	20874	1530	Approximated	bMCW_sBI	-0.283339890569719	10000	0.3117	0.6883
Males	Liver	IAS	DMSO	L_M_IAS-L_M_DMSO	chr8	20874	1117	Approximated	bMCW_sBI	-0.283802095203749	10000	0.4297	0.5703
Males	Liver	IAS	DMSO	L_M_IAS-L_M_DMSO	chr9	20874	1119	Approximated	bMCW_sBI	-0.291221923164142	10000	0.6178	0.3822
Males	Liver	IAS	DMSO	L_M_IAS-L_M_DMSO	chr10	20874	1001	Approximated	bMCW_sBI	-0.307618414764778	10000	0.9139	0.0861
Males	Liver	IAS	DMSO	L_M_IAS-L_M_DMSO	chr11	20874	1629	Approximated	bMCW_sBI	-0.297080367246939	10000	0.7164	0.2836
Males	Liver	IAS	DMSO	L_M_IAS-L_M_DMSO	chr12	20874	753	Approximated	bMCW_sBI	-0.289754825949398	10000	0.6239	0.3761
Males	Liver	IAS	DMSO	L_M_IAS-L_M_DMSO	chr13	20874	818	Approximated	bMCW_sBI	-0.302285395440678	10000	0.8424	0.1576
Males	Liver	IAS	DMSO	L_M_IAS-L_M_DMSO	chr14	20874	719	Approximated	bMCW_sBI	-0.25352581323005	10000	0.0558	0.9442
Males	Liver	IAS	DMSO	L_M_IAS-L_M_DMSO	chr15	20874	846	Approximated	bMCW_sBI	-0.266463718666933	10000	0.1559	0.8441
Males	Liver	IAS	DMSO	L_M_IAS-L_M_DMSO	chr16	20874	649	Approximated	bMCW_sBI	-0.264833338956808	10000	0.1728	0.8272
Males	Liver	IAS	DMSO	L_M_IAS-L_M_DMSO	chr17	20874	1044	Approximated	bMCW_sBI	-0.279248833184849	10000	0.3347	0.6653
Males	Liver	IAS	DMSO	L_M_IAS-L_M_DMSO	chr18	20874	590	Approximated	bMCW_sBI	-0.301844479923043	10000	0.8237	0.1763
Males	Liver	IAS	DMSO	L_M_IAS-L_M_DMSO	chr19	20874	735	Approximated	bMCW_sBI	-0.312339937681807	10000	0.9387	0.0613
Males	Liver	IAS	DMSO	L_M_IAS-L_M_DMSO	chrX	20874	720	Approximated	bMCW_sBI	-0.278489063291276	10000	0.3846	0.6154
Males	Liver	TWD	DMSO	L_M_TWD-L_M_DMSO	Whole transcriptome	20834	20834	Approximated	bMCW_wBI	-0.48144699139246	10000	1	0
Males	Liver	TWD	DMSO	L_M_TWD-L_M_DMSO	L1	20834	142	Approximated	bMCW_sBI	-0.226029764446481	10000	0.3558	0.6442
Males	Liver	TWD	DMSO	L_M_TWD-L_M_DMSO	L2	20834	3365	Approximated	bMCW_sBI	-0.287035940519948	10000	0.9971	0.0029
Males	Liver	TWD	DMSO	L_M_TWD-L_M_DMSO	H1	20834	9833	Approximated	bMCW_sBI	-0.337024284953113	10000	1	0
Males	Liver	TWD	DMSO	L_M_TWD-L_M_DMSO	H2	20834	8293	Approximated	bMCW_sBI	-0.282012734058538	10000	4e-04	0.9996
Males	Liver	TWD	DMSO	L_M_TWD-L_M_DMSO	H3	20834	136	Approximated	bMCW_sBI	-0.326792939986772	10000	0.9737	0.0263
Males	Liver	TWD	DMSO	L_M_TWD-L_M_DMSO	chr1	20834	1264	Approximated	bMCW_sBI	-0.266795530694754	10000	0.8944	0.1056
Males	Liver	TWD	DMSO	L_M_TWD-L_M_DMSO	chr2	20834	1580	Approximated	bMCW_sBI	-0.273611783402183	10000	0.9645	0.0355
Males	Liver	TWD	DMSO	L_M_TWD-L_M_DMSO	chr3	20834	1003	Approximated	bMCW_sBI	-0.283427737737949	10000	0.989	0.011
Males	Liver	TWD	DMSO	L_M_TWD-L_M_DMSO	chr4	20834	1328	Approximated	bMCW_sBI	-0.187936097778487	10000	0	1
Males	Liver	TWD	DMSO	L_M_TWD-L_M_DMSO	chr5	20834	1290	Approximated	bMCW_sBI	-0.257272037368415	10000	0.7228	0.2772
Males	Liver	TWD	DMSO	L_M_TWD-L_M_DMSO	chr6	20834	1093	Approximated	bMCW_sBI	-0.262634395897611	10000	0.832	0.168
Males	Liver	TWD	DMSO	L_M_TWD-L_M_DMSO	chr7	20834	1525	Approximated	bMCW_sBI	-0.244194277649642	10000	0.3404	0.6596
Males	Liver	TWD	DMSO	L_M_TWD-L_M_DMSO	chr8	20834	1130	Approximated	bMCW_sBI	-0.232495660793812	10000	0.1695	0.8305
Males	Liver	TWD	DMSO	L_M_TWD-L_M_DMSO	chr9	20834	1107	Approximated	bMCW_sBI	-0.250307702524784	10000	0.5741	0.4259
Males	Liver	TWD	DMSO	L_M_TWD-L_M_DMSO	chr10	20834	1003	Approximated	bMCW_sBI	-0.272884096934593	10000	0.9462	0.0538
Males	Liver	TWD	DMSO	L_M_TWD-L_M_DMSO	chr11	20834	1636	Approximated	bMCW_sBI	-0.249766528188816	10000	0.4743	0.5257
Males	Liver	TWD	DMSO	L_M_TWD-L_M_DMSO	chr12	20834	750	Approximated	bMCW_sBI	-0.246297905618417	10000	0.5191	0.4809
Males	Liver	TWD	DMSO	L_M_TWD-L_M_DMSO	chr13	20834	830	Approximated	bMCW_sBI	-0.250500097798083	10000	0.6046	0.3954
Males	Liver	TWD	DMSO	L_M_TWD-L_M_DMSO	chr14	20834	723	Approximated	bMCW_sBI	-0.223494304376462	10000	0.1353	0.8647
Males	Liver	TWD	DMSO	L_M_TWD-L_M_DMSO	chr15	20834	844	Approximated	bMCW_sBI	-0.211484401981641	10000	0.0278	0.9722
Males	Liver	TWD	DMSO	L_M_TWD-L_M_DMSO	chr16	20834	642	Approximated	bMCW_sBI	-0.254428376966555	10000	0.6857	0.3143
Males	Liver	TWD	DMSO	L_M_TWD-L_M_DMSO	chr17	20834	1032	Approximated	bMCW_sBI	-0.208829000874256	10000	0.0111	0.9889
Males	Liver	TWD	DMSO	L_M_TWD-L_M_DMSO	chr18	20834	598	Approximated	bMCW_sBI	-0.281570889272505	10000	0.9598	0.0402
Males	Liver	TWD	DMSO	L_M_TWD-L_M_DMSO	chr19	20834	744	Approximated	bMCW_sBI	-0.227142753923056	10000	0.1775	0.8225
Males	Liver	TWD	DMSO	L_M_TWD-L_M_DMSO	chrX	20834	712	Approximated	bMCW_sBI	-0.266761275802273	10000	0.8652	0.1348
