# Supplementary material for: Preconception exposures of female mice to a panel of metabolic disruptors induce sexually dimorphic metabolic perturbations in their offspring
Source: Front Endocrinol (Lausanne). 2026 Apr 2;17:1787973. doi: 10.3389/fendo.2026.1787973 (PMC13082944; doi:10.3389/fendo.2026.1787973)
Supplement: Supplementary file 1 [file Supplementaryfile1.zip › Data Sheet 1_updated/Supplementary Data 19.csv]

GO_ID	GO name	GO name capitals underscore	GO name capitals
GO:0000001	mitochondrion inheritance	MITOCHONDRION_INHERITANCE	MITOCHONDRION INHERITANCE
GO:0000002	mitochondrial genome maintenance	MITOCHONDRIAL_GENOME_MAINTENANCE	MITOCHONDRIAL GENOME MAINTENANCE
GO:0000006	high-affinity zinc transmembrane transporter activity	HIGH_AFFINITY_ZINC_TRANSMEMBRANE_TRANSPORTER_ACTIVITY	HIGH-AFFINITY ZINC TRANSMEMBRANE TRANSPORTER ACTIVITY
GO:0000007	low-affinity zinc ion transmembrane transporter activity	LOW_AFFINITY_ZINC_ION_TRANSMEMBRANE_TRANSPORTER_ACTIVITY	LOW-AFFINITY ZINC ION TRANSMEMBRANE TRANSPORTER ACTIVITY
GO:0000009	alpha-1,6-mannosyltransferase activity	ALPHA_16_MANNOSYLTRANSFERASE_ACTIVITY	ALPHA-1,6-MANNOSYLTRANSFERASE ACTIVITY
GO:0000010	heptaprenyl diphosphate synthase activity	HEPTAPRENYL_DIPHOSPHATE_SYNTHASE_ACTIVITY	HEPTAPRENYL DIPHOSPHATE SYNTHASE ACTIVITY
GO:0000011	vacuole inheritance	VACUOLE_INHERITANCE	VACUOLE INHERITANCE
GO:0000012	single strand break repair	SINGLE_STRAND_BREAK_REPAIR	SINGLE STRAND BREAK REPAIR
GO:0000014	single-stranded DNA endodeoxyribonuclease activity	SINGLE_STRANDED_DNA_ENDODEOXYRIBONUCLEASE_ACTIVITY	SINGLE-STRANDED DNA ENDODEOXYRIBONUCLEASE ACTIVITY
GO:0000015	phosphopyruvate hydratase complex	PHOSPHOPYRUVATE_HYDRATASE_COMPLEX	PHOSPHOPYRUVATE HYDRATASE COMPLEX
GO:0000016	lactase activity	LACTASE_ACTIVITY	LACTASE ACTIVITY
GO:0000017	alpha-glucoside transport	ALPHA_GLUCOSIDE_TRANSPORT	ALPHA-GLUCOSIDE TRANSPORT
GO:0000018	regulation of DNA recombination	REGULATION_OF_DNA_RECOMBINATION	REGULATION OF DNA RECOMBINATION
GO:0000019	regulation of mitotic recombination	REGULATION_OF_MITOTIC_RECOMBINATION	REGULATION OF MITOTIC RECOMBINATION
GO:0000022	mitotic spindle elongation	MITOTIC_SPINDLE_ELONGATION	MITOTIC SPINDLE ELONGATION
GO:0000023	maltose metabolic process	MALTOSE_METABOLIC_PROCESS	MALTOSE METABOLIC PROCESS
GO:0000024	maltose biosynthetic process	MALTOSE_BIOSYNTHETIC_PROCESS	MALTOSE BIOSYNTHETIC PROCESS
GO:0000025	maltose catabolic process	MALTOSE_CATABOLIC_PROCESS	MALTOSE CATABOLIC PROCESS
GO:0000026	alpha-1,2-mannosyltransferase activity	ALPHA_12_MANNOSYLTRANSFERASE_ACTIVITY	ALPHA-1,2-MANNOSYLTRANSFERASE ACTIVITY
GO:0000027	ribosomal large subunit assembly	RIBOSOMAL_LARGE_SUBUNIT_ASSEMBLY	RIBOSOMAL LARGE SUBUNIT ASSEMBLY
GO:0000028	ribosomal small subunit assembly	RIBOSOMAL_SMALL_SUBUNIT_ASSEMBLY	RIBOSOMAL SMALL SUBUNIT ASSEMBLY
GO:0000030	mannosyltransferase activity	MANNOSYLTRANSFERASE_ACTIVITY	MANNOSYLTRANSFERASE ACTIVITY
GO:0000031	mannosylphosphate transferase activity	MANNOSYLPHOSPHATE_TRANSFERASE_ACTIVITY	MANNOSYLPHOSPHATE TRANSFERASE ACTIVITY
GO:0000032	cell wall mannoprotein biosynthetic process	CELL_WALL_MANNOPROTEIN_BIOSYNTHETIC_PROCESS	CELL WALL MANNOPROTEIN BIOSYNTHETIC PROCESS
GO:0000033	alpha-1,3-mannosyltransferase activity	ALPHA_13_MANNOSYLTRANSFERASE_ACTIVITY	ALPHA-1,3-MANNOSYLTRANSFERASE ACTIVITY
GO:0000034	adenine deaminase activity	ADENINE_DEAMINASE_ACTIVITY	ADENINE DEAMINASE ACTIVITY
GO:0000035	acyl binding	ACYL_BINDING	ACYL BINDING
GO:0000036	acyl carrier activity	ACYL_CARRIER_ACTIVITY	ACYL CARRIER ACTIVITY
GO:0000038	very long-chain fatty acid metabolic process	VERY_LONG_CHAIN_FATTY_ACID_METABOLIC_PROCESS	VERY LONG-CHAIN FATTY ACID METABOLIC PROCESS
GO:0000041	transition metal ion transport	TRANSITION_METAL_ION_TRANSPORT	TRANSITION METAL ION TRANSPORT
GO:0000045	autophagosome assembly	AUTOPHAGOSOME_ASSEMBLY	AUTOPHAGOSOME ASSEMBLY
GO:0000048	peptidyltransferase activity	PEPTIDYLTRANSFERASE_ACTIVITY	PEPTIDYLTRANSFERASE ACTIVITY
GO:0000049	tRNA binding	TRNA_BINDING	TRNA BINDING
GO:0000050	urea cycle	UREA_CYCLE	UREA CYCLE
GO:0000052	citrulline metabolic process	CITRULLINE_METABOLIC_PROCESS	CITRULLINE METABOLIC PROCESS
GO:0000053	argininosuccinate metabolic process	ARGININOSUCCINATE_METABOLIC_PROCESS	ARGININOSUCCINATE METABOLIC PROCESS
GO:0000054	ribosomal subunit export from nucleus	RIBOSOMAL_SUBUNIT_EXPORT_FROM_NUCLEUS	RIBOSOMAL SUBUNIT EXPORT FROM NUCLEUS
GO:0000055	ribosomal large subunit export from nucleus	RIBOSOMAL_LARGE_SUBUNIT_EXPORT_FROM_NUCLEUS	RIBOSOMAL LARGE SUBUNIT EXPORT FROM NUCLEUS
GO:0000056	ribosomal small subunit export from nucleus	RIBOSOMAL_SMALL_SUBUNIT_EXPORT_FROM_NUCLEUS	RIBOSOMAL SMALL SUBUNIT EXPORT FROM NUCLEUS
GO:0000062	fatty-acyl-CoA binding	FATTY_ACYL_COA_BINDING	FATTY-ACYL-COA BINDING
GO:0000064	L-ornithine transmembrane transporter activity	L_ORNITHINE_TRANSMEMBRANE_TRANSPORTER_ACTIVITY	L-ORNITHINE TRANSMEMBRANE TRANSPORTER ACTIVITY
GO:0000070	mitotic sister chromatid segregation	MITOTIC_SISTER_CHROMATID_SEGREGATION	MITOTIC SISTER CHROMATID SEGREGATION
GO:0000073	initial mitotic spindle pole body separation	INITIAL_MITOTIC_SPINDLE_POLE_BODY_SEPARATION	INITIAL MITOTIC SPINDLE POLE BODY SEPARATION
GO:0000075	cell cycle checkpoint signaling	CELL_CYCLE_CHECKPOINT_SIGNALING	CELL CYCLE CHECKPOINT SIGNALING
GO:0000076	DNA replication checkpoint signaling	DNA_REPLICATION_CHECKPOINT_SIGNALING	DNA REPLICATION CHECKPOINT SIGNALING
GO:0000077	DNA damage checkpoint signaling	DNA_DAMAGE_CHECKPOINT_SIGNALING	DNA DAMAGE CHECKPOINT SIGNALING
GO:0000079	regulation of cyclin-dependent protein serine/threonine kinase activity	REGULATION_OF_CYCLIN_DEPENDENT_PROTEIN_SERINE_THREONINE_KINASE_ACTIVITY	REGULATION OF CYCLIN-DEPENDENT PROTEIN SERINE/THREONINE KINASE ACTIVITY
GO:0000079	regulation of cyclin-dependent protein serine/threonine kinase activity	REGULATION_OF_CYCLIN_DEPENDENT_PROTEIN_KINASE_ACTIVITY	REGULATION OF CYCLIN-DEPENDENT PROTEIN SERINE/THREONINE KINASE ACTIVITY
GO:0000080	mitotic G1 phase	MITOTIC_G1_PHASE	MITOTIC G1 PHASE
GO:0000082	G1/S transition of mitotic cell cycle	G1_S_TRANSITION_OF_MITOTIC_CELL_CYCLE	G1/S TRANSITION OF MITOTIC CELL CYCLE
GO:0000084	mitotic S phase	MITOTIC_S_PHASE	MITOTIC S PHASE
GO:0000085	mitotic G2 phase	MITOTIC_G2_PHASE	MITOTIC G2 PHASE
GO:0000086	G2/M transition of mitotic cell cycle	G2_M_TRANSITION_OF_MITOTIC_CELL_CYCLE	G2/M TRANSITION OF MITOTIC CELL CYCLE
GO:0000087	mitotic M phase	MITOTIC_M_PHASE	MITOTIC M PHASE
GO:0000088	mitotic prophase	MITOTIC_PROPHASE	MITOTIC PROPHASE
GO:0000089	mitotic metaphase	MITOTIC_METAPHASE	MITOTIC METAPHASE
GO:0000090	mitotic anaphase	MITOTIC_ANAPHASE	MITOTIC ANAPHASE
GO:0000091	mitotic anaphase A	MITOTIC_ANAPHASE_A	MITOTIC ANAPHASE A
GO:0000092	mitotic anaphase B	MITOTIC_ANAPHASE_B	MITOTIC ANAPHASE B
GO:0000093	mitotic telophase	MITOTIC_TELOPHASE	MITOTIC TELOPHASE
GO:0000095	S-adenosyl-L-methionine transmembrane transporter activity	S_ADENOSYL_L_METHIONINE_TRANSMEMBRANE_TRANSPORTER_ACTIVITY	S-ADENOSYL-L-METHIONINE TRANSMEMBRANE TRANSPORTER ACTIVITY
GO:0000096	sulfur amino acid metabolic process	SULFUR_AMINO_ACID_METABOLIC_PROCESS	SULFUR AMINO ACID METABOLIC PROCESS
GO:0000097	sulfur amino acid biosynthetic process	SULFUR_AMINO_ACID_BIOSYNTHETIC_PROCESS	SULFUR AMINO ACID BIOSYNTHETIC PROCESS
GO:0000098	sulfur amino acid catabolic process	SULFUR_AMINO_ACID_CATABOLIC_PROCESS	SULFUR AMINO ACID CATABOLIC PROCESS
GO:0000099	sulfur amino acid transmembrane transporter activity	SULFUR_AMINO_ACID_TRANSMEMBRANE_TRANSPORTER_ACTIVITY	SULFUR AMINO ACID TRANSMEMBRANE TRANSPORTER ACTIVITY
GO:0000100	S-methylmethionine transmembrane transporter activity	S_METHYLMETHIONINE_TRANSMEMBRANE_TRANSPORTER_ACTIVITY	S-METHYLMETHIONINE TRANSMEMBRANE TRANSPORTER ACTIVITY
GO:0000101	sulfur amino acid transport	SULFUR_AMINO_ACID_TRANSPORT	SULFUR AMINO ACID TRANSPORT
GO:0000102	L-methionine secondary active transmembrane transporter activity	L_METHIONINE_SECONDARY_ACTIVE_TRANSMEMBRANE_TRANSPORTER_ACTIVITY	L-METHIONINE SECONDARY ACTIVE TRANSMEMBRANE TRANSPORTER ACTIVITY
GO:0000103	sulfate assimilation	SULFATE_ASSIMILATION	SULFATE ASSIMILATION
GO:0000104	succinate dehydrogenase activity	SUCCINATE_DEHYDROGENASE_ACTIVITY	SUCCINATE DEHYDROGENASE ACTIVITY
GO:0000105	L-histidine biosynthetic process	L_HISTIDINE_BIOSYNTHETIC_PROCESS	L-HISTIDINE BIOSYNTHETIC PROCESS
GO:0000107	imidazoleglycerol-phosphate synthase activity	IMIDAZOLEGLYCEROL_PHOSPHATE_SYNTHASE_ACTIVITY	IMIDAZOLEGLYCEROL-PHOSPHATE SYNTHASE ACTIVITY
GO:0000109	nucleotide-excision repair complex	NUCLEOTIDE_EXCISION_REPAIR_COMPLEX	NUCLEOTIDE-EXCISION REPAIR COMPLEX
GO:0000110	nucleotide-excision repair factor 1 complex	NUCLEOTIDE_EXCISION_REPAIR_FACTOR_1_COMPLEX	NUCLEOTIDE-EXCISION REPAIR FACTOR 1 COMPLEX
GO:0000111	nucleotide-excision repair factor 2 complex	NUCLEOTIDE_EXCISION_REPAIR_FACTOR_2_COMPLEX	NUCLEOTIDE-EXCISION REPAIR FACTOR 2 COMPLEX
GO:0000112	nucleotide-excision repair factor 3 complex	NUCLEOTIDE_EXCISION_REPAIR_FACTOR_3_COMPLEX	NUCLEOTIDE-EXCISION REPAIR FACTOR 3 COMPLEX
GO:0000113	nucleotide-excision repair factor 4 complex	NUCLEOTIDE_EXCISION_REPAIR_FACTOR_4_COMPLEX	NUCLEOTIDE-EXCISION REPAIR FACTOR 4 COMPLEX
GO:0000118	histone deacetylase complex	HISTONE_DEACETYLASE_COMPLEX	HISTONE DEACETYLASE COMPLEX
GO:0000120	RNA polymerase I transcription regulator complex	RNA_POLYMERASE_I_TRANSCRIPTION_REGULATOR_COMPLEX	RNA POLYMERASE I TRANSCRIPTION REGULATOR COMPLEX
GO:0000121	glycerol-1-phosphatase activity	GLYCEROL_1_PHOSPHATASE_ACTIVITY	GLYCEROL-1-PHOSPHATASE ACTIVITY
GO:0000122	negative regulation of transcription by RNA polymerase II	NEGATIVE_REGULATION_OF_TRANSCRIPTION_BY_RNA_POLYMERASE_II	NEGATIVE REGULATION OF TRANSCRIPTION BY RNA POLYMERASE II
GO:0000123	histone acetyltransferase complex	HISTONE_ACETYLTRANSFERASE_COMPLEX	HISTONE ACETYLTRANSFERASE COMPLEX
GO:0000124	SAGA complex	SAGA_COMPLEX	SAGA COMPLEX
GO:0000126	transcription factor TFIIIB complex	TRANSCRIPTION_FACTOR_TFIIIB_COMPLEX	TRANSCRIPTION FACTOR TFIIIB COMPLEX
GO:0000127	transcription factor TFIIIC complex	TRANSCRIPTION_FACTOR_TFIIIC_COMPLEX	TRANSCRIPTION FACTOR TFIIIC COMPLEX
GO:0000128	flocculation	FLOCCULATION	FLOCCULATION
GO:0000131	incipient cellular bud site	INCIPIENT_CELLULAR_BUD_SITE	INCIPIENT CELLULAR BUD SITE
GO:0000132	establishment of mitotic spindle orientation	ESTABLISHMENT_OF_MITOTIC_SPINDLE_ORIENTATION	ESTABLISHMENT OF MITOTIC SPINDLE ORIENTATION
GO:0000133	polarisome	POLARISOME	POLARISOME
GO:0000136	mannan polymerase complex	MANNAN_POLYMERASE_COMPLEX	MANNAN POLYMERASE COMPLEX
GO:0000137	Golgi cis cisterna	GOLGI_CIS_CISTERNA	GOLGI CIS CISTERNA
GO:0000138	Golgi trans cisterna	GOLGI_TRANS_CISTERNA	GOLGI TRANS CISTERNA
GO:0000139	Golgi membrane	GOLGI_MEMBRANE	GOLGI MEMBRANE
GO:0000140	acylglycerone-phosphate reductase (NADP+) activity	ACYLGLYCERONE_PHOSPHATE_REDUCTASE_(NADP+)_ACTIVITY	ACYLGLYCERONE-PHOSPHATE REDUCTASE (NADP+) ACTIVITY
GO:0000142	cellular bud neck contractile ring	CELLULAR_BUD_NECK_CONTRACTILE_RING	CELLULAR BUD NECK CONTRACTILE RING
GO:0000144	cellular bud neck septin ring	CELLULAR_BUD_NECK_SEPTIN_RING	CELLULAR BUD NECK SEPTIN RING
GO:0000145	exocyst	EXOCYST	EXOCYST
GO:0000146	microfilament motor activity	MICROFILAMENT_MOTOR_ACTIVITY	MICROFILAMENT MOTOR ACTIVITY
GO:0000147	actin cortical patch assembly	ACTIN_CORTICAL_PATCH_ASSEMBLY	ACTIN CORTICAL PATCH ASSEMBLY
GO:0000148	1,3-beta-D-glucan synthase complex	13_BETA_D_GLUCAN_SYNTHASE_COMPLEX	1,3-BETA-D-GLUCAN SYNTHASE COMPLEX
GO:0000149	SNARE binding	SNARE_BINDING	SNARE BINDING
GO:0000150	DNA strand exchange activity	DNA_STRAND_EXCHANGE_ACTIVITY	DNA STRAND EXCHANGE ACTIVITY
GO:0000151	ubiquitin ligase complex	UBIQUITIN_LIGASE_COMPLEX	UBIQUITIN LIGASE COMPLEX
GO:0000152	nuclear ubiquitin ligase complex	NUCLEAR_UBIQUITIN_LIGASE_COMPLEX	NUCLEAR UBIQUITIN LIGASE COMPLEX
GO:0000153	cytoplasmic ubiquitin ligase complex	CYTOPLASMIC_UBIQUITIN_LIGASE_COMPLEX	CYTOPLASMIC UBIQUITIN LIGASE COMPLEX
GO:0000154	rRNA modification	RRNA_MODIFICATION	RRNA MODIFICATION
GO:0000155	phosphorelay sensor kinase activity	PHOSPHORELAY_SENSOR_KINASE_ACTIVITY	PHOSPHORELAY SENSOR KINASE ACTIVITY
GO:0000156	phosphorelay response regulator activity	PHOSPHORELAY_RESPONSE_REGULATOR_ACTIVITY	PHOSPHORELAY RESPONSE REGULATOR ACTIVITY
GO:0000159	protein phosphatase type 2A complex	PROTEIN_PHOSPHATASE_TYPE_2A_COMPLEX	PROTEIN PHOSPHATASE TYPE 2A COMPLEX
GO:0000160	phosphorelay signal transduction system	PHOSPHORELAY_SIGNAL_TRANSDUCTION_SYSTEM	PHOSPHORELAY SIGNAL TRANSDUCTION SYSTEM
GO:0000162	L-tryptophan biosynthetic process	L_TRYPTOPHAN_BIOSYNTHETIC_PROCESS	L-TRYPTOPHAN BIOSYNTHETIC PROCESS
GO:0000164	protein phosphatase type 1 complex	PROTEIN_PHOSPHATASE_TYPE_1_COMPLEX	PROTEIN PHOSPHATASE TYPE 1 COMPLEX
GO:0000165	MAPK cascade	MAPK_CASCADE	MAPK CASCADE
GO:0000166	nucleotide binding	NUCLEOTIDE_BINDING	NUCLEOTIDE BINDING
GO:0000171	ribonuclease MRP activity	RIBONUCLEASE_MRP_ACTIVITY	RIBONUCLEASE MRP ACTIVITY
GO:0000172	ribonuclease MRP complex	RIBONUCLEASE_MRP_COMPLEX	RIBONUCLEASE MRP COMPLEX
GO:0000175	3'-5'-RNA exonuclease activity	3'_5'_RNA_EXONUCLEASE_ACTIVITY	3'-5'-RNA EXONUCLEASE ACTIVITY
GO:0000176	nuclear exosome (RNase complex)	NUCLEAR_EXOSOME_(RNASE_COMPLEX)	NUCLEAR EXOSOME (RNASE COMPLEX)
GO:0000177	cytoplasmic exosome (RNase complex)	CYTOPLASMIC_EXOSOME_(RNASE_COMPLEX)	CYTOPLASMIC EXOSOME (RNASE COMPLEX)
GO:0000178	exosome (RNase complex)	EXOSOME_(RNASE_COMPLEX)	EXOSOME (RNASE COMPLEX)
GO:0000179	rRNA (adenine-N6,N6-)-dimethyltransferase activity	RRNA_(ADENINE_N6N6_)_DIMETHYLTRANSFERASE_ACTIVITY	RRNA (ADENINE-N6,N6-)-DIMETHYLTRANSFERASE ACTIVITY
GO:0000182	rDNA binding	RDNA_BINDING	RDNA BINDING
GO:0000183	rDNA heterochromatin formation	RDNA_HETEROCHROMATIN_FORMATION	RDNA HETEROCHROMATIN FORMATION
GO:0000184	nuclear-transcribed mRNA catabolic process, nonsense-mediated decay	NUCLEAR_TRANSCRIBED_MRNA_CATABOLIC_PROCESS_NONSENSE_MEDIATED_DECAY	NUCLEAR-TRANSCRIBED MRNA CATABOLIC PROCESS, NONSENSE-MEDIATED DECAY
GO:0000196	cell integrity MAPK cascade	CELL_INTEGRITY_MAPK_CASCADE	CELL INTEGRITY MAPK CASCADE
GO:0000209	protein polyubiquitination	PROTEIN_POLYUBIQUITINATION	PROTEIN POLYUBIQUITINATION
GO:0000210	NAD+ diphosphatase activity	NAD+_DIPHOSPHATASE_ACTIVITY	NAD+ DIPHOSPHATASE ACTIVITY
GO:0000212	meiotic spindle organization	MEIOTIC_SPINDLE_ORGANIZATION	MEIOTIC SPINDLE ORGANIZATION
GO:0000213	tRNA-intron lyase activity	TRNA_INTRON_LYASE_ACTIVITY	TRNA-INTRON LYASE ACTIVITY
GO:0000214	tRNA-intron endonuclease complex	TRNA_INTRON_ENDONUCLEASE_COMPLEX	TRNA-INTRON ENDONUCLEASE COMPLEX
GO:0000215	tRNA 2'-phosphotransferase activity	TRNA_2'_PHOSPHOTRANSFERASE_ACTIVITY	TRNA 2'-PHOSPHOTRANSFERASE ACTIVITY
GO:0000217	DNA secondary structure binding	DNA_SECONDARY_STRUCTURE_BINDING	DNA SECONDARY STRUCTURE BINDING
GO:0000220	vacuolar proton-transporting V-type ATPase, V0 domain	VACUOLAR_PROTON_TRANSPORTING_V_TYPE_ATPASE_V0_DOMAIN	VACUOLAR PROTON-TRANSPORTING V-TYPE ATPASE, V0 DOMAIN
GO:0000221	vacuolar proton-transporting V-type ATPase, V1 domain	VACUOLAR_PROTON_TRANSPORTING_V_TYPE_ATPASE_V1_DOMAIN	VACUOLAR PROTON-TRANSPORTING V-TYPE ATPASE, V1 DOMAIN
GO:0000222	plasma membrane proton-transporting V-type ATPase, V0 domain	PLASMA_MEMBRANE_PROTON_TRANSPORTING_V_TYPE_ATPASE_V0_DOMAIN	PLASMA MEMBRANE PROTON-TRANSPORTING V-TYPE ATPASE, V0 DOMAIN
GO:0000223	plasma membrane proton-transporting V-type ATPase, V1 domain	PLASMA_MEMBRANE_PROTON_TRANSPORTING_V_TYPE_ATPASE_V1_DOMAIN	PLASMA MEMBRANE PROTON-TRANSPORTING V-TYPE ATPASE, V1 DOMAIN
GO:0000224	peptide-N4-(N-acetyl-beta-glucosaminyl)asparagine amidase activity	PEPTIDE_N4_(N_ACETYL_BETA_GLUCOSAMINYL)ASPARAGINE_AMIDASE_ACTIVITY	PEPTIDE-N4-(N-ACETYL-BETA-GLUCOSAMINYL)ASPARAGINE AMIDASE ACTIVITY
GO:0000225	N-acetylglucosaminylphosphatidylinositol deacetylase activity	N_ACETYLGLUCOSAMINYLPHOSPHATIDYLINOSITOL_DEACETYLASE_ACTIVITY	N-ACETYLGLUCOSAMINYLPHOSPHATIDYLINOSITOL DEACETYLASE ACTIVITY
GO:0000226	microtubule cytoskeleton organization	MICROTUBULE_CYTOSKELETON_ORGANIZATION	MICROTUBULE CYTOSKELETON ORGANIZATION
GO:0000228	nuclear chromosome	NUCLEAR_CHROMOSOME	NUCLEAR CHROMOSOME
GO:0000234	phosphoethanolamine N-methyltransferase activity	PHOSPHOETHANOLAMINE_N_METHYLTRANSFERASE_ACTIVITY	PHOSPHOETHANOLAMINE N-METHYLTRANSFERASE ACTIVITY
GO:0000235	astral microtubule	ASTRAL_MICROTUBULE	ASTRAL MICROTUBULE
GO:0000236	mitotic prometaphase	MITOTIC_PROMETAPHASE	MITOTIC PROMETAPHASE
GO:0000237	leptotene	LEPTOTENE	LEPTOTENE
GO:0000238	zygotene	ZYGOTENE	ZYGOTENE
GO:0000239	pachytene	PACHYTENE	PACHYTENE
GO:0000240	diplotene	DIPLOTENE	DIPLOTENE
GO:0000241	diakinesis	DIAKINESIS	DIAKINESIS
GO:0000242	pericentriolar material	PERICENTRIOLAR_MATERIAL	PERICENTRIOLAR MATERIAL
GO:0000243	commitment complex	COMMITMENT_COMPLEX	COMMITMENT COMPLEX
GO:0000244	spliceosomal tri-snRNP complex assembly	SPLICEOSOMAL_TRI_SNRNP_COMPLEX_ASSEMBLY	SPLICEOSOMAL TRI-SNRNP COMPLEX ASSEMBLY
GO:0000245	spliceosomal complex assembly	SPLICEOSOMAL_COMPLEX_ASSEMBLY	SPLICEOSOMAL COMPLEX ASSEMBLY
GO:0000246	Delta24(24-1) sterol reductase activity	DELTA24(24_1)_STEROL_REDUCTASE_ACTIVITY	DELTA24(24-1) STEROL REDUCTASE ACTIVITY
GO:0000247	C-8 sterol isomerase activity	C_8_STEROL_ISOMERASE_ACTIVITY	C-8 STEROL ISOMERASE ACTIVITY
GO:0000248	C-5 sterol desaturase activity	C_5_STEROL_DESATURASE_ACTIVITY	C-5 STEROL DESATURASE ACTIVITY
GO:0000249	C-22 sterol desaturase (NADPH) activity	C_22_STEROL_DESATURASE_(NADPH)_ACTIVITY	C-22 STEROL DESATURASE (NADPH) ACTIVITY
GO:0000250	lanosterol synthase activity	LANOSTEROL_SYNTHASE_ACTIVITY	LANOSTEROL SYNTHASE ACTIVITY
GO:0000252	3-beta-hydroxysteroid dehydrogenase [NAD(P)+]/C4-decarboxylase activity	3_BETA_HYDROXYSTEROID_DEHYDROGENASE_[NAD(P)+]_C4_DECARBOXYLASE_ACTIVITY	3-BETA-HYDROXYSTEROID DEHYDROGENASE [NAD(P)+]/C4-DECARBOXYLASE ACTIVITY
GO:0000253	3-beta-hydroxysteroid 3-dehydrogenase (NADP+) activity	3_BETA_HYDROXYSTEROID_3_DEHYDROGENASE_(NADP+)_ACTIVITY	3-BETA-HYDROXYSTEROID 3-DEHYDROGENASE (NADP+) ACTIVITY
GO:0000254	C-4 methylsterol oxidase activity	C_4_METHYLSTEROL_OXIDASE_ACTIVITY	C-4 METHYLSTEROL OXIDASE ACTIVITY
GO:0000255	allantoin metabolic process	ALLANTOIN_METABOLIC_PROCESS	ALLANTOIN METABOLIC PROCESS
GO:0000256	allantoin catabolic process	ALLANTOIN_CATABOLIC_PROCESS	ALLANTOIN CATABOLIC PROCESS
GO:0000257	nitrilase activity	NITRILASE_ACTIVITY	NITRILASE ACTIVITY
GO:0000262	mitochondrial chromosome	MITOCHONDRIAL_CHROMOSOME	MITOCHONDRIAL CHROMOSOME
GO:0000266	mitochondrial fission	MITOCHONDRIAL_FISSION	MITOCHONDRIAL FISSION
GO:0000268	peroxisome targeting sequence binding	PEROXISOME_TARGETING_SEQUENCE_BINDING	PEROXISOME TARGETING SEQUENCE BINDING
GO:0000269	toxin export channel activity	TOXIN_EXPORT_CHANNEL_ACTIVITY	TOXIN EXPORT CHANNEL ACTIVITY
GO:0000270	peptidoglycan metabolic process	PEPTIDOGLYCAN_METABOLIC_PROCESS	PEPTIDOGLYCAN METABOLIC PROCESS
GO:0000271	polysaccharide biosynthetic process	POLYSACCHARIDE_BIOSYNTHETIC_PROCESS	POLYSACCHARIDE BIOSYNTHETIC PROCESS
GO:0000272	polysaccharide catabolic process	POLYSACCHARIDE_CATABOLIC_PROCESS	POLYSACCHARIDE CATABOLIC PROCESS
GO:0000277	[cytochrome c]-lysine N-methyltransferase activity	[CYTOCHROME_C]_LYSINE_N_METHYLTRANSFERASE_ACTIVITY	[CYTOCHROME C]-LYSINE N-METHYLTRANSFERASE ACTIVITY
GO:0000278	mitotic cell cycle	MITOTIC_CELL_CYCLE	MITOTIC CELL CYCLE
GO:0000279	M phase	M_PHASE	M PHASE
GO:0000280	nuclear division	NUCLEAR_DIVISION	NUCLEAR DIVISION
GO:0000281	mitotic cytokinesis	MITOTIC_CYTOKINESIS	MITOTIC CYTOKINESIS
GO:0000282	cellular bud site selection	CELLULAR_BUD_SITE_SELECTION	CELLULAR BUD SITE SELECTION
GO:0000285	1-phosphatidylinositol-3-phosphate 5-kinase activity	1_PHOSPHATIDYLINOSITOL_3_PHOSPHATE_5_KINASE_ACTIVITY	1-PHOSPHATIDYLINOSITOL-3-PHOSPHATE 5-KINASE ACTIVITY
GO:0000286	alanine dehydrogenase activity	ALANINE_DEHYDROGENASE_ACTIVITY	ALANINE DEHYDROGENASE ACTIVITY
GO:0000287	magnesium ion binding	MAGNESIUM_ION_BINDING	MAGNESIUM ION BINDING
GO:0000288	nuclear-transcribed mRNA catabolic process, deadenylation-dependent decay	NUCLEAR_TRANSCRIBED_MRNA_CATABOLIC_PROCESS_DEADENYLATION_DEPENDENT_DECAY	NUCLEAR-TRANSCRIBED MRNA CATABOLIC PROCESS, DEADENYLATION-DEPENDENT DECAY
GO:0000289	nuclear-transcribed mRNA poly(A) tail shortening	NUCLEAR_TRANSCRIBED_MRNA_POLY(A)_TAIL_SHORTENING	NUCLEAR-TRANSCRIBED MRNA POLY(A) TAIL SHORTENING
GO:0000289	nuclear-transcribed mRNA poly(A) tail shortening	NUCLEAR_TRANSCRIBED_MRNA_POLY_A_TAIL_SHORTENING	NUCLEAR-TRANSCRIBED MRNA POLY(A) TAIL SHORTENING
GO:0000290	deadenylation-dependent decapping of nuclear-transcribed mRNA	DEADENYLATION_DEPENDENT_DECAPPING_OF_NUCLEAR_TRANSCRIBED_MRNA	DEADENYLATION-DEPENDENT DECAPPING OF NUCLEAR-TRANSCRIBED MRNA
GO:0000292	RNA fragment catabolic process	RNA_FRAGMENT_CATABOLIC_PROCESS	RNA FRAGMENT CATABOLIC PROCESS
GO:0000293	ferric-chelate reductase activity	FERRIC_CHELATE_REDUCTASE_ACTIVITY	FERRIC-CHELATE REDUCTASE ACTIVITY
GO:0000294	nuclear-transcribed mRNA catabolic process, RNase MRP-dependent	NUCLEAR_TRANSCRIBED_MRNA_CATABOLIC_PROCESS_RNASE_MRP_DEPENDENT	NUCLEAR-TRANSCRIBED MRNA CATABOLIC PROCESS, RNASE MRP-DEPENDENT
GO:0000295	adenine nucleotide transmembrane transporter activity	ADENINE_NUCLEOTIDE_TRANSMEMBRANE_TRANSPORTER_ACTIVITY	ADENINE NUCLEOTIDE TRANSMEMBRANE TRANSPORTER ACTIVITY
GO:0000296	spermine transport	SPERMINE_TRANSPORT	SPERMINE TRANSPORT
GO:0000297	spermine transmembrane transporter activity	SPERMINE_TRANSMEMBRANE_TRANSPORTER_ACTIVITY	SPERMINE TRANSMEMBRANE TRANSPORTER ACTIVITY
GO:0000298	endopolyphosphatase activity	ENDOPOLYPHOSPHATASE_ACTIVITY	ENDOPOLYPHOSPHATASE ACTIVITY
GO:0000301	retrograde transport, vesicle recycling within Golgi	RETROGRADE_TRANSPORT_VESICLE_RECYCLING_WITHIN_GOLGI	RETROGRADE TRANSPORT, VESICLE RECYCLING WITHIN GOLGI
GO:0000302	response to reactive oxygen species	RESPONSE_TO_REACTIVE_OXYGEN_SPECIES	RESPONSE TO REACTIVE OXYGEN SPECIES
GO:0000303	response to superoxide	RESPONSE_TO_SUPEROXIDE	RESPONSE TO SUPEROXIDE
GO:0000304	response to singlet oxygen	RESPONSE_TO_SINGLET_OXYGEN	RESPONSE TO SINGLET OXYGEN
GO:0000305	response to oxygen radical	RESPONSE_TO_OXYGEN_RADICAL	RESPONSE TO OXYGEN RADICAL
GO:0000307	cyclin-dependent protein kinase holoenzyme complex	CYCLIN_DEPENDENT_PROTEIN_KINASE_HOLOENZYME_COMPLEX	CYCLIN-DEPENDENT PROTEIN KINASE HOLOENZYME COMPLEX
GO:0000308	cytoplasmic cyclin-dependent protein kinase holoenzyme complex	CYTOPLASMIC_CYCLIN_DEPENDENT_PROTEIN_KINASE_HOLOENZYME_COMPLEX	CYTOPLASMIC CYCLIN-DEPENDENT PROTEIN KINASE HOLOENZYME COMPLEX
GO:0000309	nicotinamide-nucleotide adenylyltransferase activity	NICOTINAMIDE_NUCLEOTIDE_ADENYLYLTRANSFERASE_ACTIVITY	NICOTINAMIDE-NUCLEOTIDE ADENYLYLTRANSFERASE ACTIVITY
GO:0000310	xanthine phosphoribosyltransferase activity	XANTHINE_PHOSPHORIBOSYLTRANSFERASE_ACTIVITY	XANTHINE PHOSPHORIBOSYLTRANSFERASE ACTIVITY
GO:0000311	plastid large ribosomal subunit	PLASTID_LARGE_RIBOSOMAL_SUBUNIT	PLASTID LARGE RIBOSOMAL SUBUNIT
GO:0000312	plastid small ribosomal subunit	PLASTID_SMALL_RIBOSOMAL_SUBUNIT	PLASTID SMALL RIBOSOMAL SUBUNIT
GO:0000313	organellar ribosome	ORGANELLAR_RIBOSOME	ORGANELLAR RIBOSOME
GO:0000314	organellar small ribosomal subunit	ORGANELLAR_SMALL_RIBOSOMAL_SUBUNIT	ORGANELLAR SMALL RIBOSOMAL SUBUNIT
GO:0000315	organellar large ribosomal subunit	ORGANELLAR_LARGE_RIBOSOMAL_SUBUNIT	ORGANELLAR LARGE RIBOSOMAL SUBUNIT
GO:0000316	sulfite transmembrane transport	SULFITE_TRANSMEMBRANE_TRANSPORT	SULFITE TRANSMEMBRANE TRANSPORT
GO:0000319	sulfite transmembrane transporter activity	SULFITE_TRANSMEMBRANE_TRANSPORTER_ACTIVITY	SULFITE TRANSMEMBRANE TRANSPORTER ACTIVITY
GO:0000320	re-entry into mitotic cell cycle	RE_ENTRY_INTO_MITOTIC_CELL_CYCLE	RE-ENTRY INTO MITOTIC CELL CYCLE
GO:0000321	re-entry into mitotic cell cycle after pheromone arrest	RE_ENTRY_INTO_MITOTIC_CELL_CYCLE_AFTER_PHEROMONE_ARREST	RE-ENTRY INTO MITOTIC CELL CYCLE AFTER PHEROMONE ARREST
GO:0000322	storage vacuole	STORAGE_VACUOLE	STORAGE VACUOLE
GO:0000323	lytic vacuole	LYTIC_VACUOLE	LYTIC VACUOLE
GO:0000324	fungal-type vacuole	FUNGAL_TYPE_VACUOLE	FUNGAL-TYPE VACUOLE
GO:0000325	plant-type vacuole	PLANT_TYPE_VACUOLE	PLANT-TYPE VACUOLE
GO:0000326	protein storage vacuole	PROTEIN_STORAGE_VACUOLE	PROTEIN STORAGE VACUOLE
GO:0000327	lytic vacuole within protein storage vacuole	LYTIC_VACUOLE_WITHIN_PROTEIN_STORAGE_VACUOLE	LYTIC VACUOLE WITHIN PROTEIN STORAGE VACUOLE
GO:0000328	fungal-type vacuole lumen	FUNGAL_TYPE_VACUOLE_LUMEN	FUNGAL-TYPE VACUOLE LUMEN
GO:0000329	fungal-type vacuole membrane	FUNGAL_TYPE_VACUOLE_MEMBRANE	FUNGAL-TYPE VACUOLE MEMBRANE
GO:0000330	plant-type vacuole lumen	PLANT_TYPE_VACUOLE_LUMEN	PLANT-TYPE VACUOLE LUMEN
GO:0000331	contractile vacuole	CONTRACTILE_VACUOLE	CONTRACTILE VACUOLE
GO:0000332	template for synthesis of G-rich strand of telomere DNA activity	TEMPLATE_FOR_SYNTHESIS_OF_G_RICH_STRAND_OF_TELOMERE_DNA_ACTIVITY	TEMPLATE FOR SYNTHESIS OF G-RICH STRAND OF TELOMERE DNA ACTIVITY
GO:0000333	telomerase catalytic core complex	TELOMERASE_CATALYTIC_CORE_COMPLEX	TELOMERASE CATALYTIC CORE COMPLEX
GO:0000334	3-hydroxyanthranilate 3,4-dioxygenase activity	3_HYDROXYANTHRANILATE_34_DIOXYGENASE_ACTIVITY	3-HYDROXYANTHRANILATE 3,4-DIOXYGENASE ACTIVITY
GO:0000338	protein deneddylation	PROTEIN_DENEDDYLATION	PROTEIN DENEDDYLATION
GO:0000339	RNA cap binding	RNA_CAP_BINDING	RNA CAP BINDING
GO:0000340	RNA 7-methylguanosine cap binding	RNA_7_METHYLGUANOSINE_CAP_BINDING	RNA 7-METHYLGUANOSINE CAP BINDING
GO:0000341	RNA trimethylguanosine cap binding	RNA_TRIMETHYLGUANOSINE_CAP_BINDING	RNA TRIMETHYLGUANOSINE CAP BINDING
GO:0000342	RNA cap 4 binding	RNA_CAP_4_BINDING	RNA CAP 4 BINDING
GO:0000343	plastid-encoded plastid RNA polymerase complex A	PLASTID_ENCODED_PLASTID_RNA_POLYMERASE_COMPLEX_A	PLASTID-ENCODED PLASTID RNA POLYMERASE COMPLEX A
GO:0000344	plastid-encoded plastid RNA polymerase complex B	PLASTID_ENCODED_PLASTID_RNA_POLYMERASE_COMPLEX_B	PLASTID-ENCODED PLASTID RNA POLYMERASE COMPLEX B
GO:0000345	cytosolic DNA-directed RNA polymerase complex	CYTOSOLIC_DNA_DIRECTED_RNA_POLYMERASE_COMPLEX	CYTOSOLIC DNA-DIRECTED RNA POLYMERASE COMPLEX
GO:0000346	transcription export complex	TRANSCRIPTION_EXPORT_COMPLEX	TRANSCRIPTION EXPORT COMPLEX
GO:0000347	THO complex	THO_COMPLEX	THO COMPLEX
GO:0000348	mRNA branch site recognition	MRNA_BRANCH_SITE_RECOGNITION	MRNA BRANCH SITE RECOGNITION
GO:0000349	generation of catalytic spliceosome for first transesterification step	GENERATION_OF_CATALYTIC_SPLICEOSOME_FOR_FIRST_TRANSESTERIFICATION_STEP	GENERATION OF CATALYTIC SPLICEOSOME FOR FIRST TRANSESTERIFICATION STEP
GO:0000350	generation of catalytic spliceosome for second transesterification step	GENERATION_OF_CATALYTIC_SPLICEOSOME_FOR_SECOND_TRANSESTERIFICATION_STEP	GENERATION OF CATALYTIC SPLICEOSOME FOR SECOND TRANSESTERIFICATION STEP
GO:0000352	trans assembly of SL-containing precatalytic spliceosome	TRANS_ASSEMBLY_OF_SL_CONTAINING_PRECATALYTIC_SPLICEOSOME	TRANS ASSEMBLY OF SL-CONTAINING PRECATALYTIC SPLICEOSOME
GO:0000353	formation of quadruple SL/U4/U5/U6 snRNP	FORMATION_OF_QUADRUPLE_SL_U4_U5_U6_SNRNP	FORMATION OF QUADRUPLE SL/U4/U5/U6 SNRNP
GO:0000354	cis assembly of pre-catalytic spliceosome	CIS_ASSEMBLY_OF_PRE_CATALYTIC_SPLICEOSOME	CIS ASSEMBLY OF PRE-CATALYTIC SPLICEOSOME
GO:0000365	mRNA trans splicing, via spliceosome	MRNA_TRANS_SPLICING_VIA_SPLICEOSOME	MRNA TRANS SPLICING, VIA SPLICEOSOME
GO:0000366	mRNA alternative trans-splicing	MRNA_ALTERNATIVE_TRANS_SPLICING	MRNA ALTERNATIVE TRANS-SPLICING
GO:0000372	Group I intron splicing	GROUP_I_INTRON_SPLICING	GROUP I INTRON SPLICING
GO:0000373	Group II intron splicing	GROUP_II_INTRON_SPLICING	GROUP II INTRON SPLICING
GO:0000374	Group III intron splicing	GROUP_III_INTRON_SPLICING	GROUP III INTRON SPLICING
GO:0000375	RNA splicing, via transesterification reactions	RNA_SPLICING_VIA_TRANSESTERIFICATION_REACTIONS	RNA SPLICING, VIA TRANSESTERIFICATION REACTIONS
GO:0000376	RNA splicing, via transesterification reactions with guanosine as nucleophile	RNA_SPLICING_VIA_TRANSESTERIFICATION_REACTIONS_WITH_GUANOSINE_AS_NUCLEOPHILE	RNA SPLICING, VIA TRANSESTERIFICATION REACTIONS WITH GUANOSINE AS NUCLEOPHILE
GO:0000377	RNA splicing, via transesterification reactions with bulged adenosine as nucleophile	RNA_SPLICING_VIA_TRANSESTERIFICATION_REACTIONS_WITH_BULGED_ADENOSINE_AS_NUCLEOPHILE	RNA SPLICING, VIA TRANSESTERIFICATION REACTIONS WITH BULGED ADENOSINE AS NUCLEOPHILE
GO:0000378	RNA exon ligation	RNA_EXON_LIGATION	RNA EXON LIGATION
GO:0000379	tRNA-type intron splice site recognition and cleavage	TRNA_TYPE_INTRON_SPLICE_SITE_RECOGNITION_AND_CLEAVAGE	TRNA-TYPE INTRON SPLICE SITE RECOGNITION AND CLEAVAGE
GO:0000380	alternative mRNA splicing, via spliceosome	ALTERNATIVE_MRNA_SPLICING_VIA_SPLICEOSOME	ALTERNATIVE MRNA SPLICING, VIA SPLICEOSOME
GO:0000381	regulation of alternative mRNA splicing, via spliceosome	REGULATION_OF_ALTERNATIVE_MRNA_SPLICING_VIA_SPLICEOSOME	REGULATION OF ALTERNATIVE MRNA SPLICING, VIA SPLICEOSOME
GO:0000384	first spliceosomal transesterification activity	FIRST_SPLICEOSOMAL_TRANSESTERIFICATION_ACTIVITY	FIRST SPLICEOSOMAL TRANSESTERIFICATION ACTIVITY
GO:0000386	second spliceosomal transesterification activity	SECOND_SPLICEOSOMAL_TRANSESTERIFICATION_ACTIVITY	SECOND SPLICEOSOMAL TRANSESTERIFICATION ACTIVITY
GO:0000387	spliceosomal snRNP assembly	SPLICEOSOMAL_SNRNP_ASSEMBLY	SPLICEOSOMAL SNRNP ASSEMBLY
GO:0000388	spliceosome conformational change to release U4 (or U4atac) and U1 (or U11)	SPLICEOSOME_CONFORMATIONAL_CHANGE_TO_RELEASE_U4_(OR_U4ATAC)_AND_U1_(OR_U11)	SPLICEOSOME CONFORMATIONAL CHANGE TO RELEASE U4 (OR U4ATAC) AND U1 (OR U11)
GO:0000389	mRNA 3'-splice site recognition	MRNA_3'_SPLICE_SITE_RECOGNITION	MRNA 3'-SPLICE SITE RECOGNITION
GO:0000390	spliceosomal complex disassembly	SPLICEOSOMAL_COMPLEX_DISASSEMBLY	SPLICEOSOMAL COMPLEX DISASSEMBLY
GO:0000393	spliceosomal conformational changes to generate catalytic conformation	SPLICEOSOMAL_CONFORMATIONAL_CHANGES_TO_GENERATE_CATALYTIC_CONFORMATION	SPLICEOSOMAL CONFORMATIONAL CHANGES TO GENERATE CATALYTIC CONFORMATION
GO:0000394	RNA splicing, via endonucleolytic cleavage and ligation	RNA_SPLICING_VIA_ENDONUCLEOLYTIC_CLEAVAGE_AND_LIGATION	RNA SPLICING, VIA ENDONUCLEOLYTIC CLEAVAGE AND LIGATION
GO:0000395	mRNA 5'-splice site recognition	MRNA_5'_SPLICE_SITE_RECOGNITION	MRNA 5'-SPLICE SITE RECOGNITION
GO:0000398	mRNA splicing, via spliceosome	MRNA_SPLICING_VIA_SPLICEOSOME	MRNA SPLICING, VIA SPLICEOSOME
GO:0000399	cellular bud neck septin structure	CELLULAR_BUD_NECK_SEPTIN_STRUCTURE	CELLULAR BUD NECK SEPTIN STRUCTURE
GO:0000400	four-way junction DNA binding	FOUR_WAY_JUNCTION_DNA_BINDING	FOUR-WAY JUNCTION DNA BINDING
GO:0000401	open form four-way junction DNA binding	OPEN_FORM_FOUR_WAY_JUNCTION_DNA_BINDING	OPEN FORM FOUR-WAY JUNCTION DNA BINDING
GO:0000402	crossed form four-way junction DNA binding	CROSSED_FORM_FOUR_WAY_JUNCTION_DNA_BINDING	CROSSED FORM FOUR-WAY JUNCTION DNA BINDING
GO:0000403	Y-form DNA binding	Y_FORM_DNA_BINDING	Y-FORM DNA BINDING
GO:0000404	heteroduplex DNA loop binding	HETERODUPLEX_DNA_LOOP_BINDING	HETERODUPLEX DNA LOOP BINDING
GO:0000405	bubble DNA binding	BUBBLE_DNA_BINDING	BUBBLE DNA BINDING
GO:0000406	double-strand/single-strand DNA junction binding	DOUBLE_STRAND_SINGLE_STRAND_DNA_JUNCTION_BINDING	DOUBLE-STRAND/SINGLE-STRAND DNA JUNCTION BINDING
GO:0000407	phagophore assembly site	PHAGOPHORE_ASSEMBLY_SITE	PHAGOPHORE ASSEMBLY SITE
GO:0000408	EKC/KEOPS complex	EKC_KEOPS_COMPLEX	EKC/KEOPS COMPLEX
GO:0000409	regulation of transcription by galactose	REGULATION_OF_TRANSCRIPTION_BY_GALACTOSE	REGULATION OF TRANSCRIPTION BY GALACTOSE
GO:0000410	carbon catabolite repression of transcription by galactose	CARBON_CATABOLITE_REPRESSION_OF_TRANSCRIPTION_BY_GALACTOSE	CARBON CATABOLITE REPRESSION OF TRANSCRIPTION BY GALACTOSE
GO:0000411	positive regulation of transcription by galactose	POSITIVE_REGULATION_OF_TRANSCRIPTION_BY_GALACTOSE	POSITIVE REGULATION OF TRANSCRIPTION BY GALACTOSE
GO:0000413	protein peptidyl-prolyl isomerization	PROTEIN_PEPTIDYL_PROLYL_ISOMERIZATION	PROTEIN PEPTIDYL-PROLYL ISOMERIZATION
GO:0000417	HIR complex	HIR_COMPLEX	HIR COMPLEX
GO:0000418	RNA polymerase IV complex	RNA_POLYMERASE_IV_COMPLEX	RNA POLYMERASE IV COMPLEX
GO:0000419	RNA polymerase V complex	RNA_POLYMERASE_V_COMPLEX	RNA POLYMERASE V COMPLEX
GO:0000421	autophagosome membrane	AUTOPHAGOSOME_MEMBRANE	AUTOPHAGOSOME MEMBRANE
GO:0000422	autophagy of mitochondrion	AUTOPHAGY_OF_MITOCHONDRION	AUTOPHAGY OF MITOCHONDRION
GO:0000423	mitophagy	MITOPHAGY	MITOPHAGY
GO:0000424	micromitophagy	MICROMITOPHAGY	MICROMITOPHAGY
GO:0000425	pexophagy	PEXOPHAGY	PEXOPHAGY
GO:0000426	micropexophagy	MICROPEXOPHAGY	MICROPEXOPHAGY
GO:0000427	plastid-encoded plastid RNA polymerase complex	PLASTID_ENCODED_PLASTID_RNA_POLYMERASE_COMPLEX	PLASTID-ENCODED PLASTID RNA POLYMERASE COMPLEX
GO:0000428	DNA-directed RNA polymerase complex	DNA_DIRECTED_RNA_POLYMERASE_COMPLEX	DNA-DIRECTED RNA POLYMERASE COMPLEX
GO:0000429	carbon catabolite regulation of transcription from RNA polymerase II promoter	CARBON_CATABOLITE_REGULATION_OF_TRANSCRIPTION_FROM_RNA_POLYMERASE_II_PROMOTER	CARBON CATABOLITE REGULATION OF TRANSCRIPTION FROM RNA POLYMERASE II PROMOTER
GO:0000430	regulation of transcription from RNA polymerase II promoter by glucose	REGULATION_OF_TRANSCRIPTION_FROM_RNA_POLYMERASE_II_PROMOTER_BY_GLUCOSE	REGULATION OF TRANSCRIPTION FROM RNA POLYMERASE II PROMOTER BY GLUCOSE
GO:0000431	regulation of transcription from RNA polymerase II promoter by galactose	REGULATION_OF_TRANSCRIPTION_FROM_RNA_POLYMERASE_II_PROMOTER_BY_GALACTOSE	REGULATION OF TRANSCRIPTION FROM RNA POLYMERASE II PROMOTER BY GALACTOSE
GO:0000432	positive regulation of transcription from RNA polymerase II promoter by glucose	POSITIVE_REGULATION_OF_TRANSCRIPTION_FROM_RNA_POLYMERASE_II_PROMOTER_BY_GLUCOSE	POSITIVE REGULATION OF TRANSCRIPTION FROM RNA POLYMERASE II PROMOTER BY GLUCOSE
GO:0000433	carbon catabolite repression of transcription from RNA polymerase II promoter by glucose	CARBON_CATABOLITE_REPRESSION_OF_TRANSCRIPTION_FROM_RNA_POLYMERASE_II_PROMOTER_BY_GLUCOSE	CARBON CATABOLITE REPRESSION OF TRANSCRIPTION FROM RNA POLYMERASE II PROMOTER BY GLUCOSE
GO:0000434	carbon catabolite repression of transcription from RNA polymerase II promoter by galactose	CARBON_CATABOLITE_REPRESSION_OF_TRANSCRIPTION_FROM_RNA_POLYMERASE_II_PROMOTER_BY_GALACTOSE	CARBON CATABOLITE REPRESSION OF TRANSCRIPTION FROM RNA POLYMERASE II PROMOTER BY GALACTOSE
GO:0000435	positive regulation of transcription from RNA polymerase II promoter by galactose	POSITIVE_REGULATION_OF_TRANSCRIPTION_FROM_RNA_POLYMERASE_II_PROMOTER_BY_GALACTOSE	POSITIVE REGULATION OF TRANSCRIPTION FROM RNA POLYMERASE II PROMOTER BY GALACTOSE
GO:0000436	carbon catabolite activation of transcription from RNA polymerase II promoter	CARBON_CATABOLITE_ACTIVATION_OF_TRANSCRIPTION_FROM_RNA_POLYMERASE_II_PROMOTER	CARBON CATABOLITE ACTIVATION OF TRANSCRIPTION FROM RNA POLYMERASE II PROMOTER
GO:0000437	carbon catabolite repression of transcription from RNA polymerase II promoter	CARBON_CATABOLITE_REPRESSION_OF_TRANSCRIPTION_FROM_RNA_POLYMERASE_II_PROMOTER	CARBON CATABOLITE REPRESSION OF TRANSCRIPTION FROM RNA POLYMERASE II PROMOTER
GO:0000438	core TFIIH complex portion of holo TFIIH complex	CORE_TFIIH_COMPLEX_PORTION_OF_HOLO_TFIIH_COMPLEX	CORE TFIIH COMPLEX PORTION OF HOLO TFIIH COMPLEX
GO:0000439	transcription factor TFIIH core complex	TRANSCRIPTION_FACTOR_TFIIH_CORE_COMPLEX	TRANSCRIPTION FACTOR TFIIH CORE COMPLEX
GO:0000440	core TFIIH complex portion of NEF3 complex	CORE_TFIIH_COMPLEX_PORTION_OF_NEF3_COMPLEX	CORE TFIIH COMPLEX PORTION OF NEF3 COMPLEX
GO:0000444	MIS12/MIND type complex	MIS12_MIND_TYPE_COMPLEX	MIS12/MIND TYPE COMPLEX
GO:0000445	THO complex part of transcription export complex	THO_COMPLEX_PART_OF_TRANSCRIPTION_EXPORT_COMPLEX	THO COMPLEX PART OF TRANSCRIPTION EXPORT COMPLEX
GO:0000446	nucleoplasmic THO complex	NUCLEOPLASMIC_THO_COMPLEX	NUCLEOPLASMIC THO COMPLEX
GO:0000447	endonucleolytic cleavage in ITS1 to separate SSU-rRNA from 5.8S rRNA and LSU-rRNA from tricistronic rRNA transcript (SSU-rRNA, 5.8S rRNA, LSU-rRNA)	ENDONUCLEOLYTIC_CLEAVAGE_IN_ITS1_TO_SEPARATE_SSU_RRNA_FROM_5.8S_RRNA_AND_LSU_RRNA_FROM_TRICISTRONIC_RRNA_TRANSCRIPT_(SSU_RRNA_5.8S_RRNA_LSU_RRNA)	ENDONUCLEOLYTIC CLEAVAGE IN ITS1 TO SEPARATE SSU-RRNA FROM 5.8S RRNA AND LSU-RRNA FROM TRICISTRONIC RRNA TRANSCRIPT (SSU-RRNA, 5.8S RRNA, LSU-RRNA)
GO:0000448	cleavage in ITS2 between 5.8S rRNA and LSU-rRNA of tricistronic rRNA transcript (SSU-rRNA, 5.8S rRNA, LSU-rRNA)	CLEAVAGE_IN_ITS2_BETWEEN_5.8S_RRNA_AND_LSU_RRNA_OF_TRICISTRONIC_RRNA_TRANSCRIPT_(SSU_RRNA_5.8S_RRNA_LSU_RRNA)	CLEAVAGE IN ITS2 BETWEEN 5.8S RRNA AND LSU-RRNA OF TRICISTRONIC RRNA TRANSCRIPT (SSU-RRNA, 5.8S RRNA, LSU-RRNA)
GO:0000449	endonucleolytic cleavage of tricistronic rRNA transcript (SSU-rRNA, LSU-rRNA, 5S)	ENDONUCLEOLYTIC_CLEAVAGE_OF_TRICISTRONIC_RRNA_TRANSCRIPT_(SSU_RRNA_LSU_RRNA_5S)	ENDONUCLEOLYTIC CLEAVAGE OF TRICISTRONIC RRNA TRANSCRIPT (SSU-RRNA, LSU-RRNA, 5S)
GO:0000450	cleavage of bicistronic rRNA transcript (SSU-rRNA, LSU-rRNA)	CLEAVAGE_OF_BICISTRONIC_RRNA_TRANSCRIPT_(SSU_RRNA_LSU_RRNA)	CLEAVAGE OF BICISTRONIC RRNA TRANSCRIPT (SSU-RRNA, LSU-RRNA)
GO:0000451	rRNA 2'-O-methylation	RRNA_2'_O_METHYLATION	RRNA 2'-O-METHYLATION
GO:0000452	snoRNA guided rRNA 2'-O-methylation	SNORNA_GUIDED_RRNA_2'_O_METHYLATION	SNORNA GUIDED RRNA 2'-O-METHYLATION
GO:0000454	snoRNA guided rRNA pseudouridine synthesis	SNORNA_GUIDED_RRNA_PSEUDOURIDINE_SYNTHESIS	SNORNA GUIDED RRNA PSEUDOURIDINE SYNTHESIS
GO:0000455	enzyme-directed rRNA pseudouridine synthesis	ENZYME_DIRECTED_RRNA_PSEUDOURIDINE_SYNTHESIS	ENZYME-DIRECTED RRNA PSEUDOURIDINE SYNTHESIS
GO:0000457	endonucleolytic cleavage between SSU-rRNA and LSU-rRNA of tricistronic rRNA transcript (SSU-rRNA, LSU-rRNA, 5S)	ENDONUCLEOLYTIC_CLEAVAGE_BETWEEN_SSU_RRNA_AND_LSU_RRNA_OF_TRICISTRONIC_RRNA_TRANSCRIPT_(SSU_RRNA_LSU_RRNA_5S)	ENDONUCLEOLYTIC CLEAVAGE BETWEEN SSU-RRNA AND LSU-RRNA OF TRICISTRONIC RRNA TRANSCRIPT (SSU-RRNA, LSU-RRNA, 5S)
GO:0000458	endonucleolytic cleavage between LSU-rRNA and 5S rRNA of tricistronic rRNA transcript (SSU-rRNA, LSU-rRNA, 5S)	ENDONUCLEOLYTIC_CLEAVAGE_BETWEEN_LSU_RRNA_AND_5S_RRNA_OF_TRICISTRONIC_RRNA_TRANSCRIPT_(SSU_RRNA_LSU_RRNA_5S)	ENDONUCLEOLYTIC CLEAVAGE BETWEEN LSU-RRNA AND 5S RRNA OF TRICISTRONIC RRNA TRANSCRIPT (SSU-RRNA, LSU-RRNA, 5S)
GO:0000460	maturation of 5.8S rRNA	MATURATION_OF_5.8S_RRNA	MATURATION OF 5.8S RRNA
GO:0000461	endonucleolytic cleavage to generate mature 3'-end of SSU-rRNA from (SSU-rRNA, 5.8S rRNA, LSU-rRNA)	ENDONUCLEOLYTIC_CLEAVAGE_TO_GENERATE_MATURE_3'_END_OF_SSU_RRNA_FROM_(SSU_RRNA_5.8S_RRNA_LSU_RRNA)	ENDONUCLEOLYTIC CLEAVAGE TO GENERATE MATURE 3'-END OF SSU-RRNA FROM (SSU-RRNA, 5.8S RRNA, LSU-RRNA)
GO:0000462	maturation of SSU-rRNA from tricistronic rRNA transcript (SSU-rRNA, 5.8S rRNA, LSU-rRNA)	MATURATION_OF_SSU_RRNA_FROM_TRICISTRONIC_RRNA_TRANSCRIPT_(SSU_RRNA_5.8S_RRNA_LSU_RRNA)	MATURATION OF SSU-RRNA FROM TRICISTRONIC RRNA TRANSCRIPT (SSU-RRNA, 5.8S RRNA, LSU-RRNA)
GO:0000463	maturation of LSU-rRNA from tricistronic rRNA transcript (SSU-rRNA, 5.8S rRNA, LSU-rRNA)	MATURATION_OF_LSU_RRNA_FROM_TRICISTRONIC_RRNA_TRANSCRIPT_(SSU_RRNA_5.8S_RRNA_LSU_RRNA)	MATURATION OF LSU-RRNA FROM TRICISTRONIC RRNA TRANSCRIPT (SSU-RRNA, 5.8S RRNA, LSU-RRNA)
GO:0000463	maturation of LSU-rRNA from tricistronic rRNA transcript (SSU-rRNA, 5.8S rRNA, LSU-rRNA)	MATURATION_OF_LSU_RRNA_FROM_TRICISTRONIC_RRNA_TRANSCRIPT_SSU_RRNA_5_8S_RRNA_LSU_RRNA	MATURATION OF LSU-RRNA FROM TRICISTRONIC RRNA TRANSCRIPT (SSU-RRNA, 5.8S RRNA, LSU-RRNA)
GO:0000464	endonucleolytic cleavage in ITS1 upstream of 5.8S rRNA from tricistronic rRNA transcript (SSU-rRNA, 5.8S rRNA, LSU-rRNA)	ENDONUCLEOLYTIC_CLEAVAGE_IN_ITS1_UPSTREAM_OF_5.8S_RRNA_FROM_TRICISTRONIC_RRNA_TRANSCRIPT_(SSU_RRNA_5.8S_RRNA_LSU_RRNA)	ENDONUCLEOLYTIC CLEAVAGE IN ITS1 UPSTREAM OF 5.8S RRNA FROM TRICISTRONIC RRNA TRANSCRIPT (SSU-RRNA, 5.8S RRNA, LSU-RRNA)
GO:0000465	exonucleolytic trimming to generate mature 5'-end of 5.8S rRNA from tricistronic rRNA transcript (SSU-rRNA, 5.8S rRNA, LSU-rRNA)	EXONUCLEOLYTIC_TRIMMING_TO_GENERATE_MATURE_5'_END_OF_5.8S_RRNA_FROM_TRICISTRONIC_RRNA_TRANSCRIPT_(SSU_RRNA_5.8S_RRNA_LSU_RRNA)	EXONUCLEOLYTIC TRIMMING TO GENERATE MATURE 5'-END OF 5.8S RRNA FROM TRICISTRONIC RRNA TRANSCRIPT (SSU-RRNA, 5.8S RRNA, LSU-RRNA)
GO:0000466	maturation of 5.8S rRNA from tricistronic rRNA transcript (SSU-rRNA, 5.8S rRNA, LSU-rRNA)	MATURATION_OF_5.8S_RRNA_FROM_TRICISTRONIC_RRNA_TRANSCRIPT_(SSU_RRNA_5.8S_RRNA_LSU_RRNA)	MATURATION OF 5.8S RRNA FROM TRICISTRONIC RRNA TRANSCRIPT (SSU-RRNA, 5.8S RRNA, LSU-RRNA)
GO:0000467	exonucleolytic trimming to generate mature 3'-end of 5.8S rRNA from tricistronic rRNA transcript (SSU-rRNA, 5.8S rRNA, LSU-rRNA)	EXONUCLEOLYTIC_TRIMMING_TO_GENERATE_MATURE_3'_END_OF_5.8S_RRNA_FROM_TRICISTRONIC_RRNA_TRANSCRIPT_(SSU_RRNA_5.8S_RRNA_LSU_RRNA)	EXONUCLEOLYTIC TRIMMING TO GENERATE MATURE 3'-END OF 5.8S RRNA FROM TRICISTRONIC RRNA TRANSCRIPT (SSU-RRNA, 5.8S RRNA, LSU-RRNA)
GO:0000468	generation of mature 3'-end of LSU-rRNA from tricistronic rRNA transcript (SSU-rRNA, 5.8S rRNA, LSU-rRNA)	GENERATION_OF_MATURE_3'_END_OF_LSU_RRNA_FROM_TRICISTRONIC_RRNA_TRANSCRIPT_(SSU_RRNA_5.8S_RRNA_LSU_RRNA)	GENERATION OF MATURE 3'-END OF LSU-RRNA FROM TRICISTRONIC RRNA TRANSCRIPT (SSU-RRNA, 5.8S RRNA, LSU-RRNA)
GO:0000470	maturation of LSU-rRNA	MATURATION_OF_LSU_RRNA	MATURATION OF LSU-RRNA
GO:0000471	endonucleolytic cleavage in 3'-ETS of tricistronic rRNA transcript (SSU-rRNA, 5.8S rRNA, LSU-rRNA)	ENDONUCLEOLYTIC_CLEAVAGE_IN_3'_ETS_OF_TRICISTRONIC_RRNA_TRANSCRIPT_(SSU_RRNA_5.8S_RRNA_LSU_RRNA)	ENDONUCLEOLYTIC CLEAVAGE IN 3'-ETS OF TRICISTRONIC RRNA TRANSCRIPT (SSU-RRNA, 5.8S RRNA, LSU-RRNA)
GO:0000472	endonucleolytic cleavage to generate mature 5'-end of SSU-rRNA from (SSU-rRNA, 5.8S rRNA, LSU-rRNA)	ENDONUCLEOLYTIC_CLEAVAGE_TO_GENERATE_MATURE_5'_END_OF_SSU_RRNA_FROM_(SSU_RRNA_5.8S_RRNA_LSU_RRNA)	ENDONUCLEOLYTIC CLEAVAGE TO GENERATE MATURE 5'-END OF SSU-RRNA FROM (SSU-RRNA, 5.8S RRNA, LSU-RRNA)
GO:0000473	maturation of LSU-rRNA from tetracistronic rRNA transcript (SSU-rRNA, 5.8S rRNA, 2S rRNA, LSU-rRNA)	MATURATION_OF_LSU_RRNA_FROM_TETRACISTRONIC_RRNA_TRANSCRIPT_(SSU_RRNA_5.8S_RRNA_2S_RRNA_LSU_RRNA)	MATURATION OF LSU-RRNA FROM TETRACISTRONIC RRNA TRANSCRIPT (SSU-RRNA, 5.8S RRNA, 2S RRNA, LSU-RRNA)
GO:0000474	maturation of SSU-rRNA from tetracistronic rRNA transcript (SSU-rRNA, 5.8S rRNA, 2S rRNA, LSU-rRNA)	MATURATION_OF_SSU_RRNA_FROM_TETRACISTRONIC_RRNA_TRANSCRIPT_(SSU_RRNA_5.8S_RRNA_2S_RRNA_LSU_RRNA)	MATURATION OF SSU-RRNA FROM TETRACISTRONIC RRNA TRANSCRIPT (SSU-RRNA, 5.8S RRNA, 2S RRNA, LSU-RRNA)
GO:0000475	maturation of 2S rRNA	MATURATION_OF_2S_RRNA	MATURATION OF 2S RRNA
GO:0000476	maturation of 4.5S rRNA	MATURATION_OF_4.5S_RRNA	MATURATION OF 4.5S RRNA
GO:0000477	generation of mature 5'-end of LSU-rRNA from tricistronic rRNA transcript (SSU-rRNA, 5.8S rRNA, LSU-rRNA)	GENERATION_OF_MATURE_5'_END_OF_LSU_RRNA_FROM_TRICISTRONIC_RRNA_TRANSCRIPT_(SSU_RRNA_5.8S_RRNA_LSU_RRNA)	GENERATION OF MATURE 5'-END OF LSU-RRNA FROM TRICISTRONIC RRNA TRANSCRIPT (SSU-RRNA, 5.8S RRNA, LSU-RRNA)
GO:0000479	endonucleolytic cleavage of tricistronic rRNA transcript (SSU-rRNA, 5.8S rRNA, LSU-rRNA)	ENDONUCLEOLYTIC_CLEAVAGE_OF_TRICISTRONIC_RRNA_TRANSCRIPT_(SSU_RRNA_5.8S_RRNA_LSU_RRNA)	ENDONUCLEOLYTIC CLEAVAGE OF TRICISTRONIC RRNA TRANSCRIPT (SSU-RRNA, 5.8S RRNA, LSU-RRNA)
GO:0000480	endonucleolytic cleavage in 5'-ETS of tricistronic rRNA transcript (SSU-rRNA, 5.8S rRNA, LSU-rRNA)	ENDONUCLEOLYTIC_CLEAVAGE_IN_5'_ETS_OF_TRICISTRONIC_RRNA_TRANSCRIPT_(SSU_RRNA_5.8S_RRNA_LSU_RRNA)	ENDONUCLEOLYTIC CLEAVAGE IN 5'-ETS OF TRICISTRONIC RRNA TRANSCRIPT (SSU-RRNA, 5.8S RRNA, LSU-RRNA)
GO:0000481	maturation of 5S rRNA	MATURATION_OF_5S_RRNA	MATURATION OF 5S RRNA
GO:0000482	maturation of 5S rRNA from tetracistronic rRNA transcript (SSU-rRNA, 5.8S rRNA, LSU-rRNA)	MATURATION_OF_5S_RRNA_FROM_TETRACISTRONIC_RRNA_TRANSCRIPT_(SSU_RRNA_5.8S_RRNA_LSU_RRNA)	MATURATION OF 5S RRNA FROM TETRACISTRONIC RRNA TRANSCRIPT (SSU-RRNA, 5.8S RRNA, LSU-RRNA)
GO:0000483	endonucleolytic cleavage of tetracistronic rRNA transcript (SSU-rRNA, 5.8S rRNA, 2S rRNA, LSU-rRNA)	ENDONUCLEOLYTIC_CLEAVAGE_OF_TETRACISTRONIC_RRNA_TRANSCRIPT_(SSU_RRNA_5.8S_RRNA_2S_RRNA_LSU_RRNA)	ENDONUCLEOLYTIC CLEAVAGE OF TETRACISTRONIC RRNA TRANSCRIPT (SSU-RRNA, 5.8S RRNA, 2S RRNA, LSU-RRNA)
GO:0000484	cleavage between SSU-rRNA and 5.8S rRNA of tetracistronic rRNA transcript (SSU-rRNA, 5.8S rRNA, 2S rRNA, LSU-rRNA)	CLEAVAGE_BETWEEN_SSU_RRNA_AND_5.8S_RRNA_OF_TETRACISTRONIC_RRNA_TRANSCRIPT_(SSU_RRNA_5.8S_RRNA_2S_RRNA_LSU_RRNA)	CLEAVAGE BETWEEN SSU-RRNA AND 5.8S RRNA OF TETRACISTRONIC RRNA TRANSCRIPT (SSU-RRNA, 5.8S RRNA, 2S RRNA, LSU-RRNA)
GO:0000485	cleavage between 2S rRNA and LSU-rRNA of tetracistronic rRNA transcript (SSU-rRNA, 5.8S rRNA, 2S rRNA, LSU-rRNA)	CLEAVAGE_BETWEEN_2S_RRNA_AND_LSU_RRNA_OF_TETRACISTRONIC_RRNA_TRANSCRIPT_(SSU_RRNA_5.8S_RRNA_2S_RRNA_LSU_RRNA)	CLEAVAGE BETWEEN 2S RRNA AND LSU-RRNA OF TETRACISTRONIC RRNA TRANSCRIPT (SSU-RRNA, 5.8S RRNA, 2S RRNA, LSU-RRNA)
GO:0000486	cleavage between 5.8S rRNA and 2S rRNA of tetracistronic rRNA transcript (SSU-rRNA, 5.8S rRNA, 2S rRNA, LSU-rRNA)	CLEAVAGE_BETWEEN_5.8S_RRNA_AND_2S_RRNA_OF_TETRACISTRONIC_RRNA_TRANSCRIPT_(SSU_RRNA_5.8S_RRNA_2S_RRNA_LSU_RRNA)	CLEAVAGE BETWEEN 5.8S RRNA AND 2S RRNA OF TETRACISTRONIC RRNA TRANSCRIPT (SSU-RRNA, 5.8S RRNA, 2S RRNA, LSU-RRNA)
GO:0000487	maturation of 5.8S rRNA from tetracistronic rRNA transcript (SSU-rRNA, 5.8S rRNA, 2S rRNA, LSU-rRNA)	MATURATION_OF_5.8S_RRNA_FROM_TETRACISTRONIC_RRNA_TRANSCRIPT_(SSU_RRNA_5.8S_RRNA_2S_RRNA_LSU_RRNA)	MATURATION OF 5.8S RRNA FROM TETRACISTRONIC RRNA TRANSCRIPT (SSU-RRNA, 5.8S RRNA, 2S RRNA, LSU-RRNA)
GO:0000488	maturation of LSU-rRNA from tetracistronic rRNA transcript (SSU-rRNA, LSU-rRNA, 4.5S-rRNA, 5S-rRNA)	MATURATION_OF_LSU_RRNA_FROM_TETRACISTRONIC_RRNA_TRANSCRIPT_(SSU_RRNA_LSU_RRNA_4.5S_RRNA_5S_RRNA)	MATURATION OF LSU-RRNA FROM TETRACISTRONIC RRNA TRANSCRIPT (SSU-RRNA, LSU-RRNA, 4.5S-RRNA, 5S-RRNA)
GO:0000489	maturation of SSU-rRNA from tetracistronic rRNA transcript (SSU-rRNA, LSU-rRNA, 4.5S-rRNA, 5S-rRNA)	MATURATION_OF_SSU_RRNA_FROM_TETRACISTRONIC_RRNA_TRANSCRIPT_(SSU_RRNA_LSU_RRNA_4.5S_RRNA_5S_RRNA)	MATURATION OF SSU-RRNA FROM TETRACISTRONIC RRNA TRANSCRIPT (SSU-RRNA, LSU-RRNA, 4.5S-RRNA, 5S-RRNA)
GO:0000491	small nucleolar ribonucleoprotein complex assembly	SMALL_NUCLEOLAR_RIBONUCLEOPROTEIN_COMPLEX_ASSEMBLY	SMALL NUCLEOLAR RIBONUCLEOPROTEIN COMPLEX ASSEMBLY
GO:0000492	box C/D snoRNP assembly	BOX_C_D_SNORNP_ASSEMBLY	BOX C/D SNORNP ASSEMBLY
GO:0000493	box H/ACA snoRNP assembly	BOX_H_ACA_SNORNP_ASSEMBLY	BOX H/ACA SNORNP ASSEMBLY
GO:0000494	box C/D sno(s)RNA 3'-end processing	BOX_C_D_SNO(S)RNA_3'_END_PROCESSING	BOX C/D SNO(S)RNA 3'-END PROCESSING
GO:0000495	box H/ACA sno(s)RNA 3'-end processing	BOX_H_ACA_SNO(S)RNA_3'_END_PROCESSING	BOX H/ACA SNO(S)RNA 3'-END PROCESSING
GO:0000497	DNA template activity	DNA_TEMPLATE_ACTIVITY	DNA TEMPLATE ACTIVITY
GO:0000500	RNA polymerase I upstream activating factor complex	RNA_POLYMERASE_I_UPSTREAM_ACTIVATING_FACTOR_COMPLEX	RNA POLYMERASE I UPSTREAM ACTIVATING FACTOR COMPLEX
GO:0000502	proteasome complex	PROTEASOME_COMPLEX	PROTEASOME COMPLEX
GO:0000506	glycosylphosphatidylinositol-N-acetylglucosaminyltransferase (GPI-GnT) complex	GLYCOSYLPHOSPHATIDYLINOSITOL_N_ACETYLGLUCOSAMINYLTRANSFERASE_(GPI_GNT)_COMPLEX	GLYCOSYLPHOSPHATIDYLINOSITOL-N-ACETYLGLUCOSAMINYLTRANSFERASE (GPI-GNT) COMPLEX
GO:0000510	H3-H4 histone complex chaperone activity	H3_H4_HISTONE_COMPLEX_CHAPERONE_ACTIVITY	H3-H4 HISTONE COMPLEX CHAPERONE ACTIVITY
GO:0000511	H2A-H2B histone complex chaperone activity	H2A_H2B_HISTONE_COMPLEX_CHAPERONE_ACTIVITY	H2A-H2B HISTONE COMPLEX CHAPERONE ACTIVITY
GO:0000512	lncRNA-mediated post-transcriptional gene silencing	LNCRNA_MEDIATED_POST_TRANSCRIPTIONAL_GENE_SILENCING	LNCRNA-MEDIATED POST-TRANSCRIPTIONAL GENE SILENCING
GO:0000513	actin severing activator activity	ACTIN_SEVERING_ACTIVATOR_ACTIVITY	ACTIN SEVERING ACTIVATOR ACTIVITY
GO:0000514	3-sulfino-L-alanine: proton, glutamate antiporter activity	3_SULFINO_L_ALANINE:_PROTON_GLUTAMATE_ANTIPORTER_ACTIVITY	3-SULFINO-L-ALANINE: PROTON, GLUTAMATE ANTIPORTER ACTIVITY
GO:0000515	aspartate:glutamate, proton antiporter activity	ASPARTATE:GLUTAMATE_PROTON_ANTIPORTER_ACTIVITY	ASPARTATE:GLUTAMATE, PROTON ANTIPORTER ACTIVITY
GO:0000578	embryonic axis specification	EMBRYONIC_AXIS_SPECIFICATION	EMBRYONIC AXIS SPECIFICATION
GO:0000700	mismatch base pair DNA N-glycosylase activity	MISMATCH_BASE_PAIR_DNA_N_GLYCOSYLASE_ACTIVITY	MISMATCH BASE PAIR DNA N-GLYCOSYLASE ACTIVITY
GO:0000701	purine-specific mismatch base pair DNA N-glycosylase activity	PURINE_SPECIFIC_MISMATCH_BASE_PAIR_DNA_N_GLYCOSYLASE_ACTIVITY	PURINE-SPECIFIC MISMATCH BASE PAIR DNA N-GLYCOSYLASE ACTIVITY
GO:0000702	oxidized base lesion DNA N-glycosylase activity	OXIDIZED_BASE_LESION_DNA_N_GLYCOSYLASE_ACTIVITY	OXIDIZED BASE LESION DNA N-GLYCOSYLASE ACTIVITY
GO:0000703	oxidized pyrimidine nucleobase lesion DNA N-glycosylase activity	OXIDIZED_PYRIMIDINE_NUCLEOBASE_LESION_DNA_N_GLYCOSYLASE_ACTIVITY	OXIDIZED PYRIMIDINE NUCLEOBASE LESION DNA N-GLYCOSYLASE ACTIVITY
GO:0000704	pyrimidine dimer DNA N-glycosylase activity	PYRIMIDINE_DIMER_DNA_N_GLYCOSYLASE_ACTIVITY	PYRIMIDINE DIMER DNA N-GLYCOSYLASE ACTIVITY
GO:0000705	achiasmate meiosis I	ACHIASMATE_MEIOSIS_I	ACHIASMATE MEIOSIS I
GO:0000706	meiotic DNA double-strand break processing	MEIOTIC_DNA_DOUBLE_STRAND_BREAK_PROCESSING	MEIOTIC DNA DOUBLE-STRAND BREAK PROCESSING
GO:0000707	meiotic DNA recombinase assembly	MEIOTIC_DNA_RECOMBINASE_ASSEMBLY	MEIOTIC DNA RECOMBINASE ASSEMBLY
GO:0000708	meiotic strand invasion	MEIOTIC_STRAND_INVASION	MEIOTIC STRAND INVASION
GO:0000709	meiotic joint molecule formation	MEIOTIC_JOINT_MOLECULE_FORMATION	MEIOTIC JOINT MOLECULE FORMATION
GO:0000710	meiotic mismatch repair	MEIOTIC_MISMATCH_REPAIR	MEIOTIC MISMATCH REPAIR
GO:0000711	meiotic DNA repair synthesis	MEIOTIC_DNA_REPAIR_SYNTHESIS	MEIOTIC DNA REPAIR SYNTHESIS
GO:0000712	resolution of meiotic recombination intermediates	RESOLUTION_OF_MEIOTIC_RECOMBINATION_INTERMEDIATES	RESOLUTION OF MEIOTIC RECOMBINATION INTERMEDIATES
GO:0000713	meiotic heteroduplex formation	MEIOTIC_HETERODUPLEX_FORMATION	MEIOTIC HETERODUPLEX FORMATION
GO:0000714	meiotic strand displacement	MEIOTIC_STRAND_DISPLACEMENT	MEIOTIC STRAND DISPLACEMENT
GO:0000715	nucleotide-excision repair, DNA damage recognition	NUCLEOTIDE_EXCISION_REPAIR_DNA_DAMAGE_RECOGNITION	NUCLEOTIDE-EXCISION REPAIR, DNA DAMAGE RECOGNITION
GO:0000716	transcription-coupled nucleotide-excision repair, DNA damage recognition	TRANSCRIPTION_COUPLED_NUCLEOTIDE_EXCISION_REPAIR_DNA_DAMAGE_RECOGNITION	TRANSCRIPTION-COUPLED NUCLEOTIDE-EXCISION REPAIR, DNA DAMAGE RECOGNITION
GO:0000719	photoreactive repair	PHOTOREACTIVE_REPAIR	PHOTOREACTIVE REPAIR
GO:0000720	pyrimidine dimer repair by nucleotide-excision repair	PYRIMIDINE_DIMER_REPAIR_BY_NUCLEOTIDE_EXCISION_REPAIR	PYRIMIDINE DIMER REPAIR BY NUCLEOTIDE-EXCISION REPAIR
GO:0000721	(R,R)-butanediol dehydrogenase activity	(RR)_BUTANEDIOL_DEHYDROGENASE_ACTIVITY	(R,R)-BUTANEDIOL DEHYDROGENASE ACTIVITY
GO:0000722	telomere maintenance via recombination	TELOMERE_MAINTENANCE_VIA_RECOMBINATION	TELOMERE MAINTENANCE VIA RECOMBINATION
GO:0000723	telomere maintenance	TELOMERE_MAINTENANCE	TELOMERE MAINTENANCE
GO:0000724	double-strand break repair via homologous recombination	DOUBLE_STRAND_BREAK_REPAIR_VIA_HOMOLOGOUS_RECOMBINATION	DOUBLE-STRAND BREAK REPAIR VIA HOMOLOGOUS RECOMBINATION
GO:0000725	recombinational repair	RECOMBINATIONAL_REPAIR	RECOMBINATIONAL REPAIR
GO:0000727	double-strand break repair via break-induced replication	DOUBLE_STRAND_BREAK_REPAIR_VIA_BREAK_INDUCED_REPLICATION	DOUBLE-STRAND BREAK REPAIR VIA BREAK-INDUCED REPLICATION
GO:0000729	DNA double-strand break processing	DNA_DOUBLE_STRAND_BREAK_PROCESSING	DNA DOUBLE-STRAND BREAK PROCESSING
GO:0000730	DNA recombinase assembly	DNA_RECOMBINASE_ASSEMBLY	DNA RECOMBINASE ASSEMBLY
GO:0000731	DNA synthesis involved in DNA repair	DNA_SYNTHESIS_INVOLVED_IN_DNA_REPAIR	DNA SYNTHESIS INVOLVED IN DNA REPAIR
GO:0000732	DNA strand displacement	DNA_STRAND_DISPLACEMENT	DNA STRAND DISPLACEMENT
GO:0000735	removal of nonhomologous ends	REMOVAL_OF_NONHOMOLOGOUS_ENDS	REMOVAL OF NONHOMOLOGOUS ENDS
GO:0000736	double-strand break repair via single-strand annealing, removal of nonhomologous ends	DOUBLE_STRAND_BREAK_REPAIR_VIA_SINGLE_STRAND_ANNEALING_REMOVAL_OF_NONHOMOLOGOUS_ENDS	DOUBLE-STRAND BREAK REPAIR VIA SINGLE-STRAND ANNEALING, REMOVAL OF NONHOMOLOGOUS ENDS
GO:0000740	nuclear membrane fusion	NUCLEAR_MEMBRANE_FUSION	NUCLEAR MEMBRANE FUSION
GO:0000741	karyogamy	KARYOGAMY	KARYOGAMY
GO:0000742	karyogamy involved in conjugation with cellular fusion	KARYOGAMY_INVOLVED_IN_CONJUGATION_WITH_CELLULAR_FUSION	KARYOGAMY INVOLVED IN CONJUGATION WITH CELLULAR FUSION
GO:0000743	nuclear migration involved in conjugation with cellular fusion	NUCLEAR_MIGRATION_INVOLVED_IN_CONJUGATION_WITH_CELLULAR_FUSION	NUCLEAR MIGRATION INVOLVED IN CONJUGATION WITH CELLULAR FUSION
GO:0000744	karyogamy involved in conjugation with mutual genetic exchange	KARYOGAMY_INVOLVED_IN_CONJUGATION_WITH_MUTUAL_GENETIC_EXCHANGE	KARYOGAMY INVOLVED IN CONJUGATION WITH MUTUAL GENETIC EXCHANGE
GO:0000745	nuclear migration involved in conjugation with mutual genetic exchange	NUCLEAR_MIGRATION_INVOLVED_IN_CONJUGATION_WITH_MUTUAL_GENETIC_EXCHANGE	NUCLEAR MIGRATION INVOLVED IN CONJUGATION WITH MUTUAL GENETIC EXCHANGE
GO:0000747	conjugation with cellular fusion	CONJUGATION_WITH_CELLULAR_FUSION	CONJUGATION WITH CELLULAR FUSION
GO:0000748	conjugation with mutual genetic exchange	CONJUGATION_WITH_MUTUAL_GENETIC_EXCHANGE	CONJUGATION WITH MUTUAL GENETIC EXCHANGE
GO:0000749	response to pheromone triggering conjugation with cellular fusion	RESPONSE_TO_PHEROMONE_TRIGGERING_CONJUGATION_WITH_CELLULAR_FUSION	RESPONSE TO PHEROMONE TRIGGERING CONJUGATION WITH CELLULAR FUSION
GO:0000750	pheromone-dependent signal transduction involved in conjugation with cellular fusion	PHEROMONE_DEPENDENT_SIGNAL_TRANSDUCTION_INVOLVED_IN_CONJUGATION_WITH_CELLULAR_FUSION	PHEROMONE-DEPENDENT SIGNAL TRANSDUCTION INVOLVED IN CONJUGATION WITH CELLULAR FUSION
GO:0000751	mitotic cell cycle G1 arrest in response to pheromone	MITOTIC_CELL_CYCLE_G1_ARREST_IN_RESPONSE_TO_PHEROMONE	MITOTIC CELL CYCLE G1 ARREST IN RESPONSE TO PHEROMONE
GO:0000752	agglutination involved in conjugation with cellular fusion	AGGLUTINATION_INVOLVED_IN_CONJUGATION_WITH_CELLULAR_FUSION	AGGLUTINATION INVOLVED IN CONJUGATION WITH CELLULAR FUSION
GO:0000753	cell morphogenesis involved in conjugation with cellular fusion	CELL_MORPHOGENESIS_INVOLVED_IN_CONJUGATION_WITH_CELLULAR_FUSION	CELL MORPHOGENESIS INVOLVED IN CONJUGATION WITH CELLULAR FUSION
GO:0000754	adaptation of signaling pathway by response to pheromone involved in conjugation with cellular fusion	ADAPTATION_OF_SIGNALING_PATHWAY_BY_RESPONSE_TO_PHEROMONE_INVOLVED_IN_CONJUGATION_WITH_CELLULAR_FUSION	ADAPTATION OF SIGNALING PATHWAY BY RESPONSE TO PHEROMONE INVOLVED IN CONJUGATION WITH CELLULAR FUSION
GO:0000755	cytogamy	CYTOGAMY	CYTOGAMY
GO:0000756	response to pheromone regulating conjugation with mutual genetic exchange	RESPONSE_TO_PHEROMONE_REGULATING_CONJUGATION_WITH_MUTUAL_GENETIC_EXCHANGE	RESPONSE TO PHEROMONE REGULATING CONJUGATION WITH MUTUAL GENETIC EXCHANGE
GO:0000758	agglutination involved in conjugation with mutual genetic exchange	AGGLUTINATION_INVOLVED_IN_CONJUGATION_WITH_MUTUAL_GENETIC_EXCHANGE	AGGLUTINATION INVOLVED IN CONJUGATION WITH MUTUAL GENETIC EXCHANGE
GO:0000760	adaptation to pheromone regulating conjugation with mutual genetic exchange	ADAPTATION_TO_PHEROMONE_REGULATING_CONJUGATION_WITH_MUTUAL_GENETIC_EXCHANGE	ADAPTATION TO PHEROMONE REGULATING CONJUGATION WITH MUTUAL GENETIC EXCHANGE
GO:0000761	conjugant formation	CONJUGANT_FORMATION	CONJUGANT FORMATION
GO:0000762	pheromone-induced unidirectional conjugation	PHEROMONE_INDUCED_UNIDIRECTIONAL_CONJUGATION	PHEROMONE-INDUCED UNIDIRECTIONAL CONJUGATION
GO:0000765	response to pheromone regulating pheromone-induced unidirectional conjugation	RESPONSE_TO_PHEROMONE_REGULATING_PHEROMONE_INDUCED_UNIDIRECTIONAL_CONJUGATION	RESPONSE TO PHEROMONE REGULATING PHEROMONE-INDUCED UNIDIRECTIONAL CONJUGATION
GO:0000766	negative adaptation of signaling pathway by response to pheromone involved in pheromone-induced unidirectional conjugation	NEGATIVE_ADAPTATION_OF_SIGNALING_PATHWAY_BY_RESPONSE_TO_PHEROMONE_INVOLVED_IN_PHEROMONE_INDUCED_UNIDIRECTIONAL_CONJUGATION	NEGATIVE ADAPTATION OF SIGNALING PATHWAY BY RESPONSE TO PHEROMONE INVOLVED IN PHEROMONE-INDUCED UNIDIRECTIONAL CONJUGATION
GO:0000768	syncytium formation by plasma membrane fusion	SYNCYTIUM_FORMATION_BY_PLASMA_MEMBRANE_FUSION	SYNCYTIUM FORMATION BY PLASMA MEMBRANE FUSION
GO:0000769	syncytium formation by mitosis without cytokinesis	SYNCYTIUM_FORMATION_BY_MITOSIS_WITHOUT_CYTOKINESIS	SYNCYTIUM FORMATION BY MITOSIS WITHOUT CYTOKINESIS
GO:0000770	peptide pheromone export	PEPTIDE_PHEROMONE_EXPORT	PEPTIDE PHEROMONE EXPORT
GO:0000772	mating pheromone activity	MATING_PHEROMONE_ACTIVITY	MATING PHEROMONE ACTIVITY
GO:0000773	phosphatidyl-N-methylethanolamine N-methyltransferase activity	PHOSPHATIDYL_N_METHYLETHANOLAMINE_N_METHYLTRANSFERASE_ACTIVITY	PHOSPHATIDYL-N-METHYLETHANOLAMINE N-METHYLTRANSFERASE ACTIVITY
GO:0000774	adenyl-nucleotide exchange factor activity	ADENYL_NUCLEOTIDE_EXCHANGE_FACTOR_ACTIVITY	ADENYL-NUCLEOTIDE EXCHANGE FACTOR ACTIVITY
GO:0000775	chromosome, centromeric region	CHROMOSOME_CENTROMERIC_REGION	CHROMOSOME, CENTROMERIC REGION
GO:0000776	kinetochore	KINETOCHORE	KINETOCHORE
GO:0000779	condensed chromosome, centromeric region	CONDENSED_CHROMOSOME_CENTROMERIC_REGION	CONDENSED CHROMOSOME, CENTROMERIC REGION
GO:0000781	chromosome, telomeric region	CHROMOSOME_TELOMERIC_REGION	CHROMOSOME, TELOMERIC REGION
GO:0000782	telomere cap complex	TELOMERE_CAP_COMPLEX	TELOMERE CAP COMPLEX
GO:0000783	nuclear telomere cap complex	NUCLEAR_TELOMERE_CAP_COMPLEX	NUCLEAR TELOMERE CAP COMPLEX
GO:0000785	chromatin	CHROMATIN	CHROMATIN
GO:0000786	nucleosome	NUCLEOSOME	NUCLEOSOME
GO:0000791	euchromatin	EUCHROMATIN	EUCHROMATIN
GO:0000792	heterochromatin	HETEROCHROMATIN	HETEROCHROMATIN
GO:0000793	condensed chromosome	CONDENSED_CHROMOSOME	CONDENSED CHROMOSOME
GO:0000794	condensed nuclear chromosome	CONDENSED_NUCLEAR_CHROMOSOME	CONDENSED NUCLEAR CHROMOSOME
GO:0000795	synaptonemal complex	SYNAPTONEMAL_COMPLEX	SYNAPTONEMAL COMPLEX
GO:0000796	condensin complex	CONDENSIN_COMPLEX	CONDENSIN COMPLEX
GO:0000800	lateral element	LATERAL_ELEMENT	LATERAL ELEMENT
GO:0000801	central element	CENTRAL_ELEMENT	CENTRAL ELEMENT
GO:0000802	transverse filament	TRANSVERSE_FILAMENT	TRANSVERSE FILAMENT
GO:0000803	sex chromosome	SEX_CHROMOSOME	SEX CHROMOSOME
GO:0000804	W chromosome	W_CHROMOSOME	W CHROMOSOME
GO:0000805	X chromosome	X_CHROMOSOME	X CHROMOSOME
GO:0000806	Y chromosome	Y_CHROMOSOME	Y CHROMOSOME
GO:0000807	Z chromosome	Z_CHROMOSOME	Z CHROMOSOME
GO:0000808	origin recognition complex	ORIGIN_RECOGNITION_COMPLEX	ORIGIN RECOGNITION COMPLEX
GO:0000809	cytoplasmic origin of replication recognition complex	CYTOPLASMIC_ORIGIN_OF_REPLICATION_RECOGNITION_COMPLEX	CYTOPLASMIC ORIGIN OF REPLICATION RECOGNITION COMPLEX
GO:0000810	diacylglycerol diphosphate phosphatase activity	DIACYLGLYCEROL_DIPHOSPHATE_PHOSPHATASE_ACTIVITY	DIACYLGLYCEROL DIPHOSPHATE PHOSPHATASE ACTIVITY
GO:0000811	GINS complex	GINS_COMPLEX	GINS COMPLEX
GO:0000812	Swr1 complex	SWR1_COMPLEX	SWR1 COMPLEX
GO:0000813	ESCRT I complex	ESCRT_I_COMPLEX	ESCRT I COMPLEX
GO:0000814	ESCRT II complex	ESCRT_II_COMPLEX	ESCRT II COMPLEX
GO:0000815	ESCRT III complex	ESCRT_III_COMPLEX	ESCRT III COMPLEX
GO:0000817	COMA complex	COMA_COMPLEX	COMA COMPLEX
GO:0000819	sister chromatid segregation	SISTER_CHROMATID_SEGREGATION	SISTER CHROMATID SEGREGATION
GO:0000820	regulation of glutamine family amino acid metabolic process	REGULATION_OF_GLUTAMINE_FAMILY_AMINO_ACID_METABOLIC_PROCESS	REGULATION OF GLUTAMINE FAMILY AMINO ACID METABOLIC PROCESS
GO:0000821	regulation of arginine metabolic process	REGULATION_OF_ARGININE_METABOLIC_PROCESS	REGULATION OF ARGININE METABOLIC PROCESS
GO:0000822	inositol hexakisphosphate binding	INOSITOL_HEXAKISPHOSPHATE_BINDING	INOSITOL HEXAKISPHOSPHATE BINDING
GO:0000823	inositol-1,4,5-trisphosphate 6-kinase activity	INOSITOL_145_TRISPHOSPHATE_6_KINASE_ACTIVITY	INOSITOL-1,4,5-TRISPHOSPHATE 6-KINASE ACTIVITY
GO:0000824	inositol-1,4,5,6-tetrakisphosphate 3-kinase activity	INOSITOL_1456_TETRAKISPHOSPHATE_3_KINASE_ACTIVITY	INOSITOL-1,4,5,6-TETRAKISPHOSPHATE 3-KINASE ACTIVITY
GO:0000825	inositol-1,3,4,5-tetrakisphosphate 6-kinase activity	INOSITOL_1345_TETRAKISPHOSPHATE_6_KINASE_ACTIVITY	INOSITOL-1,3,4,5-TETRAKISPHOSPHATE 6-KINASE ACTIVITY
GO:0000827	inositol-1,3,4,5,6-pentakisphosphate kinase activity	INOSITOL_13456_PENTAKISPHOSPHATE_KINASE_ACTIVITY	INOSITOL-1,3,4,5,6-PENTAKISPHOSPHATE KINASE ACTIVITY
GO:0000828	inositol hexakisphosphate kinase activity	INOSITOL_HEXAKISPHOSPHATE_KINASE_ACTIVITY	INOSITOL HEXAKISPHOSPHATE KINASE ACTIVITY
GO:0000829	diphosphoinositol pentakisphosphate kinase activity	DIPHOSPHOINOSITOL_PENTAKISPHOSPHATE_KINASE_ACTIVITY	DIPHOSPHOINOSITOL PENTAKISPHOSPHATE KINASE ACTIVITY
GO:0000830	inositol hexakisphosphate 4-kinase activity	INOSITOL_HEXAKISPHOSPHATE_4_KINASE_ACTIVITY	INOSITOL HEXAKISPHOSPHATE 4-KINASE ACTIVITY
GO:0000831	inositol hexakisphosphate 6-kinase activity	INOSITOL_HEXAKISPHOSPHATE_6_KINASE_ACTIVITY	INOSITOL HEXAKISPHOSPHATE 6-KINASE ACTIVITY
GO:0000832	inositol hexakisphosphate 5-kinase activity	INOSITOL_HEXAKISPHOSPHATE_5_KINASE_ACTIVITY	INOSITOL HEXAKISPHOSPHATE 5-KINASE ACTIVITY
GO:0000833	5-diphosphoinositol pentakisphosphate 4-kinase activity	5_DIPHOSPHOINOSITOL_PENTAKISPHOSPHATE_4_KINASE_ACTIVITY	5-DIPHOSPHOINOSITOL PENTAKISPHOSPHATE 4-KINASE ACTIVITY
GO:0000834	5-diphosphoinositol pentakisphosphate 6-kinase activity	5_DIPHOSPHOINOSITOL_PENTAKISPHOSPHATE_6_KINASE_ACTIVITY	5-DIPHOSPHOINOSITOL PENTAKISPHOSPHATE 6-KINASE ACTIVITY
GO:0000835	ER ubiquitin ligase complex	ER_UBIQUITIN_LIGASE_COMPLEX	ER UBIQUITIN LIGASE COMPLEX
GO:0000836	Hrd1p ubiquitin ligase complex	HRD1P_UBIQUITIN_LIGASE_COMPLEX	HRD1P UBIQUITIN LIGASE COMPLEX
GO:0000837	Doa10p ubiquitin ligase complex	DOA10P_UBIQUITIN_LIGASE_COMPLEX	DOA10P UBIQUITIN LIGASE COMPLEX
GO:0000838	Hrd1p ubiquitin ligase ERAD-M complex	HRD1P_UBIQUITIN_LIGASE_ERAD_M_COMPLEX	HRD1P UBIQUITIN LIGASE ERAD-M COMPLEX
GO:0000839	Hrd1p ubiquitin ligase ERAD-L complex	HRD1P_UBIQUITIN_LIGASE_ERAD_L_COMPLEX	HRD1P UBIQUITIN LIGASE ERAD-L COMPLEX
GO:0000900	mRNA regulatory element binding translation repressor activity	MRNA_REGULATORY_ELEMENT_BINDING_TRANSLATION_REPRESSOR_ACTIVITY	MRNA REGULATORY ELEMENT BINDING TRANSLATION REPRESSOR ACTIVITY
GO:0000901	translation repressor activity, non-nucleic acid binding	TRANSLATION_REPRESSOR_ACTIVITY_NON_NUCLEIC_ACID_BINDING	TRANSLATION REPRESSOR ACTIVITY, NON-NUCLEIC ACID BINDING
GO:0000902	cell morphogenesis	CELL_MORPHOGENESIS	CELL MORPHOGENESIS
GO:0000905	sporocarp development involved in asexual reproduction	SPOROCARP_DEVELOPMENT_INVOLVED_IN_ASEXUAL_REPRODUCTION	SPOROCARP DEVELOPMENT INVOLVED IN ASEXUAL REPRODUCTION
GO:0000906	6,7-dimethyl-8-ribityllumazine synthase activity	67_DIMETHYL_8_RIBITYLLUMAZINE_SYNTHASE_ACTIVITY	6,7-DIMETHYL-8-RIBITYLLUMAZINE SYNTHASE ACTIVITY
GO:0000907	sulfonate dioxygenase activity	SULFONATE_DIOXYGENASE_ACTIVITY	SULFONATE DIOXYGENASE ACTIVITY
GO:0000908	taurine dioxygenase activity	TAURINE_DIOXYGENASE_ACTIVITY	TAURINE DIOXYGENASE ACTIVITY
GO:0000909	sporocarp development involved in sexual reproduction	SPOROCARP_DEVELOPMENT_INVOLVED_IN_SEXUAL_REPRODUCTION	SPOROCARP DEVELOPMENT INVOLVED IN SEXUAL REPRODUCTION
GO:0000910	cytokinesis	CYTOKINESIS	CYTOKINESIS
GO:0000911	cytokinesis by cell plate formation	CYTOKINESIS_BY_CELL_PLATE_FORMATION	CYTOKINESIS BY CELL PLATE FORMATION
GO:0000912	assembly of actomyosin apparatus involved in cytokinesis	ASSEMBLY_OF_ACTOMYOSIN_APPARATUS_INVOLVED_IN_CYTOKINESIS	ASSEMBLY OF ACTOMYOSIN APPARATUS INVOLVED IN CYTOKINESIS
GO:0000913	preprophase band assembly	PREPROPHASE_BAND_ASSEMBLY	PREPROPHASE BAND ASSEMBLY
GO:0000914	phragmoplast assembly	PHRAGMOPLAST_ASSEMBLY	PHRAGMOPLAST ASSEMBLY
GO:0000915	actomyosin contractile ring assembly	ACTOMYOSIN_CONTRACTILE_RING_ASSEMBLY	ACTOMYOSIN CONTRACTILE RING ASSEMBLY
GO:0000916	actomyosin contractile ring contraction	ACTOMYOSIN_CONTRACTILE_RING_CONTRACTION	ACTOMYOSIN CONTRACTILE RING CONTRACTION
GO:0000917	division septum assembly	DIVISION_SEPTUM_ASSEMBLY	DIVISION SEPTUM ASSEMBLY
GO:0000918	division septum site selection	DIVISION_SEPTUM_SITE_SELECTION	DIVISION SEPTUM SITE SELECTION
GO:0000919	cell plate assembly	CELL_PLATE_ASSEMBLY	CELL PLATE ASSEMBLY
GO:0000920	septum digestion after cytokinesis	SEPTUM_DIGESTION_AFTER_CYTOKINESIS	SEPTUM DIGESTION AFTER CYTOKINESIS
GO:0000921	septin ring assembly	SEPTIN_RING_ASSEMBLY	SEPTIN RING ASSEMBLY
GO:0000922	spindle pole	SPINDLE_POLE	SPINDLE POLE
GO:0000923	equatorial microtubule organizing center	EQUATORIAL_MICROTUBULE_ORGANIZING_CENTER	EQUATORIAL MICROTUBULE ORGANIZING CENTER
GO:0000930	gamma-tubulin complex	GAMMA_TUBULIN_COMPLEX	GAMMA-TUBULIN COMPLEX
GO:0000931	gamma-tubulin ring complex	GAMMA_TUBULIN_RING_COMPLEX	GAMMA-TUBULIN RING COMPLEX
GO:0000932	P-body	P_BODY	P-BODY
GO:0000933	adventitious septum	ADVENTITIOUS_SEPTUM	ADVENTITIOUS SEPTUM
GO:0000934	porous cell septum	POROUS_CELL_SEPTUM	POROUS CELL SEPTUM
GO:0000935	division septum	DIVISION_SEPTUM	DIVISION SEPTUM
GO:0000936	primary cell septum	PRIMARY_CELL_SEPTUM	PRIMARY CELL SEPTUM
GO:0000937	dolipore septum	DOLIPORE_SEPTUM	DOLIPORE SEPTUM
GO:0000938	GARP complex	GARP_COMPLEX	GARP COMPLEX
GO:0000939	inner kinetochore	INNER_KINETOCHORE	INNER KINETOCHORE
GO:0000940	outer kinetochore	OUTER_KINETOCHORE	OUTER KINETOCHORE
GO:0000943	retrotransposon nucleocapsid	RETROTRANSPOSON_NUCLEOCAPSID	RETROTRANSPOSON NUCLEOCAPSID
GO:0000947	amino acid catabolic process to alcohol via Ehrlich pathway	AMINO_ACID_CATABOLIC_PROCESS_TO_ALCOHOL_VIA_EHRLICH_PATHWAY	AMINO ACID CATABOLIC PROCESS TO ALCOHOL VIA EHRLICH PATHWAY
GO:0000948	amino acid catabolic process to carboxylic acid via Ehrlich pathway	AMINO_ACID_CATABOLIC_PROCESS_TO_CARBOXYLIC_ACID_VIA_EHRLICH_PATHWAY	AMINO ACID CATABOLIC PROCESS TO CARBOXYLIC ACID VIA EHRLICH PATHWAY
GO:0000949	aromatic amino acid family catabolic process to alcohol via Ehrlich pathway	AROMATIC_AMINO_ACID_FAMILY_CATABOLIC_PROCESS_TO_ALCOHOL_VIA_EHRLICH_PATHWAY	AROMATIC AMINO ACID FAMILY CATABOLIC PROCESS TO ALCOHOL VIA EHRLICH PATHWAY
GO:0000950	branched-chain amino acid catabolic process to alcohol via Ehrlich pathway	BRANCHED_CHAIN_AMINO_ACID_CATABOLIC_PROCESS_TO_ALCOHOL_VIA_EHRLICH_PATHWAY	BRANCHED-CHAIN AMINO ACID CATABOLIC PROCESS TO ALCOHOL VIA EHRLICH PATHWAY
GO:0000951	methionine catabolic process to 3-methylthiopropanol	METHIONINE_CATABOLIC_PROCESS_TO_3_METHYLTHIOPROPANOL	METHIONINE CATABOLIC PROCESS TO 3-METHYLTHIOPROPANOL
GO:0000952	aromatic amino acid family catabolic process to carboxylic acid via Ehrlich pathway	AROMATIC_AMINO_ACID_FAMILY_CATABOLIC_PROCESS_TO_CARBOXYLIC_ACID_VIA_EHRLICH_PATHWAY	AROMATIC AMINO ACID FAMILY CATABOLIC PROCESS TO CARBOXYLIC ACID VIA EHRLICH PATHWAY
GO:0000953	branched-chain amino acid catabolic process to carboxylic acid via Ehrlich pathway	BRANCHED_CHAIN_AMINO_ACID_CATABOLIC_PROCESS_TO_CARBOXYLIC_ACID_VIA_EHRLICH_PATHWAY	BRANCHED-CHAIN AMINO ACID CATABOLIC PROCESS TO CARBOXYLIC ACID VIA EHRLICH PATHWAY
GO:0000954	methionine catabolic process to 3-methylthiopropanoate	METHIONINE_CATABOLIC_PROCESS_TO_3_METHYLTHIOPROPANOATE	METHIONINE CATABOLIC PROCESS TO 3-METHYLTHIOPROPANOATE
GO:0000955	amino acid catabolic process via Ehrlich pathway	AMINO_ACID_CATABOLIC_PROCESS_VIA_EHRLICH_PATHWAY	AMINO ACID CATABOLIC PROCESS VIA EHRLICH PATHWAY
GO:0000956	nuclear-transcribed mRNA catabolic process	NUCLEAR_TRANSCRIBED_MRNA_CATABOLIC_PROCESS	NUCLEAR-TRANSCRIBED MRNA CATABOLIC PROCESS
GO:0000957	mitochondrial RNA catabolic process	MITOCHONDRIAL_RNA_CATABOLIC_PROCESS	MITOCHONDRIAL RNA CATABOLIC PROCESS
GO:0000958	mitochondrial mRNA catabolic process	MITOCHONDRIAL_MRNA_CATABOLIC_PROCESS	MITOCHONDRIAL MRNA CATABOLIC PROCESS
GO:0000959	mitochondrial RNA metabolic process	MITOCHONDRIAL_RNA_METABOLIC_PROCESS	MITOCHONDRIAL RNA METABOLIC PROCESS
GO:0000960	regulation of mitochondrial RNA catabolic process	REGULATION_OF_MITOCHONDRIAL_RNA_CATABOLIC_PROCESS	REGULATION OF MITOCHONDRIAL RNA CATABOLIC PROCESS
GO:0000961	negative regulation of mitochondrial RNA catabolic process	NEGATIVE_REGULATION_OF_MITOCHONDRIAL_RNA_CATABOLIC_PROCESS	NEGATIVE REGULATION OF MITOCHONDRIAL RNA CATABOLIC PROCESS
GO:0000962	positive regulation of mitochondrial RNA catabolic process	POSITIVE_REGULATION_OF_MITOCHONDRIAL_RNA_CATABOLIC_PROCESS	POSITIVE REGULATION OF MITOCHONDRIAL RNA CATABOLIC PROCESS
GO:0000963	mitochondrial RNA processing	MITOCHONDRIAL_RNA_PROCESSING	MITOCHONDRIAL RNA PROCESSING
GO:0000964	mitochondrial RNA 5'-end processing	MITOCHONDRIAL_RNA_5'_END_PROCESSING	MITOCHONDRIAL RNA 5'-END PROCESSING
GO:0000965	mitochondrial RNA 3'-end processing	MITOCHONDRIAL_RNA_3'_END_PROCESSING	MITOCHONDRIAL RNA 3'-END PROCESSING
GO:0000966	RNA 5'-end processing	RNA_5'_END_PROCESSING	RNA 5'-END PROCESSING
GO:0000966	RNA 5'-end processing	RNA_5_END_PROCESSING	RNA 5'-END PROCESSING
GO:0000967	rRNA 5'-end processing	RRNA_5'_END_PROCESSING	RRNA 5'-END PROCESSING
GO:0000968	tRNA exon ligation	TRNA_EXON_LIGATION	TRNA EXON LIGATION
GO:0000972	transcription-dependent tethering of RNA polymerase II gene DNA at nuclear periphery	TRANSCRIPTION_DEPENDENT_TETHERING_OF_RNA_POLYMERASE_II_GENE_DNA_AT_NUCLEAR_PERIPHERY	TRANSCRIPTION-DEPENDENT TETHERING OF RNA POLYMERASE II GENE DNA AT NUCLEAR PERIPHERY
GO:0000973	post-transcriptional tethering of RNA polymerase II gene DNA at nuclear periphery	POST_TRANSCRIPTIONAL_TETHERING_OF_RNA_POLYMERASE_II_GENE_DNA_AT_NUCLEAR_PERIPHERY	POST-TRANSCRIPTIONAL TETHERING OF RNA POLYMERASE II GENE DNA AT NUCLEAR PERIPHERY
GO:0000974	Prp19 complex	PRP19_COMPLEX	PRP19 COMPLEX
GO:0000976	transcription cis-regulatory region binding	TRANSCRIPTION_CIS_REGULATORY_REGION_BINDING	TRANSCRIPTION CIS-REGULATORY REGION BINDING
GO:0000977	RNA polymerase II transcription regulatory region sequence-specific DNA binding	RNA_POLYMERASE_II_TRANSCRIPTION_REGULATORY_REGION_SEQUENCE_SPECIFIC_DNA_BINDING	RNA POLYMERASE II TRANSCRIPTION REGULATORY REGION SEQUENCE-SPECIFIC DNA BINDING
GO:0000978	RNA polymerase II cis-regulatory region sequence-specific DNA binding	RNA_POLYMERASE_II_CIS_REGULATORY_REGION_SEQUENCE_SPECIFIC_DNA_BINDING	RNA POLYMERASE II CIS-REGULATORY REGION SEQUENCE-SPECIFIC DNA BINDING
GO:0000979	RNA polymerase II core promoter sequence-specific DNA binding	RNA_POLYMERASE_II_CORE_PROMOTER_SEQUENCE_SPECIFIC_DNA_BINDING	RNA POLYMERASE II CORE PROMOTER SEQUENCE-SPECIFIC DNA BINDING
GO:0000981	DNA-binding transcription factor activity, RNA polymerase II-specific	DNA_BINDING_TRANSCRIPTION_FACTOR_ACTIVITY_RNA_POLYMERASE_II_SPECIFIC	DNA-BINDING TRANSCRIPTION FACTOR ACTIVITY, RNA POLYMERASE II-SPECIFIC
GO:0000987	cis-regulatory region sequence-specific DNA binding	CIS_REGULATORY_REGION_SEQUENCE_SPECIFIC_DNA_BINDING	CIS-REGULATORY REGION SEQUENCE-SPECIFIC DNA BINDING
GO:0000992	RNA polymerase III cis-regulatory region sequence-specific DNA binding	RNA_POLYMERASE_III_CIS_REGULATORY_REGION_SEQUENCE_SPECIFIC_DNA_BINDING	RNA POLYMERASE III CIS-REGULATORY REGION SEQUENCE-SPECIFIC DNA BINDING
GO:0000993	RNA polymerase II complex binding	RNA_POLYMERASE_II_COMPLEX_BINDING	RNA POLYMERASE II COMPLEX BINDING
GO:0000994	RNA polymerase III core binding	RNA_POLYMERASE_III_CORE_BINDING	RNA POLYMERASE III CORE BINDING
GO:0000995	RNA polymerase III general transcription initiation factor activity	RNA_POLYMERASE_III_GENERAL_TRANSCRIPTION_INITIATION_FACTOR_ACTIVITY	RNA POLYMERASE III GENERAL TRANSCRIPTION INITIATION FACTOR ACTIVITY
GO:0001000	bacterial-type RNA polymerase core enzyme binding	BACTERIAL_TYPE_RNA_POLYMERASE_CORE_ENZYME_BINDING	BACTERIAL-TYPE RNA POLYMERASE CORE ENZYME BINDING
GO:0001001	mitochondrial single-subunit type RNA polymerase binding	MITOCHONDRIAL_SINGLE_SUBUNIT_TYPE_RNA_POLYMERASE_BINDING	MITOCHONDRIAL SINGLE-SUBUNIT TYPE RNA POLYMERASE BINDING
GO:0001002	RNA polymerase III type 1 promoter sequence-specific DNA binding	RNA_POLYMERASE_III_TYPE_1_PROMOTER_SEQUENCE_SPECIFIC_DNA_BINDING	RNA POLYMERASE III TYPE 1 PROMOTER SEQUENCE-SPECIFIC DNA BINDING
GO:0001003	RNA polymerase III type 2 promoter sequence-specific DNA binding	RNA_POLYMERASE_III_TYPE_2_PROMOTER_SEQUENCE_SPECIFIC_DNA_BINDING	RNA POLYMERASE III TYPE 2 PROMOTER SEQUENCE-SPECIFIC DNA BINDING
GO:0001006	RNA polymerase III type 3 promoter sequence-specific DNA binding	RNA_POLYMERASE_III_TYPE_3_PROMOTER_SEQUENCE_SPECIFIC_DNA_BINDING	RNA POLYMERASE III TYPE 3 PROMOTER SEQUENCE-SPECIFIC DNA BINDING
GO:0001010	RNA polymerase II sequence-specific DNA-binding transcription factor recruiting activity	RNA_POLYMERASE_II_SEQUENCE_SPECIFIC_DNA_BINDING_TRANSCRIPTION_FACTOR_RECRUITING_ACTIVITY	RNA POLYMERASE II SEQUENCE-SPECIFIC DNA-BINDING TRANSCRIPTION FACTOR RECRUITING ACTIVITY
GO:0001014	snoRNA transcription by RNA polymerase III	SNORNA_TRANSCRIPTION_BY_RNA_POLYMERASE_III	SNORNA TRANSCRIPTION BY RNA POLYMERASE III
GO:0001015	snoRNA transcription by RNA polymerase II	SNORNA_TRANSCRIPTION_BY_RNA_POLYMERASE_II	SNORNA TRANSCRIPTION BY RNA POLYMERASE II
GO:0001016	RNA polymerase III transcription regulatory region sequence-specific DNA binding	RNA_POLYMERASE_III_TRANSCRIPTION_REGULATORY_REGION_SEQUENCE_SPECIFIC_DNA_BINDING	RNA POLYMERASE III TRANSCRIPTION REGULATORY REGION SEQUENCE-SPECIFIC DNA BINDING
GO:0001018	mitochondrial promoter sequence-specific DNA binding	MITOCHONDRIAL_PROMOTER_SEQUENCE_SPECIFIC_DNA_BINDING	MITOCHONDRIAL PROMOTER SEQUENCE-SPECIFIC DNA BINDING
GO:0001019	plastid promoter transcription regulatory region sequence-specific DNA binding	PLASTID_PROMOTER_TRANSCRIPTION_REGULATORY_REGION_SEQUENCE_SPECIFIC_DNA_BINDING	PLASTID PROMOTER TRANSCRIPTION REGULATORY REGION SEQUENCE-SPECIFIC DNA BINDING
GO:0001025	RNA polymerase III general transcription initiation factor binding	RNA_POLYMERASE_III_GENERAL_TRANSCRIPTION_INITIATION_FACTOR_BINDING	RNA POLYMERASE III GENERAL TRANSCRIPTION INITIATION FACTOR BINDING
GO:0001039	RNA polymerase III hybrid type promoter sequence-specific DNA binding	RNA_POLYMERASE_III_HYBRID_TYPE_PROMOTER_SEQUENCE_SPECIFIC_DNA_BINDING	RNA POLYMERASE III HYBRID TYPE PROMOTER SEQUENCE-SPECIFIC DNA BINDING
GO:0001042	RNA polymerase I core binding	RNA_POLYMERASE_I_CORE_BINDING	RNA POLYMERASE I CORE BINDING
GO:0001046	core promoter sequence-specific DNA binding	CORE_PROMOTER_SEQUENCE_SPECIFIC_DNA_BINDING	CORE PROMOTER SEQUENCE-SPECIFIC DNA BINDING
GO:0001048	RNA polymerase IV core binding	RNA_POLYMERASE_IV_CORE_BINDING	RNA POLYMERASE IV CORE BINDING
GO:0001049	RNA polymerase V core binding	RNA_POLYMERASE_V_CORE_BINDING	RNA POLYMERASE V CORE BINDING
GO:0001050	single-subunit type RNA polymerase binding	SINGLE_SUBUNIT_TYPE_RNA_POLYMERASE_BINDING	SINGLE-SUBUNIT TYPE RNA POLYMERASE BINDING
GO:0001051	plastid single-subunit type RNA polymerase binding	PLASTID_SINGLE_SUBUNIT_TYPE_RNA_POLYMERASE_BINDING	PLASTID SINGLE-SUBUNIT TYPE RNA POLYMERASE BINDING
GO:0001052	plastid PEP RNA polymerase core enzyme binding	PLASTID_PEP_RNA_POLYMERASE_CORE_ENZYME_BINDING	PLASTID PEP RNA POLYMERASE CORE ENZYME BINDING
GO:0001059	transcription by RNA polymerase IV	TRANSCRIPTION_BY_RNA_POLYMERASE_IV	TRANSCRIPTION BY RNA POLYMERASE IV
GO:0001060	transcription by RNA polymerase V	TRANSCRIPTION_BY_RNA_POLYMERASE_V	TRANSCRIPTION BY RNA POLYMERASE V
GO:0001067	transcription regulatory region nucleic acid binding	TRANSCRIPTION_REGULATORY_REGION_NUCLEIC_ACID_BINDING	TRANSCRIPTION REGULATORY REGION NUCLEIC ACID BINDING
GO:0001068	transcription regulatory region RNA binding	TRANSCRIPTION_REGULATORY_REGION_RNA_BINDING	TRANSCRIPTION REGULATORY REGION RNA BINDING
GO:0001069	regulatory region RNA binding	REGULATORY_REGION_RNA_BINDING	REGULATORY REGION RNA BINDING
GO:0001070	RNA-binding transcription regulator activity	RNA_BINDING_TRANSCRIPTION_REGULATOR_ACTIVITY	RNA-BINDING TRANSCRIPTION REGULATOR ACTIVITY
GO:0001072	transcription antitermination factor activity, RNA binding	TRANSCRIPTION_ANTITERMINATION_FACTOR_ACTIVITY_RNA_BINDING	TRANSCRIPTION ANTITERMINATION FACTOR ACTIVITY, RNA BINDING
GO:0001073	transcription antitermination factor activity, DNA binding	TRANSCRIPTION_ANTITERMINATION_FACTOR_ACTIVITY_DNA_BINDING	TRANSCRIPTION ANTITERMINATION FACTOR ACTIVITY, DNA BINDING
GO:0001079	nitrogen catabolite regulation of transcription from RNA polymerase II promoter	NITROGEN_CATABOLITE_REGULATION_OF_TRANSCRIPTION_FROM_RNA_POLYMERASE_II_PROMOTER	NITROGEN CATABOLITE REGULATION OF TRANSCRIPTION FROM RNA POLYMERASE II PROMOTER
GO:0001080	nitrogen catabolite activation of transcription from RNA polymerase II promoter	NITROGEN_CATABOLITE_ACTIVATION_OF_TRANSCRIPTION_FROM_RNA_POLYMERASE_II_PROMOTER	NITROGEN CATABOLITE ACTIVATION OF TRANSCRIPTION FROM RNA POLYMERASE II PROMOTER
GO:0001081	nitrogen catabolite repression of transcription from RNA polymerase II promoter	NITROGEN_CATABOLITE_REPRESSION_OF_TRANSCRIPTION_FROM_RNA_POLYMERASE_II_PROMOTER	NITROGEN CATABOLITE REPRESSION OF TRANSCRIPTION FROM RNA POLYMERASE II PROMOTER
GO:0001091	RNA polymerase II general transcription initiation factor binding	RNA_POLYMERASE_II_GENERAL_TRANSCRIPTION_INITIATION_FACTOR_BINDING	RNA POLYMERASE II GENERAL TRANSCRIPTION INITIATION FACTOR BINDING
GO:0001092	TFIIA-class transcription factor complex binding	TFIIA_CLASS_TRANSCRIPTION_FACTOR_COMPLEX_BINDING	TFIIA-CLASS TRANSCRIPTION FACTOR COMPLEX BINDING
GO:0001093	TFIIB-class transcription factor binding	TFIIB_CLASS_TRANSCRIPTION_FACTOR_BINDING	TFIIB-CLASS TRANSCRIPTION FACTOR BINDING
GO:0001094	TFIID-class transcription factor complex binding	TFIID_CLASS_TRANSCRIPTION_FACTOR_COMPLEX_BINDING	TFIID-CLASS TRANSCRIPTION FACTOR COMPLEX BINDING
GO:0001095	TFIIE-class transcription factor complex binding	TFIIE_CLASS_TRANSCRIPTION_FACTOR_COMPLEX_BINDING	TFIIE-CLASS TRANSCRIPTION FACTOR COMPLEX BINDING
GO:0001096	TFIIF-class transcription factor complex binding	TFIIF_CLASS_TRANSCRIPTION_FACTOR_COMPLEX_BINDING	TFIIF-CLASS TRANSCRIPTION FACTOR COMPLEX BINDING
GO:0001097	TFIIH-class transcription factor complex binding	TFIIH_CLASS_TRANSCRIPTION_FACTOR_COMPLEX_BINDING	TFIIH-CLASS TRANSCRIPTION FACTOR COMPLEX BINDING
GO:0001098	basal transcription machinery binding	BASAL_TRANSCRIPTION_MACHINERY_BINDING	BASAL TRANSCRIPTION MACHINERY BINDING
GO:0001099	basal RNA polymerase II transcription machinery binding	BASAL_RNA_POLYMERASE_II_TRANSCRIPTION_MACHINERY_BINDING	BASAL RNA POLYMERASE II TRANSCRIPTION MACHINERY BINDING
GO:0001100	negative regulation of exit from mitosis	NEGATIVE_REGULATION_OF_EXIT_FROM_MITOSIS	NEGATIVE REGULATION OF EXIT FROM MITOSIS
GO:0001101	response to acid chemical	RESPONSE_TO_ACID_CHEMICAL	RESPONSE TO ACID CHEMICAL
GO:0001108	bacterial-type RNA polymerase holo enzyme binding	BACTERIAL_TYPE_RNA_POLYMERASE_HOLO_ENZYME_BINDING	BACTERIAL-TYPE RNA POLYMERASE HOLO ENZYME BINDING
GO:0001109	promoter clearance during DNA-templated transcription	PROMOTER_CLEARANCE_DURING_DNA_TEMPLATED_TRANSCRIPTION	PROMOTER CLEARANCE DURING DNA-TEMPLATED TRANSCRIPTION
GO:0001110	RNA polymerase III promoter clearance	RNA_POLYMERASE_III_PROMOTER_CLEARANCE	RNA POLYMERASE III PROMOTER CLEARANCE
GO:0001111	RNA polymerase II promoter clearance	RNA_POLYMERASE_II_PROMOTER_CLEARANCE	RNA POLYMERASE II PROMOTER CLEARANCE
GO:0001112	DNA-templated transcription open complex formation	DNA_TEMPLATED_TRANSCRIPTION_OPEN_COMPLEX_FORMATION	DNA-TEMPLATED TRANSCRIPTION OPEN COMPLEX FORMATION
GO:0001113	transcription open complex formation at RNA polymerase II promoter	TRANSCRIPTION_OPEN_COMPLEX_FORMATION_AT_RNA_POLYMERASE_II_PROMOTER	TRANSCRIPTION OPEN COMPLEX FORMATION AT RNA POLYMERASE II PROMOTER
GO:0001114	protein-DNA-RNA complex	PROTEIN_DNA_RNA_COMPLEX	PROTEIN-DNA-RNA COMPLEX
GO:0001115	protein-DNA-RNA complex organization	PROTEIN_DNA_RNA_COMPLEX_ORGANIZATION	PROTEIN-DNA-RNA COMPLEX ORGANIZATION
GO:0001116	protein-DNA-RNA complex assembly	PROTEIN_DNA_RNA_COMPLEX_ASSEMBLY	PROTEIN-DNA-RNA COMPLEX ASSEMBLY
GO:0001117	protein-DNA-RNA complex disassembly	PROTEIN_DNA_RNA_COMPLEX_DISASSEMBLY	PROTEIN-DNA-RNA COMPLEX DISASSEMBLY
GO:0001118	transcription ternary complex disassembly	TRANSCRIPTION_TERNARY_COMPLEX_DISASSEMBLY	TRANSCRIPTION TERNARY COMPLEX DISASSEMBLY
GO:0001119	protein-DNA-RNA complex remodeling	PROTEIN_DNA_RNA_COMPLEX_REMODELING	PROTEIN-DNA-RNA COMPLEX REMODELING
GO:0001120	protein-DNA complex remodeling	PROTEIN_DNA_COMPLEX_REMODELING	PROTEIN-DNA COMPLEX REMODELING
GO:0001139	RNA polymerase II complex recruiting activity	RNA_POLYMERASE_II_COMPLEX_RECRUITING_ACTIVITY	RNA POLYMERASE II COMPLEX RECRUITING ACTIVITY
GO:0001147	transcription termination site sequence-specific DNA binding	TRANSCRIPTION_TERMINATION_SITE_SEQUENCE_SPECIFIC_DNA_BINDING	TRANSCRIPTION TERMINATION SITE SEQUENCE-SPECIFIC DNA BINDING
GO:0001154	TFIIIB-class transcription factor complex binding	TFIIIB_CLASS_TRANSCRIPTION_FACTOR_COMPLEX_BINDING	TFIIIB-CLASS TRANSCRIPTION FACTOR COMPLEX BINDING
GO:0001155	TFIIIA-class transcription factor binding	TFIIIA_CLASS_TRANSCRIPTION_FACTOR_BINDING	TFIIIA-CLASS TRANSCRIPTION FACTOR BINDING
GO:0001156	TFIIIC-class transcription factor complex binding	TFIIIC_CLASS_TRANSCRIPTION_FACTOR_COMPLEX_BINDING	TFIIIC-CLASS TRANSCRIPTION FACTOR COMPLEX BINDING
GO:0001161	intronic transcription regulatory region sequence-specific DNA binding	INTRONIC_TRANSCRIPTION_REGULATORY_REGION_SEQUENCE_SPECIFIC_DNA_BINDING	INTRONIC TRANSCRIPTION REGULATORY REGION SEQUENCE-SPECIFIC DNA BINDING
GO:0001162	RNA polymerase II intronic transcription regulatory region sequence-specific DNA binding	RNA_POLYMERASE_II_INTRONIC_TRANSCRIPTION_REGULATORY_REGION_SEQUENCE_SPECIFIC_DNA_BINDING	RNA POLYMERASE II INTRONIC TRANSCRIPTION REGULATORY REGION SEQUENCE-SPECIFIC DNA BINDING
GO:0001163	RNA polymerase I transcription regulatory region sequence-specific DNA binding	RNA_POLYMERASE_I_TRANSCRIPTION_REGULATORY_REGION_SEQUENCE_SPECIFIC_DNA_BINDING	RNA POLYMERASE I TRANSCRIPTION REGULATORY REGION SEQUENCE-SPECIFIC DNA BINDING
GO:0001164	RNA polymerase I core promoter sequence-specific DNA binding	RNA_POLYMERASE_I_CORE_PROMOTER_SEQUENCE_SPECIFIC_DNA_BINDING	RNA POLYMERASE I CORE PROMOTER SEQUENCE-SPECIFIC DNA BINDING
GO:0001165	RNA polymerase I cis-regulatory region sequence-specific DNA binding	RNA_POLYMERASE_I_CIS_REGULATORY_REGION_SEQUENCE_SPECIFIC_DNA_BINDING	RNA POLYMERASE I CIS-REGULATORY REGION SEQUENCE-SPECIFIC DNA BINDING
GO:0001171	reverse transcription	REVERSE_TRANSCRIPTION	REVERSE TRANSCRIPTION
GO:0001172	RNA-templated transcription	RNA_TEMPLATED_TRANSCRIPTION	RNA-TEMPLATED TRANSCRIPTION
GO:0001173	DNA-templated transcriptional start site selection	DNA_TEMPLATED_TRANSCRIPTIONAL_START_SITE_SELECTION	DNA-TEMPLATED TRANSCRIPTIONAL START SITE SELECTION
GO:0001174	transcriptional start site selection at RNA polymerase II promoter	TRANSCRIPTIONAL_START_SITE_SELECTION_AT_RNA_POLYMERASE_II_PROMOTER	TRANSCRIPTIONAL START SITE SELECTION AT RNA POLYMERASE II PROMOTER
GO:0001175	transcriptional start site selection at RNA polymerase III promoter	TRANSCRIPTIONAL_START_SITE_SELECTION_AT_RNA_POLYMERASE_III_PROMOTER	TRANSCRIPTIONAL START SITE SELECTION AT RNA POLYMERASE III PROMOTER
GO:0001177	regulation of transcription open complex formation at RNA polymerase II promoter	REGULATION_OF_TRANSCRIPTION_OPEN_COMPLEX_FORMATION_AT_RNA_POLYMERASE_II_PROMOTER	REGULATION OF TRANSCRIPTION OPEN COMPLEX FORMATION AT RNA POLYMERASE II PROMOTER
GO:0001178	regulation of transcriptional start site selection at RNA polymerase II promoter	REGULATION_OF_TRANSCRIPTIONAL_START_SITE_SELECTION_AT_RNA_POLYMERASE_II_PROMOTER	REGULATION OF TRANSCRIPTIONAL START SITE SELECTION AT RNA POLYMERASE II PROMOTER
GO:0001179	RNA polymerase I general transcription initiation factor binding	RNA_POLYMERASE_I_GENERAL_TRANSCRIPTION_INITIATION_FACTOR_BINDING	RNA POLYMERASE I GENERAL TRANSCRIPTION INITIATION FACTOR BINDING
GO:0001181	RNA polymerase I general transcription initiation factor activity	RNA_POLYMERASE_I_GENERAL_TRANSCRIPTION_INITIATION_FACTOR_ACTIVITY	RNA POLYMERASE I GENERAL TRANSCRIPTION INITIATION FACTOR ACTIVITY
GO:0001182	RNA polymerase I promoter clearance	RNA_POLYMERASE_I_PROMOTER_CLEARANCE	RNA POLYMERASE I PROMOTER CLEARANCE
GO:0001188	RNA polymerase I preinitiation complex assembly	RNA_POLYMERASE_I_PREINITIATION_COMPLEX_ASSEMBLY	RNA POLYMERASE I PREINITIATION COMPLEX ASSEMBLY
GO:0001192	maintenance of transcriptional fidelity during transcription elongation	MAINTENANCE_OF_TRANSCRIPTIONAL_FIDELITY_DURING_TRANSCRIPTION_ELONGATION	MAINTENANCE OF TRANSCRIPTIONAL FIDELITY DURING TRANSCRIPTION ELONGATION
GO:0001193	maintenance of transcriptional fidelity during transcription elongation by RNA polymerase II	MAINTENANCE_OF_TRANSCRIPTIONAL_FIDELITY_DURING_TRANSCRIPTION_ELONGATION_BY_RNA_POLYMERASE_II	MAINTENANCE OF TRANSCRIPTIONAL FIDELITY DURING TRANSCRIPTION ELONGATION BY RNA POLYMERASE II
GO:0001195	maintenance of transcriptional fidelity during transcription elongation by RNA polymerase III	MAINTENANCE_OF_TRANSCRIPTIONAL_FIDELITY_DURING_TRANSCRIPTION_ELONGATION_BY_RNA_POLYMERASE_III	MAINTENANCE OF TRANSCRIPTIONAL FIDELITY DURING TRANSCRIPTION ELONGATION BY RNA POLYMERASE III
GO:0001216	DNA-binding transcription activator activity	DNA_BINDING_TRANSCRIPTION_ACTIVATOR_ACTIVITY	DNA-BINDING TRANSCRIPTION ACTIVATOR ACTIVITY
GO:0001217	DNA-binding transcription repressor activity	DNA_BINDING_TRANSCRIPTION_REPRESSOR_ACTIVITY	DNA-BINDING TRANSCRIPTION REPRESSOR ACTIVITY
GO:0001221	transcription coregulator binding	TRANSCRIPTION_COREGULATOR_BINDING	TRANSCRIPTION COREGULATOR BINDING
GO:0001222	transcription corepressor binding	TRANSCRIPTION_COREPRESSOR_BINDING	TRANSCRIPTION COREPRESSOR BINDING
GO:0001223	transcription coactivator binding	TRANSCRIPTION_COACTIVATOR_BINDING	TRANSCRIPTION COACTIVATOR BINDING
GO:0001227	DNA-binding transcription repressor activity, RNA polymerase II-specific	DNA_BINDING_TRANSCRIPTION_REPRESSOR_ACTIVITY_RNA_POLYMERASE_II_SPECIFIC	DNA-BINDING TRANSCRIPTION REPRESSOR ACTIVITY, RNA POLYMERASE II-SPECIFIC
GO:0001228	DNA-binding transcription activator activity, RNA polymerase II-specific	DNA_BINDING_TRANSCRIPTION_ACTIVATOR_ACTIVITY_RNA_POLYMERASE_II_SPECIFIC	DNA-BINDING TRANSCRIPTION ACTIVATOR ACTIVITY, RNA POLYMERASE II-SPECIFIC
GO:0001325	formation of extrachromosomal circular DNA	FORMATION_OF_EXTRACHROMOSOMAL_CIRCULAR_DNA	FORMATION OF EXTRACHROMOSOMAL CIRCULAR DNA
GO:0001326	replication of extrachromosomal circular DNA	REPLICATION_OF_EXTRACHROMOSOMAL_CIRCULAR_DNA	REPLICATION OF EXTRACHROMOSOMAL CIRCULAR DNA
GO:0001400	mating projection base	MATING_PROJECTION_BASE	MATING PROJECTION BASE
GO:0001401	SAM complex	SAM_COMPLEX	SAM COMPLEX
GO:0001402	signal transduction involved in filamentous growth	SIGNAL_TRANSDUCTION_INVOLVED_IN_FILAMENTOUS_GROWTH	SIGNAL TRANSDUCTION INVOLVED IN FILAMENTOUS GROWTH
GO:0001403	invasive growth in response to glucose limitation	INVASIVE_GROWTH_IN_RESPONSE_TO_GLUCOSE_LIMITATION	INVASIVE GROWTH IN RESPONSE TO GLUCOSE LIMITATION
GO:0001405	PAM complex, Tim23 associated import motor	PAM_COMPLEX_TIM23_ASSOCIATED_IMPORT_MOTOR	PAM COMPLEX, TIM23 ASSOCIATED IMPORT MOTOR
GO:0001406	glycerophosphodiester transmembrane transporter activity	GLYCEROPHOSPHODIESTER_TRANSMEMBRANE_TRANSPORTER_ACTIVITY	GLYCEROPHOSPHODIESTER TRANSMEMBRANE TRANSPORTER ACTIVITY
GO:0001407	glycerophosphodiester transmembrane transport	GLYCEROPHOSPHODIESTER_TRANSMEMBRANE_TRANSPORT	GLYCEROPHOSPHODIESTER TRANSMEMBRANE TRANSPORT
GO:0001408	guanine nucleotide transport	GUANINE_NUCLEOTIDE_TRANSPORT	GUANINE NUCLEOTIDE TRANSPORT
GO:0001409	guanine nucleotide transmembrane transporter activity	GUANINE_NUCLEOTIDE_TRANSMEMBRANE_TRANSPORTER_ACTIVITY	GUANINE NUCLEOTIDE TRANSMEMBRANE TRANSPORTER ACTIVITY
GO:0001410	chlamydospore formation	CHLAMYDOSPORE_FORMATION	CHLAMYDOSPORE FORMATION
GO:0001411	hyphal tip	HYPHAL_TIP	HYPHAL TIP
GO:0001501	skeletal system development	SKELETAL_SYSTEM_DEVELOPMENT	SKELETAL SYSTEM DEVELOPMENT
GO:0001502	cartilage condensation	CARTILAGE_CONDENSATION	CARTILAGE CONDENSATION
GO:0001503	ossification	OSSIFICATION	OSSIFICATION
GO:0001504	neurotransmitter uptake	NEUROTRANSMITTER_UPTAKE	NEUROTRANSMITTER UPTAKE
GO:0001507	acetylcholine catabolic process in synaptic cleft	ACETYLCHOLINE_CATABOLIC_PROCESS_IN_SYNAPTIC_CLEFT	ACETYLCHOLINE CATABOLIC PROCESS IN SYNAPTIC CLEFT
GO:0001508	action potential	ACTION_POTENTIAL	ACTION POTENTIAL
GO:0001510	RNA methylation	RNA_METHYLATION	RNA METHYLATION
GO:0001512	dihydronicotinamide riboside quinone reductase activity	DIHYDRONICOTINAMIDE_RIBOSIDE_QUINONE_REDUCTASE_ACTIVITY	DIHYDRONICOTINAMIDE RIBOSIDE QUINONE REDUCTASE ACTIVITY
GO:0001514	selenocysteine incorporation	SELENOCYSTEINE_INCORPORATION	SELENOCYSTEINE INCORPORATION
GO:0001515	opioid peptide activity	OPIOID_PEPTIDE_ACTIVITY	OPIOID PEPTIDE ACTIVITY
GO:0001516	prostaglandin biosynthetic process	PROSTAGLANDIN_BIOSYNTHETIC_PROCESS	PROSTAGLANDIN BIOSYNTHETIC PROCESS
GO:0001517	N-acetylglucosamine 6-O-sulfotransferase activity	N_ACETYLGLUCOSAMINE_6_O_SULFOTRANSFERASE_ACTIVITY	N-ACETYLGLUCOSAMINE 6-O-SULFOTRANSFERASE ACTIVITY
GO:0001518	voltage-gated sodium channel complex	VOLTAGE_GATED_SODIUM_CHANNEL_COMPLEX	VOLTAGE-GATED SODIUM CHANNEL COMPLEX
GO:0001519	peptide amidation	PEPTIDE_AMIDATION	PEPTIDE AMIDATION
GO:0001520	outer dense fiber	OUTER_DENSE_FIBER	OUTER DENSE FIBER
GO:0001522	pseudouridine synthesis	PSEUDOURIDINE_SYNTHESIS	PSEUDOURIDINE SYNTHESIS
GO:0001523	retinoid metabolic process	RETINOID_METABOLIC_PROCESS	RETINOID METABOLIC PROCESS
GO:0001525	angiogenesis	ANGIOGENESIS	ANGIOGENESIS
GO:0001527	microfibril	MICROFIBRIL	MICROFIBRIL
GO:0001530	lipopolysaccharide binding	LIPOPOLYSACCHARIDE_BINDING	LIPOPOLYSACCHARIDE BINDING
GO:0001531	interleukin-21 receptor binding	INTERLEUKIN_21_RECEPTOR_BINDING	INTERLEUKIN-21 RECEPTOR BINDING
GO:0001532	interleukin-21 receptor activity	INTERLEUKIN_21_RECEPTOR_ACTIVITY	INTERLEUKIN-21 RECEPTOR ACTIVITY
GO:0001533	cornified envelope	CORNIFIED_ENVELOPE	CORNIFIED ENVELOPE
GO:0001534	radial spoke	RADIAL_SPOKE	RADIAL SPOKE
GO:0001535	radial spoke head	RADIAL_SPOKE_HEAD	RADIAL SPOKE HEAD
GO:0001536	radial spoke stalk	RADIAL_SPOKE_STALK	RADIAL SPOKE STALK
GO:0001537	dermatan 4-sulfotransferase activity	DERMATAN_4_SULFOTRANSFERASE_ACTIVITY	DERMATAN 4-SULFOTRANSFERASE ACTIVITY
GO:0001539	cilium or flagellum-dependent cell motility	CILIUM_OR_FLAGELLUM_DEPENDENT_CELL_MOTILITY	CILIUM OR FLAGELLUM-DEPENDENT CELL MOTILITY
GO:0001540	amyloid-beta binding	AMYLOID_BETA_BINDING	AMYLOID-BETA BINDING
GO:0001541	ovarian follicle development	OVARIAN_FOLLICLE_DEVELOPMENT	OVARIAN FOLLICLE DEVELOPMENT
GO:0001542	ovulation from ovarian follicle	OVULATION_FROM_OVARIAN_FOLLICLE	OVULATION FROM OVARIAN FOLLICLE
GO:0001543	ovarian follicle rupture	OVARIAN_FOLLICLE_RUPTURE	OVARIAN FOLLICLE RUPTURE
GO:0001544	initiation of primordial ovarian follicle growth	INITIATION_OF_PRIMORDIAL_OVARIAN_FOLLICLE_GROWTH	INITIATION OF PRIMORDIAL OVARIAN FOLLICLE GROWTH
GO:0001545	primary ovarian follicle growth	PRIMARY_OVARIAN_FOLLICLE_GROWTH	PRIMARY OVARIAN FOLLICLE GROWTH
GO:0001546	preantral ovarian follicle growth	PREANTRAL_OVARIAN_FOLLICLE_GROWTH	PREANTRAL OVARIAN FOLLICLE GROWTH
GO:0001547	antral ovarian follicle growth	ANTRAL_OVARIAN_FOLLICLE_GROWTH	ANTRAL OVARIAN FOLLICLE GROWTH
GO:0001548	follicular fluid formation in ovarian follicle antrum	FOLLICULAR_FLUID_FORMATION_IN_OVARIAN_FOLLICLE_ANTRUM	FOLLICULAR FLUID FORMATION IN OVARIAN FOLLICLE ANTRUM
GO:0001549	cumulus cell differentiation	CUMULUS_CELL_DIFFERENTIATION	CUMULUS CELL DIFFERENTIATION
GO:0001550	ovarian cumulus expansion	OVARIAN_CUMULUS_EXPANSION	OVARIAN CUMULUS EXPANSION
GO:0001551	ovarian follicle endowment	OVARIAN_FOLLICLE_ENDOWMENT	OVARIAN FOLLICLE ENDOWMENT
GO:0001552	ovarian follicle atresia	OVARIAN_FOLLICLE_ATRESIA	OVARIAN FOLLICLE ATRESIA
GO:0001553	luteinization	LUTEINIZATION	LUTEINIZATION
GO:0001554	luteolysis	LUTEOLYSIS	LUTEOLYSIS
GO:0001555	oocyte growth	OOCYTE_GROWTH	OOCYTE GROWTH
GO:0001556	oocyte maturation	OOCYTE_MATURATION	OOCYTE MATURATION
GO:0001558	regulation of cell growth	REGULATION_OF_CELL_GROWTH	REGULATION OF CELL GROWTH
GO:0001560	regulation of cell growth by extracellular stimulus	REGULATION_OF_CELL_GROWTH_BY_EXTRACELLULAR_STIMULUS	REGULATION OF CELL GROWTH BY EXTRACELLULAR STIMULUS
GO:0001561	fatty acid alpha-oxidation	FATTY_ACID_ALPHA_OXIDATION	FATTY ACID ALPHA-OXIDATION
GO:0001562	response to protozoan	RESPONSE_TO_PROTOZOAN	RESPONSE TO PROTOZOAN
GO:0001563	detection of protozoan	DETECTION_OF_PROTOZOAN	DETECTION OF PROTOZOAN
GO:0001565	phorbol ester receptor activity	PHORBOL_ESTER_RECEPTOR_ACTIVITY	PHORBOL ESTER RECEPTOR ACTIVITY
GO:0001566	non-kinase phorbol ester receptor activity	NON_KINASE_PHORBOL_ESTER_RECEPTOR_ACTIVITY	NON-KINASE PHORBOL ESTER RECEPTOR ACTIVITY
GO:0001567	cholesterol 25-hydroxylase activity	CHOLESTEROL_25_HYDROXYLASE_ACTIVITY	CHOLESTEROL 25-HYDROXYLASE ACTIVITY
GO:0001568	blood vessel development	BLOOD_VESSEL_DEVELOPMENT	BLOOD VESSEL DEVELOPMENT
GO:0001569	branching involved in blood vessel morphogenesis	BRANCHING_INVOLVED_IN_BLOOD_VESSEL_MORPHOGENESIS	BRANCHING INVOLVED IN BLOOD VESSEL MORPHOGENESIS
GO:0001570	vasculogenesis	VASCULOGENESIS	VASCULOGENESIS
GO:0001571	non-tyrosine kinase fibroblast growth factor receptor activity	NON_TYROSINE_KINASE_FIBROBLAST_GROWTH_FACTOR_RECEPTOR_ACTIVITY	NON-TYROSINE KINASE FIBROBLAST GROWTH FACTOR RECEPTOR ACTIVITY
GO:0001572	lactosylceramide biosynthetic process	LACTOSYLCERAMIDE_BIOSYNTHETIC_PROCESS	LACTOSYLCERAMIDE BIOSYNTHETIC PROCESS
GO:0001573	ganglioside metabolic process	GANGLIOSIDE_METABOLIC_PROCESS	GANGLIOSIDE METABOLIC PROCESS
GO:0001574	ganglioside biosynthetic process	GANGLIOSIDE_BIOSYNTHETIC_PROCESS	GANGLIOSIDE BIOSYNTHETIC PROCESS
GO:0001575	globoside metabolic process	GLOBOSIDE_METABOLIC_PROCESS	GLOBOSIDE METABOLIC PROCESS
GO:0001576	globoside biosynthetic process	GLOBOSIDE_BIOSYNTHETIC_PROCESS	GLOBOSIDE BIOSYNTHETIC PROCESS
GO:0001578	microtubule bundle formation	MICROTUBULE_BUNDLE_FORMATION	MICROTUBULE BUNDLE FORMATION
GO:0001579	medium-chain fatty acid transport	MEDIUM_CHAIN_FATTY_ACID_TRANSPORT	MEDIUM-CHAIN FATTY ACID TRANSPORT
GO:0001580	detection of chemical stimulus involved in sensory perception of bitter taste	DETECTION_OF_CHEMICAL_STIMULUS_INVOLVED_IN_SENSORY_PERCEPTION_OF_BITTER_TASTE	DETECTION OF CHEMICAL STIMULUS INVOLVED IN SENSORY PERCEPTION OF BITTER TASTE
GO:0001581	detection of chemical stimulus involved in sensory perception of sour taste	DETECTION_OF_CHEMICAL_STIMULUS_INVOLVED_IN_SENSORY_PERCEPTION_OF_SOUR_TASTE	DETECTION OF CHEMICAL STIMULUS INVOLVED IN SENSORY PERCEPTION OF SOUR TASTE
GO:0001582	detection of chemical stimulus involved in sensory perception of sweet taste	DETECTION_OF_CHEMICAL_STIMULUS_INVOLVED_IN_SENSORY_PERCEPTION_OF_SWEET_TASTE	DETECTION OF CHEMICAL STIMULUS INVOLVED IN SENSORY PERCEPTION OF SWEET TASTE
GO:0001583	detection of chemical stimulus involved in sensory perception of salty taste	DETECTION_OF_CHEMICAL_STIMULUS_INVOLVED_IN_SENSORY_PERCEPTION_OF_SALTY_TASTE	DETECTION OF CHEMICAL STIMULUS INVOLVED IN SENSORY PERCEPTION OF SALTY TASTE
GO:0001586	Gi/o-coupled serotonin receptor activity	GI_O_COUPLED_SEROTONIN_RECEPTOR_ACTIVITY	GI/O-COUPLED SEROTONIN RECEPTOR ACTIVITY
GO:0001587	Gq/11-coupled serotonin receptor activity	GQ_11_COUPLED_SEROTONIN_RECEPTOR_ACTIVITY	GQ/11-COUPLED SEROTONIN RECEPTOR ACTIVITY
GO:0001588	dopamine neurotransmitter receptor activity, coupled via Gs	DOPAMINE_NEUROTRANSMITTER_RECEPTOR_ACTIVITY_COUPLED_VIA_GS	DOPAMINE NEUROTRANSMITTER RECEPTOR ACTIVITY, COUPLED VIA GS
GO:0001591	dopamine neurotransmitter receptor activity, coupled via Gi/Go	DOPAMINE_NEUROTRANSMITTER_RECEPTOR_ACTIVITY_COUPLED_VIA_GI_GO	DOPAMINE NEUROTRANSMITTER RECEPTOR ACTIVITY, COUPLED VIA GI/GO
GO:0001594	trace-amine receptor activity	TRACE_AMINE_RECEPTOR_ACTIVITY	TRACE-AMINE RECEPTOR ACTIVITY
GO:0001595	angiotensin receptor activity	ANGIOTENSIN_RECEPTOR_ACTIVITY	ANGIOTENSIN RECEPTOR ACTIVITY
GO:0001596	angiotensin type I receptor activity	ANGIOTENSIN_TYPE_I_RECEPTOR_ACTIVITY	ANGIOTENSIN TYPE I RECEPTOR ACTIVITY
GO:0001601	peptide YY receptor activity	PEPTIDE_YY_RECEPTOR_ACTIVITY	PEPTIDE YY RECEPTOR ACTIVITY
GO:0001602	pancreatic polypeptide receptor activity	PANCREATIC_POLYPEPTIDE_RECEPTOR_ACTIVITY	PANCREATIC POLYPEPTIDE RECEPTOR ACTIVITY
GO:0001604	urotensin II receptor activity	UROTENSIN_II_RECEPTOR_ACTIVITY	UROTENSIN II RECEPTOR ACTIVITY
GO:0001605	adrenomedullin receptor activity	ADRENOMEDULLIN_RECEPTOR_ACTIVITY	ADRENOMEDULLIN RECEPTOR ACTIVITY
GO:0001607	neuromedin U receptor activity	NEUROMEDIN_U_RECEPTOR_ACTIVITY	NEUROMEDIN U RECEPTOR ACTIVITY
GO:0001608	G protein-coupled nucleotide receptor activity	G_PROTEIN_COUPLED_NUCLEOTIDE_RECEPTOR_ACTIVITY	G PROTEIN-COUPLED NUCLEOTIDE RECEPTOR ACTIVITY
GO:0001609	G protein-coupled adenosine receptor activity	G_PROTEIN_COUPLED_ADENOSINE_RECEPTOR_ACTIVITY	G PROTEIN-COUPLED ADENOSINE RECEPTOR ACTIVITY
GO:0001614	purinergic nucleotide receptor activity	PURINERGIC_NUCLEOTIDE_RECEPTOR_ACTIVITY	PURINERGIC NUCLEOTIDE RECEPTOR ACTIVITY
GO:0001616	growth hormone secretagogue receptor activity	GROWTH_HORMONE_SECRETAGOGUE_RECEPTOR_ACTIVITY	GROWTH HORMONE SECRETAGOGUE RECEPTOR ACTIVITY
GO:0001618	virus receptor activity	VIRUS_RECEPTOR_ACTIVITY	VIRUS RECEPTOR ACTIVITY
GO:0001621	G protein-coupled ADP receptor activity	G_PROTEIN_COUPLED_ADP_RECEPTOR_ACTIVITY	G PROTEIN-COUPLED ADP RECEPTOR ACTIVITY
GO:0001626	nociceptin receptor activity	NOCICEPTIN_RECEPTOR_ACTIVITY	NOCICEPTIN RECEPTOR ACTIVITY
GO:0001631	cysteinyl leukotriene receptor activity	CYSTEINYL_LEUKOTRIENE_RECEPTOR_ACTIVITY	CYSTEINYL LEUKOTRIENE RECEPTOR ACTIVITY
GO:0001632	leukotriene B4 receptor activity	LEUKOTRIENE_B4_RECEPTOR_ACTIVITY	LEUKOTRIENE B4 RECEPTOR ACTIVITY
GO:0001634	pituitary adenylate cyclase-activating polypeptide receptor activity	PITUITARY_ADENYLATE_CYCLASE_ACTIVATING_POLYPEPTIDE_RECEPTOR_ACTIVITY	PITUITARY ADENYLATE CYCLASE-ACTIVATING POLYPEPTIDE RECEPTOR ACTIVITY
GO:0001635	calcitonin gene-related peptide receptor activity	CALCITONIN_GENE_RELATED_PEPTIDE_RECEPTOR_ACTIVITY	CALCITONIN GENE-RELATED PEPTIDE RECEPTOR ACTIVITY
GO:0001637	G protein-coupled chemoattractant receptor activity	G_PROTEIN_COUPLED_CHEMOATTRACTANT_RECEPTOR_ACTIVITY	G PROTEIN-COUPLED CHEMOATTRACTANT RECEPTOR ACTIVITY
GO:0001639	PLC activating G protein-coupled glutamate receptor activity	PLC_ACTIVATING_G_PROTEIN_COUPLED_GLUTAMATE_RECEPTOR_ACTIVITY	PLC ACTIVATING G PROTEIN-COUPLED GLUTAMATE RECEPTOR ACTIVITY
GO:0001640	adenylate cyclase inhibiting G protein-coupled glutamate receptor activity	ADENYLATE_CYCLASE_INHIBITING_G_PROTEIN_COUPLED_GLUTAMATE_RECEPTOR_ACTIVITY	ADENYLATE CYCLASE INHIBITING G PROTEIN-COUPLED GLUTAMATE RECEPTOR ACTIVITY
GO:0001641	group II metabotropic glutamate receptor activity	GROUP_II_METABOTROPIC_GLUTAMATE_RECEPTOR_ACTIVITY	GROUP II METABOTROPIC GLUTAMATE RECEPTOR ACTIVITY
GO:0001642	group III metabotropic glutamate receptor activity	GROUP_III_METABOTROPIC_GLUTAMATE_RECEPTOR_ACTIVITY	GROUP III METABOTROPIC GLUTAMATE RECEPTOR ACTIVITY
GO:0001646	cAMP receptor activity	CAMP_RECEPTOR_ACTIVITY	CAMP RECEPTOR ACTIVITY
GO:0001647	G protein-coupled cytokinin receptor activity	G_PROTEIN_COUPLED_CYTOKININ_RECEPTOR_ACTIVITY	G PROTEIN-COUPLED CYTOKININ RECEPTOR ACTIVITY
GO:0001648	proteinase-activated receptor activity	PROTEINASE_ACTIVATED_RECEPTOR_ACTIVITY	PROTEINASE-ACTIVATED RECEPTOR ACTIVITY
GO:0001649	osteoblast differentiation	OSTEOBLAST_DIFFERENTIATION	OSTEOBLAST DIFFERENTIATION
GO:0001650	fibrillar center	FIBRILLAR_CENTER	FIBRILLAR CENTER
GO:0001651	dense fibrillar component	DENSE_FIBRILLAR_COMPONENT	DENSE FIBRILLAR COMPONENT
GO:0001652	granular component	GRANULAR_COMPONENT	GRANULAR COMPONENT
GO:0001653	peptide receptor activity	PEPTIDE_RECEPTOR_ACTIVITY	PEPTIDE RECEPTOR ACTIVITY
GO:0001654	eye development	EYE_DEVELOPMENT	EYE DEVELOPMENT
GO:0001655	urogenital system development	UROGENITAL_SYSTEM_DEVELOPMENT	UROGENITAL SYSTEM DEVELOPMENT
GO:0001656	metanephros development	METANEPHROS_DEVELOPMENT	METANEPHROS DEVELOPMENT
GO:0001657	ureteric bud development	URETERIC_BUD_DEVELOPMENT	URETERIC BUD DEVELOPMENT
GO:0001658	branching involved in ureteric bud morphogenesis	BRANCHING_INVOLVED_IN_URETERIC_BUD_MORPHOGENESIS	BRANCHING INVOLVED IN URETERIC BUD MORPHOGENESIS
GO:0001659	temperature homeostasis	TEMPERATURE_HOMEOSTASIS	TEMPERATURE HOMEOSTASIS
GO:0001660	fever generation	FEVER_GENERATION	FEVER GENERATION
GO:0001661	conditioned taste aversion	CONDITIONED_TASTE_AVERSION	CONDITIONED TASTE AVERSION
GO:0001662	behavioral fear response	BEHAVIORAL_FEAR_RESPONSE	BEHAVIORAL FEAR RESPONSE
GO:0001664	G protein-coupled receptor binding	G_PROTEIN_COUPLED_RECEPTOR_BINDING	G PROTEIN-COUPLED RECEPTOR BINDING
GO:0001665	alpha-N-acetylgalactosaminide alpha-2,6-sialyltransferase activity	ALPHA_N_ACETYLGALACTOSAMINIDE_ALPHA_26_SIALYLTRANSFERASE_ACTIVITY	ALPHA-N-ACETYLGALACTOSAMINIDE ALPHA-2,6-SIALYLTRANSFERASE ACTIVITY
GO:0001666	response to hypoxia	RESPONSE_TO_HYPOXIA	RESPONSE TO HYPOXIA
GO:0001667	ameboidal-type cell migration	AMEBOIDAL_TYPE_CELL_MIGRATION	AMEBOIDAL-TYPE CELL MIGRATION
GO:0001669	acrosomal vesicle	ACROSOMAL_VESICLE	ACROSOMAL VESICLE
GO:0001671	ATPase activator activity	ATPASE_ACTIVATOR_ACTIVITY	ATPASE ACTIVATOR ACTIVITY
GO:0001673	male germ cell nucleus	MALE_GERM_CELL_NUCLEUS	MALE GERM CELL NUCLEUS
GO:0001674	female germ cell nucleus	FEMALE_GERM_CELL_NUCLEUS	FEMALE GERM CELL NUCLEUS
GO:0001675	acrosome assembly	ACROSOME_ASSEMBLY	ACROSOME ASSEMBLY
GO:0001676	long-chain fatty acid metabolic process	LONG_CHAIN_FATTY_ACID_METABOLIC_PROCESS	LONG-CHAIN FATTY ACID METABOLIC PROCESS
GO:0001677	formation of translation initiation ternary complex	FORMATION_OF_TRANSLATION_INITIATION_TERNARY_COMPLEX	FORMATION OF TRANSLATION INITIATION TERNARY COMPLEX
GO:0001678	intracellular glucose homeostasis	INTRACELLULAR_GLUCOSE_HOMEOSTASIS	INTRACELLULAR GLUCOSE HOMEOSTASIS
GO:0001680	tRNA 3'-terminal CCA addition	TRNA_3'_TERMINAL_CCA_ADDITION	TRNA 3'-TERMINAL CCA ADDITION
GO:0001681	sialate O-acetylesterase activity	SIALATE_O_ACETYLESTERASE_ACTIVITY	SIALATE O-ACETYLESTERASE ACTIVITY
GO:0001682	tRNA 5'-leader removal	TRNA_5'_LEADER_REMOVAL	TRNA 5'-LEADER REMOVAL
GO:0001691	pseudophosphatase activity	PSEUDOPHOSPHATASE_ACTIVITY	PSEUDOPHOSPHATASE ACTIVITY
GO:0001692	histamine metabolic process	HISTAMINE_METABOLIC_PROCESS	HISTAMINE METABOLIC PROCESS
GO:0001694	histamine biosynthetic process	HISTAMINE_BIOSYNTHETIC_PROCESS	HISTAMINE BIOSYNTHETIC PROCESS
GO:0001695	histamine catabolic process	HISTAMINE_CATABOLIC_PROCESS	HISTAMINE CATABOLIC PROCESS
GO:0001696	gastric acid secretion	GASTRIC_ACID_SECRETION	GASTRIC ACID SECRETION
GO:0001697	histamine-induced gastric acid secretion	HISTAMINE_INDUCED_GASTRIC_ACID_SECRETION	HISTAMINE-INDUCED GASTRIC ACID SECRETION
GO:0001698	gastrin-induced gastric acid secretion	GASTRIN_INDUCED_GASTRIC_ACID_SECRETION	GASTRIN-INDUCED GASTRIC ACID SECRETION
GO:0001699	acetylcholine-induced gastric acid secretion	ACETYLCHOLINE_INDUCED_GASTRIC_ACID_SECRETION	ACETYLCHOLINE-INDUCED GASTRIC ACID SECRETION
GO:0001700	embryonic development via the syncytial blastoderm	EMBRYONIC_DEVELOPMENT_VIA_THE_SYNCYTIAL_BLASTODERM	EMBRYONIC DEVELOPMENT VIA THE SYNCYTIAL BLASTODERM
GO:0001701	in utero embryonic development	IN_UTERO_EMBRYONIC_DEVELOPMENT	IN UTERO EMBRYONIC DEVELOPMENT
GO:0001702	gastrulation with mouth forming second	GASTRULATION_WITH_MOUTH_FORMING_SECOND	GASTRULATION WITH MOUTH FORMING SECOND
GO:0001703	gastrulation with mouth forming first	GASTRULATION_WITH_MOUTH_FORMING_FIRST	GASTRULATION WITH MOUTH FORMING FIRST
GO:0001704	formation of primary germ layer	FORMATION_OF_PRIMARY_GERM_LAYER	FORMATION OF PRIMARY GERM LAYER
GO:0001705	ectoderm formation	ECTODERM_FORMATION	ECTODERM FORMATION
GO:0001706	endoderm formation	ENDODERM_FORMATION	ENDODERM FORMATION
GO:0001707	mesoderm formation	MESODERM_FORMATION	MESODERM FORMATION
GO:0001708	cell fate specification	CELL_FATE_SPECIFICATION	CELL FATE SPECIFICATION
GO:0001709	cell fate determination	CELL_FATE_DETERMINATION	CELL FATE DETERMINATION
GO:0001710	mesodermal cell fate commitment	MESODERMAL_CELL_FATE_COMMITMENT	MESODERMAL CELL FATE COMMITMENT
GO:0001711	endodermal cell fate commitment	ENDODERMAL_CELL_FATE_COMMITMENT	ENDODERMAL CELL FATE COMMITMENT
GO:0001712	ectodermal cell fate commitment	ECTODERMAL_CELL_FATE_COMMITMENT	ECTODERMAL CELL FATE COMMITMENT
GO:0001713	ectodermal cell fate determination	ECTODERMAL_CELL_FATE_DETERMINATION	ECTODERMAL CELL FATE DETERMINATION
GO:0001714	endodermal cell fate specification	ENDODERMAL_CELL_FATE_SPECIFICATION	ENDODERMAL CELL FATE SPECIFICATION
GO:0001715	ectodermal cell fate specification	ECTODERMAL_CELL_FATE_SPECIFICATION	ECTODERMAL CELL FATE SPECIFICATION
GO:0001716	L-amino-acid oxidase activity	L_AMINO_ACID_OXIDASE_ACTIVITY	L-AMINO-ACID OXIDASE ACTIVITY
GO:0001717	conversion of seryl-tRNAsec to selenocys-tRNAsec	CONVERSION_OF_SERYL_TRNASEC_TO_SELENOCYS_TRNASEC	CONVERSION OF SERYL-TRNASEC TO SELENOCYS-TRNASEC
GO:0001720	conversion of lysyl-tRNA to pyrrolysyl-tRNA	CONVERSION_OF_LYSYL_TRNA_TO_PYRROLYSYL_TRNA	CONVERSION OF LYSYL-TRNA TO PYRROLYSYL-TRNA
GO:0001725	stress fiber	STRESS_FIBER	STRESS FIBER
GO:0001726	ruffle	RUFFLE	RUFFLE
GO:0001727	lipid kinase activity	LIPID_KINASE_ACTIVITY	LIPID KINASE ACTIVITY
GO:0001729	ceramide kinase activity	CERAMIDE_KINASE_ACTIVITY	CERAMIDE KINASE ACTIVITY
GO:0001730	2'-5'-oligoadenylate synthetase activity	2'_5'_OLIGOADENYLATE_SYNTHETASE_ACTIVITY	2'-5'-OLIGOADENYLATE SYNTHETASE ACTIVITY
GO:0001731	formation of translation preinitiation complex	FORMATION_OF_TRANSLATION_PREINITIATION_COMPLEX	FORMATION OF TRANSLATION PREINITIATION COMPLEX
GO:0001732	formation of cytoplasmic translation initiation complex	FORMATION_OF_CYTOPLASMIC_TRANSLATION_INITIATION_COMPLEX	FORMATION OF CYTOPLASMIC TRANSLATION INITIATION COMPLEX
GO:0001733	galactosylceramide sulfotransferase activity	GALACTOSYLCERAMIDE_SULFOTRANSFERASE_ACTIVITY	GALACTOSYLCERAMIDE SULFOTRANSFERASE ACTIVITY
GO:0001734	mRNA m(6)A methyltransferase activity	MRNA_M(6)A_METHYLTRANSFERASE_ACTIVITY	MRNA M(6)A METHYLTRANSFERASE ACTIVITY
GO:0001735	prenylcysteine oxidase activity	PRENYLCYSTEINE_OXIDASE_ACTIVITY	PRENYLCYSTEINE OXIDASE ACTIVITY
GO:0001736	establishment of planar polarity	ESTABLISHMENT_OF_PLANAR_POLARITY	ESTABLISHMENT OF PLANAR POLARITY
GO:0001737	establishment of imaginal disc-derived wing hair orientation	ESTABLISHMENT_OF_IMAGINAL_DISC_DERIVED_WING_HAIR_ORIENTATION	ESTABLISHMENT OF IMAGINAL DISC-DERIVED WING HAIR ORIENTATION
GO:0001738	morphogenesis of a polarized epithelium	MORPHOGENESIS_OF_A_POLARIZED_EPITHELIUM	MORPHOGENESIS OF A POLARIZED EPITHELIUM
GO:0001739	sex chromatin	SEX_CHROMATIN	SEX CHROMATIN
GO:0001740	Barr body	BARR_BODY	BARR BODY
GO:0001741	XY body	XY_BODY	XY BODY
GO:0001742	oenocyte differentiation	OENOCYTE_DIFFERENTIATION	OENOCYTE DIFFERENTIATION
GO:0001743	lens placode formation	LENS_PLACODE_FORMATION	LENS PLACODE FORMATION
GO:0001744	insect visual primordium formation	INSECT_VISUAL_PRIMORDIUM_FORMATION	INSECT VISUAL PRIMORDIUM FORMATION
GO:0001745	compound eye morphogenesis	COMPOUND_EYE_MORPHOGENESIS	COMPOUND EYE MORPHOGENESIS
GO:0001746	Bolwig's organ morphogenesis	BOLWIG'S_ORGAN_MORPHOGENESIS	BOLWIG'S ORGAN MORPHOGENESIS
GO:0001748	insect visual primordium development	INSECT_VISUAL_PRIMORDIUM_DEVELOPMENT	INSECT VISUAL PRIMORDIUM DEVELOPMENT
GO:0001750	photoreceptor outer segment	PHOTORECEPTOR_OUTER_SEGMENT	PHOTORECEPTOR OUTER SEGMENT
GO:0001751	compound eye photoreceptor cell differentiation	COMPOUND_EYE_PHOTORECEPTOR_CELL_DIFFERENTIATION	COMPOUND EYE PHOTORECEPTOR CELL DIFFERENTIATION
GO:0001752	compound eye photoreceptor fate commitment	COMPOUND_EYE_PHOTORECEPTOR_FATE_COMMITMENT	COMPOUND EYE PHOTORECEPTOR FATE COMMITMENT
GO:0001754	eye photoreceptor cell differentiation	EYE_PHOTORECEPTOR_CELL_DIFFERENTIATION	EYE PHOTORECEPTOR CELL DIFFERENTIATION
GO:0001755	neural crest cell migration	NEURAL_CREST_CELL_MIGRATION	NEURAL CREST CELL MIGRATION
GO:0001756	somitogenesis	SOMITOGENESIS	SOMITOGENESIS
GO:0001757	somite specification	SOMITE_SPECIFICATION	SOMITE SPECIFICATION
GO:0001758	retinal dehydrogenase activity	RETINAL_DEHYDROGENASE_ACTIVITY	RETINAL DEHYDROGENASE ACTIVITY
GO:0001759	organ induction	ORGAN_INDUCTION	ORGAN INDUCTION
GO:0001760	aminocarboxymuconate-semialdehyde decarboxylase activity	AMINOCARBOXYMUCONATE_SEMIALDEHYDE_DECARBOXYLASE_ACTIVITY	AMINOCARBOXYMUCONATE-SEMIALDEHYDE DECARBOXYLASE ACTIVITY
GO:0001761	beta-alanine transmembrane transporter activity	BETA_ALANINE_TRANSMEMBRANE_TRANSPORTER_ACTIVITY	BETA-ALANINE TRANSMEMBRANE TRANSPORTER ACTIVITY
GO:0001762	beta-alanine transport	BETA_ALANINE_TRANSPORT	BETA-ALANINE TRANSPORT
GO:0001763	morphogenesis of a branching structure	MORPHOGENESIS_OF_A_BRANCHING_STRUCTURE	MORPHOGENESIS OF A BRANCHING STRUCTURE
GO:0001764	neuron migration	NEURON_MIGRATION	NEURON MIGRATION
GO:0001765	membrane raft assembly	MEMBRANE_RAFT_ASSEMBLY	MEMBRANE RAFT ASSEMBLY
GO:0001766	membrane raft polarization	MEMBRANE_RAFT_POLARIZATION	MEMBRANE RAFT POLARIZATION
GO:0001767	establishment of lymphocyte polarity	ESTABLISHMENT_OF_LYMPHOCYTE_POLARITY	ESTABLISHMENT OF LYMPHOCYTE POLARITY
GO:0001768	establishment of T cell polarity	ESTABLISHMENT_OF_T_CELL_POLARITY	ESTABLISHMENT OF T CELL POLARITY
GO:0001769	establishment of B cell polarity	ESTABLISHMENT_OF_B_CELL_POLARITY	ESTABLISHMENT OF B CELL POLARITY
GO:0001770	establishment of natural killer cell polarity	ESTABLISHMENT_OF_NATURAL_KILLER_CELL_POLARITY	ESTABLISHMENT OF NATURAL KILLER CELL POLARITY
GO:0001771	immunological synapse formation	IMMUNOLOGICAL_SYNAPSE_FORMATION	IMMUNOLOGICAL SYNAPSE FORMATION
GO:0001772	immunological synapse	IMMUNOLOGICAL_SYNAPSE	IMMUNOLOGICAL SYNAPSE
GO:0001773	myeloid dendritic cell activation	MYELOID_DENDRITIC_CELL_ACTIVATION	MYELOID DENDRITIC CELL ACTIVATION
GO:0001774	microglial cell activation	MICROGLIAL_CELL_ACTIVATION	MICROGLIAL CELL ACTIVATION
GO:0001775	cell activation	CELL_ACTIVATION	CELL ACTIVATION
GO:0001776	leukocyte homeostasis	LEUKOCYTE_HOMEOSTASIS	LEUKOCYTE HOMEOSTASIS
GO:0001777	T cell homeostatic proliferation	T_CELL_HOMEOSTATIC_PROLIFERATION	T CELL HOMEOSTATIC PROLIFERATION
GO:0001778	plasma membrane repair	PLASMA_MEMBRANE_REPAIR	PLASMA MEMBRANE REPAIR
GO:0001779	natural killer cell differentiation	NATURAL_KILLER_CELL_DIFFERENTIATION	NATURAL KILLER CELL DIFFERENTIATION
GO:0001780	neutrophil homeostasis	NEUTROPHIL_HOMEOSTASIS	NEUTROPHIL HOMEOSTASIS
GO:0001781	neutrophil apoptotic process	NEUTROPHIL_APOPTOTIC_PROCESS	NEUTROPHIL APOPTOTIC PROCESS
GO:0001782	B cell homeostasis	B_CELL_HOMEOSTASIS	B CELL HOMEOSTASIS
GO:0001783	B cell apoptotic process	B_CELL_APOPTOTIC_PROCESS	B CELL APOPTOTIC PROCESS
GO:0001784	phosphotyrosine residue binding	PHOSPHOTYROSINE_RESIDUE_BINDING	PHOSPHOTYROSINE RESIDUE BINDING
GO:0001785	prostaglandin J receptor activity	PROSTAGLANDIN_J_RECEPTOR_ACTIVITY	PROSTAGLANDIN J RECEPTOR ACTIVITY
GO:0001786	phosphatidylserine binding	PHOSPHATIDYLSERINE_BINDING	PHOSPHATIDYLSERINE BINDING
GO:0001787	natural killer cell proliferation	NATURAL_KILLER_CELL_PROLIFERATION	NATURAL KILLER CELL PROLIFERATION
GO:0001788	antibody-dependent cellular cytotoxicity	ANTIBODY_DEPENDENT_CELLULAR_CYTOTOXICITY	ANTIBODY-DEPENDENT CELLULAR CYTOTOXICITY
GO:0001790	polymeric immunoglobulin binding	POLYMERIC_IMMUNOGLOBULIN_BINDING	POLYMERIC IMMUNOGLOBULIN BINDING
GO:0001791	IgM binding	IGM_BINDING	IGM BINDING
GO:0001792	polymeric immunoglobulin receptor activity	POLYMERIC_IMMUNOGLOBULIN_RECEPTOR_ACTIVITY	POLYMERIC IMMUNOGLOBULIN RECEPTOR ACTIVITY
GO:0001793	IgM receptor activity	IGM_RECEPTOR_ACTIVITY	IGM RECEPTOR ACTIVITY
GO:0001794	type IIa hypersensitivity	TYPE_IIA_HYPERSENSITIVITY	TYPE IIA HYPERSENSITIVITY
GO:0001795	type IIb hypersensitivity	TYPE_IIB_HYPERSENSITIVITY	TYPE IIB HYPERSENSITIVITY
GO:0001796	regulation of type IIa hypersensitivity	REGULATION_OF_TYPE_IIA_HYPERSENSITIVITY	REGULATION OF TYPE IIA HYPERSENSITIVITY
GO:0001797	negative regulation of type IIa hypersensitivity	NEGATIVE_REGULATION_OF_TYPE_IIA_HYPERSENSITIVITY	NEGATIVE REGULATION OF TYPE IIA HYPERSENSITIVITY
GO:0001798	positive regulation of type IIa hypersensitivity	POSITIVE_REGULATION_OF_TYPE_IIA_HYPERSENSITIVITY	POSITIVE REGULATION OF TYPE IIA HYPERSENSITIVITY
GO:0001799	regulation of type IIb hypersensitivity	REGULATION_OF_TYPE_IIB_HYPERSENSITIVITY	REGULATION OF TYPE IIB HYPERSENSITIVITY
GO:0001800	negative regulation of type IIb hypersensitivity	NEGATIVE_REGULATION_OF_TYPE_IIB_HYPERSENSITIVITY	NEGATIVE REGULATION OF TYPE IIB HYPERSENSITIVITY
GO:0001801	positive regulation of type IIb hypersensitivity	POSITIVE_REGULATION_OF_TYPE_IIB_HYPERSENSITIVITY	POSITIVE REGULATION OF TYPE IIB HYPERSENSITIVITY
GO:0001802	type III hypersensitivity	TYPE_III_HYPERSENSITIVITY	TYPE III HYPERSENSITIVITY
GO:0001803	regulation of type III hypersensitivity	REGULATION_OF_TYPE_III_HYPERSENSITIVITY	REGULATION OF TYPE III HYPERSENSITIVITY
GO:0001804	negative regulation of type III hypersensitivity	NEGATIVE_REGULATION_OF_TYPE_III_HYPERSENSITIVITY	NEGATIVE REGULATION OF TYPE III HYPERSENSITIVITY
GO:0001805	positive regulation of type III hypersensitivity	POSITIVE_REGULATION_OF_TYPE_III_HYPERSENSITIVITY	POSITIVE REGULATION OF TYPE III HYPERSENSITIVITY
GO:0001806	type IV hypersensitivity	TYPE_IV_HYPERSENSITIVITY	TYPE IV HYPERSENSITIVITY
GO:0001807	regulation of type IV hypersensitivity	REGULATION_OF_TYPE_IV_HYPERSENSITIVITY	REGULATION OF TYPE IV HYPERSENSITIVITY
GO:0001808	negative regulation of type IV hypersensitivity	NEGATIVE_REGULATION_OF_TYPE_IV_HYPERSENSITIVITY	NEGATIVE REGULATION OF TYPE IV HYPERSENSITIVITY
GO:0001809	positive regulation of type IV hypersensitivity	POSITIVE_REGULATION_OF_TYPE_IV_HYPERSENSITIVITY	POSITIVE REGULATION OF TYPE IV HYPERSENSITIVITY
GO:0001810	regulation of type I hypersensitivity	REGULATION_OF_TYPE_I_HYPERSENSITIVITY	REGULATION OF TYPE I HYPERSENSITIVITY
GO:0001811	negative regulation of type I hypersensitivity	NEGATIVE_REGULATION_OF_TYPE_I_HYPERSENSITIVITY	NEGATIVE REGULATION OF TYPE I HYPERSENSITIVITY
GO:0001812	positive regulation of type I hypersensitivity	POSITIVE_REGULATION_OF_TYPE_I_HYPERSENSITIVITY	POSITIVE REGULATION OF TYPE I HYPERSENSITIVITY
GO:0001813	regulation of antibody-dependent cellular cytotoxicity	REGULATION_OF_ANTIBODY_DEPENDENT_CELLULAR_CYTOTOXICITY	REGULATION OF ANTIBODY-DEPENDENT CELLULAR CYTOTOXICITY
GO:0001814	negative regulation of antibody-dependent cellular cytotoxicity	NEGATIVE_REGULATION_OF_ANTIBODY_DEPENDENT_CELLULAR_CYTOTOXICITY	NEGATIVE REGULATION OF ANTIBODY-DEPENDENT CELLULAR CYTOTOXICITY
GO:0001815	positive regulation of antibody-dependent cellular cytotoxicity	POSITIVE_REGULATION_OF_ANTIBODY_DEPENDENT_CELLULAR_CYTOTOXICITY	POSITIVE REGULATION OF ANTIBODY-DEPENDENT CELLULAR CYTOTOXICITY
GO:0001816	cytokine production	CYTOKINE_PRODUCTION	CYTOKINE PRODUCTION
GO:0001817	regulation of cytokine production	REGULATION_OF_CYTOKINE_PRODUCTION	REGULATION OF CYTOKINE PRODUCTION
GO:0001818	negative regulation of cytokine production	NEGATIVE_REGULATION_OF_CYTOKINE_PRODUCTION	NEGATIVE REGULATION OF CYTOKINE PRODUCTION
GO:0001819	positive regulation of cytokine production	POSITIVE_REGULATION_OF_CYTOKINE_PRODUCTION	POSITIVE REGULATION OF CYTOKINE PRODUCTION
GO:0001820	serotonin secretion	SEROTONIN_SECRETION	SEROTONIN SECRETION
GO:0001821	histamine secretion	HISTAMINE_SECRETION	HISTAMINE SECRETION
GO:0001822	kidney development	KIDNEY_DEVELOPMENT	KIDNEY DEVELOPMENT
GO:0001823	mesonephros development	MESONEPHROS_DEVELOPMENT	MESONEPHROS DEVELOPMENT
GO:0001824	blastocyst development	BLASTOCYST_DEVELOPMENT	BLASTOCYST DEVELOPMENT
GO:0001825	blastocyst formation	BLASTOCYST_FORMATION	BLASTOCYST FORMATION
GO:0001826	inner cell mass cell differentiation	INNER_CELL_MASS_CELL_DIFFERENTIATION	INNER CELL MASS CELL DIFFERENTIATION
GO:0001827	inner cell mass cell fate commitment	INNER_CELL_MASS_CELL_FATE_COMMITMENT	INNER CELL MASS CELL FATE COMMITMENT
GO:0001828	inner cell mass cellular morphogenesis	INNER_CELL_MASS_CELLULAR_MORPHOGENESIS	INNER CELL MASS CELLULAR MORPHOGENESIS
GO:0001829	trophectodermal cell differentiation	TROPHECTODERMAL_CELL_DIFFERENTIATION	TROPHECTODERMAL CELL DIFFERENTIATION
GO:0001830	trophectodermal cell fate commitment	TROPHECTODERMAL_CELL_FATE_COMMITMENT	TROPHECTODERMAL CELL FATE COMMITMENT
GO:0001831	trophectodermal cellular morphogenesis	TROPHECTODERMAL_CELLULAR_MORPHOGENESIS	TROPHECTODERMAL CELLULAR MORPHOGENESIS
GO:0001832	blastocyst growth	BLASTOCYST_GROWTH	BLASTOCYST GROWTH
GO:0001833	inner cell mass cell proliferation	INNER_CELL_MASS_CELL_PROLIFERATION	INNER CELL MASS CELL PROLIFERATION
GO:0001834	trophectodermal cell proliferation	TROPHECTODERMAL_CELL_PROLIFERATION	TROPHECTODERMAL CELL PROLIFERATION
GO:0001835	blastocyst hatching	BLASTOCYST_HATCHING	BLASTOCYST HATCHING
GO:0001836	release of cytochrome c from mitochondria	RELEASE_OF_CYTOCHROME_C_FROM_MITOCHONDRIA	RELEASE OF CYTOCHROME C FROM MITOCHONDRIA
GO:0001837	epithelial to mesenchymal transition	EPITHELIAL_TO_MESENCHYMAL_TRANSITION	EPITHELIAL TO MESENCHYMAL TRANSITION
GO:0001838	embryonic epithelial tube formation	EMBRYONIC_EPITHELIAL_TUBE_FORMATION	EMBRYONIC EPITHELIAL TUBE FORMATION
GO:0001839	neural plate morphogenesis	NEURAL_PLATE_MORPHOGENESIS	NEURAL PLATE MORPHOGENESIS
GO:0001840	neural plate development	NEURAL_PLATE_DEVELOPMENT	NEURAL PLATE DEVELOPMENT
GO:0001841	neural tube formation	NEURAL_TUBE_FORMATION	NEURAL TUBE FORMATION
GO:0001842	neural fold formation	NEURAL_FOLD_FORMATION	NEURAL FOLD FORMATION
GO:0001843	neural tube closure	NEURAL_TUBE_CLOSURE	NEURAL TUBE CLOSURE
GO:0001845	phagolysosome assembly	PHAGOLYSOSOME_ASSEMBLY	PHAGOLYSOSOME ASSEMBLY
GO:0001846	opsonin binding	OPSONIN_BINDING	OPSONIN BINDING
GO:0001847	opsonin receptor activity	OPSONIN_RECEPTOR_ACTIVITY	OPSONIN RECEPTOR ACTIVITY
GO:0001848	complement binding	COMPLEMENT_BINDING	COMPLEMENT BINDING
GO:0001849	complement component C1q complex binding	COMPLEMENT_COMPONENT_C1Q_COMPLEX_BINDING	COMPLEMENT COMPONENT C1Q COMPLEX BINDING
GO:0001850	complement component C3a binding	COMPLEMENT_COMPONENT_C3A_BINDING	COMPLEMENT COMPONENT C3A BINDING
GO:0001851	complement component C3b binding	COMPLEMENT_COMPONENT_C3B_BINDING	COMPLEMENT COMPONENT C3B BINDING
GO:0001852	complement component iC3b binding	COMPLEMENT_COMPONENT_IC3B_BINDING	COMPLEMENT COMPONENT IC3B BINDING
GO:0001853	complement component C3dg binding	COMPLEMENT_COMPONENT_C3DG_BINDING	COMPLEMENT COMPONENT C3DG BINDING
GO:0001854	complement component C3d binding	COMPLEMENT_COMPONENT_C3D_BINDING	COMPLEMENT COMPONENT C3D BINDING
GO:0001855	complement component C4b binding	COMPLEMENT_COMPONENT_C4B_BINDING	COMPLEMENT COMPONENT C4B BINDING
GO:0001856	complement component C5a binding	COMPLEMENT_COMPONENT_C5A_BINDING	COMPLEMENT COMPONENT C5A BINDING
GO:0001857	complement component C1q receptor activity	COMPLEMENT_COMPONENT_C1Q_RECEPTOR_ACTIVITY	COMPLEMENT COMPONENT C1Q RECEPTOR ACTIVITY
GO:0001858	complement component iC3b receptor activity	COMPLEMENT_COMPONENT_IC3B_RECEPTOR_ACTIVITY	COMPLEMENT COMPONENT IC3B RECEPTOR ACTIVITY
GO:0001859	complement component C3dg receptor activity	COMPLEMENT_COMPONENT_C3DG_RECEPTOR_ACTIVITY	COMPLEMENT COMPONENT C3DG RECEPTOR ACTIVITY
GO:0001860	complement component C3d receptor activity	COMPLEMENT_COMPONENT_C3D_RECEPTOR_ACTIVITY	COMPLEMENT COMPONENT C3D RECEPTOR ACTIVITY
GO:0001861	complement component C4b receptor activity	COMPLEMENT_COMPONENT_C4B_RECEPTOR_ACTIVITY	COMPLEMENT COMPONENT C4B RECEPTOR ACTIVITY
GO:0001862	collectin binding	COLLECTIN_BINDING	COLLECTIN BINDING
GO:0001863	collectin receptor activity	COLLECTIN_RECEPTOR_ACTIVITY	COLLECTIN RECEPTOR ACTIVITY
GO:0001864	pentraxin binding	PENTRAXIN_BINDING	PENTRAXIN BINDING
GO:0001865	NK T cell differentiation	NK_T_CELL_DIFFERENTIATION	NK T CELL DIFFERENTIATION
GO:0001866	NK T cell proliferation	NK_T_CELL_PROLIFERATION	NK T CELL PROLIFERATION
GO:0001867	complement activation, lectin pathway	COMPLEMENT_ACTIVATION_LECTIN_PATHWAY	COMPLEMENT ACTIVATION, LECTIN PATHWAY
GO:0001868	regulation of complement activation, lectin pathway	REGULATION_OF_COMPLEMENT_ACTIVATION_LECTIN_PATHWAY	REGULATION OF COMPLEMENT ACTIVATION, LECTIN PATHWAY
GO:0001869	negative regulation of complement activation, lectin pathway	NEGATIVE_REGULATION_OF_COMPLEMENT_ACTIVATION_LECTIN_PATHWAY	NEGATIVE REGULATION OF COMPLEMENT ACTIVATION, LECTIN PATHWAY
GO:0001870	positive regulation of complement activation, lectin pathway	POSITIVE_REGULATION_OF_COMPLEMENT_ACTIVATION_LECTIN_PATHWAY	POSITIVE REGULATION OF COMPLEMENT ACTIVATION, LECTIN PATHWAY
GO:0001872	(1->3)-beta-D-glucan binding	(1_>3)_BETA_D_GLUCAN_BINDING	(1->3)-BETA-D-GLUCAN BINDING
GO:0001873	polysaccharide immune receptor activity	POLYSACCHARIDE_IMMUNE_RECEPTOR_ACTIVITY	POLYSACCHARIDE IMMUNE RECEPTOR ACTIVITY
GO:0001874	(1->3)-beta-D-glucan immune receptor activity	(1_>3)_BETA_D_GLUCAN_IMMUNE_RECEPTOR_ACTIVITY	(1->3)-BETA-D-GLUCAN IMMUNE RECEPTOR ACTIVITY
GO:0001875	lipopolysaccharide immune receptor activity	LIPOPOLYSACCHARIDE_IMMUNE_RECEPTOR_ACTIVITY	LIPOPOLYSACCHARIDE IMMUNE RECEPTOR ACTIVITY
GO:0001876	lipoarabinomannan binding	LIPOARABINOMANNAN_BINDING	LIPOARABINOMANNAN BINDING
GO:0001877	lipoarabinomannan immune receptor activity	LIPOARABINOMANNAN_IMMUNE_RECEPTOR_ACTIVITY	LIPOARABINOMANNAN IMMUNE RECEPTOR ACTIVITY
GO:0001878	response to yeast	RESPONSE_TO_YEAST	RESPONSE TO YEAST
GO:0001879	detection of yeast	DETECTION_OF_YEAST	DETECTION OF YEAST
GO:0001880	Mullerian duct regression	MULLERIAN_DUCT_REGRESSION	MULLERIAN DUCT REGRESSION
GO:0001881	receptor recycling	RECEPTOR_RECYCLING	RECEPTOR RECYCLING
GO:0001882	nucleoside binding	NUCLEOSIDE_BINDING	NUCLEOSIDE BINDING
GO:0001883	purine nucleoside binding	PURINE_NUCLEOSIDE_BINDING	PURINE NUCLEOSIDE BINDING
GO:0001884	pyrimidine nucleoside binding	PYRIMIDINE_NUCLEOSIDE_BINDING	PYRIMIDINE NUCLEOSIDE BINDING
GO:0001885	endothelial cell development	ENDOTHELIAL_CELL_DEVELOPMENT	ENDOTHELIAL CELL DEVELOPMENT
GO:0001886	endothelial cell morphogenesis	ENDOTHELIAL_CELL_MORPHOGENESIS	ENDOTHELIAL CELL MORPHOGENESIS
GO:0001887	selenium compound metabolic process	SELENIUM_COMPOUND_METABOLIC_PROCESS	SELENIUM COMPOUND METABOLIC PROCESS
GO:0001888	glucuronyl-galactosyl-proteoglycan 4-alpha-N-acetylglucosaminyltransferase activity	GLUCURONYL_GALACTOSYL_PROTEOGLYCAN_4_ALPHA_N_ACETYLGLUCOSAMINYLTRANSFERASE_ACTIVITY	GLUCURONYL-GALACTOSYL-PROTEOGLYCAN 4-ALPHA-N-ACETYLGLUCOSAMINYLTRANSFERASE ACTIVITY
GO:0001889	liver development	LIVER_DEVELOPMENT	LIVER DEVELOPMENT
GO:0001890	placenta development	PLACENTA_DEVELOPMENT	PLACENTA DEVELOPMENT
GO:0001891	phagocytic cup	PHAGOCYTIC_CUP	PHAGOCYTIC CUP
GO:0001892	embryonic placenta development	EMBRYONIC_PLACENTA_DEVELOPMENT	EMBRYONIC PLACENTA DEVELOPMENT
GO:0001893	maternal placenta development	MATERNAL_PLACENTA_DEVELOPMENT	MATERNAL PLACENTA DEVELOPMENT
GO:0001894	tissue homeostasis	TISSUE_HOMEOSTASIS	TISSUE HOMEOSTASIS
GO:0001895	retina homeostasis	RETINA_HOMEOSTASIS	RETINA HOMEOSTASIS
GO:0001896	autolysis	AUTOLYSIS	AUTOLYSIS
GO:0001897	symbiont-mediated cytolysis of host cell	SYMBIONT_MEDIATED_CYTOLYSIS_OF_HOST_CELL	SYMBIONT-MEDIATED CYTOLYSIS OF HOST CELL
GO:0001905	activation of membrane attack complex	ACTIVATION_OF_MEMBRANE_ATTACK_COMPLEX	ACTIVATION OF MEMBRANE ATTACK COMPLEX
GO:0001906	cell killing	CELL_KILLING	CELL KILLING
GO:0001907	symbiont-mediated killing of host cell	SYMBIONT_MEDIATED_KILLING_OF_HOST_CELL	SYMBIONT-MEDIATED KILLING OF HOST CELL
GO:0001909	leukocyte mediated cytotoxicity	LEUKOCYTE_MEDIATED_CYTOTOXICITY	LEUKOCYTE MEDIATED CYTOTOXICITY
GO:0001910	regulation of leukocyte mediated cytotoxicity	REGULATION_OF_LEUKOCYTE_MEDIATED_CYTOTOXICITY	REGULATION OF LEUKOCYTE MEDIATED CYTOTOXICITY
GO:0001911	negative regulation of leukocyte mediated cytotoxicity	NEGATIVE_REGULATION_OF_LEUKOCYTE_MEDIATED_CYTOTOXICITY	NEGATIVE REGULATION OF LEUKOCYTE MEDIATED CYTOTOXICITY
GO:0001912	positive regulation of leukocyte mediated cytotoxicity	POSITIVE_REGULATION_OF_LEUKOCYTE_MEDIATED_CYTOTOXICITY	POSITIVE REGULATION OF LEUKOCYTE MEDIATED CYTOTOXICITY
GO:0001913	T cell mediated cytotoxicity	T_CELL_MEDIATED_CYTOTOXICITY	T CELL MEDIATED CYTOTOXICITY
GO:0001914	regulation of T cell mediated cytotoxicity	REGULATION_OF_T_CELL_MEDIATED_CYTOTOXICITY	REGULATION OF T CELL MEDIATED CYTOTOXICITY
GO:0001915	negative regulation of T cell mediated cytotoxicity	NEGATIVE_REGULATION_OF_T_CELL_MEDIATED_CYTOTOXICITY	NEGATIVE REGULATION OF T CELL MEDIATED CYTOTOXICITY
GO:0001916	positive regulation of T cell mediated cytotoxicity	POSITIVE_REGULATION_OF_T_CELL_MEDIATED_CYTOTOXICITY	POSITIVE REGULATION OF T CELL MEDIATED CYTOTOXICITY
GO:0001917	photoreceptor inner segment	PHOTORECEPTOR_INNER_SEGMENT	PHOTORECEPTOR INNER SEGMENT
GO:0001918	farnesylated protein binding	FARNESYLATED_PROTEIN_BINDING	FARNESYLATED PROTEIN BINDING
GO:0001919	regulation of receptor recycling	REGULATION_OF_RECEPTOR_RECYCLING	REGULATION OF RECEPTOR RECYCLING
GO:0001920	negative regulation of receptor recycling	NEGATIVE_REGULATION_OF_RECEPTOR_RECYCLING	NEGATIVE REGULATION OF RECEPTOR RECYCLING
GO:0001921	positive regulation of receptor recycling	POSITIVE_REGULATION_OF_RECEPTOR_RECYCLING	POSITIVE REGULATION OF RECEPTOR RECYCLING
GO:0001922	B-1 B cell homeostasis	B_1_B_CELL_HOMEOSTASIS	B-1 B CELL HOMEOSTASIS
GO:0001923	B-1 B cell differentiation	B_1_B_CELL_DIFFERENTIATION	B-1 B CELL DIFFERENTIATION
GO:0001924	regulation of B-1 B cell differentiation	REGULATION_OF_B_1_B_CELL_DIFFERENTIATION	REGULATION OF B-1 B CELL DIFFERENTIATION
GO:0001925	negative regulation of B-1 B cell differentiation	NEGATIVE_REGULATION_OF_B_1_B_CELL_DIFFERENTIATION	NEGATIVE REGULATION OF B-1 B CELL DIFFERENTIATION
GO:0001926	positive regulation of B-1 B cell differentiation	POSITIVE_REGULATION_OF_B_1_B_CELL_DIFFERENTIATION	POSITIVE REGULATION OF B-1 B CELL DIFFERENTIATION
GO:0001927	exocyst assembly	EXOCYST_ASSEMBLY	EXOCYST ASSEMBLY
GO:0001928	regulation of exocyst assembly	REGULATION_OF_EXOCYST_ASSEMBLY	REGULATION OF EXOCYST ASSEMBLY
GO:0001929	negative regulation of exocyst assembly	NEGATIVE_REGULATION_OF_EXOCYST_ASSEMBLY	NEGATIVE REGULATION OF EXOCYST ASSEMBLY
GO:0001930	positive regulation of exocyst assembly	POSITIVE_REGULATION_OF_EXOCYST_ASSEMBLY	POSITIVE REGULATION OF EXOCYST ASSEMBLY
GO:0001931	uropod	UROPOD	UROPOD
GO:0001932	regulation of protein phosphorylation	REGULATION_OF_PROTEIN_PHOSPHORYLATION	REGULATION OF PROTEIN PHOSPHORYLATION
GO:0001933	negative regulation of protein phosphorylation	NEGATIVE_REGULATION_OF_PROTEIN_PHOSPHORYLATION	NEGATIVE REGULATION OF PROTEIN PHOSPHORYLATION
GO:0001934	positive regulation of protein phosphorylation	POSITIVE_REGULATION_OF_PROTEIN_PHOSPHORYLATION	POSITIVE REGULATION OF PROTEIN PHOSPHORYLATION
GO:0001935	endothelial cell proliferation	ENDOTHELIAL_CELL_PROLIFERATION	ENDOTHELIAL CELL PROLIFERATION
GO:0001936	regulation of endothelial cell proliferation	REGULATION_OF_ENDOTHELIAL_CELL_PROLIFERATION	REGULATION OF ENDOTHELIAL CELL PROLIFERATION
GO:0001937	negative regulation of endothelial cell proliferation	NEGATIVE_REGULATION_OF_ENDOTHELIAL_CELL_PROLIFERATION	NEGATIVE REGULATION OF ENDOTHELIAL CELL PROLIFERATION
GO:0001938	positive regulation of endothelial cell proliferation	POSITIVE_REGULATION_OF_ENDOTHELIAL_CELL_PROLIFERATION	POSITIVE REGULATION OF ENDOTHELIAL CELL PROLIFERATION
GO:0001939	female pronucleus	FEMALE_PRONUCLEUS	FEMALE PRONUCLEUS
GO:0001940	male pronucleus	MALE_PRONUCLEUS	MALE PRONUCLEUS
GO:0001941	postsynaptic membrane organization	POSTSYNAPTIC_MEMBRANE_ORGANIZATION	POSTSYNAPTIC MEMBRANE ORGANIZATION
GO:0001942	hair follicle development	HAIR_FOLLICLE_DEVELOPMENT	HAIR FOLLICLE DEVELOPMENT
GO:0001944	vasculature development	VASCULATURE_DEVELOPMENT	VASCULATURE DEVELOPMENT
GO:0001945	lymph vessel development	LYMPH_VESSEL_DEVELOPMENT	LYMPH VESSEL DEVELOPMENT
GO:0001946	lymphangiogenesis	LYMPHANGIOGENESIS	LYMPHANGIOGENESIS
GO:0001947	heart looping	HEART_LOOPING	HEART LOOPING
GO:0001949	sebaceous gland cell differentiation	SEBACEOUS_GLAND_CELL_DIFFERENTIATION	SEBACEOUS GLAND CELL DIFFERENTIATION
GO:0001951	intestinal D-glucose absorption	INTESTINAL_D_GLUCOSE_ABSORPTION	INTESTINAL D-GLUCOSE ABSORPTION
GO:0001952	regulation of cell-matrix adhesion	REGULATION_OF_CELL_MATRIX_ADHESION	REGULATION OF CELL-MATRIX ADHESION
GO:0001953	negative regulation of cell-matrix adhesion	NEGATIVE_REGULATION_OF_CELL_MATRIX_ADHESION	NEGATIVE REGULATION OF CELL-MATRIX ADHESION
GO:0001954	positive regulation of cell-matrix adhesion	POSITIVE_REGULATION_OF_CELL_MATRIX_ADHESION	POSITIVE REGULATION OF CELL-MATRIX ADHESION
GO:0001955	blood vessel maturation	BLOOD_VESSEL_MATURATION	BLOOD VESSEL MATURATION
GO:0001956	positive regulation of neurotransmitter secretion	POSITIVE_REGULATION_OF_NEUROTRANSMITTER_SECRETION	POSITIVE REGULATION OF NEUROTRANSMITTER SECRETION
GO:0001957	intramembranous ossification	INTRAMEMBRANOUS_OSSIFICATION	INTRAMEMBRANOUS OSSIFICATION
GO:0001958	endochondral ossification	ENDOCHONDRAL_OSSIFICATION	ENDOCHONDRAL OSSIFICATION
GO:0001959	regulation of cytokine-mediated signaling pathway	REGULATION_OF_CYTOKINE_MEDIATED_SIGNALING_PATHWAY	REGULATION OF CYTOKINE-MEDIATED SIGNALING PATHWAY
GO:0001960	negative regulation of cytokine-mediated signaling pathway	NEGATIVE_REGULATION_OF_CYTOKINE_MEDIATED_SIGNALING_PATHWAY	NEGATIVE REGULATION OF CYTOKINE-MEDIATED SIGNALING PATHWAY
GO:0001961	positive regulation of cytokine-mediated signaling pathway	POSITIVE_REGULATION_OF_CYTOKINE_MEDIATED_SIGNALING_PATHWAY	POSITIVE REGULATION OF CYTOKINE-MEDIATED SIGNALING PATHWAY
GO:0001962	alpha-1,3-galactosyltransferase activity	ALPHA_13_GALACTOSYLTRANSFERASE_ACTIVITY	ALPHA-1,3-GALACTOSYLTRANSFERASE ACTIVITY
GO:0001963	synaptic transmission, dopaminergic	SYNAPTIC_TRANSMISSION_DOPAMINERGIC	SYNAPTIC TRANSMISSION, DOPAMINERGIC
GO:0001964	startle response	STARTLE_RESPONSE	STARTLE RESPONSE
GO:0001965	G-protein alpha-subunit binding	G_PROTEIN_ALPHA_SUBUNIT_BINDING	G-PROTEIN ALPHA-SUBUNIT BINDING
GO:0001966	thigmotaxis	THIGMOTAXIS	THIGMOTAXIS
GO:0001967	suckling behavior	SUCKLING_BEHAVIOR	SUCKLING BEHAVIOR
GO:0001968	fibronectin binding	FIBRONECTIN_BINDING	FIBRONECTIN BINDING
GO:0001969	regulation of activation of membrane attack complex	REGULATION_OF_ACTIVATION_OF_MEMBRANE_ATTACK_COMPLEX	REGULATION OF ACTIVATION OF MEMBRANE ATTACK COMPLEX
GO:0001970	positive regulation of activation of membrane attack complex	POSITIVE_REGULATION_OF_ACTIVATION_OF_MEMBRANE_ATTACK_COMPLEX	POSITIVE REGULATION OF ACTIVATION OF MEMBRANE ATTACK COMPLEX
GO:0001971	negative regulation of activation of membrane attack complex	NEGATIVE_REGULATION_OF_ACTIVATION_OF_MEMBRANE_ATTACK_COMPLEX	NEGATIVE REGULATION OF ACTIVATION OF MEMBRANE ATTACK COMPLEX
GO:0001972	retinoic acid binding	RETINOIC_ACID_BINDING	RETINOIC ACID BINDING
GO:0001973	G protein-coupled adenosine receptor signaling pathway	G_PROTEIN_COUPLED_ADENOSINE_RECEPTOR_SIGNALING_PATHWAY	G PROTEIN-COUPLED ADENOSINE RECEPTOR SIGNALING PATHWAY
GO:0001974	blood vessel remodeling	BLOOD_VESSEL_REMODELING	BLOOD VESSEL REMODELING
GO:0001975	response to amphetamine	RESPONSE_TO_AMPHETAMINE	RESPONSE TO AMPHETAMINE
GO:0001976	nervous system process involved in regulation of systemic arterial blood pressure	NERVOUS_SYSTEM_PROCESS_INVOLVED_IN_REGULATION_OF_SYSTEMIC_ARTERIAL_BLOOD_PRESSURE	NERVOUS SYSTEM PROCESS INVOLVED IN REGULATION OF SYSTEMIC ARTERIAL BLOOD PRESSURE
GO:0001977	renal system process involved in regulation of blood volume	RENAL_SYSTEM_PROCESS_INVOLVED_IN_REGULATION_OF_BLOOD_VOLUME	RENAL SYSTEM PROCESS INVOLVED IN REGULATION OF BLOOD VOLUME
GO:0001978	regulation of systemic arterial blood pressure by carotid sinus baroreceptor feedback	REGULATION_OF_SYSTEMIC_ARTERIAL_BLOOD_PRESSURE_BY_CAROTID_SINUS_BARORECEPTOR_FEEDBACK	REGULATION OF SYSTEMIC ARTERIAL BLOOD PRESSURE BY CAROTID SINUS BARORECEPTOR FEEDBACK
GO:0001979	regulation of systemic arterial blood pressure by chemoreceptor signaling	REGULATION_OF_SYSTEMIC_ARTERIAL_BLOOD_PRESSURE_BY_CHEMORECEPTOR_SIGNALING	REGULATION OF SYSTEMIC ARTERIAL BLOOD PRESSURE BY CHEMORECEPTOR SIGNALING
GO:0001980	regulation of systemic arterial blood pressure by ischemic conditions	REGULATION_OF_SYSTEMIC_ARTERIAL_BLOOD_PRESSURE_BY_ISCHEMIC_CONDITIONS	REGULATION OF SYSTEMIC ARTERIAL BLOOD PRESSURE BY ISCHEMIC CONDITIONS
GO:0001981	baroreceptor detection of arterial stretch	BARORECEPTOR_DETECTION_OF_ARTERIAL_STRETCH	BARORECEPTOR DETECTION OF ARTERIAL STRETCH
GO:0001982	baroreceptor response to decreased systemic arterial blood pressure	BARORECEPTOR_RESPONSE_TO_DECREASED_SYSTEMIC_ARTERIAL_BLOOD_PRESSURE	BARORECEPTOR RESPONSE TO DECREASED SYSTEMIC ARTERIAL BLOOD PRESSURE
GO:0001983	baroreceptor response to increased systemic arterial blood pressure	BARORECEPTOR_RESPONSE_TO_INCREASED_SYSTEMIC_ARTERIAL_BLOOD_PRESSURE	BARORECEPTOR RESPONSE TO INCREASED SYSTEMIC ARTERIAL BLOOD PRESSURE
GO:0001984	artery vasodilation involved in baroreceptor response to increased systemic arterial blood pressure	ARTERY_VASODILATION_INVOLVED_IN_BARORECEPTOR_RESPONSE_TO_INCREASED_SYSTEMIC_ARTERIAL_BLOOD_PRESSURE	ARTERY VASODILATION INVOLVED IN BARORECEPTOR RESPONSE TO INCREASED SYSTEMIC ARTERIAL BLOOD PRESSURE
GO:0001985	negative regulation of heart rate involved in baroreceptor response to increased systemic arterial blood pressure	NEGATIVE_REGULATION_OF_HEART_RATE_INVOLVED_IN_BARORECEPTOR_RESPONSE_TO_INCREASED_SYSTEMIC_ARTERIAL_BLOOD_PRESSURE	NEGATIVE REGULATION OF HEART RATE INVOLVED IN BARORECEPTOR RESPONSE TO INCREASED SYSTEMIC ARTERIAL BLOOD PRESSURE
GO:0001986	negative regulation of the force of heart contraction involved in baroreceptor response to increased systemic arterial blood pressure	NEGATIVE_REGULATION_OF_THE_FORCE_OF_HEART_CONTRACTION_INVOLVED_IN_BARORECEPTOR_RESPONSE_TO_INCREASED_SYSTEMIC_ARTERIAL_BLOOD_PRESSURE	NEGATIVE REGULATION OF THE FORCE OF HEART CONTRACTION INVOLVED IN BARORECEPTOR RESPONSE TO INCREASED SYSTEMIC ARTERIAL BLOOD PRESSURE
GO:0001987	vasoconstriction of artery involved in baroreceptor response to lowering of systemic arterial blood pressure	VASOCONSTRICTION_OF_ARTERY_INVOLVED_IN_BARORECEPTOR_RESPONSE_TO_LOWERING_OF_SYSTEMIC_ARTERIAL_BLOOD_PRESSURE	VASOCONSTRICTION OF ARTERY INVOLVED IN BARORECEPTOR RESPONSE TO LOWERING OF SYSTEMIC ARTERIAL BLOOD PRESSURE
GO:0001988	positive regulation of heart rate involved in baroreceptor response to decreased systemic arterial blood pressure	POSITIVE_REGULATION_OF_HEART_RATE_INVOLVED_IN_BARORECEPTOR_RESPONSE_TO_DECREASED_SYSTEMIC_ARTERIAL_BLOOD_PRESSURE	POSITIVE REGULATION OF HEART RATE INVOLVED IN BARORECEPTOR RESPONSE TO DECREASED SYSTEMIC ARTERIAL BLOOD PRESSURE
GO:0001990	regulation of systemic arterial blood pressure by hormone	REGULATION_OF_SYSTEMIC_ARTERIAL_BLOOD_PRESSURE_BY_HORMONE	REGULATION OF SYSTEMIC ARTERIAL BLOOD PRESSURE BY HORMONE
GO:0001991	regulation of systemic arterial blood pressure by circulatory renin-angiotensin	REGULATION_OF_SYSTEMIC_ARTERIAL_BLOOD_PRESSURE_BY_CIRCULATORY_RENIN_ANGIOTENSIN	REGULATION OF SYSTEMIC ARTERIAL BLOOD PRESSURE BY CIRCULATORY RENIN-ANGIOTENSIN
GO:0001992	regulation of systemic arterial blood pressure by vasopressin	REGULATION_OF_SYSTEMIC_ARTERIAL_BLOOD_PRESSURE_BY_VASOPRESSIN	REGULATION OF SYSTEMIC ARTERIAL BLOOD PRESSURE BY VASOPRESSIN
GO:0001993	regulation of systemic arterial blood pressure by norepinephrine-epinephrine	REGULATION_OF_SYSTEMIC_ARTERIAL_BLOOD_PRESSURE_BY_NOREPINEPHRINE_EPINEPHRINE	REGULATION OF SYSTEMIC ARTERIAL BLOOD PRESSURE BY NOREPINEPHRINE-EPINEPHRINE
GO:0001994	norepinephrine-epinephrine vasoconstriction involved in regulation of systemic arterial blood pressure	NOREPINEPHRINE_EPINEPHRINE_VASOCONSTRICTION_INVOLVED_IN_REGULATION_OF_SYSTEMIC_ARTERIAL_BLOOD_PRESSURE	NOREPINEPHRINE-EPINEPHRINE VASOCONSTRICTION INVOLVED IN REGULATION OF SYSTEMIC ARTERIAL BLOOD PRESSURE
GO:0001995	norepinephrine-epinephrine catabolic process in blood stream	NOREPINEPHRINE_EPINEPHRINE_CATABOLIC_PROCESS_IN_BLOOD_STREAM	NOREPINEPHRINE-EPINEPHRINE CATABOLIC PROCESS IN BLOOD STREAM
GO:0001996	positive regulation of heart rate by epinephrine-norepinephrine	POSITIVE_REGULATION_OF_HEART_RATE_BY_EPINEPHRINE_NOREPINEPHRINE	POSITIVE REGULATION OF HEART RATE BY EPINEPHRINE-NOREPINEPHRINE
GO:0001997	positive regulation of the force of heart contraction by epinephrine-norepinephrine	POSITIVE_REGULATION_OF_THE_FORCE_OF_HEART_CONTRACTION_BY_EPINEPHRINE_NOREPINEPHRINE	POSITIVE REGULATION OF THE FORCE OF HEART CONTRACTION BY EPINEPHRINE-NOREPINEPHRINE
GO:0001998	angiotensin-mediated vasoconstriction involved in regulation of systemic arterial blood pressure	ANGIOTENSIN_MEDIATED_VASOCONSTRICTION_INVOLVED_IN_REGULATION_OF_SYSTEMIC_ARTERIAL_BLOOD_PRESSURE	ANGIOTENSIN-MEDIATED VASOCONSTRICTION INVOLVED IN REGULATION OF SYSTEMIC ARTERIAL BLOOD PRESSURE
GO:0001999	renal response to blood flow involved in circulatory renin-angiotensin regulation of systemic arterial blood pressure	RENAL_RESPONSE_TO_BLOOD_FLOW_INVOLVED_IN_CIRCULATORY_RENIN_ANGIOTENSIN_REGULATION_OF_SYSTEMIC_ARTERIAL_BLOOD_PRESSURE	RENAL RESPONSE TO BLOOD FLOW INVOLVED IN CIRCULATORY RENIN-ANGIOTENSIN REGULATION OF SYSTEMIC ARTERIAL BLOOD PRESSURE
GO:0002000	detection of renal blood flow	DETECTION_OF_RENAL_BLOOD_FLOW	DETECTION OF RENAL BLOOD FLOW
GO:0002001	renin secretion into blood stream	RENIN_SECRETION_INTO_BLOOD_STREAM	RENIN SECRETION INTO BLOOD STREAM
GO:0002002	regulation of angiotensin levels in blood	REGULATION_OF_ANGIOTENSIN_LEVELS_IN_BLOOD	REGULATION OF ANGIOTENSIN LEVELS IN BLOOD
GO:0002003	angiotensin maturation	ANGIOTENSIN_MATURATION	ANGIOTENSIN MATURATION
GO:0002004	secretion of vasopressin involved in fast regulation of systemic arterial blood pressure	SECRETION_OF_VASOPRESSIN_INVOLVED_IN_FAST_REGULATION_OF_SYSTEMIC_ARTERIAL_BLOOD_PRESSURE	SECRETION OF VASOPRESSIN INVOLVED IN FAST REGULATION OF SYSTEMIC ARTERIAL BLOOD PRESSURE
GO:0002006	vasoconstriction by vasopressin involved in systemic arterial blood pressure control	VASOCONSTRICTION_BY_VASOPRESSIN_INVOLVED_IN_SYSTEMIC_ARTERIAL_BLOOD_PRESSURE_CONTROL	VASOCONSTRICTION BY VASOPRESSIN INVOLVED IN SYSTEMIC ARTERIAL BLOOD PRESSURE CONTROL
GO:0002007	detection of hypoxic conditions in blood by chemoreceptor signaling	DETECTION_OF_HYPOXIC_CONDITIONS_IN_BLOOD_BY_CHEMORECEPTOR_SIGNALING	DETECTION OF HYPOXIC CONDITIONS IN BLOOD BY CHEMORECEPTOR SIGNALING
GO:0002008	excitation of vasomotor center by chemoreceptor signaling	EXCITATION_OF_VASOMOTOR_CENTER_BY_CHEMORECEPTOR_SIGNALING	EXCITATION OF VASOMOTOR CENTER BY CHEMORECEPTOR SIGNALING
GO:0002009	morphogenesis of an epithelium	MORPHOGENESIS_OF_AN_EPITHELIUM	MORPHOGENESIS OF AN EPITHELIUM
GO:0002010	excitation of vasomotor center by baroreceptor signaling	EXCITATION_OF_VASOMOTOR_CENTER_BY_BARORECEPTOR_SIGNALING	EXCITATION OF VASOMOTOR CENTER BY BARORECEPTOR SIGNALING
GO:0002011	morphogenesis of an epithelial sheet	MORPHOGENESIS_OF_AN_EPITHELIAL_SHEET	MORPHOGENESIS OF AN EPITHELIAL SHEET
GO:0002012	vasoconstriction of artery involved in chemoreceptor response to lowering of systemic arterial blood pressure	VASOCONSTRICTION_OF_ARTERY_INVOLVED_IN_CHEMORECEPTOR_RESPONSE_TO_LOWERING_OF_SYSTEMIC_ARTERIAL_BLOOD_PRESSURE	VASOCONSTRICTION OF ARTERY INVOLVED IN CHEMORECEPTOR RESPONSE TO LOWERING OF SYSTEMIC ARTERIAL BLOOD PRESSURE
GO:0002013	detection of carbon dioxide by vasomotor center	DETECTION_OF_CARBON_DIOXIDE_BY_VASOMOTOR_CENTER	DETECTION OF CARBON DIOXIDE BY VASOMOTOR CENTER
GO:0002014	vasoconstriction of artery involved in ischemic response to lowering of systemic arterial blood pressure	VASOCONSTRICTION_OF_ARTERY_INVOLVED_IN_ISCHEMIC_RESPONSE_TO_LOWERING_OF_SYSTEMIC_ARTERIAL_BLOOD_PRESSURE	VASOCONSTRICTION OF ARTERY INVOLVED IN ISCHEMIC RESPONSE TO LOWERING OF SYSTEMIC ARTERIAL BLOOD PRESSURE
GO:0002015	regulation of systemic arterial blood pressure by atrial baroreceptor feedback	REGULATION_OF_SYSTEMIC_ARTERIAL_BLOOD_PRESSURE_BY_ATRIAL_BARORECEPTOR_FEEDBACK	REGULATION OF SYSTEMIC ARTERIAL BLOOD PRESSURE BY ATRIAL BARORECEPTOR FEEDBACK
GO:0002016	regulation of blood volume by renin-angiotensin	REGULATION_OF_BLOOD_VOLUME_BY_RENIN_ANGIOTENSIN	REGULATION OF BLOOD VOLUME BY RENIN-ANGIOTENSIN
GO:0002017	regulation of blood volume by renal aldosterone	REGULATION_OF_BLOOD_VOLUME_BY_RENAL_ALDOSTERONE	REGULATION OF BLOOD VOLUME BY RENAL ALDOSTERONE
GO:0002018	renin-angiotensin regulation of aldosterone production	RENIN_ANGIOTENSIN_REGULATION_OF_ALDOSTERONE_PRODUCTION	RENIN-ANGIOTENSIN REGULATION OF ALDOSTERONE PRODUCTION
GO:0002019	regulation of renal output by angiotensin	REGULATION_OF_RENAL_OUTPUT_BY_ANGIOTENSIN	REGULATION OF RENAL OUTPUT BY ANGIOTENSIN
GO:0002020	protease binding	PROTEASE_BINDING	PROTEASE BINDING
GO:0002021	response to dietary excess	RESPONSE_TO_DIETARY_EXCESS	RESPONSE TO DIETARY EXCESS
GO:0002022	detection of dietary excess	DETECTION_OF_DIETARY_EXCESS	DETECTION OF DIETARY EXCESS
GO:0002023	reduction of food intake in response to dietary excess	REDUCTION_OF_FOOD_INTAKE_IN_RESPONSE_TO_DIETARY_EXCESS	REDUCTION OF FOOD INTAKE IN RESPONSE TO DIETARY EXCESS
GO:0002024	diet induced thermogenesis	DIET_INDUCED_THERMOGENESIS	DIET INDUCED THERMOGENESIS
GO:0002025	norepinephrine-epinephrine-mediated vasodilation involved in regulation of systemic arterial blood pressure	NOREPINEPHRINE_EPINEPHRINE_MEDIATED_VASODILATION_INVOLVED_IN_REGULATION_OF_SYSTEMIC_ARTERIAL_BLOOD_PRESSURE	NOREPINEPHRINE-EPINEPHRINE-MEDIATED VASODILATION INVOLVED IN REGULATION OF SYSTEMIC ARTERIAL BLOOD PRESSURE
GO:0002026	regulation of the force of heart contraction	REGULATION_OF_THE_FORCE_OF_HEART_CONTRACTION	REGULATION OF THE FORCE OF HEART CONTRACTION
GO:0002027	regulation of heart rate	REGULATION_OF_HEART_RATE	REGULATION OF HEART RATE
GO:0002028	regulation of sodium ion transport	REGULATION_OF_SODIUM_ION_TRANSPORT	REGULATION OF SODIUM ION TRANSPORT
GO:0002029	desensitization of G protein-coupled receptor signaling pathway	DESENSITIZATION_OF_G_PROTEIN_COUPLED_RECEPTOR_SIGNALING_PATHWAY	DESENSITIZATION OF G PROTEIN-COUPLED RECEPTOR SIGNALING PATHWAY
GO:0002030	inhibitory G protein-coupled receptor phosphorylation	INHIBITORY_G_PROTEIN_COUPLED_RECEPTOR_PHOSPHORYLATION	INHIBITORY G PROTEIN-COUPLED RECEPTOR PHOSPHORYLATION
GO:0002031	G protein-coupled receptor internalization	G_PROTEIN_COUPLED_RECEPTOR_INTERNALIZATION	G PROTEIN-COUPLED RECEPTOR INTERNALIZATION
GO:0002033	angiotensin-mediated vasodilation involved in regulation of systemic arterial blood pressure	ANGIOTENSIN_MEDIATED_VASODILATION_INVOLVED_IN_REGULATION_OF_SYSTEMIC_ARTERIAL_BLOOD_PRESSURE	ANGIOTENSIN-MEDIATED VASODILATION INVOLVED IN REGULATION OF SYSTEMIC ARTERIAL BLOOD PRESSURE
GO:0002034	maintenance of blood vessel diameter homeostasis by renin-angiotensin	MAINTENANCE_OF_BLOOD_VESSEL_DIAMETER_HOMEOSTASIS_BY_RENIN_ANGIOTENSIN	MAINTENANCE OF BLOOD VESSEL DIAMETER HOMEOSTASIS BY RENIN-ANGIOTENSIN
GO:0002035	brain renin-angiotensin system	BRAIN_RENIN_ANGIOTENSIN_SYSTEM	BRAIN RENIN-ANGIOTENSIN SYSTEM
GO:0002036	regulation of L-glutamate import across plasma membrane	REGULATION_OF_L_GLUTAMATE_IMPORT_ACROSS_PLASMA_MEMBRANE	REGULATION OF L-GLUTAMATE IMPORT ACROSS PLASMA MEMBRANE
GO:0002037	negative regulation of L-glutamate import across plasma membrane	NEGATIVE_REGULATION_OF_L_GLUTAMATE_IMPORT_ACROSS_PLASMA_MEMBRANE	NEGATIVE REGULATION OF L-GLUTAMATE IMPORT ACROSS PLASMA MEMBRANE
GO:0002038	positive regulation of L-glutamate import across plasma membrane	POSITIVE_REGULATION_OF_L_GLUTAMATE_IMPORT_ACROSS_PLASMA_MEMBRANE	POSITIVE REGULATION OF L-GLUTAMATE IMPORT ACROSS PLASMA MEMBRANE
GO:0002039	p53 binding	P53_BINDING	P53 BINDING
GO:0002040	sprouting angiogenesis	SPROUTING_ANGIOGENESIS	SPROUTING ANGIOGENESIS
GO:0002041	intussusceptive angiogenesis	INTUSSUSCEPTIVE_ANGIOGENESIS	INTUSSUSCEPTIVE ANGIOGENESIS
GO:0002042	cell migration involved in sprouting angiogenesis	CELL_MIGRATION_INVOLVED_IN_SPROUTING_ANGIOGENESIS	CELL MIGRATION INVOLVED IN SPROUTING ANGIOGENESIS
GO:0002043	blood vessel endothelial cell proliferation involved in sprouting angiogenesis	BLOOD_VESSEL_ENDOTHELIAL_CELL_PROLIFERATION_INVOLVED_IN_SPROUTING_ANGIOGENESIS	BLOOD VESSEL ENDOTHELIAL CELL PROLIFERATION INVOLVED IN SPROUTING ANGIOGENESIS
GO:0002044	blood vessel endothelial cell migration involved in intussusceptive angiogenesis	BLOOD_VESSEL_ENDOTHELIAL_CELL_MIGRATION_INVOLVED_IN_INTUSSUSCEPTIVE_ANGIOGENESIS	BLOOD VESSEL ENDOTHELIAL CELL MIGRATION INVOLVED IN INTUSSUSCEPTIVE ANGIOGENESIS
GO:0002045	regulation of cell adhesion involved in intussusceptive angiogenesis	REGULATION_OF_CELL_ADHESION_INVOLVED_IN_INTUSSUSCEPTIVE_ANGIOGENESIS	REGULATION OF CELL ADHESION INVOLVED IN INTUSSUSCEPTIVE ANGIOGENESIS
GO:0002046	opsin binding	OPSIN_BINDING	OPSIN BINDING
GO:0002047	phenazine biosynthetic process	PHENAZINE_BIOSYNTHETIC_PROCESS	PHENAZINE BIOSYNTHETIC PROCESS
GO:0002048	pyoverdine metabolic process	PYOVERDINE_METABOLIC_PROCESS	PYOVERDINE METABOLIC PROCESS
GO:0002049	pyoverdine biosynthetic process	PYOVERDINE_BIOSYNTHETIC_PROCESS	PYOVERDINE BIOSYNTHETIC PROCESS
GO:0002050	pyoverdine catabolic process	PYOVERDINE_CATABOLIC_PROCESS	PYOVERDINE CATABOLIC PROCESS
GO:0002051	osteoblast fate commitment	OSTEOBLAST_FATE_COMMITMENT	OSTEOBLAST FATE COMMITMENT
GO:0002052	positive regulation of neuroblast proliferation	POSITIVE_REGULATION_OF_NEUROBLAST_PROLIFERATION	POSITIVE REGULATION OF NEUROBLAST PROLIFERATION
GO:0002053	positive regulation of mesenchymal cell proliferation	POSITIVE_REGULATION_OF_MESENCHYMAL_CELL_PROLIFERATION	POSITIVE REGULATION OF MESENCHYMAL CELL PROLIFERATION
GO:0002054	nucleobase binding	NUCLEOBASE_BINDING	NUCLEOBASE BINDING
GO:0002055	adenine binding	ADENINE_BINDING	ADENINE BINDING
GO:0002056	cytosine binding	CYTOSINE_BINDING	CYTOSINE BINDING
GO:0002057	guanine binding	GUANINE_BINDING	GUANINE BINDING
GO:0002058	uracil binding	URACIL_BINDING	URACIL BINDING
GO:0002059	thymine binding	THYMINE_BINDING	THYMINE BINDING
GO:0002060	purine nucleobase binding	PURINE_NUCLEOBASE_BINDING	PURINE NUCLEOBASE BINDING
GO:0002061	pyrimidine nucleobase binding	PYRIMIDINE_NUCLEOBASE_BINDING	PYRIMIDINE NUCLEOBASE BINDING
GO:0002062	chondrocyte differentiation	CHONDROCYTE_DIFFERENTIATION	CHONDROCYTE DIFFERENTIATION
GO:0002063	chondrocyte development	CHONDROCYTE_DEVELOPMENT	CHONDROCYTE DEVELOPMENT
GO:0002064	epithelial cell development	EPITHELIAL_CELL_DEVELOPMENT	EPITHELIAL CELL DEVELOPMENT
GO:0002065	columnar/cuboidal epithelial cell differentiation	COLUMNAR_CUBOIDAL_EPITHELIAL_CELL_DIFFERENTIATION	COLUMNAR/CUBOIDAL EPITHELIAL CELL DIFFERENTIATION
GO:0002066	columnar/cuboidal epithelial cell development	COLUMNAR_CUBOIDAL_EPITHELIAL_CELL_DEVELOPMENT	COLUMNAR/CUBOIDAL EPITHELIAL CELL DEVELOPMENT
GO:0002067	glandular epithelial cell differentiation	GLANDULAR_EPITHELIAL_CELL_DIFFERENTIATION	GLANDULAR EPITHELIAL CELL DIFFERENTIATION
GO:0002068	glandular epithelial cell development	GLANDULAR_EPITHELIAL_CELL_DEVELOPMENT	GLANDULAR EPITHELIAL CELL DEVELOPMENT
GO:0002069	columnar/cuboidal epithelial cell maturation	COLUMNAR_CUBOIDAL_EPITHELIAL_CELL_MATURATION	COLUMNAR/CUBOIDAL EPITHELIAL CELL MATURATION
GO:0002070	epithelial cell maturation	EPITHELIAL_CELL_MATURATION	EPITHELIAL CELL MATURATION
GO:0002071	glandular epithelial cell maturation	GLANDULAR_EPITHELIAL_CELL_MATURATION	GLANDULAR EPITHELIAL CELL MATURATION
GO:0002072	optic cup morphogenesis involved in camera-type eye development	OPTIC_CUP_MORPHOGENESIS_INVOLVED_IN_CAMERA_TYPE_EYE_DEVELOPMENT	OPTIC CUP MORPHOGENESIS INVOLVED IN CAMERA-TYPE EYE DEVELOPMENT
GO:0002074	extraocular skeletal muscle development	EXTRAOCULAR_SKELETAL_MUSCLE_DEVELOPMENT	EXTRAOCULAR SKELETAL MUSCLE DEVELOPMENT
GO:0002075	somitomeric trunk muscle development	SOMITOMERIC_TRUNK_MUSCLE_DEVELOPMENT	SOMITOMERIC TRUNK MUSCLE DEVELOPMENT
GO:0002076	osteoblast development	OSTEOBLAST_DEVELOPMENT	OSTEOBLAST DEVELOPMENT
GO:0002077	acrosome matrix dispersal	ACROSOME_MATRIX_DISPERSAL	ACROSOME MATRIX DISPERSAL
GO:0002078	membrane fusion involved in acrosome reaction	MEMBRANE_FUSION_INVOLVED_IN_ACROSOME_REACTION	MEMBRANE FUSION INVOLVED IN ACROSOME REACTION
GO:0002079	inner acrosomal membrane	INNER_ACROSOMAL_MEMBRANE	INNER ACROSOMAL MEMBRANE
GO:0002080	acrosomal membrane	ACROSOMAL_MEMBRANE	ACROSOMAL MEMBRANE
GO:0002081	outer acrosomal membrane	OUTER_ACROSOMAL_MEMBRANE	OUTER ACROSOMAL MEMBRANE
GO:0002082	regulation of oxidative phosphorylation	REGULATION_OF_OXIDATIVE_PHOSPHORYLATION	REGULATION OF OXIDATIVE PHOSPHORYLATION
GO:0002084	protein depalmitoylation	PROTEIN_DEPALMITOYLATION	PROTEIN DEPALMITOYLATION
GO:0002085	inhibition of neuroepithelial cell differentiation	INHIBITION_OF_NEUROEPITHELIAL_CELL_DIFFERENTIATION	INHIBITION OF NEUROEPITHELIAL CELL DIFFERENTIATION
GO:0002086	diaphragm contraction	DIAPHRAGM_CONTRACTION	DIAPHRAGM CONTRACTION
GO:0002087	regulation of respiratory gaseous exchange by nervous system process	REGULATION_OF_RESPIRATORY_GASEOUS_EXCHANGE_BY_NERVOUS_SYSTEM_PROCESS	REGULATION OF RESPIRATORY GASEOUS EXCHANGE BY NERVOUS SYSTEM PROCESS
GO:0002088	lens development in camera-type eye	LENS_DEVELOPMENT_IN_CAMERA_TYPE_EYE	LENS DEVELOPMENT IN CAMERA-TYPE EYE
GO:0002089	lens morphogenesis in camera-type eye	LENS_MORPHOGENESIS_IN_CAMERA_TYPE_EYE	LENS MORPHOGENESIS IN CAMERA-TYPE EYE
GO:0002090	regulation of receptor internalization	REGULATION_OF_RECEPTOR_INTERNALIZATION	REGULATION OF RECEPTOR INTERNALIZATION
GO:0002091	negative regulation of receptor internalization	NEGATIVE_REGULATION_OF_RECEPTOR_INTERNALIZATION	NEGATIVE REGULATION OF RECEPTOR INTERNALIZATION
GO:0002092	positive regulation of receptor internalization	POSITIVE_REGULATION_OF_RECEPTOR_INTERNALIZATION	POSITIVE REGULATION OF RECEPTOR INTERNALIZATION
GO:0002093	auditory receptor cell morphogenesis	AUDITORY_RECEPTOR_CELL_MORPHOGENESIS	AUDITORY RECEPTOR CELL MORPHOGENESIS
GO:0002095	caveolar macromolecular signaling complex	CAVEOLAR_MACROMOLECULAR_SIGNALING_COMPLEX	CAVEOLAR MACROMOLECULAR SIGNALING COMPLEX
GO:0002096	polkadots	POLKADOTS	POLKADOTS
GO:0002097	tRNA wobble base modification	TRNA_WOBBLE_BASE_MODIFICATION	TRNA WOBBLE BASE MODIFICATION
GO:0002098	tRNA wobble uridine modification	TRNA_WOBBLE_URIDINE_MODIFICATION	TRNA WOBBLE URIDINE MODIFICATION
GO:0002099	tRNA wobble guanine modification	TRNA_WOBBLE_GUANINE_MODIFICATION	TRNA WOBBLE GUANINE MODIFICATION
GO:0002100	tRNA wobble adenosine to inosine editing	TRNA_WOBBLE_ADENOSINE_TO_INOSINE_EDITING	TRNA WOBBLE ADENOSINE TO INOSINE EDITING
GO:0002101	tRNA wobble cytosine modification	TRNA_WOBBLE_CYTOSINE_MODIFICATION	TRNA WOBBLE CYTOSINE MODIFICATION
GO:0002102	podosome	PODOSOME	PODOSOME
GO:0002103	endonucleolytic cleavage of tetracistronic rRNA transcript (SSU-rRNA, LSU-rRNA, 4.5S-rRNA, 5S-rRNA)	ENDONUCLEOLYTIC_CLEAVAGE_OF_TETRACISTRONIC_RRNA_TRANSCRIPT_(SSU_RRNA_LSU_RRNA_4.5S_RRNA_5S_RRNA)	ENDONUCLEOLYTIC CLEAVAGE OF TETRACISTRONIC RRNA TRANSCRIPT (SSU-RRNA, LSU-RRNA, 4.5S-RRNA, 5S-RRNA)
GO:0002104	endonucleolytic cleaveage between 4.5S rRNA and 5S rRNA of tetracistronic rRNA transcript (SSU-rRNA, LSU-rRNA, 4.5S-rRNA, 5S-rRNA)	ENDONUCLEOLYTIC_CLEAVEAGE_BETWEEN_4.5S_RRNA_AND_5S_RRNA_OF_TETRACISTRONIC_RRNA_TRANSCRIPT_(SSU_RRNA_LSU_RRNA_4.5S_RRNA_5S_RRNA)	ENDONUCLEOLYTIC CLEAVEAGE BETWEEN 4.5S RRNA AND 5S RRNA OF TETRACISTRONIC RRNA TRANSCRIPT (SSU-RRNA, LSU-RRNA, 4.5S-RRNA, 5S-RRNA)
GO:0002105	endonucleolytic cleaveage between LSU-rRNA and 4.5S rRNA of tetracistronic rRNA transcript (SSU-rRNA, LSU-rRNA, 4.5S-rRNA, 5S-rRNA)	ENDONUCLEOLYTIC_CLEAVEAGE_BETWEEN_LSU_RRNA_AND_4.5S_RRNA_OF_TETRACISTRONIC_RRNA_TRANSCRIPT_(SSU_RRNA_LSU_RRNA_4.5S_RRNA_5S_RRNA)	ENDONUCLEOLYTIC CLEAVEAGE BETWEEN LSU-RRNA AND 4.5S RRNA OF TETRACISTRONIC RRNA TRANSCRIPT (SSU-RRNA, LSU-RRNA, 4.5S-RRNA, 5S-RRNA)
GO:0002106	endonucleolytic cleaveage between SSU-rRNA and LSU-rRNA of tetracistronic rRNA transcript (SSU-rRNA, LSU-rRNA, 4.5S-rRNA, 5S-rRNA)	ENDONUCLEOLYTIC_CLEAVEAGE_BETWEEN_SSU_RRNA_AND_LSU_RRNA_OF_TETRACISTRONIC_RRNA_TRANSCRIPT_(SSU_RRNA_LSU_RRNA_4.5S_RRNA_5S_RRNA)	ENDONUCLEOLYTIC CLEAVEAGE BETWEEN SSU-RRNA AND LSU-RRNA OF TETRACISTRONIC RRNA TRANSCRIPT (SSU-RRNA, LSU-RRNA, 4.5S-RRNA, 5S-RRNA)
GO:0002107	generation of mature 3'-end of 5S rRNA generated by RNA polymerase III	GENERATION_OF_MATURE_3'_END_OF_5S_RRNA_GENERATED_BY_RNA_POLYMERASE_III	GENERATION OF MATURE 3'-END OF 5S RRNA GENERATED BY RNA POLYMERASE III
GO:0002108	maturation of LSU-rRNA from tricistronic rRNA transcript (SSU-rRNA, LSU-rRNA,5S)	MATURATION_OF_LSU_RRNA_FROM_TRICISTRONIC_RRNA_TRANSCRIPT_(SSU_RRNA_LSU_RRNA5S)	MATURATION OF LSU-RRNA FROM TRICISTRONIC RRNA TRANSCRIPT (SSU-RRNA, LSU-RRNA,5S)
GO:0002109	maturation of SSU-rRNA from tricistronic rRNA transcript (SSU-rRNA, LSU-rRNA,5S)	MATURATION_OF_SSU_RRNA_FROM_TRICISTRONIC_RRNA_TRANSCRIPT_(SSU_RRNA_LSU_RRNA5S)	MATURATION OF SSU-RRNA FROM TRICISTRONIC RRNA TRANSCRIPT (SSU-RRNA, LSU-RRNA,5S)
GO:0002110	cotranscriptional mitochondrial rRNA nucleotide insertion	COTRANSCRIPTIONAL_MITOCHONDRIAL_RRNA_NUCLEOTIDE_INSERTION	COTRANSCRIPTIONAL MITOCHONDRIAL RRNA NUCLEOTIDE INSERTION
GO:0002111	BRCA2-BRAF35 complex	BRCA2_BRAF35_COMPLEX	BRCA2-BRAF35 COMPLEX
GO:0002112	interleukin-33 receptor binding	INTERLEUKIN_33_RECEPTOR_BINDING	INTERLEUKIN-33 RECEPTOR BINDING
GO:0002113	interleukin-33 binding	INTERLEUKIN_33_BINDING	INTERLEUKIN-33 BINDING
GO:0002114	interleukin-33 receptor activity	INTERLEUKIN_33_RECEPTOR_ACTIVITY	INTERLEUKIN-33 RECEPTOR ACTIVITY
GO:0002115	store-operated calcium entry	STORE_OPERATED_CALCIUM_ENTRY	STORE-OPERATED CALCIUM ENTRY
GO:0002116	semaphorin receptor complex	SEMAPHORIN_RECEPTOR_COMPLEX	SEMAPHORIN RECEPTOR COMPLEX
GO:0002117	amphibian larval development	AMPHIBIAN_LARVAL_DEVELOPMENT	AMPHIBIAN LARVAL DEVELOPMENT
GO:0002118	aggressive behavior	AGGRESSIVE_BEHAVIOR	AGGRESSIVE BEHAVIOR
GO:0002119	nematode larval development	NEMATODE_LARVAL_DEVELOPMENT	NEMATODE LARVAL DEVELOPMENT
GO:0002121	inter-male aggressive behavior	INTER_MALE_AGGRESSIVE_BEHAVIOR	INTER-MALE AGGRESSIVE BEHAVIOR
GO:0002122	fear-induced aggressive behavior	FEAR_INDUCED_AGGRESSIVE_BEHAVIOR	FEAR-INDUCED AGGRESSIVE BEHAVIOR
GO:0002123	irritable aggressive behavior	IRRITABLE_AGGRESSIVE_BEHAVIOR	IRRITABLE AGGRESSIVE BEHAVIOR
GO:0002124	territorial aggressive behavior	TERRITORIAL_AGGRESSIVE_BEHAVIOR	TERRITORIAL AGGRESSIVE BEHAVIOR
GO:0002125	maternal aggressive behavior	MATERNAL_AGGRESSIVE_BEHAVIOR	MATERNAL AGGRESSIVE BEHAVIOR
GO:0002126	instrumental aggressive behavior	INSTRUMENTAL_AGGRESSIVE_BEHAVIOR	INSTRUMENTAL AGGRESSIVE BEHAVIOR
GO:0002127	tRNA wobble base cytosine methylation	TRNA_WOBBLE_BASE_CYTOSINE_METHYLATION	TRNA WOBBLE BASE CYTOSINE METHYLATION
GO:0002128	tRNA nucleoside ribose methylation	TRNA_NUCLEOSIDE_RIBOSE_METHYLATION	TRNA NUCLEOSIDE RIBOSE METHYLATION
GO:0002129	wobble position guanine ribose methylation	WOBBLE_POSITION_GUANINE_RIBOSE_METHYLATION	WOBBLE POSITION GUANINE RIBOSE METHYLATION
GO:0002130	wobble position ribose methylation	WOBBLE_POSITION_RIBOSE_METHYLATION	WOBBLE POSITION RIBOSE METHYLATION
GO:0002131	wobble position cytosine ribose methylation	WOBBLE_POSITION_CYTOSINE_RIBOSE_METHYLATION	WOBBLE POSITION CYTOSINE RIBOSE METHYLATION
GO:0002132	wobble position uridine ribose methylation	WOBBLE_POSITION_URIDINE_RIBOSE_METHYLATION	WOBBLE POSITION URIDINE RIBOSE METHYLATION
GO:0002133	polycystin complex	POLYCYSTIN_COMPLEX	POLYCYSTIN COMPLEX
GO:0002134	UTP binding	UTP_BINDING	UTP BINDING
GO:0002135	CTP binding	CTP_BINDING	CTP BINDING
GO:0002136	tRNA wobble base lysidine biosynthesis	TRNA_WOBBLE_BASE_LYSIDINE_BIOSYNTHESIS	TRNA WOBBLE BASE LYSIDINE BIOSYNTHESIS
GO:0002138	retinoic acid biosynthetic process	RETINOIC_ACID_BIOSYNTHETIC_PROCESS	RETINOIC ACID BIOSYNTHETIC PROCESS
GO:0002139	stereocilia coupling link	STEREOCILIA_COUPLING_LINK	STEREOCILIA COUPLING LINK
GO:0002140	stereocilia tip link	STEREOCILIA_TIP_LINK	STEREOCILIA TIP LINK
GO:0002141	stereocilia ankle link	STEREOCILIA_ANKLE_LINK	STEREOCILIA ANKLE LINK
GO:0002142	stereocilia ankle link complex	STEREOCILIA_ANKLE_LINK_COMPLEX	STEREOCILIA ANKLE LINK COMPLEX
GO:0002143	tRNA wobble position uridine thiolation	TRNA_WOBBLE_POSITION_URIDINE_THIOLATION	TRNA WOBBLE POSITION URIDINE THIOLATION
GO:0002144	cytosolic tRNA wobble base thiouridylase complex	CYTOSOLIC_TRNA_WOBBLE_BASE_THIOURIDYLASE_COMPLEX	CYTOSOLIC TRNA WOBBLE BASE THIOURIDYLASE COMPLEX
GO:0002145	4-amino-5-hydroxymethyl-2-methylpyrimidine diphosphatase activity	4_AMINO_5_HYDROXYMETHYL_2_METHYLPYRIMIDINE_DIPHOSPHATASE_ACTIVITY	4-AMINO-5-HYDROXYMETHYL-2-METHYLPYRIMIDINE DIPHOSPHATASE ACTIVITY
GO:0002148	hypochlorous acid metabolic process	HYPOCHLOROUS_ACID_METABOLIC_PROCESS	HYPOCHLOROUS ACID METABOLIC PROCESS
GO:0002149	hypochlorous acid biosynthetic process	HYPOCHLOROUS_ACID_BIOSYNTHETIC_PROCESS	HYPOCHLOROUS ACID BIOSYNTHETIC PROCESS
GO:0002150	hypochlorous acid catabolic process	HYPOCHLOROUS_ACID_CATABOLIC_PROCESS	HYPOCHLOROUS ACID CATABOLIC PROCESS
GO:0002151	G-quadruplex RNA binding	G_QUADRUPLEX_RNA_BINDING	G-QUADRUPLEX RNA BINDING
GO:0002152	bile acid conjugation	BILE_ACID_CONJUGATION	BILE ACID CONJUGATION
GO:0002153	steroid receptor RNA activator RNA binding	STEROID_RECEPTOR_RNA_ACTIVATOR_RNA_BINDING	STEROID RECEPTOR RNA ACTIVATOR RNA BINDING
GO:0002154	thyroid hormone receptor signaling pathway	THYROID_HORMONE_RECEPTOR_SIGNALING_PATHWAY	THYROID HORMONE RECEPTOR SIGNALING PATHWAY
GO:0002155	regulation of thyroid hormone receptor signaling pathway	REGULATION_OF_THYROID_HORMONE_RECEPTOR_SIGNALING_PATHWAY	REGULATION OF THYROID HORMONE RECEPTOR SIGNALING PATHWAY
GO:0002156	negative regulation of thyroid hormone receptor signaling pathway	NEGATIVE_REGULATION_OF_THYROID_HORMONE_RECEPTOR_SIGNALING_PATHWAY	NEGATIVE REGULATION OF THYROID HORMONE RECEPTOR SIGNALING PATHWAY
GO:0002157	positive regulation of thyroid hormone receptor signaling pathway	POSITIVE_REGULATION_OF_THYROID_HORMONE_RECEPTOR_SIGNALING_PATHWAY	POSITIVE REGULATION OF THYROID HORMONE RECEPTOR SIGNALING PATHWAY
GO:0002158	osteoclast proliferation	OSTEOCLAST_PROLIFERATION	OSTEOCLAST PROLIFERATION
GO:0002159	desmosome assembly	DESMOSOME_ASSEMBLY	DESMOSOME ASSEMBLY
GO:0002160	desmosome maintenance	DESMOSOME_MAINTENANCE	DESMOSOME MAINTENANCE
GO:0002161	aminoacyl-tRNA deacylase activity	AMINOACYL_TRNA_DEACYLASE_ACTIVITY	AMINOACYL-TRNA DEACYLASE ACTIVITY
GO:0002162	dystroglycan binding	DYSTROGLYCAN_BINDING	DYSTROGLYCAN BINDING
GO:0002164	larval development	LARVAL_DEVELOPMENT	LARVAL DEVELOPMENT
GO:0002165	instar larval or pupal development	INSTAR_LARVAL_OR_PUPAL_DEVELOPMENT	INSTAR LARVAL OR PUPAL DEVELOPMENT
GO:0002167	VRK3/VHR/ERK complex	VRK3_VHR_ERK_COMPLEX	VRK3/VHR/ERK COMPLEX
GO:0002168	instar larval development	INSTAR_LARVAL_DEVELOPMENT	INSTAR LARVAL DEVELOPMENT
GO:0002170	high-affinity IgA receptor activity	HIGH_AFFINITY_IGA_RECEPTOR_ACTIVITY	HIGH-AFFINITY IGA RECEPTOR ACTIVITY
GO:0002171	low-affinity IgA receptor activity	LOW_AFFINITY_IGA_RECEPTOR_ACTIVITY	LOW-AFFINITY IGA RECEPTOR ACTIVITY
GO:0002172	high-affinity IgM receptor activity	HIGH_AFFINITY_IGM_RECEPTOR_ACTIVITY	HIGH-AFFINITY IGM RECEPTOR ACTIVITY
GO:0002173	low-affinity IgM receptor activity	LOW_AFFINITY_IGM_RECEPTOR_ACTIVITY	LOW-AFFINITY IGM RECEPTOR ACTIVITY
GO:0002174	mammary stem cell proliferation	MAMMARY_STEM_CELL_PROLIFERATION	MAMMARY STEM CELL PROLIFERATION
GO:0002175	protein localization to paranode region of axon	PROTEIN_LOCALIZATION_TO_PARANODE_REGION_OF_AXON	PROTEIN LOCALIZATION TO PARANODE REGION OF AXON
GO:0002176	male germ cell proliferation	MALE_GERM_CELL_PROLIFERATION	MALE GERM CELL PROLIFERATION
GO:0002177	manchette	MANCHETTE	MANCHETTE
GO:0002178	palmitoyltransferase complex	PALMITOYLTRANSFERASE_COMPLEX	PALMITOYLTRANSFERASE COMPLEX
GO:0002179	homodimeric serine palmitoyltransferase complex	HOMODIMERIC_SERINE_PALMITOYLTRANSFERASE_COMPLEX	HOMODIMERIC SERINE PALMITOYLTRANSFERASE COMPLEX
GO:0002180	5-lipoxygenase complex	5_LIPOXYGENASE_COMPLEX	5-LIPOXYGENASE COMPLEX
GO:0002181	cytoplasmic translation	CYTOPLASMIC_TRANSLATION	CYTOPLASMIC TRANSLATION
GO:0002182	cytoplasmic translational elongation	CYTOPLASMIC_TRANSLATIONAL_ELONGATION	CYTOPLASMIC TRANSLATIONAL ELONGATION
GO:0002183	cytoplasmic translational initiation	CYTOPLASMIC_TRANSLATIONAL_INITIATION	CYTOPLASMIC TRANSLATIONAL INITIATION
GO:0002184	cytoplasmic translational termination	CYTOPLASMIC_TRANSLATIONAL_TERMINATION	CYTOPLASMIC TRANSLATIONAL TERMINATION
GO:0002185	creatine kinase complex	CREATINE_KINASE_COMPLEX	CREATINE KINASE COMPLEX
GO:0002186	cytosolic creatine kinase complex	CYTOSOLIC_CREATINE_KINASE_COMPLEX	CYTOSOLIC CREATINE KINASE COMPLEX
GO:0002187	mitochondrial creatine kinase complex	MITOCHONDRIAL_CREATINE_KINASE_COMPLEX	MITOCHONDRIAL CREATINE KINASE COMPLEX
GO:0002188	translation reinitiation	TRANSLATION_REINITIATION	TRANSLATION REINITIATION
GO:0002189	ribose phosphate diphosphokinase complex	RIBOSE_PHOSPHATE_DIPHOSPHOKINASE_COMPLEX	RIBOSE PHOSPHATE DIPHOSPHOKINASE COMPLEX
GO:0002190	cap-independent translational initiation	CAP_INDEPENDENT_TRANSLATIONAL_INITIATION	CAP-INDEPENDENT TRANSLATIONAL INITIATION
GO:0002191	cap-dependent translational initiation	CAP_DEPENDENT_TRANSLATIONAL_INITIATION	CAP-DEPENDENT TRANSLATIONAL INITIATION
GO:0002192	IRES-dependent translational initiation of linear mRNA	IRES_DEPENDENT_TRANSLATIONAL_INITIATION_OF_LINEAR_MRNA	IRES-DEPENDENT TRANSLATIONAL INITIATION OF LINEAR MRNA
GO:0002193	MAML1-RBP-Jkappa- ICN1 complex	MAML1_RBP_JKAPPA__ICN1_COMPLEX	MAML1-RBP-JKAPPA- ICN1 COMPLEX
GO:0002194	hepatocyte cell migration	HEPATOCYTE_CELL_MIGRATION	HEPATOCYTE CELL MIGRATION
GO:0002196	Ser-tRNA(Ala) deacylase activity	SER_TRNA(ALA)_DEACYLASE_ACTIVITY	SER-TRNA(ALA) DEACYLASE ACTIVITY
GO:0002197	xanthine dehydrogenase complex	XANTHINE_DEHYDROGENASE_COMPLEX	XANTHINE DEHYDROGENASE COMPLEX
GO:0002199	zona pellucida receptor complex	ZONA_PELLUCIDA_RECEPTOR_COMPLEX	ZONA PELLUCIDA RECEPTOR COMPLEX
GO:0002200	somatic diversification of immune receptors	SOMATIC_DIVERSIFICATION_OF_IMMUNE_RECEPTORS	SOMATIC DIVERSIFICATION OF IMMUNE RECEPTORS
GO:0002201	somatic diversification of DSCAM-based immune receptors	SOMATIC_DIVERSIFICATION_OF_DSCAM_BASED_IMMUNE_RECEPTORS	SOMATIC DIVERSIFICATION OF DSCAM-BASED IMMUNE RECEPTORS
GO:0002202	somatic diversification of variable lymphocyte receptors of jawless fish	SOMATIC_DIVERSIFICATION_OF_VARIABLE_LYMPHOCYTE_RECEPTORS_OF_JAWLESS_FISH	SOMATIC DIVERSIFICATION OF VARIABLE LYMPHOCYTE RECEPTORS OF JAWLESS FISH
GO:0002203	proteolysis by cytosolic proteases associated with antigen processing and presentation	PROTEOLYSIS_BY_CYTOSOLIC_PROTEASES_ASSOCIATED_WITH_ANTIGEN_PROCESSING_AND_PRESENTATION	PROTEOLYSIS BY CYTOSOLIC PROTEASES ASSOCIATED WITH ANTIGEN PROCESSING AND PRESENTATION
GO:0002204	somatic recombination of immunoglobulin genes involved in immune response	SOMATIC_RECOMBINATION_OF_IMMUNOGLOBULIN_GENES_INVOLVED_IN_IMMUNE_RESPONSE	SOMATIC RECOMBINATION OF IMMUNOGLOBULIN GENES INVOLVED IN IMMUNE RESPONSE
GO:0002205	somatic hypermutation of immunoglobulin genes involved in immune response	SOMATIC_HYPERMUTATION_OF_IMMUNOGLOBULIN_GENES_INVOLVED_IN_IMMUNE_RESPONSE	SOMATIC HYPERMUTATION OF IMMUNOGLOBULIN GENES INVOLVED IN IMMUNE RESPONSE
GO:0002206	gene conversion of immunoglobulin genes	GENE_CONVERSION_OF_IMMUNOGLOBULIN_GENES	GENE CONVERSION OF IMMUNOGLOBULIN GENES
GO:0002207	gene conversion of immunoglobulin genes involved in immune response	GENE_CONVERSION_OF_IMMUNOGLOBULIN_GENES_INVOLVED_IN_IMMUNE_RESPONSE	GENE CONVERSION OF IMMUNOGLOBULIN GENES INVOLVED IN IMMUNE RESPONSE
GO:0002208	somatic diversification of immunoglobulins involved in immune response	SOMATIC_DIVERSIFICATION_OF_IMMUNOGLOBULINS_INVOLVED_IN_IMMUNE_RESPONSE	SOMATIC DIVERSIFICATION OF IMMUNOGLOBULINS INVOLVED IN IMMUNE RESPONSE
GO:0002209	behavioral defense response	BEHAVIORAL_DEFENSE_RESPONSE	BEHAVIORAL DEFENSE RESPONSE
GO:0002210	behavioral response to wounding	BEHAVIORAL_RESPONSE_TO_WOUNDING	BEHAVIORAL RESPONSE TO WOUNDING
GO:0002211	behavioral defense response to insect	BEHAVIORAL_DEFENSE_RESPONSE_TO_INSECT	BEHAVIORAL DEFENSE RESPONSE TO INSECT
GO:0002212	behavioral defense response to nematode	BEHAVIORAL_DEFENSE_RESPONSE_TO_NEMATODE	BEHAVIORAL DEFENSE RESPONSE TO NEMATODE
GO:0002213	defense response to insect	DEFENSE_RESPONSE_TO_INSECT	DEFENSE RESPONSE TO INSECT
GO:0002215	defense response to nematode	DEFENSE_RESPONSE_TO_NEMATODE	DEFENSE RESPONSE TO NEMATODE
GO:0002218	activation of innate immune response	ACTIVATION_OF_INNATE_IMMUNE_RESPONSE	ACTIVATION OF INNATE IMMUNE RESPONSE
GO:0002220	innate immune response activating cell surface receptor signaling pathway	INNATE_IMMUNE_RESPONSE_ACTIVATING_CELL_SURFACE_RECEPTOR_SIGNALING_PATHWAY	INNATE IMMUNE RESPONSE ACTIVATING CELL SURFACE RECEPTOR SIGNALING PATHWAY
GO:0002221	pattern recognition receptor signaling pathway	PATTERN_RECOGNITION_RECEPTOR_SIGNALING_PATHWAY	PATTERN RECOGNITION RECEPTOR SIGNALING PATHWAY
GO:0002222	stimulatory killer cell immunoglobulin-like receptor signaling pathway	STIMULATORY_KILLER_CELL_IMMUNOGLOBULIN_LIKE_RECEPTOR_SIGNALING_PATHWAY	STIMULATORY KILLER CELL IMMUNOGLOBULIN-LIKE RECEPTOR SIGNALING PATHWAY
GO:0002223	stimulatory C-type lectin receptor signaling pathway	STIMULATORY_C_TYPE_LECTIN_RECEPTOR_SIGNALING_PATHWAY	STIMULATORY C-TYPE LECTIN RECEPTOR SIGNALING PATHWAY
GO:0002224	toll-like receptor signaling pathway	TOLL_LIKE_RECEPTOR_SIGNALING_PATHWAY	TOLL-LIKE RECEPTOR SIGNALING PATHWAY
GO:0002225	positive regulation of antimicrobial peptide production	POSITIVE_REGULATION_OF_ANTIMICROBIAL_PEPTIDE_PRODUCTION	POSITIVE REGULATION OF ANTIMICROBIAL PEPTIDE PRODUCTION
GO:0002227	innate immune response in mucosa	INNATE_IMMUNE_RESPONSE_IN_MUCOSA	INNATE IMMUNE RESPONSE IN MUCOSA
GO:0002228	natural killer cell mediated immunity	NATURAL_KILLER_CELL_MEDIATED_IMMUNITY	NATURAL KILLER CELL MEDIATED IMMUNITY
GO:0002229	defense response to oomycetes	DEFENSE_RESPONSE_TO_OOMYCETES	DEFENSE RESPONSE TO OOMYCETES
GO:0002230	positive regulation of defense response to virus by host	POSITIVE_REGULATION_OF_DEFENSE_RESPONSE_TO_VIRUS_BY_HOST	POSITIVE REGULATION OF DEFENSE RESPONSE TO VIRUS BY HOST
GO:0002231	detection of oomycetes	DETECTION_OF_OOMYCETES	DETECTION OF OOMYCETES
GO:0002232	leukocyte chemotaxis involved in inflammatory response	LEUKOCYTE_CHEMOTAXIS_INVOLVED_IN_INFLAMMATORY_RESPONSE	LEUKOCYTE CHEMOTAXIS INVOLVED IN INFLAMMATORY RESPONSE
GO:0002233	leukocyte chemotaxis involved in immune response	LEUKOCYTE_CHEMOTAXIS_INVOLVED_IN_IMMUNE_RESPONSE	LEUKOCYTE CHEMOTAXIS INVOLVED IN IMMUNE RESPONSE
GO:0002234	detection of endoplasmic reticulum overloading	DETECTION_OF_ENDOPLASMIC_RETICULUM_OVERLOADING	DETECTION OF ENDOPLASMIC RETICULUM OVERLOADING
GO:0002235	detection of unfolded protein	DETECTION_OF_UNFOLDED_PROTEIN	DETECTION OF UNFOLDED PROTEIN
GO:0002236	detection of misfolded protein	DETECTION_OF_MISFOLDED_PROTEIN	DETECTION OF MISFOLDED PROTEIN
GO:0002237	response to molecule of bacterial origin	RESPONSE_TO_MOLECULE_OF_BACTERIAL_ORIGIN	RESPONSE TO MOLECULE OF BACTERIAL ORIGIN
GO:0002238	response to molecule of fungal origin	RESPONSE_TO_MOLECULE_OF_FUNGAL_ORIGIN	RESPONSE TO MOLECULE OF FUNGAL ORIGIN
GO:0002239	response to oomycetes	RESPONSE_TO_OOMYCETES	RESPONSE TO OOMYCETES
GO:0002240	response to molecule of oomycetes origin	RESPONSE_TO_MOLECULE_OF_OOMYCETES_ORIGIN	RESPONSE TO MOLECULE OF OOMYCETES ORIGIN
GO:0002241	response to parasitic plant	RESPONSE_TO_PARASITIC_PLANT	RESPONSE TO PARASITIC PLANT
GO:0002242	defense response to parasitic plant	DEFENSE_RESPONSE_TO_PARASITIC_PLANT	DEFENSE RESPONSE TO PARASITIC PLANT
GO:0002243	detection of parasitic plant	DETECTION_OF_PARASITIC_PLANT	DETECTION OF PARASITIC PLANT
GO:0002244	hematopoietic progenitor cell differentiation	HEMATOPOIETIC_PROGENITOR_CELL_DIFFERENTIATION	HEMATOPOIETIC PROGENITOR CELL DIFFERENTIATION
GO:0002246	wound healing involved in inflammatory response	WOUND_HEALING_INVOLVED_IN_INFLAMMATORY_RESPONSE	WOUND HEALING INVOLVED IN INFLAMMATORY RESPONSE
GO:0002247	clearance of damaged tissue involved in inflammatory response wound healing	CLEARANCE_OF_DAMAGED_TISSUE_INVOLVED_IN_INFLAMMATORY_RESPONSE_WOUND_HEALING	CLEARANCE OF DAMAGED TISSUE INVOLVED IN INFLAMMATORY RESPONSE WOUND HEALING
GO:0002248	connective tissue replacement involved in inflammatory response wound healing	CONNECTIVE_TISSUE_REPLACEMENT_INVOLVED_IN_INFLAMMATORY_RESPONSE_WOUND_HEALING	CONNECTIVE TISSUE REPLACEMENT INVOLVED IN INFLAMMATORY RESPONSE WOUND HEALING
GO:0002249	lymphocyte anergy	LYMPHOCYTE_ANERGY	LYMPHOCYTE ANERGY
GO:0002250	adaptive immune response	ADAPTIVE_IMMUNE_RESPONSE	ADAPTIVE IMMUNE RESPONSE
GO:0002251	organ or tissue specific immune response	ORGAN_OR_TISSUE_SPECIFIC_IMMUNE_RESPONSE	ORGAN OR TISSUE SPECIFIC IMMUNE RESPONSE
GO:0002252	immune effector process	IMMUNE_EFFECTOR_PROCESS	IMMUNE EFFECTOR PROCESS
GO:0002253	activation of immune response	ACTIVATION_OF_IMMUNE_RESPONSE	ACTIVATION OF IMMUNE RESPONSE
GO:0002254	kinin cascade	KININ_CASCADE	KININ CASCADE
GO:0002255	tissue kallikrein-kinin cascade	TISSUE_KALLIKREIN_KININ_CASCADE	TISSUE KALLIKREIN-KININ CASCADE
GO:0002256	regulation of kinin cascade	REGULATION_OF_KININ_CASCADE	REGULATION OF KININ CASCADE
GO:0002257	negative regulation of kinin cascade	NEGATIVE_REGULATION_OF_KININ_CASCADE	NEGATIVE REGULATION OF KININ CASCADE
GO:0002258	positive regulation of kinin cascade	POSITIVE_REGULATION_OF_KININ_CASCADE	POSITIVE REGULATION OF KININ CASCADE
GO:0002259	endothelial cell activation within high endothelial venule involved in immune response	ENDOTHELIAL_CELL_ACTIVATION_WITHIN_HIGH_ENDOTHELIAL_VENULE_INVOLVED_IN_IMMUNE_RESPONSE	ENDOTHELIAL CELL ACTIVATION WITHIN HIGH ENDOTHELIAL VENULE INVOLVED IN IMMUNE RESPONSE
GO:0002260	lymphocyte homeostasis	LYMPHOCYTE_HOMEOSTASIS	LYMPHOCYTE HOMEOSTASIS
GO:0002261	mucosal lymphocyte homeostasis	MUCOSAL_LYMPHOCYTE_HOMEOSTASIS	MUCOSAL LYMPHOCYTE HOMEOSTASIS
GO:0002262	myeloid cell homeostasis	MYELOID_CELL_HOMEOSTASIS	MYELOID CELL HOMEOSTASIS
GO:0002263	cell activation involved in immune response	CELL_ACTIVATION_INVOLVED_IN_IMMUNE_RESPONSE	CELL ACTIVATION INVOLVED IN IMMUNE RESPONSE
GO:0002264	endothelial cell activation involved in immune response	ENDOTHELIAL_CELL_ACTIVATION_INVOLVED_IN_IMMUNE_RESPONSE	ENDOTHELIAL CELL ACTIVATION INVOLVED IN IMMUNE RESPONSE
GO:0002265	astrocyte activation involved in immune response	ASTROCYTE_ACTIVATION_INVOLVED_IN_IMMUNE_RESPONSE	ASTROCYTE ACTIVATION INVOLVED IN IMMUNE RESPONSE
GO:0002266	follicular dendritic cell activation	FOLLICULAR_DENDRITIC_CELL_ACTIVATION	FOLLICULAR DENDRITIC CELL ACTIVATION
GO:0002267	follicular dendritic cell activation involved in immune response	FOLLICULAR_DENDRITIC_CELL_ACTIVATION_INVOLVED_IN_IMMUNE_RESPONSE	FOLLICULAR DENDRITIC CELL ACTIVATION INVOLVED IN IMMUNE RESPONSE
GO:0002268	follicular dendritic cell differentiation	FOLLICULAR_DENDRITIC_CELL_DIFFERENTIATION	FOLLICULAR DENDRITIC CELL DIFFERENTIATION
GO:0002269	leukocyte activation involved in inflammatory response	LEUKOCYTE_ACTIVATION_INVOLVED_IN_INFLAMMATORY_RESPONSE	LEUKOCYTE ACTIVATION INVOLVED IN INFLAMMATORY RESPONSE
GO:0002270	plasmacytoid dendritic cell activation	PLASMACYTOID_DENDRITIC_CELL_ACTIVATION	PLASMACYTOID DENDRITIC CELL ACTIVATION
GO:0002271	plasmacytoid dendritic cell activation involved in immune response	PLASMACYTOID_DENDRITIC_CELL_ACTIVATION_INVOLVED_IN_IMMUNE_RESPONSE	PLASMACYTOID DENDRITIC CELL ACTIVATION INVOLVED IN IMMUNE RESPONSE
GO:0002272	plasmacytoid dendritic cell differentiation involved in immune response	PLASMACYTOID_DENDRITIC_CELL_DIFFERENTIATION_INVOLVED_IN_IMMUNE_RESPONSE	PLASMACYTOID DENDRITIC CELL DIFFERENTIATION INVOLVED IN IMMUNE RESPONSE
GO:0002273	plasmacytoid dendritic cell differentiation	PLASMACYTOID_DENDRITIC_CELL_DIFFERENTIATION	PLASMACYTOID DENDRITIC CELL DIFFERENTIATION
GO:0002274	myeloid leukocyte activation	MYELOID_LEUKOCYTE_ACTIVATION	MYELOID LEUKOCYTE ACTIVATION
GO:0002275	myeloid cell activation involved in immune response	MYELOID_CELL_ACTIVATION_INVOLVED_IN_IMMUNE_RESPONSE	MYELOID CELL ACTIVATION INVOLVED IN IMMUNE RESPONSE
GO:0002276	basophil activation involved in immune response	BASOPHIL_ACTIVATION_INVOLVED_IN_IMMUNE_RESPONSE	BASOPHIL ACTIVATION INVOLVED IN IMMUNE RESPONSE
GO:0002277	myeloid dendritic cell activation involved in immune response	MYELOID_DENDRITIC_CELL_ACTIVATION_INVOLVED_IN_IMMUNE_RESPONSE	MYELOID DENDRITIC CELL ACTIVATION INVOLVED IN IMMUNE RESPONSE
GO:0002278	eosinophil activation involved in immune response	EOSINOPHIL_ACTIVATION_INVOLVED_IN_IMMUNE_RESPONSE	EOSINOPHIL ACTIVATION INVOLVED IN IMMUNE RESPONSE
GO:0002279	mast cell activation involved in immune response	MAST_CELL_ACTIVATION_INVOLVED_IN_IMMUNE_RESPONSE	MAST CELL ACTIVATION INVOLVED IN IMMUNE RESPONSE
GO:0002280	monocyte activation involved in immune response	MONOCYTE_ACTIVATION_INVOLVED_IN_IMMUNE_RESPONSE	MONOCYTE ACTIVATION INVOLVED IN IMMUNE RESPONSE
GO:0002281	macrophage activation involved in immune response	MACROPHAGE_ACTIVATION_INVOLVED_IN_IMMUNE_RESPONSE	MACROPHAGE ACTIVATION INVOLVED IN IMMUNE RESPONSE
GO:0002282	microglial cell activation involved in immune response	MICROGLIAL_CELL_ACTIVATION_INVOLVED_IN_IMMUNE_RESPONSE	MICROGLIAL CELL ACTIVATION INVOLVED IN IMMUNE RESPONSE
GO:0002283	neutrophil activation involved in immune response	NEUTROPHIL_ACTIVATION_INVOLVED_IN_IMMUNE_RESPONSE	NEUTROPHIL ACTIVATION INVOLVED IN IMMUNE RESPONSE
GO:0002284	myeloid dendritic cell differentiation involved in immune response	MYELOID_DENDRITIC_CELL_DIFFERENTIATION_INVOLVED_IN_IMMUNE_RESPONSE	MYELOID DENDRITIC CELL DIFFERENTIATION INVOLVED IN IMMUNE RESPONSE
GO:0002285	lymphocyte activation involved in immune response	LYMPHOCYTE_ACTIVATION_INVOLVED_IN_IMMUNE_RESPONSE	LYMPHOCYTE ACTIVATION INVOLVED IN IMMUNE RESPONSE
GO:0002286	T cell activation involved in immune response	T_CELL_ACTIVATION_INVOLVED_IN_IMMUNE_RESPONSE	T CELL ACTIVATION INVOLVED IN IMMUNE RESPONSE
GO:0002287	alpha-beta T cell activation involved in immune response	ALPHA_BETA_T_CELL_ACTIVATION_INVOLVED_IN_IMMUNE_RESPONSE	ALPHA-BETA T CELL ACTIVATION INVOLVED IN IMMUNE RESPONSE
GO:0002288	NK T cell activation involved in immune response	NK_T_CELL_ACTIVATION_INVOLVED_IN_IMMUNE_RESPONSE	NK T CELL ACTIVATION INVOLVED IN IMMUNE RESPONSE
GO:0002289	NK T cell proliferation involved in immune response	NK_T_CELL_PROLIFERATION_INVOLVED_IN_IMMUNE_RESPONSE	NK T CELL PROLIFERATION INVOLVED IN IMMUNE RESPONSE
GO:0002290	gamma-delta T cell activation involved in immune response	GAMMA_DELTA_T_CELL_ACTIVATION_INVOLVED_IN_IMMUNE_RESPONSE	GAMMA-DELTA T CELL ACTIVATION INVOLVED IN IMMUNE RESPONSE
GO:0002291	T cell activation via T cell receptor contact with antigen bound to MHC molecule on antigen presenting cell	T_CELL_ACTIVATION_VIA_T_CELL_RECEPTOR_CONTACT_WITH_ANTIGEN_BOUND_TO_MHC_MOLECULE_ON_ANTIGEN_PRESENTING_CELL	T CELL ACTIVATION VIA T CELL RECEPTOR CONTACT WITH ANTIGEN BOUND TO MHC MOLECULE ON ANTIGEN PRESENTING CELL
GO:0002292	T cell differentiation involved in immune response	T_CELL_DIFFERENTIATION_INVOLVED_IN_IMMUNE_RESPONSE	T CELL DIFFERENTIATION INVOLVED IN IMMUNE RESPONSE
GO:0002293	alpha-beta T cell differentiation involved in immune response	ALPHA_BETA_T_CELL_DIFFERENTIATION_INVOLVED_IN_IMMUNE_RESPONSE	ALPHA-BETA T CELL DIFFERENTIATION INVOLVED IN IMMUNE RESPONSE
GO:0002294	CD4-positive, alpha-beta T cell differentiation involved in immune response	CD4_POSITIVE_ALPHA_BETA_T_CELL_DIFFERENTIATION_INVOLVED_IN_IMMUNE_RESPONSE	CD4-POSITIVE, ALPHA-BETA T CELL DIFFERENTIATION INVOLVED IN IMMUNE RESPONSE
GO:0002295	T-helper cell lineage commitment	T_HELPER_CELL_LINEAGE_COMMITMENT	T-HELPER CELL LINEAGE COMMITMENT
GO:0002296	T-helper 1 cell lineage commitment	T_HELPER_1_CELL_LINEAGE_COMMITMENT	T-HELPER 1 CELL LINEAGE COMMITMENT
GO:0002297	T-helper 2 cell lineage commitment	T_HELPER_2_CELL_LINEAGE_COMMITMENT	T-HELPER 2 CELL LINEAGE COMMITMENT
GO:0002298	CD4-positive, CD25-positive, alpha-beta regulatory T cell differentiation involved in immune response	CD4_POSITIVE_CD25_POSITIVE_ALPHA_BETA_REGULATORY_T_CELL_DIFFERENTIATION_INVOLVED_IN_IMMUNE_RESPONSE	CD4-POSITIVE, CD25-POSITIVE, ALPHA-BETA REGULATORY T CELL DIFFERENTIATION INVOLVED IN IMMUNE RESPONSE
GO:0002299	alpha-beta intraepithelial T cell differentiation	ALPHA_BETA_INTRAEPITHELIAL_T_CELL_DIFFERENTIATION	ALPHA-BETA INTRAEPITHELIAL T CELL DIFFERENTIATION
GO:0002300	CD8-positive, alpha-beta intraepithelial T cell differentiation	CD8_POSITIVE_ALPHA_BETA_INTRAEPITHELIAL_T_CELL_DIFFERENTIATION	CD8-POSITIVE, ALPHA-BETA INTRAEPITHELIAL T CELL DIFFERENTIATION
GO:0002301	CD4-positive, alpha-beta intraepithelial T cell differentiation	CD4_POSITIVE_ALPHA_BETA_INTRAEPITHELIAL_T_CELL_DIFFERENTIATION	CD4-POSITIVE, ALPHA-BETA INTRAEPITHELIAL T CELL DIFFERENTIATION
GO:0002302	CD8-positive, alpha-beta T cell differentiation involved in immune response	CD8_POSITIVE_ALPHA_BETA_T_CELL_DIFFERENTIATION_INVOLVED_IN_IMMUNE_RESPONSE	CD8-POSITIVE, ALPHA-BETA T CELL DIFFERENTIATION INVOLVED IN IMMUNE RESPONSE
GO:0002303	gamma-delta T cell differentiation involved in immune response	GAMMA_DELTA_T_CELL_DIFFERENTIATION_INVOLVED_IN_IMMUNE_RESPONSE	GAMMA-DELTA T CELL DIFFERENTIATION INVOLVED IN IMMUNE RESPONSE
GO:0002304	gamma-delta intraepithelial T cell differentiation	GAMMA_DELTA_INTRAEPITHELIAL_T_CELL_DIFFERENTIATION	GAMMA-DELTA INTRAEPITHELIAL T CELL DIFFERENTIATION
GO:0002305	CD8-positive, gamma-delta intraepithelial T cell differentiation	CD8_POSITIVE_GAMMA_DELTA_INTRAEPITHELIAL_T_CELL_DIFFERENTIATION	CD8-POSITIVE, GAMMA-DELTA INTRAEPITHELIAL T CELL DIFFERENTIATION
GO:0002306	CD4-positive gamma-delta intraepithelial T cell differentiation	CD4_POSITIVE_GAMMA_DELTA_INTRAEPITHELIAL_T_CELL_DIFFERENTIATION	CD4-POSITIVE GAMMA-DELTA INTRAEPITHELIAL T CELL DIFFERENTIATION
GO:0002307	CD8-positive, alpha-beta regulatory T cell differentiation	CD8_POSITIVE_ALPHA_BETA_REGULATORY_T_CELL_DIFFERENTIATION	CD8-POSITIVE, ALPHA-BETA REGULATORY T CELL DIFFERENTIATION
GO:0002308	CD8-positive, alpha-beta cytotoxic T cell differentiation	CD8_POSITIVE_ALPHA_BETA_CYTOTOXIC_T_CELL_DIFFERENTIATION	CD8-POSITIVE, ALPHA-BETA CYTOTOXIC T CELL DIFFERENTIATION
GO:0002309	T cell proliferation involved in immune response	T_CELL_PROLIFERATION_INVOLVED_IN_IMMUNE_RESPONSE	T CELL PROLIFERATION INVOLVED IN IMMUNE RESPONSE
GO:0002310	alpha-beta T cell proliferation involved in immune response	ALPHA_BETA_T_CELL_PROLIFERATION_INVOLVED_IN_IMMUNE_RESPONSE	ALPHA-BETA T CELL PROLIFERATION INVOLVED IN IMMUNE RESPONSE
GO:0002311	gamma-delta T cell proliferation involved in immune response	GAMMA_DELTA_T_CELL_PROLIFERATION_INVOLVED_IN_IMMUNE_RESPONSE	GAMMA-DELTA T CELL PROLIFERATION INVOLVED IN IMMUNE RESPONSE
GO:0002312	B cell activation involved in immune response	B_CELL_ACTIVATION_INVOLVED_IN_IMMUNE_RESPONSE	B CELL ACTIVATION INVOLVED IN IMMUNE RESPONSE
GO:0002313	mature B cell differentiation involved in immune response	MATURE_B_CELL_DIFFERENTIATION_INVOLVED_IN_IMMUNE_RESPONSE	MATURE B CELL DIFFERENTIATION INVOLVED IN IMMUNE RESPONSE
GO:0002314	germinal center B cell differentiation	GERMINAL_CENTER_B_CELL_DIFFERENTIATION	GERMINAL CENTER B CELL DIFFERENTIATION
GO:0002315	marginal zone B cell differentiation	MARGINAL_ZONE_B_CELL_DIFFERENTIATION	MARGINAL ZONE B CELL DIFFERENTIATION
GO:0002316	follicular B cell differentiation	FOLLICULAR_B_CELL_DIFFERENTIATION	FOLLICULAR B CELL DIFFERENTIATION
GO:0002317	plasma cell differentiation	PLASMA_CELL_DIFFERENTIATION	PLASMA CELL DIFFERENTIATION
GO:0002318	myeloid progenitor cell differentiation	MYELOID_PROGENITOR_CELL_DIFFERENTIATION	MYELOID PROGENITOR CELL DIFFERENTIATION
GO:0002319	memory B cell differentiation	MEMORY_B_CELL_DIFFERENTIATION	MEMORY B CELL DIFFERENTIATION
GO:0002320	lymphoid progenitor cell differentiation	LYMPHOID_PROGENITOR_CELL_DIFFERENTIATION	LYMPHOID PROGENITOR CELL DIFFERENTIATION
GO:0002321	natural killer cell progenitor differentiation	NATURAL_KILLER_CELL_PROGENITOR_DIFFERENTIATION	NATURAL KILLER CELL PROGENITOR DIFFERENTIATION
GO:0002322	B cell proliferation involved in immune response	B_CELL_PROLIFERATION_INVOLVED_IN_IMMUNE_RESPONSE	B CELL PROLIFERATION INVOLVED IN IMMUNE RESPONSE
GO:0002323	natural killer cell activation involved in immune response	NATURAL_KILLER_CELL_ACTIVATION_INVOLVED_IN_IMMUNE_RESPONSE	NATURAL KILLER CELL ACTIVATION INVOLVED IN IMMUNE RESPONSE
GO:0002324	natural killer cell proliferation involved in immune response	NATURAL_KILLER_CELL_PROLIFERATION_INVOLVED_IN_IMMUNE_RESPONSE	NATURAL KILLER CELL PROLIFERATION INVOLVED IN IMMUNE RESPONSE
GO:0002325	natural killer cell differentiation involved in immune response	NATURAL_KILLER_CELL_DIFFERENTIATION_INVOLVED_IN_IMMUNE_RESPONSE	NATURAL KILLER CELL DIFFERENTIATION INVOLVED IN IMMUNE RESPONSE
GO:0002326	B cell lineage commitment	B_CELL_LINEAGE_COMMITMENT	B CELL LINEAGE COMMITMENT
GO:0002327	immature B cell differentiation	IMMATURE_B_CELL_DIFFERENTIATION	IMMATURE B CELL DIFFERENTIATION
GO:0002328	pro-B cell differentiation	PRO_B_CELL_DIFFERENTIATION	PRO-B CELL DIFFERENTIATION
GO:0002329	pre-B cell differentiation	PRE_B_CELL_DIFFERENTIATION	PRE-B CELL DIFFERENTIATION
GO:0002330	pre-B cell receptor expression	PRE_B_CELL_RECEPTOR_EXPRESSION	PRE-B CELL RECEPTOR EXPRESSION
GO:0002331	pre-B cell allelic exclusion	PRE_B_CELL_ALLELIC_EXCLUSION	PRE-B CELL ALLELIC EXCLUSION
GO:0002332	transitional stage B cell differentiation	TRANSITIONAL_STAGE_B_CELL_DIFFERENTIATION	TRANSITIONAL STAGE B CELL DIFFERENTIATION
GO:0002333	transitional one stage B cell differentiation	TRANSITIONAL_ONE_STAGE_B_CELL_DIFFERENTIATION	TRANSITIONAL ONE STAGE B CELL DIFFERENTIATION
GO:0002334	transitional two stage B cell differentiation	TRANSITIONAL_TWO_STAGE_B_CELL_DIFFERENTIATION	TRANSITIONAL TWO STAGE B CELL DIFFERENTIATION
GO:0002335	mature B cell differentiation	MATURE_B_CELL_DIFFERENTIATION	MATURE B CELL DIFFERENTIATION
GO:0002336	B-1 B cell lineage commitment	B_1_B_CELL_LINEAGE_COMMITMENT	B-1 B CELL LINEAGE COMMITMENT
GO:0002337	B-1a B cell differentiation	B_1A_B_CELL_DIFFERENTIATION	B-1A B CELL DIFFERENTIATION
GO:0002338	B-1b B cell differentiation	B_1B_B_CELL_DIFFERENTIATION	B-1B B CELL DIFFERENTIATION
GO:0002339	B cell selection	B_CELL_SELECTION	B CELL SELECTION
GO:0002340	central B cell selection	CENTRAL_B_CELL_SELECTION	CENTRAL B CELL SELECTION
GO:0002341	central B cell anergy	CENTRAL_B_CELL_ANERGY	CENTRAL B CELL ANERGY
GO:0002342	central B cell deletion	CENTRAL_B_CELL_DELETION	CENTRAL B CELL DELETION
GO:0002343	peripheral B cell selection	PERIPHERAL_B_CELL_SELECTION	PERIPHERAL B CELL SELECTION
GO:0002344	B cell affinity maturation	B_CELL_AFFINITY_MATURATION	B CELL AFFINITY MATURATION
GO:0002345	peripheral B cell receptor editing	PERIPHERAL_B_CELL_RECEPTOR_EDITING	PERIPHERAL B CELL RECEPTOR EDITING
GO:0002346	B cell positive selection	B_CELL_POSITIVE_SELECTION	B CELL POSITIVE SELECTION
GO:0002347	response to tumor cell	RESPONSE_TO_TUMOR_CELL	RESPONSE TO TUMOR CELL
GO:0002348	central B cell positive selection	CENTRAL_B_CELL_POSITIVE_SELECTION	CENTRAL B CELL POSITIVE SELECTION
GO:0002349	histamine production involved in inflammatory response	HISTAMINE_PRODUCTION_INVOLVED_IN_INFLAMMATORY_RESPONSE	HISTAMINE PRODUCTION INVOLVED IN INFLAMMATORY RESPONSE
GO:0002350	peripheral B cell positive selection	PERIPHERAL_B_CELL_POSITIVE_SELECTION	PERIPHERAL B CELL POSITIVE SELECTION
GO:0002351	serotonin production involved in inflammatory response	SEROTONIN_PRODUCTION_INVOLVED_IN_INFLAMMATORY_RESPONSE	SEROTONIN PRODUCTION INVOLVED IN INFLAMMATORY RESPONSE
GO:0002352	B cell negative selection	B_CELL_NEGATIVE_SELECTION	B CELL NEGATIVE SELECTION
GO:0002353	plasma kallikrein-kinin cascade	PLASMA_KALLIKREIN_KININ_CASCADE	PLASMA KALLIKREIN-KININ CASCADE
GO:0002354	central B cell negative selection	CENTRAL_B_CELL_NEGATIVE_SELECTION	CENTRAL B CELL NEGATIVE SELECTION
GO:0002355	detection of tumor cell	DETECTION_OF_TUMOR_CELL	DETECTION OF TUMOR CELL
GO:0002356	peripheral B cell negative selection	PERIPHERAL_B_CELL_NEGATIVE_SELECTION	PERIPHERAL B CELL NEGATIVE SELECTION
GO:0002357	defense response to tumor cell	DEFENSE_RESPONSE_TO_TUMOR_CELL	DEFENSE RESPONSE TO TUMOR CELL
GO:0002358	B cell homeostatic proliferation	B_CELL_HOMEOSTATIC_PROLIFERATION	B CELL HOMEOSTATIC PROLIFERATION
GO:0002359	B-1 B cell proliferation	B_1_B_CELL_PROLIFERATION	B-1 B CELL PROLIFERATION
GO:0002360	T cell lineage commitment	T_CELL_LINEAGE_COMMITMENT	T CELL LINEAGE COMMITMENT
GO:0002361	CD4-positive, CD25-positive, alpha-beta regulatory T cell differentiation	CD4_POSITIVE_CD25_POSITIVE_ALPHA_BETA_REGULATORY_T_CELL_DIFFERENTIATION	CD4-POSITIVE, CD25-POSITIVE, ALPHA-BETA REGULATORY T CELL DIFFERENTIATION
GO:0002362	CD4-positive, CD25-positive, alpha-beta regulatory T cell lineage commitment	CD4_POSITIVE_CD25_POSITIVE_ALPHA_BETA_REGULATORY_T_CELL_LINEAGE_COMMITMENT	CD4-POSITIVE, CD25-POSITIVE, ALPHA-BETA REGULATORY T CELL LINEAGE COMMITMENT
GO:0002363	alpha-beta T cell lineage commitment	ALPHA_BETA_T_CELL_LINEAGE_COMMITMENT	ALPHA-BETA T CELL LINEAGE COMMITMENT
GO:0002364	NK T cell lineage commitment	NK_T_CELL_LINEAGE_COMMITMENT	NK T CELL LINEAGE COMMITMENT
GO:0002365	gamma-delta T cell lineage commitment	GAMMA_DELTA_T_CELL_LINEAGE_COMMITMENT	GAMMA-DELTA T CELL LINEAGE COMMITMENT
GO:0002366	leukocyte activation involved in immune response	LEUKOCYTE_ACTIVATION_INVOLVED_IN_IMMUNE_RESPONSE	LEUKOCYTE ACTIVATION INVOLVED IN IMMUNE RESPONSE
GO:0002367	cytokine production involved in immune response	CYTOKINE_PRODUCTION_INVOLVED_IN_IMMUNE_RESPONSE	CYTOKINE PRODUCTION INVOLVED IN IMMUNE RESPONSE
GO:0002368	B cell cytokine production	B_CELL_CYTOKINE_PRODUCTION	B CELL CYTOKINE PRODUCTION
GO:0002369	T cell cytokine production	T_CELL_CYTOKINE_PRODUCTION	T CELL CYTOKINE PRODUCTION
GO:0002370	natural killer cell cytokine production	NATURAL_KILLER_CELL_CYTOKINE_PRODUCTION	NATURAL KILLER CELL CYTOKINE PRODUCTION
GO:0002371	dendritic cell cytokine production	DENDRITIC_CELL_CYTOKINE_PRODUCTION	DENDRITIC CELL CYTOKINE PRODUCTION
GO:0002372	myeloid dendritic cell cytokine production	MYELOID_DENDRITIC_CELL_CYTOKINE_PRODUCTION	MYELOID DENDRITIC CELL CYTOKINE PRODUCTION
GO:0002373	plasmacytoid dendritic cell cytokine production	PLASMACYTOID_DENDRITIC_CELL_CYTOKINE_PRODUCTION	PLASMACYTOID DENDRITIC CELL CYTOKINE PRODUCTION
GO:0002376	immune system process	IMMUNE_SYSTEM_PROCESS	IMMUNE SYSTEM PROCESS
GO:0002377	immunoglobulin production	IMMUNOGLOBULIN_PRODUCTION	IMMUNOGLOBULIN PRODUCTION
GO:0002381	immunoglobulin production involved in immunoglobulin-mediated immune response	IMMUNOGLOBULIN_PRODUCTION_INVOLVED_IN_IMMUNOGLOBULIN_MEDIATED_IMMUNE_RESPONSE	IMMUNOGLOBULIN PRODUCTION INVOLVED IN IMMUNOGLOBULIN-MEDIATED IMMUNE RESPONSE
GO:0002382	regulation of tissue kallikrein-kinin cascade	REGULATION_OF_TISSUE_KALLIKREIN_KININ_CASCADE	REGULATION OF TISSUE KALLIKREIN-KININ CASCADE
GO:0002383	immune response in brain or nervous system	IMMUNE_RESPONSE_IN_BRAIN_OR_NERVOUS_SYSTEM	IMMUNE RESPONSE IN BRAIN OR NERVOUS SYSTEM
GO:0002384	hepatic immune response	HEPATIC_IMMUNE_RESPONSE	HEPATIC IMMUNE RESPONSE
GO:0002385	mucosal immune response	MUCOSAL_IMMUNE_RESPONSE	MUCOSAL IMMUNE RESPONSE
GO:0002387	immune response in gut-associated lymphoid tissue	IMMUNE_RESPONSE_IN_GUT_ASSOCIATED_LYMPHOID_TISSUE	IMMUNE RESPONSE IN GUT-ASSOCIATED LYMPHOID TISSUE
GO:0002388	immune response in Peyer's patch	IMMUNE_RESPONSE_IN_PEYER'S_PATCH	IMMUNE RESPONSE IN PEYER'S PATCH
GO:0002389	tolerance induction in Peyer's patch	TOLERANCE_INDUCTION_IN_PEYER'S_PATCH	TOLERANCE INDUCTION IN PEYER'S PATCH
GO:0002391	platelet activating factor production involved in inflammatory response	PLATELET_ACTIVATING_FACTOR_PRODUCTION_INVOLVED_IN_INFLAMMATORY_RESPONSE	PLATELET ACTIVATING FACTOR PRODUCTION INVOLVED IN INFLAMMATORY RESPONSE
GO:0002393	lysosomal enzyme production involved in inflammatory response	LYSOSOMAL_ENZYME_PRODUCTION_INVOLVED_IN_INFLAMMATORY_RESPONSE	LYSOSOMAL ENZYME PRODUCTION INVOLVED IN INFLAMMATORY RESPONSE
GO:0002394	tolerance induction in gut-associated lymphoid tissue	TOLERANCE_INDUCTION_IN_GUT_ASSOCIATED_LYMPHOID_TISSUE	TOLERANCE INDUCTION IN GUT-ASSOCIATED LYMPHOID TISSUE
GO:0002395	immune response in nasopharyngeal-associated lymphoid tissue	IMMUNE_RESPONSE_IN_NASOPHARYNGEAL_ASSOCIATED_LYMPHOID_TISSUE	IMMUNE RESPONSE IN NASOPHARYNGEAL-ASSOCIATED LYMPHOID TISSUE
GO:0002396	MHC protein complex assembly	MHC_PROTEIN_COMPLEX_ASSEMBLY	MHC PROTEIN COMPLEX ASSEMBLY
GO:0002397	MHC class I protein complex assembly	MHC_CLASS_I_PROTEIN_COMPLEX_ASSEMBLY	MHC CLASS I PROTEIN COMPLEX ASSEMBLY
GO:0002398	MHC class Ib protein complex assembly	MHC_CLASS_IB_PROTEIN_COMPLEX_ASSEMBLY	MHC CLASS IB PROTEIN COMPLEX ASSEMBLY
GO:0002399	MHC class II protein complex assembly	MHC_CLASS_II_PROTEIN_COMPLEX_ASSEMBLY	MHC CLASS II PROTEIN COMPLEX ASSEMBLY
GO:0002400	tolerance induction in nasopharyngeal-associated lymphoid tissue	TOLERANCE_INDUCTION_IN_NASOPHARYNGEAL_ASSOCIATED_LYMPHOID_TISSUE	TOLERANCE INDUCTION IN NASOPHARYNGEAL-ASSOCIATED LYMPHOID TISSUE
GO:0002401	tolerance induction in mucosal-associated lymphoid tissue	TOLERANCE_INDUCTION_IN_MUCOSAL_ASSOCIATED_LYMPHOID_TISSUE	TOLERANCE INDUCTION IN MUCOSAL-ASSOCIATED LYMPHOID TISSUE
GO:0002402	B cell tolerance induction in mucosal-associated lymphoid tissue	B_CELL_TOLERANCE_INDUCTION_IN_MUCOSAL_ASSOCIATED_LYMPHOID_TISSUE	B CELL TOLERANCE INDUCTION IN MUCOSAL-ASSOCIATED LYMPHOID TISSUE
GO:0002403	T cell tolerance induction in mucosal-associated lymphoid tissue	T_CELL_TOLERANCE_INDUCTION_IN_MUCOSAL_ASSOCIATED_LYMPHOID_TISSUE	T CELL TOLERANCE INDUCTION IN MUCOSAL-ASSOCIATED LYMPHOID TISSUE
GO:0002404	antigen sampling in mucosal-associated lymphoid tissue	ANTIGEN_SAMPLING_IN_MUCOSAL_ASSOCIATED_LYMPHOID_TISSUE	ANTIGEN SAMPLING IN MUCOSAL-ASSOCIATED LYMPHOID TISSUE
GO:0002405	antigen sampling by dendritic cells in mucosal-associated lymphoid tissue	ANTIGEN_SAMPLING_BY_DENDRITIC_CELLS_IN_MUCOSAL_ASSOCIATED_LYMPHOID_TISSUE	ANTIGEN SAMPLING BY DENDRITIC CELLS IN MUCOSAL-ASSOCIATED LYMPHOID TISSUE
GO:0002406	antigen sampling by M cells in mucosal-associated lymphoid tissue	ANTIGEN_SAMPLING_BY_M_CELLS_IN_MUCOSAL_ASSOCIATED_LYMPHOID_TISSUE	ANTIGEN SAMPLING BY M CELLS IN MUCOSAL-ASSOCIATED LYMPHOID TISSUE
GO:0002407	dendritic cell chemotaxis	DENDRITIC_CELL_CHEMOTAXIS	DENDRITIC CELL CHEMOTAXIS
GO:0002408	myeloid dendritic cell chemotaxis	MYELOID_DENDRITIC_CELL_CHEMOTAXIS	MYELOID DENDRITIC CELL CHEMOTAXIS
GO:0002409	Langerhans cell chemotaxis	LANGERHANS_CELL_CHEMOTAXIS	LANGERHANS CELL CHEMOTAXIS
GO:0002410	plasmacytoid dendritic cell chemotaxis	PLASMACYTOID_DENDRITIC_CELL_CHEMOTAXIS	PLASMACYTOID DENDRITIC CELL CHEMOTAXIS
GO:0002411	T cell tolerance induction to tumor cell	T_CELL_TOLERANCE_INDUCTION_TO_TUMOR_CELL	T CELL TOLERANCE INDUCTION TO TUMOR CELL
GO:0002412	antigen transcytosis by M cells in mucosal-associated lymphoid tissue	ANTIGEN_TRANSCYTOSIS_BY_M_CELLS_IN_MUCOSAL_ASSOCIATED_LYMPHOID_TISSUE	ANTIGEN TRANSCYTOSIS BY M CELLS IN MUCOSAL-ASSOCIATED LYMPHOID TISSUE
GO:0002413	tolerance induction to tumor cell	TOLERANCE_INDUCTION_TO_TUMOR_CELL	TOLERANCE INDUCTION TO TUMOR CELL
GO:0002414	immunoglobulin transcytosis in epithelial cells	IMMUNOGLOBULIN_TRANSCYTOSIS_IN_EPITHELIAL_CELLS	IMMUNOGLOBULIN TRANSCYTOSIS IN EPITHELIAL CELLS
GO:0002415	immunoglobulin transcytosis in epithelial cells mediated by polymeric immunoglobulin receptor	IMMUNOGLOBULIN_TRANSCYTOSIS_IN_EPITHELIAL_CELLS_MEDIATED_BY_POLYMERIC_IMMUNOGLOBULIN_RECEPTOR	IMMUNOGLOBULIN TRANSCYTOSIS IN EPITHELIAL CELLS MEDIATED BY POLYMERIC IMMUNOGLOBULIN RECEPTOR
GO:0002416	IgG immunoglobulin transcytosis in epithelial cells mediated by FcRn immunoglobulin receptor	IGG_IMMUNOGLOBULIN_TRANSCYTOSIS_IN_EPITHELIAL_CELLS_MEDIATED_BY_FCRN_IMMUNOGLOBULIN_RECEPTOR	IGG IMMUNOGLOBULIN TRANSCYTOSIS IN EPITHELIAL CELLS MEDIATED BY FCRN IMMUNOGLOBULIN RECEPTOR
GO:0002417	B cell antigen processing and presentation mediated by B cell receptor uptake of antigen	B_CELL_ANTIGEN_PROCESSING_AND_PRESENTATION_MEDIATED_BY_B_CELL_RECEPTOR_UPTAKE_OF_ANTIGEN	B CELL ANTIGEN PROCESSING AND PRESENTATION MEDIATED BY B CELL RECEPTOR UPTAKE OF ANTIGEN
GO:0002418	immune response to tumor cell	IMMUNE_RESPONSE_TO_TUMOR_CELL	IMMUNE RESPONSE TO TUMOR CELL
GO:0002419	T cell mediated cytotoxicity directed against tumor cell target	T_CELL_MEDIATED_CYTOTOXICITY_DIRECTED_AGAINST_TUMOR_CELL_TARGET	T CELL MEDIATED CYTOTOXICITY DIRECTED AGAINST TUMOR CELL TARGET
GO:0002420	natural killer cell mediated cytotoxicity directed against tumor cell target	NATURAL_KILLER_CELL_MEDIATED_CYTOTOXICITY_DIRECTED_AGAINST_TUMOR_CELL_TARGET	NATURAL KILLER CELL MEDIATED CYTOTOXICITY DIRECTED AGAINST TUMOR CELL TARGET
GO:0002421	B cell antigen processing and presentation following pinocytosis	B_CELL_ANTIGEN_PROCESSING_AND_PRESENTATION_FOLLOWING_PINOCYTOSIS	B CELL ANTIGEN PROCESSING AND PRESENTATION FOLLOWING PINOCYTOSIS
GO:0002423	natural killer cell mediated immune response to tumor cell	NATURAL_KILLER_CELL_MEDIATED_IMMUNE_RESPONSE_TO_TUMOR_CELL	NATURAL KILLER CELL MEDIATED IMMUNE RESPONSE TO TUMOR CELL
GO:0002424	T cell mediated immune response to tumor cell	T_CELL_MEDIATED_IMMUNE_RESPONSE_TO_TUMOR_CELL	T CELL MEDIATED IMMUNE RESPONSE TO TUMOR CELL
GO:0002425	tolerance induction in urogenital tract	TOLERANCE_INDUCTION_IN_UROGENITAL_TRACT	TOLERANCE INDUCTION IN UROGENITAL TRACT
GO:0002426	immunoglobulin production in mucosal tissue	IMMUNOGLOBULIN_PRODUCTION_IN_MUCOSAL_TISSUE	IMMUNOGLOBULIN PRODUCTION IN MUCOSAL TISSUE
GO:0002427	mucosal tolerance induction	MUCOSAL_TOLERANCE_INDUCTION	MUCOSAL TOLERANCE INDUCTION
GO:0002428	antigen processing and presentation of peptide antigen via MHC class Ib	ANTIGEN_PROCESSING_AND_PRESENTATION_OF_PEPTIDE_ANTIGEN_VIA_MHC_CLASS_IB	ANTIGEN PROCESSING AND PRESENTATION OF PEPTIDE ANTIGEN VIA MHC CLASS IB
GO:0002429	immune response-activating cell surface receptor signaling pathway	IMMUNE_RESPONSE_ACTIVATING_CELL_SURFACE_RECEPTOR_SIGNALING_PATHWAY	IMMUNE RESPONSE-ACTIVATING CELL SURFACE RECEPTOR SIGNALING PATHWAY
GO:0002430	complement receptor mediated signaling pathway	COMPLEMENT_RECEPTOR_MEDIATED_SIGNALING_PATHWAY	COMPLEMENT RECEPTOR MEDIATED SIGNALING PATHWAY
GO:0002431	Fc receptor mediated stimulatory signaling pathway	FC_RECEPTOR_MEDIATED_STIMULATORY_SIGNALING_PATHWAY	FC RECEPTOR MEDIATED STIMULATORY SIGNALING PATHWAY
GO:0002432	granuloma formation	GRANULOMA_FORMATION	GRANULOMA FORMATION
GO:0002433	immune response-regulating cell surface receptor signaling pathway involved in phagocytosis	IMMUNE_RESPONSE_REGULATING_CELL_SURFACE_RECEPTOR_SIGNALING_PATHWAY_INVOLVED_IN_PHAGOCYTOSIS	IMMUNE RESPONSE-REGULATING CELL SURFACE RECEPTOR SIGNALING PATHWAY INVOLVED IN PHAGOCYTOSIS
GO:0002434	immune complex clearance	IMMUNE_COMPLEX_CLEARANCE	IMMUNE COMPLEX CLEARANCE
GO:0002435	immune complex clearance by erythrocytes	IMMUNE_COMPLEX_CLEARANCE_BY_ERYTHROCYTES	IMMUNE COMPLEX CLEARANCE BY ERYTHROCYTES
GO:0002436	immune complex clearance by monocytes and macrophages	IMMUNE_COMPLEX_CLEARANCE_BY_MONOCYTES_AND_MACROPHAGES	IMMUNE COMPLEX CLEARANCE BY MONOCYTES AND MACROPHAGES
GO:0002437	inflammatory response to antigenic stimulus	INFLAMMATORY_RESPONSE_TO_ANTIGENIC_STIMULUS	INFLAMMATORY RESPONSE TO ANTIGENIC STIMULUS
GO:0002438	acute inflammatory response to antigenic stimulus	ACUTE_INFLAMMATORY_RESPONSE_TO_ANTIGENIC_STIMULUS	ACUTE INFLAMMATORY RESPONSE TO ANTIGENIC STIMULUS
GO:0002439	chronic inflammatory response to antigenic stimulus	CHRONIC_INFLAMMATORY_RESPONSE_TO_ANTIGENIC_STIMULUS	CHRONIC INFLAMMATORY RESPONSE TO ANTIGENIC STIMULUS
GO:0002440	production of molecular mediator of immune response	PRODUCTION_OF_MOLECULAR_MEDIATOR_OF_IMMUNE_RESPONSE	PRODUCTION OF MOLECULAR MEDIATOR OF IMMUNE RESPONSE
GO:0002441	histamine secretion involved in inflammatory response	HISTAMINE_SECRETION_INVOLVED_IN_INFLAMMATORY_RESPONSE	HISTAMINE SECRETION INVOLVED IN INFLAMMATORY RESPONSE
GO:0002442	serotonin secretion involved in inflammatory response	SEROTONIN_SECRETION_INVOLVED_IN_INFLAMMATORY_RESPONSE	SEROTONIN SECRETION INVOLVED IN INFLAMMATORY RESPONSE
GO:0002443	leukocyte mediated immunity	LEUKOCYTE_MEDIATED_IMMUNITY	LEUKOCYTE MEDIATED IMMUNITY
GO:0002444	myeloid leukocyte mediated immunity	MYELOID_LEUKOCYTE_MEDIATED_IMMUNITY	MYELOID LEUKOCYTE MEDIATED IMMUNITY
GO:0002445	type II hypersensitivity	TYPE_II_HYPERSENSITIVITY	TYPE II HYPERSENSITIVITY
GO:0002446	neutrophil mediated immunity	NEUTROPHIL_MEDIATED_IMMUNITY	NEUTROPHIL MEDIATED IMMUNITY
GO:0002447	eosinophil mediated immunity	EOSINOPHIL_MEDIATED_IMMUNITY	EOSINOPHIL MEDIATED IMMUNITY
GO:0002448	mast cell mediated immunity	MAST_CELL_MEDIATED_IMMUNITY	MAST CELL MEDIATED IMMUNITY
GO:0002449	lymphocyte mediated immunity	LYMPHOCYTE_MEDIATED_IMMUNITY	LYMPHOCYTE MEDIATED IMMUNITY
GO:0002450	B cell antigen processing and presentation	B_CELL_ANTIGEN_PROCESSING_AND_PRESENTATION	B CELL ANTIGEN PROCESSING AND PRESENTATION
GO:0002451	peripheral B cell tolerance induction	PERIPHERAL_B_CELL_TOLERANCE_INDUCTION	PERIPHERAL B CELL TOLERANCE INDUCTION
GO:0002452	B cell receptor editing	B_CELL_RECEPTOR_EDITING	B CELL RECEPTOR EDITING
GO:0002453	peripheral B cell anergy	PERIPHERAL_B_CELL_ANERGY	PERIPHERAL B CELL ANERGY
GO:0002454	peripheral B cell deletion	PERIPHERAL_B_CELL_DELETION	PERIPHERAL B CELL DELETION
GO:0002455	humoral immune response mediated by circulating immunoglobulin	HUMORAL_IMMUNE_RESPONSE_MEDIATED_BY_CIRCULATING_IMMUNOGLOBULIN	HUMORAL IMMUNE RESPONSE MEDIATED BY CIRCULATING IMMUNOGLOBULIN
GO:0002456	T cell mediated immunity	T_CELL_MEDIATED_IMMUNITY	T CELL MEDIATED IMMUNITY
GO:0002457	T cell antigen processing and presentation	T_CELL_ANTIGEN_PROCESSING_AND_PRESENTATION	T CELL ANTIGEN PROCESSING AND PRESENTATION
GO:0002458	peripheral T cell tolerance induction	PERIPHERAL_T_CELL_TOLERANCE_INDUCTION	PERIPHERAL T CELL TOLERANCE INDUCTION
GO:0002459	adaptive immune response based on somatic recombination of immune receptors built from leucine-rich repeat domains	ADAPTIVE_IMMUNE_RESPONSE_BASED_ON_SOMATIC_RECOMBINATION_OF_IMMUNE_RECEPTORS_BUILT_FROM_LEUCINE_RICH_REPEAT_DOMAINS	ADAPTIVE IMMUNE RESPONSE BASED ON SOMATIC RECOMBINATION OF IMMUNE RECEPTORS BUILT FROM LEUCINE-RICH REPEAT DOMAINS
GO:0002460	adaptive immune response based on somatic recombination of immune receptors built from immunoglobulin superfamily domains	ADAPTIVE_IMMUNE_RESPONSE_BASED_ON_SOMATIC_RECOMBINATION_OF_IMMUNE_RECEPTORS_BUILT_FROM_IMMUNOGLOBULIN_SUPERFAMILY_DOMAINS	ADAPTIVE IMMUNE RESPONSE BASED ON SOMATIC RECOMBINATION OF IMMUNE RECEPTORS BUILT FROM IMMUNOGLOBULIN SUPERFAMILY DOMAINS
GO:0002461	tolerance induction dependent upon immune response	TOLERANCE_INDUCTION_DEPENDENT_UPON_IMMUNE_RESPONSE	TOLERANCE INDUCTION DEPENDENT UPON IMMUNE RESPONSE
GO:0002462	tolerance induction to nonself antigen	TOLERANCE_INDUCTION_TO_NONSELF_ANTIGEN	TOLERANCE INDUCTION TO NONSELF ANTIGEN
GO:0002463	central tolerance induction to nonself antigen	CENTRAL_TOLERANCE_INDUCTION_TO_NONSELF_ANTIGEN	CENTRAL TOLERANCE INDUCTION TO NONSELF ANTIGEN
GO:0002464	peripheral tolerance induction to nonself antigen	PERIPHERAL_TOLERANCE_INDUCTION_TO_NONSELF_ANTIGEN	PERIPHERAL TOLERANCE INDUCTION TO NONSELF ANTIGEN
GO:0002465	peripheral tolerance induction	PERIPHERAL_TOLERANCE_INDUCTION	PERIPHERAL TOLERANCE INDUCTION
GO:0002466	peripheral tolerance induction to self antigen	PERIPHERAL_TOLERANCE_INDUCTION_TO_SELF_ANTIGEN	PERIPHERAL TOLERANCE INDUCTION TO SELF ANTIGEN
GO:0002467	germinal center formation	GERMINAL_CENTER_FORMATION	GERMINAL CENTER FORMATION
GO:0002468	dendritic cell antigen processing and presentation	DENDRITIC_CELL_ANTIGEN_PROCESSING_AND_PRESENTATION	DENDRITIC CELL ANTIGEN PROCESSING AND PRESENTATION
GO:0002469	myeloid dendritic cell antigen processing and presentation	MYELOID_DENDRITIC_CELL_ANTIGEN_PROCESSING_AND_PRESENTATION	MYELOID DENDRITIC CELL ANTIGEN PROCESSING AND PRESENTATION
GO:0002470	plasmacytoid dendritic cell antigen processing and presentation	PLASMACYTOID_DENDRITIC_CELL_ANTIGEN_PROCESSING_AND_PRESENTATION	PLASMACYTOID DENDRITIC CELL ANTIGEN PROCESSING AND PRESENTATION
GO:0002471	monocyte antigen processing and presentation	MONOCYTE_ANTIGEN_PROCESSING_AND_PRESENTATION	MONOCYTE ANTIGEN PROCESSING AND PRESENTATION
GO:0002472	macrophage antigen processing and presentation	MACROPHAGE_ANTIGEN_PROCESSING_AND_PRESENTATION	MACROPHAGE ANTIGEN PROCESSING AND PRESENTATION
GO:0002473	non-professional antigen presenting cell antigen processing and presentation	NON_PROFESSIONAL_ANTIGEN_PRESENTING_CELL_ANTIGEN_PROCESSING_AND_PRESENTATION	NON-PROFESSIONAL ANTIGEN PRESENTING CELL ANTIGEN PROCESSING AND PRESENTATION
GO:0002474	antigen processing and presentation of peptide antigen via MHC class I	ANTIGEN_PROCESSING_AND_PRESENTATION_OF_PEPTIDE_ANTIGEN_VIA_MHC_CLASS_I	ANTIGEN PROCESSING AND PRESENTATION OF PEPTIDE ANTIGEN VIA MHC CLASS I
GO:0002475	antigen processing and presentation via MHC class Ib	ANTIGEN_PROCESSING_AND_PRESENTATION_VIA_MHC_CLASS_IB	ANTIGEN PROCESSING AND PRESENTATION VIA MHC CLASS IB
GO:0002476	antigen processing and presentation of endogenous peptide antigen via MHC class Ib	ANTIGEN_PROCESSING_AND_PRESENTATION_OF_ENDOGENOUS_PEPTIDE_ANTIGEN_VIA_MHC_CLASS_IB	ANTIGEN PROCESSING AND PRESENTATION OF ENDOGENOUS PEPTIDE ANTIGEN VIA MHC CLASS IB
GO:0002477	antigen processing and presentation of exogenous peptide antigen via MHC class Ib	ANTIGEN_PROCESSING_AND_PRESENTATION_OF_EXOGENOUS_PEPTIDE_ANTIGEN_VIA_MHC_CLASS_IB	ANTIGEN PROCESSING AND PRESENTATION OF EXOGENOUS PEPTIDE ANTIGEN VIA MHC CLASS IB
GO:0002478	antigen processing and presentation of exogenous peptide antigen	ANTIGEN_PROCESSING_AND_PRESENTATION_OF_EXOGENOUS_PEPTIDE_ANTIGEN	ANTIGEN PROCESSING AND PRESENTATION OF EXOGENOUS PEPTIDE ANTIGEN
GO:0002479	antigen processing and presentation of exogenous peptide antigen via MHC class I, TAP-dependent	ANTIGEN_PROCESSING_AND_PRESENTATION_OF_EXOGENOUS_PEPTIDE_ANTIGEN_VIA_MHC_CLASS_I_TAP_DEPENDENT	ANTIGEN PROCESSING AND PRESENTATION OF EXOGENOUS PEPTIDE ANTIGEN VIA MHC CLASS I, TAP-DEPENDENT
GO:0002480	antigen processing and presentation of exogenous peptide antigen via MHC class I, TAP-independent	ANTIGEN_PROCESSING_AND_PRESENTATION_OF_EXOGENOUS_PEPTIDE_ANTIGEN_VIA_MHC_CLASS_I_TAP_INDEPENDENT	ANTIGEN PROCESSING AND PRESENTATION OF EXOGENOUS PEPTIDE ANTIGEN VIA MHC CLASS I, TAP-INDEPENDENT
GO:0002481	antigen processing and presentation of exogenous protein antigen via MHC class Ib, TAP-dependent	ANTIGEN_PROCESSING_AND_PRESENTATION_OF_EXOGENOUS_PROTEIN_ANTIGEN_VIA_MHC_CLASS_IB_TAP_DEPENDENT	ANTIGEN PROCESSING AND PRESENTATION OF EXOGENOUS PROTEIN ANTIGEN VIA MHC CLASS IB, TAP-DEPENDENT
GO:0002482	antigen processing and presentation of exogenous protein antigen via MHC class Ib, TAP-independent	ANTIGEN_PROCESSING_AND_PRESENTATION_OF_EXOGENOUS_PROTEIN_ANTIGEN_VIA_MHC_CLASS_IB_TAP_INDEPENDENT	ANTIGEN PROCESSING AND PRESENTATION OF EXOGENOUS PROTEIN ANTIGEN VIA MHC CLASS IB, TAP-INDEPENDENT
GO:0002483	antigen processing and presentation of endogenous peptide antigen	ANTIGEN_PROCESSING_AND_PRESENTATION_OF_ENDOGENOUS_PEPTIDE_ANTIGEN	ANTIGEN PROCESSING AND PRESENTATION OF ENDOGENOUS PEPTIDE ANTIGEN
GO:0002484	antigen processing and presentation of endogenous peptide antigen via MHC class I via ER pathway	ANTIGEN_PROCESSING_AND_PRESENTATION_OF_ENDOGENOUS_PEPTIDE_ANTIGEN_VIA_MHC_CLASS_I_VIA_ER_PATHWAY	ANTIGEN PROCESSING AND PRESENTATION OF ENDOGENOUS PEPTIDE ANTIGEN VIA MHC CLASS I VIA ER PATHWAY
GO:0002485	antigen processing and presentation of endogenous peptide antigen via MHC class I via ER pathway, TAP-dependent	ANTIGEN_PROCESSING_AND_PRESENTATION_OF_ENDOGENOUS_PEPTIDE_ANTIGEN_VIA_MHC_CLASS_I_VIA_ER_PATHWAY_TAP_DEPENDENT	ANTIGEN PROCESSING AND PRESENTATION OF ENDOGENOUS PEPTIDE ANTIGEN VIA MHC CLASS I VIA ER PATHWAY, TAP-DEPENDENT
GO:0002486	antigen processing and presentation of endogenous peptide antigen via MHC class I via ER pathway, TAP-independent	ANTIGEN_PROCESSING_AND_PRESENTATION_OF_ENDOGENOUS_PEPTIDE_ANTIGEN_VIA_MHC_CLASS_I_VIA_ER_PATHWAY_TAP_INDEPENDENT	ANTIGEN PROCESSING AND PRESENTATION OF ENDOGENOUS PEPTIDE ANTIGEN VIA MHC CLASS I VIA ER PATHWAY, TAP-INDEPENDENT
GO:0002487	antigen processing and presentation of endogenous peptide antigen via MHC class I via endolysosomal pathway	ANTIGEN_PROCESSING_AND_PRESENTATION_OF_ENDOGENOUS_PEPTIDE_ANTIGEN_VIA_MHC_CLASS_I_VIA_ENDOLYSOSOMAL_PATHWAY	ANTIGEN PROCESSING AND PRESENTATION OF ENDOGENOUS PEPTIDE ANTIGEN VIA MHC CLASS I VIA ENDOLYSOSOMAL PATHWAY
GO:0002488	antigen processing and presentation of endogenous peptide antigen via MHC class Ib via ER pathway	ANTIGEN_PROCESSING_AND_PRESENTATION_OF_ENDOGENOUS_PEPTIDE_ANTIGEN_VIA_MHC_CLASS_IB_VIA_ER_PATHWAY	ANTIGEN PROCESSING AND PRESENTATION OF ENDOGENOUS PEPTIDE ANTIGEN VIA MHC CLASS IB VIA ER PATHWAY
GO:0002489	antigen processing and presentation of endogenous peptide antigen via MHC class Ib via ER pathway, TAP-dependent	ANTIGEN_PROCESSING_AND_PRESENTATION_OF_ENDOGENOUS_PEPTIDE_ANTIGEN_VIA_MHC_CLASS_IB_VIA_ER_PATHWAY_TAP_DEPENDENT	ANTIGEN PROCESSING AND PRESENTATION OF ENDOGENOUS PEPTIDE ANTIGEN VIA MHC CLASS IB VIA ER PATHWAY, TAP-DEPENDENT
GO:0002490	antigen processing and presentation of endogenous peptide antigen via MHC class Ib via ER pathway, TAP-independent	ANTIGEN_PROCESSING_AND_PRESENTATION_OF_ENDOGENOUS_PEPTIDE_ANTIGEN_VIA_MHC_CLASS_IB_VIA_ER_PATHWAY_TAP_INDEPENDENT	ANTIGEN PROCESSING AND PRESENTATION OF ENDOGENOUS PEPTIDE ANTIGEN VIA MHC CLASS IB VIA ER PATHWAY, TAP-INDEPENDENT
GO:0002491	antigen processing and presentation of endogenous peptide antigen via MHC class II	ANTIGEN_PROCESSING_AND_PRESENTATION_OF_ENDOGENOUS_PEPTIDE_ANTIGEN_VIA_MHC_CLASS_II	ANTIGEN PROCESSING AND PRESENTATION OF ENDOGENOUS PEPTIDE ANTIGEN VIA MHC CLASS II
GO:0002492	peptide antigen assembly with MHC class Ib protein complex	PEPTIDE_ANTIGEN_ASSEMBLY_WITH_MHC_CLASS_IB_PROTEIN_COMPLEX	PEPTIDE ANTIGEN ASSEMBLY WITH MHC CLASS IB PROTEIN COMPLEX
GO:0002493	lipid antigen assembly with MHC class Ib protein complex	LIPID_ANTIGEN_ASSEMBLY_WITH_MHC_CLASS_IB_PROTEIN_COMPLEX	LIPID ANTIGEN ASSEMBLY WITH MHC CLASS IB PROTEIN COMPLEX
GO:0002494	lipid antigen transport	LIPID_ANTIGEN_TRANSPORT	LIPID ANTIGEN TRANSPORT
GO:0002495	antigen processing and presentation of peptide antigen via MHC class II	ANTIGEN_PROCESSING_AND_PRESENTATION_OF_PEPTIDE_ANTIGEN_VIA_MHC_CLASS_II	ANTIGEN PROCESSING AND PRESENTATION OF PEPTIDE ANTIGEN VIA MHC CLASS II
GO:0002496	proteolysis associated with antigen processing and presentation	PROTEOLYSIS_ASSOCIATED_WITH_ANTIGEN_PROCESSING_AND_PRESENTATION	PROTEOLYSIS ASSOCIATED WITH ANTIGEN PROCESSING AND PRESENTATION
GO:0002497	proteasomal proteolysis associated with antigen processing and presentation	PROTEASOMAL_PROTEOLYSIS_ASSOCIATED_WITH_ANTIGEN_PROCESSING_AND_PRESENTATION	PROTEASOMAL PROTEOLYSIS ASSOCIATED WITH ANTIGEN PROCESSING AND PRESENTATION
GO:0002498	proteolysis within endoplasmic reticulum associated with antigen processing and presentation	PROTEOLYSIS_WITHIN_ENDOPLASMIC_RETICULUM_ASSOCIATED_WITH_ANTIGEN_PROCESSING_AND_PRESENTATION	PROTEOLYSIS WITHIN ENDOPLASMIC RETICULUM ASSOCIATED WITH ANTIGEN PROCESSING AND PRESENTATION
GO:0002499	proteolysis within endosome associated with antigen processing and presentation	PROTEOLYSIS_WITHIN_ENDOSOME_ASSOCIATED_WITH_ANTIGEN_PROCESSING_AND_PRESENTATION	PROTEOLYSIS WITHIN ENDOSOME ASSOCIATED WITH ANTIGEN PROCESSING AND PRESENTATION
GO:0002500	proteolysis within lysosome associated with antigen processing and presentation	PROTEOLYSIS_WITHIN_LYSOSOME_ASSOCIATED_WITH_ANTIGEN_PROCESSING_AND_PRESENTATION	PROTEOLYSIS WITHIN LYSOSOME ASSOCIATED WITH ANTIGEN PROCESSING AND PRESENTATION
GO:0002501	peptide antigen assembly with MHC protein complex	PEPTIDE_ANTIGEN_ASSEMBLY_WITH_MHC_PROTEIN_COMPLEX	PEPTIDE ANTIGEN ASSEMBLY WITH MHC PROTEIN COMPLEX
GO:0002502	peptide antigen assembly with MHC class I protein complex	PEPTIDE_ANTIGEN_ASSEMBLY_WITH_MHC_CLASS_I_PROTEIN_COMPLEX	PEPTIDE ANTIGEN ASSEMBLY WITH MHC CLASS I PROTEIN COMPLEX
GO:0002503	peptide antigen assembly with MHC class II protein complex	PEPTIDE_ANTIGEN_ASSEMBLY_WITH_MHC_CLASS_II_PROTEIN_COMPLEX	PEPTIDE ANTIGEN ASSEMBLY WITH MHC CLASS II PROTEIN COMPLEX
GO:0002504	antigen processing and presentation of peptide or polysaccharide antigen via MHC class II	ANTIGEN_PROCESSING_AND_PRESENTATION_OF_PEPTIDE_OR_POLYSACCHARIDE_ANTIGEN_VIA_MHC_CLASS_II	ANTIGEN PROCESSING AND PRESENTATION OF PEPTIDE OR POLYSACCHARIDE ANTIGEN VIA MHC CLASS II
GO:0002505	antigen processing and presentation of polysaccharide antigen via MHC class II	ANTIGEN_PROCESSING_AND_PRESENTATION_OF_POLYSACCHARIDE_ANTIGEN_VIA_MHC_CLASS_II	ANTIGEN PROCESSING AND PRESENTATION OF POLYSACCHARIDE ANTIGEN VIA MHC CLASS II
GO:0002507	tolerance induction	TOLERANCE_INDUCTION	TOLERANCE INDUCTION
GO:0002508	central tolerance induction	CENTRAL_TOLERANCE_INDUCTION	CENTRAL TOLERANCE INDUCTION
GO:0002509	central tolerance induction to self antigen	CENTRAL_TOLERANCE_INDUCTION_TO_SELF_ANTIGEN	CENTRAL TOLERANCE INDUCTION TO SELF ANTIGEN
GO:0002510	central B cell tolerance induction	CENTRAL_B_CELL_TOLERANCE_INDUCTION	CENTRAL B CELL TOLERANCE INDUCTION
GO:0002511	central B cell receptor editing	CENTRAL_B_CELL_RECEPTOR_EDITING	CENTRAL B CELL RECEPTOR EDITING
GO:0002512	central T cell tolerance induction	CENTRAL_T_CELL_TOLERANCE_INDUCTION	CENTRAL T CELL TOLERANCE INDUCTION
GO:0002513	tolerance induction to self antigen	TOLERANCE_INDUCTION_TO_SELF_ANTIGEN	TOLERANCE INDUCTION TO SELF ANTIGEN
GO:0002514	B cell tolerance induction	B_CELL_TOLERANCE_INDUCTION	B CELL TOLERANCE INDUCTION
GO:0002515	B cell anergy	B_CELL_ANERGY	B CELL ANERGY
GO:0002516	B cell deletion	B_CELL_DELETION	B CELL DELETION
GO:0002517	T cell tolerance induction	T_CELL_TOLERANCE_INDUCTION	T CELL TOLERANCE INDUCTION
GO:0002518	lymphocyte chemotaxis across high endothelial venule	LYMPHOCYTE_CHEMOTAXIS_ACROSS_HIGH_ENDOTHELIAL_VENULE	LYMPHOCYTE CHEMOTAXIS ACROSS HIGH ENDOTHELIAL VENULE
GO:0002519	natural killer cell tolerance induction	NATURAL_KILLER_CELL_TOLERANCE_INDUCTION	NATURAL KILLER CELL TOLERANCE INDUCTION
GO:0002520	immune system development	IMMUNE_SYSTEM_DEVELOPMENT	IMMUNE SYSTEM DEVELOPMENT
GO:0002521	leukocyte differentiation	LEUKOCYTE_DIFFERENTIATION	LEUKOCYTE DIFFERENTIATION
GO:0002522	leukocyte migration involved in immune response	LEUKOCYTE_MIGRATION_INVOLVED_IN_IMMUNE_RESPONSE	LEUKOCYTE MIGRATION INVOLVED IN IMMUNE RESPONSE
GO:0002523	leukocyte migration involved in inflammatory response	LEUKOCYTE_MIGRATION_INVOLVED_IN_INFLAMMATORY_RESPONSE	LEUKOCYTE MIGRATION INVOLVED IN INFLAMMATORY RESPONSE
GO:0002524	hypersensitivity	HYPERSENSITIVITY	HYPERSENSITIVITY
GO:0002525	acute inflammatory response to non-antigenic stimulus	ACUTE_INFLAMMATORY_RESPONSE_TO_NON_ANTIGENIC_STIMULUS	ACUTE INFLAMMATORY RESPONSE TO NON-ANTIGENIC STIMULUS
GO:0002526	acute inflammatory response	ACUTE_INFLAMMATORY_RESPONSE	ACUTE INFLAMMATORY RESPONSE
GO:0002527	vasodilation involved in acute inflammatory response	VASODILATION_INVOLVED_IN_ACUTE_INFLAMMATORY_RESPONSE	VASODILATION INVOLVED IN ACUTE INFLAMMATORY RESPONSE
GO:0002528	regulation of vascular permeability involved in acute inflammatory response	REGULATION_OF_VASCULAR_PERMEABILITY_INVOLVED_IN_ACUTE_INFLAMMATORY_RESPONSE	REGULATION OF VASCULAR PERMEABILITY INVOLVED IN ACUTE INFLAMMATORY RESPONSE
GO:0002529	regulation of plasma kallikrein-kinin cascade	REGULATION_OF_PLASMA_KALLIKREIN_KININ_CASCADE	REGULATION OF PLASMA KALLIKREIN-KININ CASCADE
GO:0002530	regulation of systemic arterial blood pressure involved in acute-phase response	REGULATION_OF_SYSTEMIC_ARTERIAL_BLOOD_PRESSURE_INVOLVED_IN_ACUTE_PHASE_RESPONSE	REGULATION OF SYSTEMIC ARTERIAL BLOOD PRESSURE INVOLVED IN ACUTE-PHASE RESPONSE
GO:0002531	regulation of heart contraction involved in acute-phase response	REGULATION_OF_HEART_CONTRACTION_INVOLVED_IN_ACUTE_PHASE_RESPONSE	REGULATION OF HEART CONTRACTION INVOLVED IN ACUTE-PHASE RESPONSE
GO:0002532	production of molecular mediator involved in inflammatory response	PRODUCTION_OF_MOLECULAR_MEDIATOR_INVOLVED_IN_INFLAMMATORY_RESPONSE	PRODUCTION OF MOLECULAR MEDIATOR INVOLVED IN INFLAMMATORY RESPONSE
GO:0002533	lysosomal enzyme secretion involved in inflammatory response	LYSOSOMAL_ENZYME_SECRETION_INVOLVED_IN_INFLAMMATORY_RESPONSE	LYSOSOMAL ENZYME SECRETION INVOLVED IN INFLAMMATORY RESPONSE
GO:0002534	cytokine production involved in inflammatory response	CYTOKINE_PRODUCTION_INVOLVED_IN_INFLAMMATORY_RESPONSE	CYTOKINE PRODUCTION INVOLVED IN INFLAMMATORY RESPONSE
GO:0002536	respiratory burst involved in inflammatory response	RESPIRATORY_BURST_INVOLVED_IN_INFLAMMATORY_RESPONSE	RESPIRATORY BURST INVOLVED IN INFLAMMATORY RESPONSE
GO:0002537	nitric oxide production involved in inflammatory response	NITRIC_OXIDE_PRODUCTION_INVOLVED_IN_INFLAMMATORY_RESPONSE	NITRIC OXIDE PRODUCTION INVOLVED IN INFLAMMATORY RESPONSE
GO:0002538	arachidonate metabolite production involved in inflammatory response	ARACHIDONATE_METABOLITE_PRODUCTION_INVOLVED_IN_INFLAMMATORY_RESPONSE	ARACHIDONATE METABOLITE PRODUCTION INVOLVED IN INFLAMMATORY RESPONSE
GO:0002539	prostaglandin production involved in inflammatory response	PROSTAGLANDIN_PRODUCTION_INVOLVED_IN_INFLAMMATORY_RESPONSE	PROSTAGLANDIN PRODUCTION INVOLVED IN INFLAMMATORY RESPONSE
GO:0002540	leukotriene production involved in inflammatory response	LEUKOTRIENE_PRODUCTION_INVOLVED_IN_INFLAMMATORY_RESPONSE	LEUKOTRIENE PRODUCTION INVOLVED IN INFLAMMATORY RESPONSE
GO:0002541	activation of plasma proteins involved in acute inflammatory response	ACTIVATION_OF_PLASMA_PROTEINS_INVOLVED_IN_ACUTE_INFLAMMATORY_RESPONSE	ACTIVATION OF PLASMA PROTEINS INVOLVED IN ACUTE INFLAMMATORY RESPONSE
GO:0002542	Factor XII activation	FACTOR_XII_ACTIVATION	FACTOR XII ACTIVATION
GO:0002543	activation of blood coagulation via clotting cascade	ACTIVATION_OF_BLOOD_COAGULATION_VIA_CLOTTING_CASCADE	ACTIVATION OF BLOOD COAGULATION VIA CLOTTING CASCADE
GO:0002544	chronic inflammatory response	CHRONIC_INFLAMMATORY_RESPONSE	CHRONIC INFLAMMATORY RESPONSE
GO:0002545	chronic inflammatory response to non-antigenic stimulus	CHRONIC_INFLAMMATORY_RESPONSE_TO_NON_ANTIGENIC_STIMULUS	CHRONIC INFLAMMATORY RESPONSE TO NON-ANTIGENIC STIMULUS
GO:0002546	negative regulation of tissue kallikrein-kinin cascade	NEGATIVE_REGULATION_OF_TISSUE_KALLIKREIN_KININ_CASCADE	NEGATIVE REGULATION OF TISSUE KALLIKREIN-KININ CASCADE
GO:0002547	positive regulation of tissue kallikrein-kinin cascade	POSITIVE_REGULATION_OF_TISSUE_KALLIKREIN_KININ_CASCADE	POSITIVE REGULATION OF TISSUE KALLIKREIN-KININ CASCADE
GO:0002548	monocyte chemotaxis	MONOCYTE_CHEMOTAXIS	MONOCYTE CHEMOTAXIS
GO:0002549	negative regulation of plasma kallikrein-kinin cascade	NEGATIVE_REGULATION_OF_PLASMA_KALLIKREIN_KININ_CASCADE	NEGATIVE REGULATION OF PLASMA KALLIKREIN-KININ CASCADE
GO:0002550	positive regulation of plasma kallikrein-kinin cascade	POSITIVE_REGULATION_OF_PLASMA_KALLIKREIN_KININ_CASCADE	POSITIVE REGULATION OF PLASMA KALLIKREIN-KININ CASCADE
GO:0002551	mast cell chemotaxis	MAST_CELL_CHEMOTAXIS	MAST CELL CHEMOTAXIS
GO:0002552	serotonin secretion by mast cell	SEROTONIN_SECRETION_BY_MAST_CELL	SEROTONIN SECRETION BY MAST CELL
GO:0002553	histamine secretion by mast cell	HISTAMINE_SECRETION_BY_MAST_CELL	HISTAMINE SECRETION BY MAST CELL
GO:0002554	serotonin secretion by platelet	SEROTONIN_SECRETION_BY_PLATELET	SEROTONIN SECRETION BY PLATELET
GO:0002555	histamine secretion by platelet	HISTAMINE_SECRETION_BY_PLATELET	HISTAMINE SECRETION BY PLATELET
GO:0002556	serotonin secretion by basophil	SEROTONIN_SECRETION_BY_BASOPHIL	SEROTONIN SECRETION BY BASOPHIL
GO:0002557	histamine secretion by basophil	HISTAMINE_SECRETION_BY_BASOPHIL	HISTAMINE SECRETION BY BASOPHIL
GO:0002558	type I hypersensitivity mediated by mast cells	TYPE_I_HYPERSENSITIVITY_MEDIATED_BY_MAST_CELLS	TYPE I HYPERSENSITIVITY MEDIATED BY MAST CELLS
GO:0002559	type I hypersensitivity mediated by basophils	TYPE_I_HYPERSENSITIVITY_MEDIATED_BY_BASOPHILS	TYPE I HYPERSENSITIVITY MEDIATED BY BASOPHILS
GO:0002560	basophil mediated immunity	BASOPHIL_MEDIATED_IMMUNITY	BASOPHIL MEDIATED IMMUNITY
GO:0002561	basophil degranulation	BASOPHIL_DEGRANULATION	BASOPHIL DEGRANULATION
GO:0002562	somatic diversification of immune receptors via germline recombination within a single locus	SOMATIC_DIVERSIFICATION_OF_IMMUNE_RECEPTORS_VIA_GERMLINE_RECOMBINATION_WITHIN_A_SINGLE_LOCUS	SOMATIC DIVERSIFICATION OF IMMUNE RECEPTORS VIA GERMLINE RECOMBINATION WITHIN A SINGLE LOCUS
GO:0002563	somatic diversification of immune receptors via alternate splicing	SOMATIC_DIVERSIFICATION_OF_IMMUNE_RECEPTORS_VIA_ALTERNATE_SPLICING	SOMATIC DIVERSIFICATION OF IMMUNE RECEPTORS VIA ALTERNATE SPLICING
GO:0002564	alternate splicing of immunoglobulin genes	ALTERNATE_SPLICING_OF_IMMUNOGLOBULIN_GENES	ALTERNATE SPLICING OF IMMUNOGLOBULIN GENES
GO:0002565	somatic diversification of immune receptors via gene conversion	SOMATIC_DIVERSIFICATION_OF_IMMUNE_RECEPTORS_VIA_GENE_CONVERSION	SOMATIC DIVERSIFICATION OF IMMUNE RECEPTORS VIA GENE CONVERSION
GO:0002566	somatic diversification of immune receptors via somatic mutation	SOMATIC_DIVERSIFICATION_OF_IMMUNE_RECEPTORS_VIA_SOMATIC_MUTATION	SOMATIC DIVERSIFICATION OF IMMUNE RECEPTORS VIA SOMATIC MUTATION
GO:0002567	somatic diversification of FREP-based immune receptors	SOMATIC_DIVERSIFICATION_OF_FREP_BASED_IMMUNE_RECEPTORS	SOMATIC DIVERSIFICATION OF FREP-BASED IMMUNE RECEPTORS
GO:0002568	somatic diversification of T cell receptor genes	SOMATIC_DIVERSIFICATION_OF_T_CELL_RECEPTOR_GENES	SOMATIC DIVERSIFICATION OF T CELL RECEPTOR GENES
GO:0002569	somatic diversification of immune receptors by N region addition	SOMATIC_DIVERSIFICATION_OF_IMMUNE_RECEPTORS_BY_N_REGION_ADDITION	SOMATIC DIVERSIFICATION OF IMMUNE RECEPTORS BY N REGION ADDITION
GO:0002570	somatic diversification of immunoglobulin genes by N region addition	SOMATIC_DIVERSIFICATION_OF_IMMUNOGLOBULIN_GENES_BY_N_REGION_ADDITION	SOMATIC DIVERSIFICATION OF IMMUNOGLOBULIN GENES BY N REGION ADDITION
GO:0002571	somatic diversification of T cell receptor genes by N region addition	SOMATIC_DIVERSIFICATION_OF_T_CELL_RECEPTOR_GENES_BY_N_REGION_ADDITION	SOMATIC DIVERSIFICATION OF T CELL RECEPTOR GENES BY N REGION ADDITION
GO:0002572	pro-T cell differentiation	PRO_T_CELL_DIFFERENTIATION	PRO-T CELL DIFFERENTIATION
GO:0002573	myeloid leukocyte differentiation	MYELOID_LEUKOCYTE_DIFFERENTIATION	MYELOID LEUKOCYTE DIFFERENTIATION
GO:0002574	thrombocyte differentiation	THROMBOCYTE_DIFFERENTIATION	THROMBOCYTE DIFFERENTIATION
GO:0002575	basophil chemotaxis	BASOPHIL_CHEMOTAXIS	BASOPHIL CHEMOTAXIS
GO:0002576	platelet degranulation	PLATELET_DEGRANULATION	PLATELET DEGRANULATION
GO:0002577	regulation of antigen processing and presentation	REGULATION_OF_ANTIGEN_PROCESSING_AND_PRESENTATION	REGULATION OF ANTIGEN PROCESSING AND PRESENTATION
GO:0002578	negative regulation of antigen processing and presentation	NEGATIVE_REGULATION_OF_ANTIGEN_PROCESSING_AND_PRESENTATION	NEGATIVE REGULATION OF ANTIGEN PROCESSING AND PRESENTATION
GO:0002579	positive regulation of antigen processing and presentation	POSITIVE_REGULATION_OF_ANTIGEN_PROCESSING_AND_PRESENTATION	POSITIVE REGULATION OF ANTIGEN PROCESSING AND PRESENTATION
GO:0002580	regulation of antigen processing and presentation of peptide or polysaccharide antigen via MHC class II	REGULATION_OF_ANTIGEN_PROCESSING_AND_PRESENTATION_OF_PEPTIDE_OR_POLYSACCHARIDE_ANTIGEN_VIA_MHC_CLASS_II	REGULATION OF ANTIGEN PROCESSING AND PRESENTATION OF PEPTIDE OR POLYSACCHARIDE ANTIGEN VIA MHC CLASS II
GO:0002581	negative regulation of antigen processing and presentation of peptide or polysaccharide antigen via MHC class II	NEGATIVE_REGULATION_OF_ANTIGEN_PROCESSING_AND_PRESENTATION_OF_PEPTIDE_OR_POLYSACCHARIDE_ANTIGEN_VIA_MHC_CLASS_II	NEGATIVE REGULATION OF ANTIGEN PROCESSING AND PRESENTATION OF PEPTIDE OR POLYSACCHARIDE ANTIGEN VIA MHC CLASS II
GO:0002582	positive regulation of antigen processing and presentation of peptide or polysaccharide antigen via MHC class II	POSITIVE_REGULATION_OF_ANTIGEN_PROCESSING_AND_PRESENTATION_OF_PEPTIDE_OR_POLYSACCHARIDE_ANTIGEN_VIA_MHC_CLASS_II	POSITIVE REGULATION OF ANTIGEN PROCESSING AND PRESENTATION OF PEPTIDE OR POLYSACCHARIDE ANTIGEN VIA MHC CLASS II
GO:0002583	regulation of antigen processing and presentation of peptide antigen	REGULATION_OF_ANTIGEN_PROCESSING_AND_PRESENTATION_OF_PEPTIDE_ANTIGEN	REGULATION OF ANTIGEN PROCESSING AND PRESENTATION OF PEPTIDE ANTIGEN
GO:0002584	negative regulation of antigen processing and presentation of peptide antigen	NEGATIVE_REGULATION_OF_ANTIGEN_PROCESSING_AND_PRESENTATION_OF_PEPTIDE_ANTIGEN	NEGATIVE REGULATION OF ANTIGEN PROCESSING AND PRESENTATION OF PEPTIDE ANTIGEN
GO:0002585	positive regulation of antigen processing and presentation of peptide antigen	POSITIVE_REGULATION_OF_ANTIGEN_PROCESSING_AND_PRESENTATION_OF_PEPTIDE_ANTIGEN	POSITIVE REGULATION OF ANTIGEN PROCESSING AND PRESENTATION OF PEPTIDE ANTIGEN
GO:0002586	regulation of antigen processing and presentation of peptide antigen via MHC class II	REGULATION_OF_ANTIGEN_PROCESSING_AND_PRESENTATION_OF_PEPTIDE_ANTIGEN_VIA_MHC_CLASS_II	REGULATION OF ANTIGEN PROCESSING AND PRESENTATION OF PEPTIDE ANTIGEN VIA MHC CLASS II
GO:0002587	negative regulation of antigen processing and presentation of peptide antigen via MHC class II	NEGATIVE_REGULATION_OF_ANTIGEN_PROCESSING_AND_PRESENTATION_OF_PEPTIDE_ANTIGEN_VIA_MHC_CLASS_II	NEGATIVE REGULATION OF ANTIGEN PROCESSING AND PRESENTATION OF PEPTIDE ANTIGEN VIA MHC CLASS II
GO:0002588	positive regulation of antigen processing and presentation of peptide antigen via MHC class II	POSITIVE_REGULATION_OF_ANTIGEN_PROCESSING_AND_PRESENTATION_OF_PEPTIDE_ANTIGEN_VIA_MHC_CLASS_II	POSITIVE REGULATION OF ANTIGEN PROCESSING AND PRESENTATION OF PEPTIDE ANTIGEN VIA MHC CLASS II
GO:0002589	regulation of antigen processing and presentation of peptide antigen via MHC class I	REGULATION_OF_ANTIGEN_PROCESSING_AND_PRESENTATION_OF_PEPTIDE_ANTIGEN_VIA_MHC_CLASS_I	REGULATION OF ANTIGEN PROCESSING AND PRESENTATION OF PEPTIDE ANTIGEN VIA MHC CLASS I
GO:0002590	negative regulation of antigen processing and presentation of peptide antigen via MHC class I	NEGATIVE_REGULATION_OF_ANTIGEN_PROCESSING_AND_PRESENTATION_OF_PEPTIDE_ANTIGEN_VIA_MHC_CLASS_I	NEGATIVE REGULATION OF ANTIGEN PROCESSING AND PRESENTATION OF PEPTIDE ANTIGEN VIA MHC CLASS I
GO:0002591	positive regulation of antigen processing and presentation of peptide antigen via MHC class I	POSITIVE_REGULATION_OF_ANTIGEN_PROCESSING_AND_PRESENTATION_OF_PEPTIDE_ANTIGEN_VIA_MHC_CLASS_I	POSITIVE REGULATION OF ANTIGEN PROCESSING AND PRESENTATION OF PEPTIDE ANTIGEN VIA MHC CLASS I
GO:0002592	regulation of antigen processing and presentation via MHC class Ib	REGULATION_OF_ANTIGEN_PROCESSING_AND_PRESENTATION_VIA_MHC_CLASS_IB	REGULATION OF ANTIGEN PROCESSING AND PRESENTATION VIA MHC CLASS IB
GO:0002593	negative regulation of antigen processing and presentation via MHC class Ib	NEGATIVE_REGULATION_OF_ANTIGEN_PROCESSING_AND_PRESENTATION_VIA_MHC_CLASS_IB	NEGATIVE REGULATION OF ANTIGEN PROCESSING AND PRESENTATION VIA MHC CLASS IB
GO:0002594	positive regulation of antigen processing and presentation via MHC class Ib	POSITIVE_REGULATION_OF_ANTIGEN_PROCESSING_AND_PRESENTATION_VIA_MHC_CLASS_IB	POSITIVE REGULATION OF ANTIGEN PROCESSING AND PRESENTATION VIA MHC CLASS IB
GO:0002595	regulation of antigen processing and presentation of peptide antigen via MHC class Ib	REGULATION_OF_ANTIGEN_PROCESSING_AND_PRESENTATION_OF_PEPTIDE_ANTIGEN_VIA_MHC_CLASS_IB	REGULATION OF ANTIGEN PROCESSING AND PRESENTATION OF PEPTIDE ANTIGEN VIA MHC CLASS IB
GO:0002596	negative regulation of antigen processing and presentation of peptide antigen via MHC class Ib	NEGATIVE_REGULATION_OF_ANTIGEN_PROCESSING_AND_PRESENTATION_OF_PEPTIDE_ANTIGEN_VIA_MHC_CLASS_IB	NEGATIVE REGULATION OF ANTIGEN PROCESSING AND PRESENTATION OF PEPTIDE ANTIGEN VIA MHC CLASS IB
GO:0002597	positive regulation of antigen processing and presentation of peptide antigen via MHC class Ib	POSITIVE_REGULATION_OF_ANTIGEN_PROCESSING_AND_PRESENTATION_OF_PEPTIDE_ANTIGEN_VIA_MHC_CLASS_IB	POSITIVE REGULATION OF ANTIGEN PROCESSING AND PRESENTATION OF PEPTIDE ANTIGEN VIA MHC CLASS IB
GO:0002598	regulation of antigen processing and presentation of lipid antigen via MHC class Ib	REGULATION_OF_ANTIGEN_PROCESSING_AND_PRESENTATION_OF_LIPID_ANTIGEN_VIA_MHC_CLASS_IB	REGULATION OF ANTIGEN PROCESSING AND PRESENTATION OF LIPID ANTIGEN VIA MHC CLASS IB
GO:0002599	negative regulation of antigen processing and presentation of lipid antigen via MHC class Ib	NEGATIVE_REGULATION_OF_ANTIGEN_PROCESSING_AND_PRESENTATION_OF_LIPID_ANTIGEN_VIA_MHC_CLASS_IB	NEGATIVE REGULATION OF ANTIGEN PROCESSING AND PRESENTATION OF LIPID ANTIGEN VIA MHC CLASS IB
GO:0002600	positive regulation of antigen processing and presentation of lipid antigen via MHC class Ib	POSITIVE_REGULATION_OF_ANTIGEN_PROCESSING_AND_PRESENTATION_OF_LIPID_ANTIGEN_VIA_MHC_CLASS_IB	POSITIVE REGULATION OF ANTIGEN PROCESSING AND PRESENTATION OF LIPID ANTIGEN VIA MHC CLASS IB
GO:0002601	regulation of antigen processing and presentation of polysaccharide antigen via MHC class II	REGULATION_OF_ANTIGEN_PROCESSING_AND_PRESENTATION_OF_POLYSACCHARIDE_ANTIGEN_VIA_MHC_CLASS_II	REGULATION OF ANTIGEN PROCESSING AND PRESENTATION OF POLYSACCHARIDE ANTIGEN VIA MHC CLASS II
GO:0002602	negative regulation of antigen processing and presentation of polysaccharide antigen via MHC class II	NEGATIVE_REGULATION_OF_ANTIGEN_PROCESSING_AND_PRESENTATION_OF_POLYSACCHARIDE_ANTIGEN_VIA_MHC_CLASS_II	NEGATIVE REGULATION OF ANTIGEN PROCESSING AND PRESENTATION OF POLYSACCHARIDE ANTIGEN VIA MHC CLASS II
GO:0002603	positive regulation of antigen processing and presentation of polysaccharide antigen via MHC class II	POSITIVE_REGULATION_OF_ANTIGEN_PROCESSING_AND_PRESENTATION_OF_POLYSACCHARIDE_ANTIGEN_VIA_MHC_CLASS_II	POSITIVE REGULATION OF ANTIGEN PROCESSING AND PRESENTATION OF POLYSACCHARIDE ANTIGEN VIA MHC CLASS II
GO:0002604	regulation of dendritic cell antigen processing and presentation	REGULATION_OF_DENDRITIC_CELL_ANTIGEN_PROCESSING_AND_PRESENTATION	REGULATION OF DENDRITIC CELL ANTIGEN PROCESSING AND PRESENTATION
GO:0002605	negative regulation of dendritic cell antigen processing and presentation	NEGATIVE_REGULATION_OF_DENDRITIC_CELL_ANTIGEN_PROCESSING_AND_PRESENTATION	NEGATIVE REGULATION OF DENDRITIC CELL ANTIGEN PROCESSING AND PRESENTATION
GO:0002606	positive regulation of dendritic cell antigen processing and presentation	POSITIVE_REGULATION_OF_DENDRITIC_CELL_ANTIGEN_PROCESSING_AND_PRESENTATION	POSITIVE REGULATION OF DENDRITIC CELL ANTIGEN PROCESSING AND PRESENTATION
GO:0002607	regulation of myeloid dendritic cell antigen processing and presentation	REGULATION_OF_MYELOID_DENDRITIC_CELL_ANTIGEN_PROCESSING_AND_PRESENTATION	REGULATION OF MYELOID DENDRITIC CELL ANTIGEN PROCESSING AND PRESENTATION
GO:0002608	negative regulation of myeloid dendritic cell antigen processing and presentation	NEGATIVE_REGULATION_OF_MYELOID_DENDRITIC_CELL_ANTIGEN_PROCESSING_AND_PRESENTATION	NEGATIVE REGULATION OF MYELOID DENDRITIC CELL ANTIGEN PROCESSING AND PRESENTATION
GO:0002609	positive regulation of myeloid dendritic cell antigen processing and presentation	POSITIVE_REGULATION_OF_MYELOID_DENDRITIC_CELL_ANTIGEN_PROCESSING_AND_PRESENTATION	POSITIVE REGULATION OF MYELOID DENDRITIC CELL ANTIGEN PROCESSING AND PRESENTATION
GO:0002610	regulation of plasmacytoid dendritic cell antigen processing and presentation	REGULATION_OF_PLASMACYTOID_DENDRITIC_CELL_ANTIGEN_PROCESSING_AND_PRESENTATION	REGULATION OF PLASMACYTOID DENDRITIC CELL ANTIGEN PROCESSING AND PRESENTATION
GO:0002611	negative regulation of plasmacytoid dendritic cell antigen processing and presentation	NEGATIVE_REGULATION_OF_PLASMACYTOID_DENDRITIC_CELL_ANTIGEN_PROCESSING_AND_PRESENTATION	NEGATIVE REGULATION OF PLASMACYTOID DENDRITIC CELL ANTIGEN PROCESSING AND PRESENTATION
GO:0002612	positive regulation of plasmacytoid dendritic cell antigen processing and presentation	POSITIVE_REGULATION_OF_PLASMACYTOID_DENDRITIC_CELL_ANTIGEN_PROCESSING_AND_PRESENTATION	POSITIVE REGULATION OF PLASMACYTOID DENDRITIC CELL ANTIGEN PROCESSING AND PRESENTATION
GO:0002613	regulation of monocyte antigen processing and presentation	REGULATION_OF_MONOCYTE_ANTIGEN_PROCESSING_AND_PRESENTATION	REGULATION OF MONOCYTE ANTIGEN PROCESSING AND PRESENTATION
GO:0002614	negative regulation of monocyte antigen processing and presentation	NEGATIVE_REGULATION_OF_MONOCYTE_ANTIGEN_PROCESSING_AND_PRESENTATION	NEGATIVE REGULATION OF MONOCYTE ANTIGEN PROCESSING AND PRESENTATION
GO:0002615	positive regulation of monocyte antigen processing and presentation	POSITIVE_REGULATION_OF_MONOCYTE_ANTIGEN_PROCESSING_AND_PRESENTATION	POSITIVE REGULATION OF MONOCYTE ANTIGEN PROCESSING AND PRESENTATION
GO:0002616	regulation of macrophage antigen processing and presentation	REGULATION_OF_MACROPHAGE_ANTIGEN_PROCESSING_AND_PRESENTATION	REGULATION OF MACROPHAGE ANTIGEN PROCESSING AND PRESENTATION
GO:0002617	negative regulation of macrophage antigen processing and presentation	NEGATIVE_REGULATION_OF_MACROPHAGE_ANTIGEN_PROCESSING_AND_PRESENTATION	NEGATIVE REGULATION OF MACROPHAGE ANTIGEN PROCESSING AND PRESENTATION
GO:0002618	positive regulation of macrophage antigen processing and presentation	POSITIVE_REGULATION_OF_MACROPHAGE_ANTIGEN_PROCESSING_AND_PRESENTATION	POSITIVE REGULATION OF MACROPHAGE ANTIGEN PROCESSING AND PRESENTATION
GO:0002619	regulation of non-professional antigen presenting cell antigen processing and presentation	REGULATION_OF_NON_PROFESSIONAL_ANTIGEN_PRESENTING_CELL_ANTIGEN_PROCESSING_AND_PRESENTATION	REGULATION OF NON-PROFESSIONAL ANTIGEN PRESENTING CELL ANTIGEN PROCESSING AND PRESENTATION
GO:0002620	negative regulation of non-professional antigen presenting cell antigen processing and presentation	NEGATIVE_REGULATION_OF_NON_PROFESSIONAL_ANTIGEN_PRESENTING_CELL_ANTIGEN_PROCESSING_AND_PRESENTATION	NEGATIVE REGULATION OF NON-PROFESSIONAL ANTIGEN PRESENTING CELL ANTIGEN PROCESSING AND PRESENTATION
GO:0002621	positive regulation of non-professional antigen presenting cell antigen processing and presentation	POSITIVE_REGULATION_OF_NON_PROFESSIONAL_ANTIGEN_PRESENTING_CELL_ANTIGEN_PROCESSING_AND_PRESENTATION	POSITIVE REGULATION OF NON-PROFESSIONAL ANTIGEN PRESENTING CELL ANTIGEN PROCESSING AND PRESENTATION
GO:0002622	regulation of B cell antigen processing and presentation	REGULATION_OF_B_CELL_ANTIGEN_PROCESSING_AND_PRESENTATION	REGULATION OF B CELL ANTIGEN PROCESSING AND PRESENTATION
GO:0002623	negative regulation of B cell antigen processing and presentation	NEGATIVE_REGULATION_OF_B_CELL_ANTIGEN_PROCESSING_AND_PRESENTATION	NEGATIVE REGULATION OF B CELL ANTIGEN PROCESSING AND PRESENTATION
GO:0002624	positive regulation of B cell antigen processing and presentation	POSITIVE_REGULATION_OF_B_CELL_ANTIGEN_PROCESSING_AND_PRESENTATION	POSITIVE REGULATION OF B CELL ANTIGEN PROCESSING AND PRESENTATION
GO:0002625	regulation of T cell antigen processing and presentation	REGULATION_OF_T_CELL_ANTIGEN_PROCESSING_AND_PRESENTATION	REGULATION OF T CELL ANTIGEN PROCESSING AND PRESENTATION
GO:0002626	negative regulation of T cell antigen processing and presentation	NEGATIVE_REGULATION_OF_T_CELL_ANTIGEN_PROCESSING_AND_PRESENTATION	NEGATIVE REGULATION OF T CELL ANTIGEN PROCESSING AND PRESENTATION
GO:0002627	positive regulation of T cell antigen processing and presentation	POSITIVE_REGULATION_OF_T_CELL_ANTIGEN_PROCESSING_AND_PRESENTATION	POSITIVE REGULATION OF T CELL ANTIGEN PROCESSING AND PRESENTATION
GO:0002628	regulation of proteolysis associated with antigen processing and presentation	REGULATION_OF_PROTEOLYSIS_ASSOCIATED_WITH_ANTIGEN_PROCESSING_AND_PRESENTATION	REGULATION OF PROTEOLYSIS ASSOCIATED WITH ANTIGEN PROCESSING AND PRESENTATION
GO:0002629	negative regulation of proteolysis associated with antigen processing and presentation	NEGATIVE_REGULATION_OF_PROTEOLYSIS_ASSOCIATED_WITH_ANTIGEN_PROCESSING_AND_PRESENTATION	NEGATIVE REGULATION OF PROTEOLYSIS ASSOCIATED WITH ANTIGEN PROCESSING AND PRESENTATION
GO:0002630	positive regulation of proteolysis associated with antigen processing and presentation	POSITIVE_REGULATION_OF_PROTEOLYSIS_ASSOCIATED_WITH_ANTIGEN_PROCESSING_AND_PRESENTATION	POSITIVE REGULATION OF PROTEOLYSIS ASSOCIATED WITH ANTIGEN PROCESSING AND PRESENTATION
GO:0002631	regulation of granuloma formation	REGULATION_OF_GRANULOMA_FORMATION	REGULATION OF GRANULOMA FORMATION
GO:0002632	negative regulation of granuloma formation	NEGATIVE_REGULATION_OF_GRANULOMA_FORMATION	NEGATIVE REGULATION OF GRANULOMA FORMATION
GO:0002633	positive regulation of granuloma formation	POSITIVE_REGULATION_OF_GRANULOMA_FORMATION	POSITIVE REGULATION OF GRANULOMA FORMATION
GO:0002634	regulation of germinal center formation	REGULATION_OF_GERMINAL_CENTER_FORMATION	REGULATION OF GERMINAL CENTER FORMATION
GO:0002635	negative regulation of germinal center formation	NEGATIVE_REGULATION_OF_GERMINAL_CENTER_FORMATION	NEGATIVE REGULATION OF GERMINAL CENTER FORMATION
GO:0002636	positive regulation of germinal center formation	POSITIVE_REGULATION_OF_GERMINAL_CENTER_FORMATION	POSITIVE REGULATION OF GERMINAL CENTER FORMATION
GO:0002637	regulation of immunoglobulin production	REGULATION_OF_IMMUNOGLOBULIN_PRODUCTION	REGULATION OF IMMUNOGLOBULIN PRODUCTION
GO:0002638	negative regulation of immunoglobulin production	NEGATIVE_REGULATION_OF_IMMUNOGLOBULIN_PRODUCTION	NEGATIVE REGULATION OF IMMUNOGLOBULIN PRODUCTION
GO:0002639	positive regulation of immunoglobulin production	POSITIVE_REGULATION_OF_IMMUNOGLOBULIN_PRODUCTION	POSITIVE REGULATION OF IMMUNOGLOBULIN PRODUCTION
GO:0002643	regulation of tolerance induction	REGULATION_OF_TOLERANCE_INDUCTION	REGULATION OF TOLERANCE INDUCTION
GO:0002644	negative regulation of tolerance induction	NEGATIVE_REGULATION_OF_TOLERANCE_INDUCTION	NEGATIVE REGULATION OF TOLERANCE INDUCTION
GO:0002645	positive regulation of tolerance induction	POSITIVE_REGULATION_OF_TOLERANCE_INDUCTION	POSITIVE REGULATION OF TOLERANCE INDUCTION
GO:0002646	regulation of central tolerance induction	REGULATION_OF_CENTRAL_TOLERANCE_INDUCTION	REGULATION OF CENTRAL TOLERANCE INDUCTION
GO:0002647	negative regulation of central tolerance induction	NEGATIVE_REGULATION_OF_CENTRAL_TOLERANCE_INDUCTION	NEGATIVE REGULATION OF CENTRAL TOLERANCE INDUCTION
GO:0002648	positive regulation of central tolerance induction	POSITIVE_REGULATION_OF_CENTRAL_TOLERANCE_INDUCTION	POSITIVE REGULATION OF CENTRAL TOLERANCE INDUCTION
GO:0002649	regulation of tolerance induction to self antigen	REGULATION_OF_TOLERANCE_INDUCTION_TO_SELF_ANTIGEN	REGULATION OF TOLERANCE INDUCTION TO SELF ANTIGEN
GO:0002650	negative regulation of tolerance induction to self antigen	NEGATIVE_REGULATION_OF_TOLERANCE_INDUCTION_TO_SELF_ANTIGEN	NEGATIVE REGULATION OF TOLERANCE INDUCTION TO SELF ANTIGEN
GO:0002651	positive regulation of tolerance induction to self antigen	POSITIVE_REGULATION_OF_TOLERANCE_INDUCTION_TO_SELF_ANTIGEN	POSITIVE REGULATION OF TOLERANCE INDUCTION TO SELF ANTIGEN
GO:0002652	regulation of tolerance induction dependent upon immune response	REGULATION_OF_TOLERANCE_INDUCTION_DEPENDENT_UPON_IMMUNE_RESPONSE	REGULATION OF TOLERANCE INDUCTION DEPENDENT UPON IMMUNE RESPONSE
GO:0002653	negative regulation of tolerance induction dependent upon immune response	NEGATIVE_REGULATION_OF_TOLERANCE_INDUCTION_DEPENDENT_UPON_IMMUNE_RESPONSE	NEGATIVE REGULATION OF TOLERANCE INDUCTION DEPENDENT UPON IMMUNE RESPONSE
GO:0002654	positive regulation of tolerance induction dependent upon immune response	POSITIVE_REGULATION_OF_TOLERANCE_INDUCTION_DEPENDENT_UPON_IMMUNE_RESPONSE	POSITIVE REGULATION OF TOLERANCE INDUCTION DEPENDENT UPON IMMUNE RESPONSE
GO:0002655	regulation of tolerance induction to nonself antigen	REGULATION_OF_TOLERANCE_INDUCTION_TO_NONSELF_ANTIGEN	REGULATION OF TOLERANCE INDUCTION TO NONSELF ANTIGEN
GO:0002656	negative regulation of tolerance induction to nonself antigen	NEGATIVE_REGULATION_OF_TOLERANCE_INDUCTION_TO_NONSELF_ANTIGEN	NEGATIVE REGULATION OF TOLERANCE INDUCTION TO NONSELF ANTIGEN
GO:0002657	positive regulation of tolerance induction to nonself antigen	POSITIVE_REGULATION_OF_TOLERANCE_INDUCTION_TO_NONSELF_ANTIGEN	POSITIVE REGULATION OF TOLERANCE INDUCTION TO NONSELF ANTIGEN
GO:0002658	regulation of peripheral tolerance induction	REGULATION_OF_PERIPHERAL_TOLERANCE_INDUCTION	REGULATION OF PERIPHERAL TOLERANCE INDUCTION
GO:0002659	negative regulation of peripheral tolerance induction	NEGATIVE_REGULATION_OF_PERIPHERAL_TOLERANCE_INDUCTION	NEGATIVE REGULATION OF PERIPHERAL TOLERANCE INDUCTION
GO:0002660	positive regulation of peripheral tolerance induction	POSITIVE_REGULATION_OF_PERIPHERAL_TOLERANCE_INDUCTION	POSITIVE REGULATION OF PERIPHERAL TOLERANCE INDUCTION
GO:0002661	regulation of B cell tolerance induction	REGULATION_OF_B_CELL_TOLERANCE_INDUCTION	REGULATION OF B CELL TOLERANCE INDUCTION
GO:0002662	negative regulation of B cell tolerance induction	NEGATIVE_REGULATION_OF_B_CELL_TOLERANCE_INDUCTION	NEGATIVE REGULATION OF B CELL TOLERANCE INDUCTION
GO:0002663	positive regulation of B cell tolerance induction	POSITIVE_REGULATION_OF_B_CELL_TOLERANCE_INDUCTION	POSITIVE REGULATION OF B CELL TOLERANCE INDUCTION
GO:0002664	regulation of T cell tolerance induction	REGULATION_OF_T_CELL_TOLERANCE_INDUCTION	REGULATION OF T CELL TOLERANCE INDUCTION
GO:0002665	negative regulation of T cell tolerance induction	NEGATIVE_REGULATION_OF_T_CELL_TOLERANCE_INDUCTION	NEGATIVE REGULATION OF T CELL TOLERANCE INDUCTION
GO:0002666	positive regulation of T cell tolerance induction	POSITIVE_REGULATION_OF_T_CELL_TOLERANCE_INDUCTION	POSITIVE REGULATION OF T CELL TOLERANCE INDUCTION
GO:0002667	regulation of T cell anergy	REGULATION_OF_T_CELL_ANERGY	REGULATION OF T CELL ANERGY
GO:0002668	negative regulation of T cell anergy	NEGATIVE_REGULATION_OF_T_CELL_ANERGY	NEGATIVE REGULATION OF T CELL ANERGY
GO:0002669	positive regulation of T cell anergy	POSITIVE_REGULATION_OF_T_CELL_ANERGY	POSITIVE REGULATION OF T CELL ANERGY
GO:0002670	regulation of B cell anergy	REGULATION_OF_B_CELL_ANERGY	REGULATION OF B CELL ANERGY
GO:0002671	negative regulation of B cell anergy	NEGATIVE_REGULATION_OF_B_CELL_ANERGY	NEGATIVE REGULATION OF B CELL ANERGY
GO:0002672	positive regulation of B cell anergy	POSITIVE_REGULATION_OF_B_CELL_ANERGY	POSITIVE REGULATION OF B CELL ANERGY
GO:0002673	regulation of acute inflammatory response	REGULATION_OF_ACUTE_INFLAMMATORY_RESPONSE	REGULATION OF ACUTE INFLAMMATORY RESPONSE
GO:0002674	negative regulation of acute inflammatory response	NEGATIVE_REGULATION_OF_ACUTE_INFLAMMATORY_RESPONSE	NEGATIVE REGULATION OF ACUTE INFLAMMATORY RESPONSE
GO:0002675	positive regulation of acute inflammatory response	POSITIVE_REGULATION_OF_ACUTE_INFLAMMATORY_RESPONSE	POSITIVE REGULATION OF ACUTE INFLAMMATORY RESPONSE
GO:0002676	regulation of chronic inflammatory response	REGULATION_OF_CHRONIC_INFLAMMATORY_RESPONSE	REGULATION OF CHRONIC INFLAMMATORY RESPONSE
GO:0002677	negative regulation of chronic inflammatory response	NEGATIVE_REGULATION_OF_CHRONIC_INFLAMMATORY_RESPONSE	NEGATIVE REGULATION OF CHRONIC INFLAMMATORY RESPONSE
GO:0002678	positive regulation of chronic inflammatory response	POSITIVE_REGULATION_OF_CHRONIC_INFLAMMATORY_RESPONSE	POSITIVE REGULATION OF CHRONIC INFLAMMATORY RESPONSE
GO:0002679	respiratory burst involved in defense response	RESPIRATORY_BURST_INVOLVED_IN_DEFENSE_RESPONSE	RESPIRATORY BURST INVOLVED IN DEFENSE RESPONSE
GO:0002680	pro-T cell lineage commitment	PRO_T_CELL_LINEAGE_COMMITMENT	PRO-T CELL LINEAGE COMMITMENT
GO:0002681	somatic recombination of T cell receptor gene segments	SOMATIC_RECOMBINATION_OF_T_CELL_RECEPTOR_GENE_SEGMENTS	SOMATIC RECOMBINATION OF T CELL RECEPTOR GENE SEGMENTS
GO:0002682	regulation of immune system process	REGULATION_OF_IMMUNE_SYSTEM_PROCESS	REGULATION OF IMMUNE SYSTEM PROCESS
GO:0002683	negative regulation of immune system process	NEGATIVE_REGULATION_OF_IMMUNE_SYSTEM_PROCESS	NEGATIVE REGULATION OF IMMUNE SYSTEM PROCESS
GO:0002684	positive regulation of immune system process	POSITIVE_REGULATION_OF_IMMUNE_SYSTEM_PROCESS	POSITIVE REGULATION OF IMMUNE SYSTEM PROCESS
GO:0002685	regulation of leukocyte migration	REGULATION_OF_LEUKOCYTE_MIGRATION	REGULATION OF LEUKOCYTE MIGRATION
GO:0002686	negative regulation of leukocyte migration	NEGATIVE_REGULATION_OF_LEUKOCYTE_MIGRATION	NEGATIVE REGULATION OF LEUKOCYTE MIGRATION
GO:0002687	positive regulation of leukocyte migration	POSITIVE_REGULATION_OF_LEUKOCYTE_MIGRATION	POSITIVE REGULATION OF LEUKOCYTE MIGRATION
GO:0002688	regulation of leukocyte chemotaxis	REGULATION_OF_LEUKOCYTE_CHEMOTAXIS	REGULATION OF LEUKOCYTE CHEMOTAXIS
GO:0002689	negative regulation of leukocyte chemotaxis	NEGATIVE_REGULATION_OF_LEUKOCYTE_CHEMOTAXIS	NEGATIVE REGULATION OF LEUKOCYTE CHEMOTAXIS
GO:0002690	positive regulation of leukocyte chemotaxis	POSITIVE_REGULATION_OF_LEUKOCYTE_CHEMOTAXIS	POSITIVE REGULATION OF LEUKOCYTE CHEMOTAXIS
GO:0002691	regulation of cellular extravasation	REGULATION_OF_CELLULAR_EXTRAVASATION	REGULATION OF CELLULAR EXTRAVASATION
GO:0002692	negative regulation of cellular extravasation	NEGATIVE_REGULATION_OF_CELLULAR_EXTRAVASATION	NEGATIVE REGULATION OF CELLULAR EXTRAVASATION
GO:0002693	positive regulation of cellular extravasation	POSITIVE_REGULATION_OF_CELLULAR_EXTRAVASATION	POSITIVE REGULATION OF CELLULAR EXTRAVASATION
GO:0002694	regulation of leukocyte activation	REGULATION_OF_LEUKOCYTE_ACTIVATION	REGULATION OF LEUKOCYTE ACTIVATION
GO:0002695	negative regulation of leukocyte activation	NEGATIVE_REGULATION_OF_LEUKOCYTE_ACTIVATION	NEGATIVE REGULATION OF LEUKOCYTE ACTIVATION
GO:0002696	positive regulation of leukocyte activation	POSITIVE_REGULATION_OF_LEUKOCYTE_ACTIVATION	POSITIVE REGULATION OF LEUKOCYTE ACTIVATION
GO:0002697	regulation of immune effector process	REGULATION_OF_IMMUNE_EFFECTOR_PROCESS	REGULATION OF IMMUNE EFFECTOR PROCESS
GO:0002698	negative regulation of immune effector process	NEGATIVE_REGULATION_OF_IMMUNE_EFFECTOR_PROCESS	NEGATIVE REGULATION OF IMMUNE EFFECTOR PROCESS
GO:0002699	positive regulation of immune effector process	POSITIVE_REGULATION_OF_IMMUNE_EFFECTOR_PROCESS	POSITIVE REGULATION OF IMMUNE EFFECTOR PROCESS
GO:0002700	regulation of production of molecular mediator of immune response	REGULATION_OF_PRODUCTION_OF_MOLECULAR_MEDIATOR_OF_IMMUNE_RESPONSE	REGULATION OF PRODUCTION OF MOLECULAR MEDIATOR OF IMMUNE RESPONSE
GO:0002701	negative regulation of production of molecular mediator of immune response	NEGATIVE_REGULATION_OF_PRODUCTION_OF_MOLECULAR_MEDIATOR_OF_IMMUNE_RESPONSE	NEGATIVE REGULATION OF PRODUCTION OF MOLECULAR MEDIATOR OF IMMUNE RESPONSE
GO:0002702	positive regulation of production of molecular mediator of immune response	POSITIVE_REGULATION_OF_PRODUCTION_OF_MOLECULAR_MEDIATOR_OF_IMMUNE_RESPONSE	POSITIVE REGULATION OF PRODUCTION OF MOLECULAR MEDIATOR OF IMMUNE RESPONSE
GO:0002703	regulation of leukocyte mediated immunity	REGULATION_OF_LEUKOCYTE_MEDIATED_IMMUNITY	REGULATION OF LEUKOCYTE MEDIATED IMMUNITY
GO:0002704	negative regulation of leukocyte mediated immunity	NEGATIVE_REGULATION_OF_LEUKOCYTE_MEDIATED_IMMUNITY	NEGATIVE REGULATION OF LEUKOCYTE MEDIATED IMMUNITY
GO:0002705	positive regulation of leukocyte mediated immunity	POSITIVE_REGULATION_OF_LEUKOCYTE_MEDIATED_IMMUNITY	POSITIVE REGULATION OF LEUKOCYTE MEDIATED IMMUNITY
GO:0002706	regulation of lymphocyte mediated immunity	REGULATION_OF_LYMPHOCYTE_MEDIATED_IMMUNITY	REGULATION OF LYMPHOCYTE MEDIATED IMMUNITY
GO:0002707	negative regulation of lymphocyte mediated immunity	NEGATIVE_REGULATION_OF_LYMPHOCYTE_MEDIATED_IMMUNITY	NEGATIVE REGULATION OF LYMPHOCYTE MEDIATED IMMUNITY
GO:0002708	positive regulation of lymphocyte mediated immunity	POSITIVE_REGULATION_OF_LYMPHOCYTE_MEDIATED_IMMUNITY	POSITIVE REGULATION OF LYMPHOCYTE MEDIATED IMMUNITY
GO:0002709	regulation of T cell mediated immunity	REGULATION_OF_T_CELL_MEDIATED_IMMUNITY	REGULATION OF T CELL MEDIATED IMMUNITY
GO:0002710	negative regulation of T cell mediated immunity	NEGATIVE_REGULATION_OF_T_CELL_MEDIATED_IMMUNITY	NEGATIVE REGULATION OF T CELL MEDIATED IMMUNITY
GO:0002711	positive regulation of T cell mediated immunity	POSITIVE_REGULATION_OF_T_CELL_MEDIATED_IMMUNITY	POSITIVE REGULATION OF T CELL MEDIATED IMMUNITY
GO:0002712	regulation of B cell mediated immunity	REGULATION_OF_B_CELL_MEDIATED_IMMUNITY	REGULATION OF B CELL MEDIATED IMMUNITY
GO:0002713	negative regulation of B cell mediated immunity	NEGATIVE_REGULATION_OF_B_CELL_MEDIATED_IMMUNITY	NEGATIVE REGULATION OF B CELL MEDIATED IMMUNITY
GO:0002714	positive regulation of B cell mediated immunity	POSITIVE_REGULATION_OF_B_CELL_MEDIATED_IMMUNITY	POSITIVE REGULATION OF B CELL MEDIATED IMMUNITY
GO:0002715	regulation of natural killer cell mediated immunity	REGULATION_OF_NATURAL_KILLER_CELL_MEDIATED_IMMUNITY	REGULATION OF NATURAL KILLER CELL MEDIATED IMMUNITY
GO:0002716	negative regulation of natural killer cell mediated immunity	NEGATIVE_REGULATION_OF_NATURAL_KILLER_CELL_MEDIATED_IMMUNITY	NEGATIVE REGULATION OF NATURAL KILLER CELL MEDIATED IMMUNITY
GO:0002717	positive regulation of natural killer cell mediated immunity	POSITIVE_REGULATION_OF_NATURAL_KILLER_CELL_MEDIATED_IMMUNITY	POSITIVE REGULATION OF NATURAL KILLER CELL MEDIATED IMMUNITY
GO:0002718	regulation of cytokine production involved in immune response	REGULATION_OF_CYTOKINE_PRODUCTION_INVOLVED_IN_IMMUNE_RESPONSE	REGULATION OF CYTOKINE PRODUCTION INVOLVED IN IMMUNE RESPONSE
GO:0002719	negative regulation of cytokine production involved in immune response	NEGATIVE_REGULATION_OF_CYTOKINE_PRODUCTION_INVOLVED_IN_IMMUNE_RESPONSE	NEGATIVE REGULATION OF CYTOKINE PRODUCTION INVOLVED IN IMMUNE RESPONSE
GO:0002720	positive regulation of cytokine production involved in immune response	POSITIVE_REGULATION_OF_CYTOKINE_PRODUCTION_INVOLVED_IN_IMMUNE_RESPONSE	POSITIVE REGULATION OF CYTOKINE PRODUCTION INVOLVED IN IMMUNE RESPONSE
GO:0002721	regulation of B cell cytokine production	REGULATION_OF_B_CELL_CYTOKINE_PRODUCTION	REGULATION OF B CELL CYTOKINE PRODUCTION
GO:0002722	negative regulation of B cell cytokine production	NEGATIVE_REGULATION_OF_B_CELL_CYTOKINE_PRODUCTION	NEGATIVE REGULATION OF B CELL CYTOKINE PRODUCTION
GO:0002723	positive regulation of B cell cytokine production	POSITIVE_REGULATION_OF_B_CELL_CYTOKINE_PRODUCTION	POSITIVE REGULATION OF B CELL CYTOKINE PRODUCTION
GO:0002724	regulation of T cell cytokine production	REGULATION_OF_T_CELL_CYTOKINE_PRODUCTION	REGULATION OF T CELL CYTOKINE PRODUCTION
GO:0002725	negative regulation of T cell cytokine production	NEGATIVE_REGULATION_OF_T_CELL_CYTOKINE_PRODUCTION	NEGATIVE REGULATION OF T CELL CYTOKINE PRODUCTION
GO:0002726	positive regulation of T cell cytokine production	POSITIVE_REGULATION_OF_T_CELL_CYTOKINE_PRODUCTION	POSITIVE REGULATION OF T CELL CYTOKINE PRODUCTION
GO:0002727	regulation of natural killer cell cytokine production	REGULATION_OF_NATURAL_KILLER_CELL_CYTOKINE_PRODUCTION	REGULATION OF NATURAL KILLER CELL CYTOKINE PRODUCTION
GO:0002728	negative regulation of natural killer cell cytokine production	NEGATIVE_REGULATION_OF_NATURAL_KILLER_CELL_CYTOKINE_PRODUCTION	NEGATIVE REGULATION OF NATURAL KILLER CELL CYTOKINE PRODUCTION
GO:0002729	positive regulation of natural killer cell cytokine production	POSITIVE_REGULATION_OF_NATURAL_KILLER_CELL_CYTOKINE_PRODUCTION	POSITIVE REGULATION OF NATURAL KILLER CELL CYTOKINE PRODUCTION
GO:0002730	regulation of dendritic cell cytokine production	REGULATION_OF_DENDRITIC_CELL_CYTOKINE_PRODUCTION	REGULATION OF DENDRITIC CELL CYTOKINE PRODUCTION
GO:0002731	negative regulation of dendritic cell cytokine production	NEGATIVE_REGULATION_OF_DENDRITIC_CELL_CYTOKINE_PRODUCTION	NEGATIVE REGULATION OF DENDRITIC CELL CYTOKINE PRODUCTION
GO:0002732	positive regulation of dendritic cell cytokine production	POSITIVE_REGULATION_OF_DENDRITIC_CELL_CYTOKINE_PRODUCTION	POSITIVE REGULATION OF DENDRITIC CELL CYTOKINE PRODUCTION
GO:0002733	regulation of myeloid dendritic cell cytokine production	REGULATION_OF_MYELOID_DENDRITIC_CELL_CYTOKINE_PRODUCTION	REGULATION OF MYELOID DENDRITIC CELL CYTOKINE PRODUCTION
GO:0002734	negative regulation of myeloid dendritic cell cytokine production	NEGATIVE_REGULATION_OF_MYELOID_DENDRITIC_CELL_CYTOKINE_PRODUCTION	NEGATIVE REGULATION OF MYELOID DENDRITIC CELL CYTOKINE PRODUCTION
GO:0002735	positive regulation of myeloid dendritic cell cytokine production	POSITIVE_REGULATION_OF_MYELOID_DENDRITIC_CELL_CYTOKINE_PRODUCTION	POSITIVE REGULATION OF MYELOID DENDRITIC CELL CYTOKINE PRODUCTION
GO:0002736	regulation of plasmacytoid dendritic cell cytokine production	REGULATION_OF_PLASMACYTOID_DENDRITIC_CELL_CYTOKINE_PRODUCTION	REGULATION OF PLASMACYTOID DENDRITIC CELL CYTOKINE PRODUCTION
GO:0002737	negative regulation of plasmacytoid dendritic cell cytokine production	NEGATIVE_REGULATION_OF_PLASMACYTOID_DENDRITIC_CELL_CYTOKINE_PRODUCTION	NEGATIVE REGULATION OF PLASMACYTOID DENDRITIC CELL CYTOKINE PRODUCTION
GO:0002738	positive regulation of plasmacytoid dendritic cell cytokine production	POSITIVE_REGULATION_OF_PLASMACYTOID_DENDRITIC_CELL_CYTOKINE_PRODUCTION	POSITIVE REGULATION OF PLASMACYTOID DENDRITIC CELL CYTOKINE PRODUCTION
GO:0002745	antigen processing and presentation initiated by receptor mediated uptake of antigen	ANTIGEN_PROCESSING_AND_PRESENTATION_INITIATED_BY_RECEPTOR_MEDIATED_UPTAKE_OF_ANTIGEN	ANTIGEN PROCESSING AND PRESENTATION INITIATED BY RECEPTOR MEDIATED UPTAKE OF ANTIGEN
GO:0002746	antigen processing and presentation following pinocytosis	ANTIGEN_PROCESSING_AND_PRESENTATION_FOLLOWING_PINOCYTOSIS	ANTIGEN PROCESSING AND PRESENTATION FOLLOWING PINOCYTOSIS
GO:0002747	antigen processing and presentation following phagocytosis	ANTIGEN_PROCESSING_AND_PRESENTATION_FOLLOWING_PHAGOCYTOSIS	ANTIGEN PROCESSING AND PRESENTATION FOLLOWING PHAGOCYTOSIS
GO:0002748	antigen processing and presentation initiated by pattern recognition receptor mediated uptake of antigen	ANTIGEN_PROCESSING_AND_PRESENTATION_INITIATED_BY_PATTERN_RECOGNITION_RECEPTOR_MEDIATED_UPTAKE_OF_ANTIGEN	ANTIGEN PROCESSING AND PRESENTATION INITIATED BY PATTERN RECOGNITION RECEPTOR MEDIATED UPTAKE OF ANTIGEN
GO:0002750	antigen processing and presentation following macropinocytosis	ANTIGEN_PROCESSING_AND_PRESENTATION_FOLLOWING_MACROPINOCYTOSIS	ANTIGEN PROCESSING AND PRESENTATION FOLLOWING MACROPINOCYTOSIS
GO:0002751	antigen processing and presentation following receptor mediated endocytosis	ANTIGEN_PROCESSING_AND_PRESENTATION_FOLLOWING_RECEPTOR_MEDIATED_ENDOCYTOSIS	ANTIGEN PROCESSING AND PRESENTATION FOLLOWING RECEPTOR MEDIATED ENDOCYTOSIS
GO:0002752	cell surface pattern recognition receptor signaling pathway	CELL_SURFACE_PATTERN_RECOGNITION_RECEPTOR_SIGNALING_PATHWAY	CELL SURFACE PATTERN RECOGNITION RECEPTOR SIGNALING PATHWAY
GO:0002753	cytoplasmic pattern recognition receptor signaling pathway	CYTOPLASMIC_PATTERN_RECOGNITION_RECEPTOR_SIGNALING_PATHWAY	CYTOPLASMIC PATTERN RECOGNITION RECEPTOR SIGNALING PATHWAY
GO:0002754	endosomal pattern recognition receptor signaling pathway	ENDOSOMAL_PATTERN_RECOGNITION_RECEPTOR_SIGNALING_PATHWAY	ENDOSOMAL PATTERN RECOGNITION RECEPTOR SIGNALING PATHWAY
GO:0002755	MyD88-dependent toll-like receptor signaling pathway	MYD88_DEPENDENT_TOLL_LIKE_RECEPTOR_SIGNALING_PATHWAY	MYD88-DEPENDENT TOLL-LIKE RECEPTOR SIGNALING PATHWAY
GO:0002756	MyD88-independent toll-like receptor signaling pathway	MYD88_INDEPENDENT_TOLL_LIKE_RECEPTOR_SIGNALING_PATHWAY	MYD88-INDEPENDENT TOLL-LIKE RECEPTOR SIGNALING PATHWAY
GO:0002757	immune response-activating signaling pathway	IMMUNE_RESPONSE_ACTIVATING_SIGNALING_PATHWAY	IMMUNE RESPONSE-ACTIVATING SIGNALING PATHWAY
GO:0002758	innate immune response-activating signaling pathway	INNATE_IMMUNE_RESPONSE_ACTIVATING_SIGNALING_PATHWAY	INNATE IMMUNE RESPONSE-ACTIVATING SIGNALING PATHWAY
GO:0002759	regulation of antimicrobial humoral response	REGULATION_OF_ANTIMICROBIAL_HUMORAL_RESPONSE	REGULATION OF ANTIMICROBIAL HUMORAL RESPONSE
GO:0002760	positive regulation of antimicrobial humoral response	POSITIVE_REGULATION_OF_ANTIMICROBIAL_HUMORAL_RESPONSE	POSITIVE REGULATION OF ANTIMICROBIAL HUMORAL RESPONSE
GO:0002761	regulation of myeloid leukocyte differentiation	REGULATION_OF_MYELOID_LEUKOCYTE_DIFFERENTIATION	REGULATION OF MYELOID LEUKOCYTE DIFFERENTIATION
GO:0002762	negative regulation of myeloid leukocyte differentiation	NEGATIVE_REGULATION_OF_MYELOID_LEUKOCYTE_DIFFERENTIATION	NEGATIVE REGULATION OF MYELOID LEUKOCYTE DIFFERENTIATION
GO:0002763	positive regulation of myeloid leukocyte differentiation	POSITIVE_REGULATION_OF_MYELOID_LEUKOCYTE_DIFFERENTIATION	POSITIVE REGULATION OF MYELOID LEUKOCYTE DIFFERENTIATION
GO:0002764	immune response-regulating signaling pathway	IMMUNE_RESPONSE_REGULATING_SIGNALING_PATHWAY	IMMUNE RESPONSE-REGULATING SIGNALING PATHWAY
GO:0002765	immune response-inhibiting signal transduction	IMMUNE_RESPONSE_INHIBITING_SIGNAL_TRANSDUCTION	IMMUNE RESPONSE-INHIBITING SIGNAL TRANSDUCTION
GO:0002766	innate immune response-inhibiting signal transduction	INNATE_IMMUNE_RESPONSE_INHIBITING_SIGNAL_TRANSDUCTION	INNATE IMMUNE RESPONSE-INHIBITING SIGNAL TRANSDUCTION
GO:0002767	immune response-inhibiting cell surface receptor signaling pathway	IMMUNE_RESPONSE_INHIBITING_CELL_SURFACE_RECEPTOR_SIGNALING_PATHWAY	IMMUNE RESPONSE-INHIBITING CELL SURFACE RECEPTOR SIGNALING PATHWAY
GO:0002768	immune response-regulating cell surface receptor signaling pathway	IMMUNE_RESPONSE_REGULATING_CELL_SURFACE_RECEPTOR_SIGNALING_PATHWAY	IMMUNE RESPONSE-REGULATING CELL SURFACE RECEPTOR SIGNALING PATHWAY
GO:0002769	natural killer cell inhibitory signaling pathway	NATURAL_KILLER_CELL_INHIBITORY_SIGNALING_PATHWAY	NATURAL KILLER CELL INHIBITORY SIGNALING PATHWAY
GO:0002770	T cell inhibitory signaling pathway	T_CELL_INHIBITORY_SIGNALING_PATHWAY	T CELL INHIBITORY SIGNALING PATHWAY
GO:0002771	inhibitory killer cell immunoglobulin-like receptor signaling pathway	INHIBITORY_KILLER_CELL_IMMUNOGLOBULIN_LIKE_RECEPTOR_SIGNALING_PATHWAY	INHIBITORY KILLER CELL IMMUNOGLOBULIN-LIKE RECEPTOR SIGNALING PATHWAY
GO:0002772	inhibitory C-type lectin receptor signaling pathway	INHIBITORY_C_TYPE_LECTIN_RECEPTOR_SIGNALING_PATHWAY	INHIBITORY C-TYPE LECTIN RECEPTOR SIGNALING PATHWAY
GO:0002773	B cell inhibitory signaling pathway	B_CELL_INHIBITORY_SIGNALING_PATHWAY	B CELL INHIBITORY SIGNALING PATHWAY
GO:0002774	Fc receptor mediated inhibitory signaling pathway	FC_RECEPTOR_MEDIATED_INHIBITORY_SIGNALING_PATHWAY	FC RECEPTOR MEDIATED INHIBITORY SIGNALING PATHWAY
GO:0002775	antimicrobial peptide production	ANTIMICROBIAL_PEPTIDE_PRODUCTION	ANTIMICROBIAL PEPTIDE PRODUCTION
GO:0002776	antimicrobial peptide secretion	ANTIMICROBIAL_PEPTIDE_SECRETION	ANTIMICROBIAL PEPTIDE SECRETION
GO:0002777	antimicrobial peptide biosynthetic process	ANTIMICROBIAL_PEPTIDE_BIOSYNTHETIC_PROCESS	ANTIMICROBIAL PEPTIDE BIOSYNTHETIC PROCESS
GO:0002778	antibacterial peptide production	ANTIBACTERIAL_PEPTIDE_PRODUCTION	ANTIBACTERIAL PEPTIDE PRODUCTION
GO:0002779	antibacterial peptide secretion	ANTIBACTERIAL_PEPTIDE_SECRETION	ANTIBACTERIAL PEPTIDE SECRETION
GO:0002780	antibacterial peptide biosynthetic process	ANTIBACTERIAL_PEPTIDE_BIOSYNTHETIC_PROCESS	ANTIBACTERIAL PEPTIDE BIOSYNTHETIC PROCESS
GO:0002781	antifungal peptide production	ANTIFUNGAL_PEPTIDE_PRODUCTION	ANTIFUNGAL PEPTIDE PRODUCTION
GO:0002782	antifungal peptide secretion	ANTIFUNGAL_PEPTIDE_SECRETION	ANTIFUNGAL PEPTIDE SECRETION
GO:0002783	antifungal peptide biosynthetic process	ANTIFUNGAL_PEPTIDE_BIOSYNTHETIC_PROCESS	ANTIFUNGAL PEPTIDE BIOSYNTHETIC PROCESS
GO:0002784	regulation of antimicrobial peptide production	REGULATION_OF_ANTIMICROBIAL_PEPTIDE_PRODUCTION	REGULATION OF ANTIMICROBIAL PEPTIDE PRODUCTION
GO:0002785	negative regulation of antimicrobial peptide production	NEGATIVE_REGULATION_OF_ANTIMICROBIAL_PEPTIDE_PRODUCTION	NEGATIVE REGULATION OF ANTIMICROBIAL PEPTIDE PRODUCTION
GO:0002786	regulation of antibacterial peptide production	REGULATION_OF_ANTIBACTERIAL_PEPTIDE_PRODUCTION	REGULATION OF ANTIBACTERIAL PEPTIDE PRODUCTION
GO:0002787	negative regulation of antibacterial peptide production	NEGATIVE_REGULATION_OF_ANTIBACTERIAL_PEPTIDE_PRODUCTION	NEGATIVE REGULATION OF ANTIBACTERIAL PEPTIDE PRODUCTION
GO:0002788	regulation of antifungal peptide production	REGULATION_OF_ANTIFUNGAL_PEPTIDE_PRODUCTION	REGULATION OF ANTIFUNGAL PEPTIDE PRODUCTION
GO:0002789	negative regulation of antifungal peptide production	NEGATIVE_REGULATION_OF_ANTIFUNGAL_PEPTIDE_PRODUCTION	NEGATIVE REGULATION OF ANTIFUNGAL PEPTIDE PRODUCTION
GO:0002790	peptide secretion	PEPTIDE_SECRETION	PEPTIDE SECRETION
GO:0002791	regulation of peptide secretion	REGULATION_OF_PEPTIDE_SECRETION	REGULATION OF PEPTIDE SECRETION
GO:0002792	negative regulation of peptide secretion	NEGATIVE_REGULATION_OF_PEPTIDE_SECRETION	NEGATIVE REGULATION OF PEPTIDE SECRETION
GO:0002793	positive regulation of peptide secretion	POSITIVE_REGULATION_OF_PEPTIDE_SECRETION	POSITIVE REGULATION OF PEPTIDE SECRETION
GO:0002794	regulation of antimicrobial peptide secretion	REGULATION_OF_ANTIMICROBIAL_PEPTIDE_SECRETION	REGULATION OF ANTIMICROBIAL PEPTIDE SECRETION
GO:0002795	negative regulation of antimicrobial peptide secretion	NEGATIVE_REGULATION_OF_ANTIMICROBIAL_PEPTIDE_SECRETION	NEGATIVE REGULATION OF ANTIMICROBIAL PEPTIDE SECRETION
GO:0002796	positive regulation of antimicrobial peptide secretion	POSITIVE_REGULATION_OF_ANTIMICROBIAL_PEPTIDE_SECRETION	POSITIVE REGULATION OF ANTIMICROBIAL PEPTIDE SECRETION
GO:0002797	regulation of antibacterial peptide secretion	REGULATION_OF_ANTIBACTERIAL_PEPTIDE_SECRETION	REGULATION OF ANTIBACTERIAL PEPTIDE SECRETION
GO:0002798	negative regulation of antibacterial peptide secretion	NEGATIVE_REGULATION_OF_ANTIBACTERIAL_PEPTIDE_SECRETION	NEGATIVE REGULATION OF ANTIBACTERIAL PEPTIDE SECRETION
GO:0002799	positive regulation of antibacterial peptide secretion	POSITIVE_REGULATION_OF_ANTIBACTERIAL_PEPTIDE_SECRETION	POSITIVE REGULATION OF ANTIBACTERIAL PEPTIDE SECRETION
GO:0002800	regulation of antifungal peptide secretion	REGULATION_OF_ANTIFUNGAL_PEPTIDE_SECRETION	REGULATION OF ANTIFUNGAL PEPTIDE SECRETION
GO:0002801	negative regulation of antifungal peptide secretion	NEGATIVE_REGULATION_OF_ANTIFUNGAL_PEPTIDE_SECRETION	NEGATIVE REGULATION OF ANTIFUNGAL PEPTIDE SECRETION
GO:0002802	positive regulation of antifungal peptide secretion	POSITIVE_REGULATION_OF_ANTIFUNGAL_PEPTIDE_SECRETION	POSITIVE REGULATION OF ANTIFUNGAL PEPTIDE SECRETION
GO:0002803	positive regulation of antibacterial peptide production	POSITIVE_REGULATION_OF_ANTIBACTERIAL_PEPTIDE_PRODUCTION	POSITIVE REGULATION OF ANTIBACTERIAL PEPTIDE PRODUCTION
GO:0002804	positive regulation of antifungal peptide production	POSITIVE_REGULATION_OF_ANTIFUNGAL_PEPTIDE_PRODUCTION	POSITIVE REGULATION OF ANTIFUNGAL PEPTIDE PRODUCTION
GO:0002805	regulation of antimicrobial peptide biosynthetic process	REGULATION_OF_ANTIMICROBIAL_PEPTIDE_BIOSYNTHETIC_PROCESS	REGULATION OF ANTIMICROBIAL PEPTIDE BIOSYNTHETIC PROCESS
GO:0002806	negative regulation of antimicrobial peptide biosynthetic process	NEGATIVE_REGULATION_OF_ANTIMICROBIAL_PEPTIDE_BIOSYNTHETIC_PROCESS	NEGATIVE REGULATION OF ANTIMICROBIAL PEPTIDE BIOSYNTHETIC PROCESS
GO:0002807	positive regulation of antimicrobial peptide biosynthetic process	POSITIVE_REGULATION_OF_ANTIMICROBIAL_PEPTIDE_BIOSYNTHETIC_PROCESS	POSITIVE REGULATION OF ANTIMICROBIAL PEPTIDE BIOSYNTHETIC PROCESS
GO:0002808	regulation of antibacterial peptide biosynthetic process	REGULATION_OF_ANTIBACTERIAL_PEPTIDE_BIOSYNTHETIC_PROCESS	REGULATION OF ANTIBACTERIAL PEPTIDE BIOSYNTHETIC PROCESS
GO:0002809	negative regulation of antibacterial peptide biosynthetic process	NEGATIVE_REGULATION_OF_ANTIBACTERIAL_PEPTIDE_BIOSYNTHETIC_PROCESS	NEGATIVE REGULATION OF ANTIBACTERIAL PEPTIDE BIOSYNTHETIC PROCESS
GO:0002810	regulation of antifungal peptide biosynthetic process	REGULATION_OF_ANTIFUNGAL_PEPTIDE_BIOSYNTHETIC_PROCESS	REGULATION OF ANTIFUNGAL PEPTIDE BIOSYNTHETIC PROCESS
GO:0002811	negative regulation of antifungal peptide biosynthetic process	NEGATIVE_REGULATION_OF_ANTIFUNGAL_PEPTIDE_BIOSYNTHETIC_PROCESS	NEGATIVE REGULATION OF ANTIFUNGAL PEPTIDE BIOSYNTHETIC PROCESS
GO:0002812	biosynthetic process of antibacterial peptides active against Gram-negative bacteria	BIOSYNTHETIC_PROCESS_OF_ANTIBACTERIAL_PEPTIDES_ACTIVE_AGAINST_GRAM_NEGATIVE_BACTERIA	BIOSYNTHETIC PROCESS OF ANTIBACTERIAL PEPTIDES ACTIVE AGAINST GRAM-NEGATIVE BACTERIA
GO:0002813	regulation of biosynthetic process of antibacterial peptides active against Gram-negative bacteria	REGULATION_OF_BIOSYNTHETIC_PROCESS_OF_ANTIBACTERIAL_PEPTIDES_ACTIVE_AGAINST_GRAM_NEGATIVE_BACTERIA	REGULATION OF BIOSYNTHETIC PROCESS OF ANTIBACTERIAL PEPTIDES ACTIVE AGAINST GRAM-NEGATIVE BACTERIA
GO:0002814	negative regulation of biosynthetic process of antibacterial peptides active against Gram-negative bacteria	NEGATIVE_REGULATION_OF_BIOSYNTHETIC_PROCESS_OF_ANTIBACTERIAL_PEPTIDES_ACTIVE_AGAINST_GRAM_NEGATIVE_BACTERIA	NEGATIVE REGULATION OF BIOSYNTHETIC PROCESS OF ANTIBACTERIAL PEPTIDES ACTIVE AGAINST GRAM-NEGATIVE BACTERIA
GO:0002815	biosynthetic process of antibacterial peptides active against Gram-positive bacteria	BIOSYNTHETIC_PROCESS_OF_ANTIBACTERIAL_PEPTIDES_ACTIVE_AGAINST_GRAM_POSITIVE_BACTERIA	BIOSYNTHETIC PROCESS OF ANTIBACTERIAL PEPTIDES ACTIVE AGAINST GRAM-POSITIVE BACTERIA
GO:0002816	regulation of biosynthetic process of antibacterial peptides active against Gram-positive bacteria	REGULATION_OF_BIOSYNTHETIC_PROCESS_OF_ANTIBACTERIAL_PEPTIDES_ACTIVE_AGAINST_GRAM_POSITIVE_BACTERIA	REGULATION OF BIOSYNTHETIC PROCESS OF ANTIBACTERIAL PEPTIDES ACTIVE AGAINST GRAM-POSITIVE BACTERIA
GO:0002817	negative regulation of biosynthetic process of antibacterial peptides active against Gram-positive bacteria	NEGATIVE_REGULATION_OF_BIOSYNTHETIC_PROCESS_OF_ANTIBACTERIAL_PEPTIDES_ACTIVE_AGAINST_GRAM_POSITIVE_BACTERIA	NEGATIVE REGULATION OF BIOSYNTHETIC PROCESS OF ANTIBACTERIAL PEPTIDES ACTIVE AGAINST GRAM-POSITIVE BACTERIA
GO:0002819	regulation of adaptive immune response	REGULATION_OF_ADAPTIVE_IMMUNE_RESPONSE	REGULATION OF ADAPTIVE IMMUNE RESPONSE
GO:0002820	negative regulation of adaptive immune response	NEGATIVE_REGULATION_OF_ADAPTIVE_IMMUNE_RESPONSE	NEGATIVE REGULATION OF ADAPTIVE IMMUNE RESPONSE
GO:0002821	positive regulation of adaptive immune response	POSITIVE_REGULATION_OF_ADAPTIVE_IMMUNE_RESPONSE	POSITIVE REGULATION OF ADAPTIVE IMMUNE RESPONSE
GO:0002822	regulation of adaptive immune response based on somatic recombination of immune receptors built from immunoglobulin superfamily domains	REGULATION_OF_ADAPTIVE_IMMUNE_RESPONSE_BASED_ON_SOMATIC_RECOMBINATION_OF_IMMUNE_RECEPTORS_BUILT_FROM_IMMUNOGLOBULIN_SUPERFAMILY_DOMAINS	REGULATION OF ADAPTIVE IMMUNE RESPONSE BASED ON SOMATIC RECOMBINATION OF IMMUNE RECEPTORS BUILT FROM IMMUNOGLOBULIN SUPERFAMILY DOMAINS
GO:0002823	negative regulation of adaptive immune response based on somatic recombination of immune receptors built from immunoglobulin superfamily domains	NEGATIVE_REGULATION_OF_ADAPTIVE_IMMUNE_RESPONSE_BASED_ON_SOMATIC_RECOMBINATION_OF_IMMUNE_RECEPTORS_BUILT_FROM_IMMUNOGLOBULIN_SUPERFAMILY_DOMAINS	NEGATIVE REGULATION OF ADAPTIVE IMMUNE RESPONSE BASED ON SOMATIC RECOMBINATION OF IMMUNE RECEPTORS BUILT FROM IMMUNOGLOBULIN SUPERFAMILY DOMAINS
GO:0002824	positive regulation of adaptive immune response based on somatic recombination of immune receptors built from immunoglobulin superfamily domains	POSITIVE_REGULATION_OF_ADAPTIVE_IMMUNE_RESPONSE_BASED_ON_SOMATIC_RECOMBINATION_OF_IMMUNE_RECEPTORS_BUILT_FROM_IMMUNOGLOBULIN_SUPERFAMILY_DOMAINS	POSITIVE REGULATION OF ADAPTIVE IMMUNE RESPONSE BASED ON SOMATIC RECOMBINATION OF IMMUNE RECEPTORS BUILT FROM IMMUNOGLOBULIN SUPERFAMILY DOMAINS
GO:0002825	regulation of T-helper 1 type immune response	REGULATION_OF_T_HELPER_1_TYPE_IMMUNE_RESPONSE	REGULATION OF T-HELPER 1 TYPE IMMUNE RESPONSE
GO:0002826	negative regulation of T-helper 1 type immune response	NEGATIVE_REGULATION_OF_T_HELPER_1_TYPE_IMMUNE_RESPONSE	NEGATIVE REGULATION OF T-HELPER 1 TYPE IMMUNE RESPONSE
GO:0002827	positive regulation of T-helper 1 type immune response	POSITIVE_REGULATION_OF_T_HELPER_1_TYPE_IMMUNE_RESPONSE	POSITIVE REGULATION OF T-HELPER 1 TYPE IMMUNE RESPONSE
GO:0002828	regulation of type 2 immune response	REGULATION_OF_TYPE_2_IMMUNE_RESPONSE	REGULATION OF TYPE 2 IMMUNE RESPONSE
GO:0002829	negative regulation of type 2 immune response	NEGATIVE_REGULATION_OF_TYPE_2_IMMUNE_RESPONSE	NEGATIVE REGULATION OF TYPE 2 IMMUNE RESPONSE
GO:0002830	positive regulation of type 2 immune response	POSITIVE_REGULATION_OF_TYPE_2_IMMUNE_RESPONSE	POSITIVE REGULATION OF TYPE 2 IMMUNE RESPONSE
GO:0002831	regulation of response to biotic stimulus	REGULATION_OF_RESPONSE_TO_BIOTIC_STIMULUS	REGULATION OF RESPONSE TO BIOTIC STIMULUS
GO:0002832	negative regulation of response to biotic stimulus	NEGATIVE_REGULATION_OF_RESPONSE_TO_BIOTIC_STIMULUS	NEGATIVE REGULATION OF RESPONSE TO BIOTIC STIMULUS
GO:0002833	positive regulation of response to biotic stimulus	POSITIVE_REGULATION_OF_RESPONSE_TO_BIOTIC_STIMULUS	POSITIVE REGULATION OF RESPONSE TO BIOTIC STIMULUS
GO:0002834	regulation of response to tumor cell	REGULATION_OF_RESPONSE_TO_TUMOR_CELL	REGULATION OF RESPONSE TO TUMOR CELL
GO:0002835	negative regulation of response to tumor cell	NEGATIVE_REGULATION_OF_RESPONSE_TO_TUMOR_CELL	NEGATIVE REGULATION OF RESPONSE TO TUMOR CELL
GO:0002836	positive regulation of response to tumor cell	POSITIVE_REGULATION_OF_RESPONSE_TO_TUMOR_CELL	POSITIVE REGULATION OF RESPONSE TO TUMOR CELL
GO:0002837	regulation of immune response to tumor cell	REGULATION_OF_IMMUNE_RESPONSE_TO_TUMOR_CELL	REGULATION OF IMMUNE RESPONSE TO TUMOR CELL
GO:0002838	negative regulation of immune response to tumor cell	NEGATIVE_REGULATION_OF_IMMUNE_RESPONSE_TO_TUMOR_CELL	NEGATIVE REGULATION OF IMMUNE RESPONSE TO TUMOR CELL
GO:0002839	positive regulation of immune response to tumor cell	POSITIVE_REGULATION_OF_IMMUNE_RESPONSE_TO_TUMOR_CELL	POSITIVE REGULATION OF IMMUNE RESPONSE TO TUMOR CELL
GO:0002840	regulation of T cell mediated immune response to tumor cell	REGULATION_OF_T_CELL_MEDIATED_IMMUNE_RESPONSE_TO_TUMOR_CELL	REGULATION OF T CELL MEDIATED IMMUNE RESPONSE TO TUMOR CELL
GO:0002841	negative regulation of T cell mediated immune response to tumor cell	NEGATIVE_REGULATION_OF_T_CELL_MEDIATED_IMMUNE_RESPONSE_TO_TUMOR_CELL	NEGATIVE REGULATION OF T CELL MEDIATED IMMUNE RESPONSE TO TUMOR CELL
GO:0002842	positive regulation of T cell mediated immune response to tumor cell	POSITIVE_REGULATION_OF_T_CELL_MEDIATED_IMMUNE_RESPONSE_TO_TUMOR_CELL	POSITIVE REGULATION OF T CELL MEDIATED IMMUNE RESPONSE TO TUMOR CELL
GO:0002843	regulation of tolerance induction to tumor cell	REGULATION_OF_TOLERANCE_INDUCTION_TO_TUMOR_CELL	REGULATION OF TOLERANCE INDUCTION TO TUMOR CELL
GO:0002844	negative regulation of tolerance induction to tumor cell	NEGATIVE_REGULATION_OF_TOLERANCE_INDUCTION_TO_TUMOR_CELL	NEGATIVE REGULATION OF TOLERANCE INDUCTION TO TUMOR CELL
GO:0002845	positive regulation of tolerance induction to tumor cell	POSITIVE_REGULATION_OF_TOLERANCE_INDUCTION_TO_TUMOR_CELL	POSITIVE REGULATION OF TOLERANCE INDUCTION TO TUMOR CELL
GO:0002846	regulation of T cell tolerance induction to tumor cell	REGULATION_OF_T_CELL_TOLERANCE_INDUCTION_TO_TUMOR_CELL	REGULATION OF T CELL TOLERANCE INDUCTION TO TUMOR CELL
GO:0002847	negative regulation of T cell tolerance induction to tumor cell	NEGATIVE_REGULATION_OF_T_CELL_TOLERANCE_INDUCTION_TO_TUMOR_CELL	NEGATIVE REGULATION OF T CELL TOLERANCE INDUCTION TO TUMOR CELL
GO:0002848	positive regulation of T cell tolerance induction to tumor cell	POSITIVE_REGULATION_OF_T_CELL_TOLERANCE_INDUCTION_TO_TUMOR_CELL	POSITIVE REGULATION OF T CELL TOLERANCE INDUCTION TO TUMOR CELL
GO:0002849	regulation of peripheral T cell tolerance induction	REGULATION_OF_PERIPHERAL_T_CELL_TOLERANCE_INDUCTION	REGULATION OF PERIPHERAL T CELL TOLERANCE INDUCTION
GO:0002850	negative regulation of peripheral T cell tolerance induction	NEGATIVE_REGULATION_OF_PERIPHERAL_T_CELL_TOLERANCE_INDUCTION	NEGATIVE REGULATION OF PERIPHERAL T CELL TOLERANCE INDUCTION
GO:0002851	positive regulation of peripheral T cell tolerance induction	POSITIVE_REGULATION_OF_PERIPHERAL_T_CELL_TOLERANCE_INDUCTION	POSITIVE REGULATION OF PERIPHERAL T CELL TOLERANCE INDUCTION
GO:0002852	regulation of T cell mediated cytotoxicity directed against tumor cell target	REGULATION_OF_T_CELL_MEDIATED_CYTOTOXICITY_DIRECTED_AGAINST_TUMOR_CELL_TARGET	REGULATION OF T CELL MEDIATED CYTOTOXICITY DIRECTED AGAINST TUMOR CELL TARGET
GO:0002853	negative regulation of T cell mediated cytotoxicity directed against tumor cell target	NEGATIVE_REGULATION_OF_T_CELL_MEDIATED_CYTOTOXICITY_DIRECTED_AGAINST_TUMOR_CELL_TARGET	NEGATIVE REGULATION OF T CELL MEDIATED CYTOTOXICITY DIRECTED AGAINST TUMOR CELL TARGET
GO:0002854	positive regulation of T cell mediated cytotoxicity directed against tumor cell target	POSITIVE_REGULATION_OF_T_CELL_MEDIATED_CYTOTOXICITY_DIRECTED_AGAINST_TUMOR_CELL_TARGET	POSITIVE REGULATION OF T CELL MEDIATED CYTOTOXICITY DIRECTED AGAINST TUMOR CELL TARGET
GO:0002855	regulation of natural killer cell mediated immune response to tumor cell	REGULATION_OF_NATURAL_KILLER_CELL_MEDIATED_IMMUNE_RESPONSE_TO_TUMOR_CELL	REGULATION OF NATURAL KILLER CELL MEDIATED IMMUNE RESPONSE TO TUMOR CELL
GO:0002856	negative regulation of natural killer cell mediated immune response to tumor cell	NEGATIVE_REGULATION_OF_NATURAL_KILLER_CELL_MEDIATED_IMMUNE_RESPONSE_TO_TUMOR_CELL	NEGATIVE REGULATION OF NATURAL KILLER CELL MEDIATED IMMUNE RESPONSE TO TUMOR CELL
GO:0002857	positive regulation of natural killer cell mediated immune response to tumor cell	POSITIVE_REGULATION_OF_NATURAL_KILLER_CELL_MEDIATED_IMMUNE_RESPONSE_TO_TUMOR_CELL	POSITIVE REGULATION OF NATURAL KILLER CELL MEDIATED IMMUNE RESPONSE TO TUMOR CELL
GO:0002858	regulation of natural killer cell mediated cytotoxicity directed against tumor cell target	REGULATION_OF_NATURAL_KILLER_CELL_MEDIATED_CYTOTOXICITY_DIRECTED_AGAINST_TUMOR_CELL_TARGET	REGULATION OF NATURAL KILLER CELL MEDIATED CYTOTOXICITY DIRECTED AGAINST TUMOR CELL TARGET
GO:0002859	negative regulation of natural killer cell mediated cytotoxicity directed against tumor cell target	NEGATIVE_REGULATION_OF_NATURAL_KILLER_CELL_MEDIATED_CYTOTOXICITY_DIRECTED_AGAINST_TUMOR_CELL_TARGET	NEGATIVE REGULATION OF NATURAL KILLER CELL MEDIATED CYTOTOXICITY DIRECTED AGAINST TUMOR CELL TARGET
GO:0002860	positive regulation of natural killer cell mediated cytotoxicity directed against tumor cell target	POSITIVE_REGULATION_OF_NATURAL_KILLER_CELL_MEDIATED_CYTOTOXICITY_DIRECTED_AGAINST_TUMOR_CELL_TARGET	POSITIVE REGULATION OF NATURAL KILLER CELL MEDIATED CYTOTOXICITY DIRECTED AGAINST TUMOR CELL TARGET
GO:0002861	regulation of inflammatory response to antigenic stimulus	REGULATION_OF_INFLAMMATORY_RESPONSE_TO_ANTIGENIC_STIMULUS	REGULATION OF INFLAMMATORY RESPONSE TO ANTIGENIC STIMULUS
GO:0002862	negative regulation of inflammatory response to antigenic stimulus	NEGATIVE_REGULATION_OF_INFLAMMATORY_RESPONSE_TO_ANTIGENIC_STIMULUS	NEGATIVE REGULATION OF INFLAMMATORY RESPONSE TO ANTIGENIC STIMULUS
GO:0002863	positive regulation of inflammatory response to antigenic stimulus	POSITIVE_REGULATION_OF_INFLAMMATORY_RESPONSE_TO_ANTIGENIC_STIMULUS	POSITIVE REGULATION OF INFLAMMATORY RESPONSE TO ANTIGENIC STIMULUS
GO:0002864	regulation of acute inflammatory response to antigenic stimulus	REGULATION_OF_ACUTE_INFLAMMATORY_RESPONSE_TO_ANTIGENIC_STIMULUS	REGULATION OF ACUTE INFLAMMATORY RESPONSE TO ANTIGENIC STIMULUS
GO:0002865	negative regulation of acute inflammatory response to antigenic stimulus	NEGATIVE_REGULATION_OF_ACUTE_INFLAMMATORY_RESPONSE_TO_ANTIGENIC_STIMULUS	NEGATIVE REGULATION OF ACUTE INFLAMMATORY RESPONSE TO ANTIGENIC STIMULUS
GO:0002866	positive regulation of acute inflammatory response to antigenic stimulus	POSITIVE_REGULATION_OF_ACUTE_INFLAMMATORY_RESPONSE_TO_ANTIGENIC_STIMULUS	POSITIVE REGULATION OF ACUTE INFLAMMATORY RESPONSE TO ANTIGENIC STIMULUS
GO:0002867	regulation of B cell deletion	REGULATION_OF_B_CELL_DELETION	REGULATION OF B CELL DELETION
GO:0002868	negative regulation of B cell deletion	NEGATIVE_REGULATION_OF_B_CELL_DELETION	NEGATIVE REGULATION OF B CELL DELETION
GO:0002869	positive regulation of B cell deletion	POSITIVE_REGULATION_OF_B_CELL_DELETION	POSITIVE REGULATION OF B CELL DELETION
GO:0002870	T cell anergy	T_CELL_ANERGY	T CELL ANERGY
GO:0002871	regulation of natural killer cell tolerance induction	REGULATION_OF_NATURAL_KILLER_CELL_TOLERANCE_INDUCTION	REGULATION OF NATURAL KILLER CELL TOLERANCE INDUCTION
GO:0002872	negative regulation of natural killer cell tolerance induction	NEGATIVE_REGULATION_OF_NATURAL_KILLER_CELL_TOLERANCE_INDUCTION	NEGATIVE REGULATION OF NATURAL KILLER CELL TOLERANCE INDUCTION
GO:0002873	positive regulation of natural killer cell tolerance induction	POSITIVE_REGULATION_OF_NATURAL_KILLER_CELL_TOLERANCE_INDUCTION	POSITIVE REGULATION OF NATURAL KILLER CELL TOLERANCE INDUCTION
GO:0002874	regulation of chronic inflammatory response to antigenic stimulus	REGULATION_OF_CHRONIC_INFLAMMATORY_RESPONSE_TO_ANTIGENIC_STIMULUS	REGULATION OF CHRONIC INFLAMMATORY RESPONSE TO ANTIGENIC STIMULUS
GO:0002875	negative regulation of chronic inflammatory response to antigenic stimulus	NEGATIVE_REGULATION_OF_CHRONIC_INFLAMMATORY_RESPONSE_TO_ANTIGENIC_STIMULUS	NEGATIVE REGULATION OF CHRONIC INFLAMMATORY RESPONSE TO ANTIGENIC STIMULUS
GO:0002876	positive regulation of chronic inflammatory response to antigenic stimulus	POSITIVE_REGULATION_OF_CHRONIC_INFLAMMATORY_RESPONSE_TO_ANTIGENIC_STIMULUS	POSITIVE REGULATION OF CHRONIC INFLAMMATORY RESPONSE TO ANTIGENIC STIMULUS
GO:0002877	regulation of acute inflammatory response to non-antigenic stimulus	REGULATION_OF_ACUTE_INFLAMMATORY_RESPONSE_TO_NON_ANTIGENIC_STIMULUS	REGULATION OF ACUTE INFLAMMATORY RESPONSE TO NON-ANTIGENIC STIMULUS
GO:0002878	negative regulation of acute inflammatory response to non-antigenic stimulus	NEGATIVE_REGULATION_OF_ACUTE_INFLAMMATORY_RESPONSE_TO_NON_ANTIGENIC_STIMULUS	NEGATIVE REGULATION OF ACUTE INFLAMMATORY RESPONSE TO NON-ANTIGENIC STIMULUS
GO:0002879	positive regulation of acute inflammatory response to non-antigenic stimulus	POSITIVE_REGULATION_OF_ACUTE_INFLAMMATORY_RESPONSE_TO_NON_ANTIGENIC_STIMULUS	POSITIVE REGULATION OF ACUTE INFLAMMATORY RESPONSE TO NON-ANTIGENIC STIMULUS
GO:0002880	regulation of chronic inflammatory response to non-antigenic stimulus	REGULATION_OF_CHRONIC_INFLAMMATORY_RESPONSE_TO_NON_ANTIGENIC_STIMULUS	REGULATION OF CHRONIC INFLAMMATORY RESPONSE TO NON-ANTIGENIC STIMULUS
GO:0002881	negative regulation of chronic inflammatory response to non-antigenic stimulus	NEGATIVE_REGULATION_OF_CHRONIC_INFLAMMATORY_RESPONSE_TO_NON_ANTIGENIC_STIMULUS	NEGATIVE REGULATION OF CHRONIC INFLAMMATORY RESPONSE TO NON-ANTIGENIC STIMULUS
GO:0002882	positive regulation of chronic inflammatory response to non-antigenic stimulus	POSITIVE_REGULATION_OF_CHRONIC_INFLAMMATORY_RESPONSE_TO_NON_ANTIGENIC_STIMULUS	POSITIVE REGULATION OF CHRONIC INFLAMMATORY RESPONSE TO NON-ANTIGENIC STIMULUS
GO:0002883	regulation of hypersensitivity	REGULATION_OF_HYPERSENSITIVITY	REGULATION OF HYPERSENSITIVITY
GO:0002884	negative regulation of hypersensitivity	NEGATIVE_REGULATION_OF_HYPERSENSITIVITY	NEGATIVE REGULATION OF HYPERSENSITIVITY
GO:0002885	positive regulation of hypersensitivity	POSITIVE_REGULATION_OF_HYPERSENSITIVITY	POSITIVE REGULATION OF HYPERSENSITIVITY
GO:0002886	regulation of myeloid leukocyte mediated immunity	REGULATION_OF_MYELOID_LEUKOCYTE_MEDIATED_IMMUNITY	REGULATION OF MYELOID LEUKOCYTE MEDIATED IMMUNITY
GO:0002887	negative regulation of myeloid leukocyte mediated immunity	NEGATIVE_REGULATION_OF_MYELOID_LEUKOCYTE_MEDIATED_IMMUNITY	NEGATIVE REGULATION OF MYELOID LEUKOCYTE MEDIATED IMMUNITY
GO:0002888	positive regulation of myeloid leukocyte mediated immunity	POSITIVE_REGULATION_OF_MYELOID_LEUKOCYTE_MEDIATED_IMMUNITY	POSITIVE REGULATION OF MYELOID LEUKOCYTE MEDIATED IMMUNITY
GO:0002889	regulation of immunoglobulin mediated immune response	REGULATION_OF_IMMUNOGLOBULIN_MEDIATED_IMMUNE_RESPONSE	REGULATION OF IMMUNOGLOBULIN MEDIATED IMMUNE RESPONSE
GO:0002890	negative regulation of immunoglobulin mediated immune response	NEGATIVE_REGULATION_OF_IMMUNOGLOBULIN_MEDIATED_IMMUNE_RESPONSE	NEGATIVE REGULATION OF IMMUNOGLOBULIN MEDIATED IMMUNE RESPONSE
GO:0002891	positive regulation of immunoglobulin mediated immune response	POSITIVE_REGULATION_OF_IMMUNOGLOBULIN_MEDIATED_IMMUNE_RESPONSE	POSITIVE REGULATION OF IMMUNOGLOBULIN MEDIATED IMMUNE RESPONSE
GO:0002892	regulation of type II hypersensitivity	REGULATION_OF_TYPE_II_HYPERSENSITIVITY	REGULATION OF TYPE II HYPERSENSITIVITY
GO:0002893	negative regulation of type II hypersensitivity	NEGATIVE_REGULATION_OF_TYPE_II_HYPERSENSITIVITY	NEGATIVE REGULATION OF TYPE II HYPERSENSITIVITY
GO:0002894	positive regulation of type II hypersensitivity	POSITIVE_REGULATION_OF_TYPE_II_HYPERSENSITIVITY	POSITIVE REGULATION OF TYPE II HYPERSENSITIVITY
GO:0002895	regulation of central B cell tolerance induction	REGULATION_OF_CENTRAL_B_CELL_TOLERANCE_INDUCTION	REGULATION OF CENTRAL B CELL TOLERANCE INDUCTION
GO:0002896	negative regulation of central B cell tolerance induction	NEGATIVE_REGULATION_OF_CENTRAL_B_CELL_TOLERANCE_INDUCTION	NEGATIVE REGULATION OF CENTRAL B CELL TOLERANCE INDUCTION
GO:0002897	positive regulation of central B cell tolerance induction	POSITIVE_REGULATION_OF_CENTRAL_B_CELL_TOLERANCE_INDUCTION	POSITIVE REGULATION OF CENTRAL B CELL TOLERANCE INDUCTION
GO:0002898	regulation of central B cell deletion	REGULATION_OF_CENTRAL_B_CELL_DELETION	REGULATION OF CENTRAL B CELL DELETION
GO:0002899	negative regulation of central B cell deletion	NEGATIVE_REGULATION_OF_CENTRAL_B_CELL_DELETION	NEGATIVE REGULATION OF CENTRAL B CELL DELETION
GO:0002900	positive regulation of central B cell deletion	POSITIVE_REGULATION_OF_CENTRAL_B_CELL_DELETION	POSITIVE REGULATION OF CENTRAL B CELL DELETION
GO:0002901	mature B cell apoptotic process	MATURE_B_CELL_APOPTOTIC_PROCESS	MATURE B CELL APOPTOTIC PROCESS
GO:0002902	regulation of B cell apoptotic process	REGULATION_OF_B_CELL_APOPTOTIC_PROCESS	REGULATION OF B CELL APOPTOTIC PROCESS
GO:0002903	negative regulation of B cell apoptotic process	NEGATIVE_REGULATION_OF_B_CELL_APOPTOTIC_PROCESS	NEGATIVE REGULATION OF B CELL APOPTOTIC PROCESS
GO:0002904	positive regulation of B cell apoptotic process	POSITIVE_REGULATION_OF_B_CELL_APOPTOTIC_PROCESS	POSITIVE REGULATION OF B CELL APOPTOTIC PROCESS
GO:0002905	regulation of mature B cell apoptotic process	REGULATION_OF_MATURE_B_CELL_APOPTOTIC_PROCESS	REGULATION OF MATURE B CELL APOPTOTIC PROCESS
GO:0002906	negative regulation of mature B cell apoptotic process	NEGATIVE_REGULATION_OF_MATURE_B_CELL_APOPTOTIC_PROCESS	NEGATIVE REGULATION OF MATURE B CELL APOPTOTIC PROCESS
GO:0002907	positive regulation of mature B cell apoptotic process	POSITIVE_REGULATION_OF_MATURE_B_CELL_APOPTOTIC_PROCESS	POSITIVE REGULATION OF MATURE B CELL APOPTOTIC PROCESS
GO:0002908	regulation of peripheral B cell deletion	REGULATION_OF_PERIPHERAL_B_CELL_DELETION	REGULATION OF PERIPHERAL B CELL DELETION
GO:0002909	negative regulation of peripheral B cell deletion	NEGATIVE_REGULATION_OF_PERIPHERAL_B_CELL_DELETION	NEGATIVE REGULATION OF PERIPHERAL B CELL DELETION
GO:0002910	positive regulation of peripheral B cell deletion	POSITIVE_REGULATION_OF_PERIPHERAL_B_CELL_DELETION	POSITIVE REGULATION OF PERIPHERAL B CELL DELETION
GO:0002911	regulation of lymphocyte anergy	REGULATION_OF_LYMPHOCYTE_ANERGY	REGULATION OF LYMPHOCYTE ANERGY
GO:0002912	negative regulation of lymphocyte anergy	NEGATIVE_REGULATION_OF_LYMPHOCYTE_ANERGY	NEGATIVE REGULATION OF LYMPHOCYTE ANERGY
GO:0002913	positive regulation of lymphocyte anergy	POSITIVE_REGULATION_OF_LYMPHOCYTE_ANERGY	POSITIVE REGULATION OF LYMPHOCYTE ANERGY
GO:0002914	regulation of central B cell anergy	REGULATION_OF_CENTRAL_B_CELL_ANERGY	REGULATION OF CENTRAL B CELL ANERGY
GO:0002915	negative regulation of central B cell anergy	NEGATIVE_REGULATION_OF_CENTRAL_B_CELL_ANERGY	NEGATIVE REGULATION OF CENTRAL B CELL ANERGY
GO:0002916	positive regulation of central B cell anergy	POSITIVE_REGULATION_OF_CENTRAL_B_CELL_ANERGY	POSITIVE REGULATION OF CENTRAL B CELL ANERGY
GO:0002917	regulation of peripheral B cell anergy	REGULATION_OF_PERIPHERAL_B_CELL_ANERGY	REGULATION OF PERIPHERAL B CELL ANERGY
GO:0002918	negative regulation of peripheral B cell anergy	NEGATIVE_REGULATION_OF_PERIPHERAL_B_CELL_ANERGY	NEGATIVE REGULATION OF PERIPHERAL B CELL ANERGY
GO:0002919	positive regulation of peripheral B cell anergy	POSITIVE_REGULATION_OF_PERIPHERAL_B_CELL_ANERGY	POSITIVE REGULATION OF PERIPHERAL B CELL ANERGY
GO:0002920	regulation of humoral immune response	REGULATION_OF_HUMORAL_IMMUNE_RESPONSE	REGULATION OF HUMORAL IMMUNE RESPONSE
GO:0002921	negative regulation of humoral immune response	NEGATIVE_REGULATION_OF_HUMORAL_IMMUNE_RESPONSE	NEGATIVE REGULATION OF HUMORAL IMMUNE RESPONSE
GO:0002922	positive regulation of humoral immune response	POSITIVE_REGULATION_OF_HUMORAL_IMMUNE_RESPONSE	POSITIVE REGULATION OF HUMORAL IMMUNE RESPONSE
GO:0002923	regulation of humoral immune response mediated by circulating immunoglobulin	REGULATION_OF_HUMORAL_IMMUNE_RESPONSE_MEDIATED_BY_CIRCULATING_IMMUNOGLOBULIN	REGULATION OF HUMORAL IMMUNE RESPONSE MEDIATED BY CIRCULATING IMMUNOGLOBULIN
GO:0002924	negative regulation of humoral immune response mediated by circulating immunoglobulin	NEGATIVE_REGULATION_OF_HUMORAL_IMMUNE_RESPONSE_MEDIATED_BY_CIRCULATING_IMMUNOGLOBULIN	NEGATIVE REGULATION OF HUMORAL IMMUNE RESPONSE MEDIATED BY CIRCULATING IMMUNOGLOBULIN
GO:0002925	positive regulation of humoral immune response mediated by circulating immunoglobulin	POSITIVE_REGULATION_OF_HUMORAL_IMMUNE_RESPONSE_MEDIATED_BY_CIRCULATING_IMMUNOGLOBULIN	POSITIVE REGULATION OF HUMORAL IMMUNE RESPONSE MEDIATED BY CIRCULATING IMMUNOGLOBULIN
GO:0002926	tRNA wobble base 5-methoxycarbonylmethyl-2-thiouridinylation	TRNA_WOBBLE_BASE_5_METHOXYCARBONYLMETHYL_2_THIOURIDINYLATION	TRNA WOBBLE BASE 5-METHOXYCARBONYLMETHYL-2-THIOURIDINYLATION
GO:0002927	archaeosine-tRNA biosynthetic process	ARCHAEOSINE_TRNA_BIOSYNTHETIC_PROCESS	ARCHAEOSINE-TRNA BIOSYNTHETIC PROCESS
GO:0002929	MECO complex	MECO_COMPLEX	MECO COMPLEX
GO:0002930	trabecular meshwork development	TRABECULAR_MESHWORK_DEVELOPMENT	TRABECULAR MESHWORK DEVELOPMENT
GO:0002931	response to ischemia	RESPONSE_TO_ISCHEMIA	RESPONSE TO ISCHEMIA
GO:0002932	tendon sheath development	TENDON_SHEATH_DEVELOPMENT	TENDON SHEATH DEVELOPMENT
GO:0002933	lipid hydroxylation	LIPID_HYDROXYLATION	LIPID HYDROXYLATION
GO:0002934	desmosome organization	DESMOSOME_ORGANIZATION	DESMOSOME ORGANIZATION
GO:0002935	tRNA (adenine(37)-C2)-methyltransferase activity	TRNA_(ADENINE(37)_C2)_METHYLTRANSFERASE_ACTIVITY	TRNA (ADENINE(37)-C2)-METHYLTRANSFERASE ACTIVITY
GO:0002936	bradykinin biosynthetic process	BRADYKININ_BIOSYNTHETIC_PROCESS	BRADYKININ BIOSYNTHETIC PROCESS
GO:0002937	tRNA 4-thiouridine biosynthesis	TRNA_4_THIOURIDINE_BIOSYNTHESIS	TRNA 4-THIOURIDINE BIOSYNTHESIS
GO:0002938	tRNA guanine ribose methylation	TRNA_GUANINE_RIBOSE_METHYLATION	TRNA GUANINE RIBOSE METHYLATION
GO:0002939	tRNA N1-guanine methylation	TRNA_N1_GUANINE_METHYLATION	TRNA N1-GUANINE METHYLATION
GO:0002940	tRNA N2-guanine methylation	TRNA_N2_GUANINE_METHYLATION	TRNA N2-GUANINE METHYLATION
GO:0002941	synoviocyte proliferation	SYNOVIOCYTE_PROLIFERATION	SYNOVIOCYTE PROLIFERATION
GO:0002942	tRNA m2,2-guanine biosynthesis	TRNA_M22_GUANINE_BIOSYNTHESIS	TRNA M2,2-GUANINE BIOSYNTHESIS
GO:0002943	tRNA dihydrouridine synthesis	TRNA_DIHYDROURIDINE_SYNTHESIS	TRNA DIHYDROURIDINE SYNTHESIS
GO:0002944	cyclin K-CDK12 complex	CYCLIN_K_CDK12_COMPLEX	CYCLIN K-CDK12 COMPLEX
GO:0002945	cyclin K-CDK13 complex	CYCLIN_K_CDK13_COMPLEX	CYCLIN K-CDK13 COMPLEX
GO:0002946	tRNA C5-cytosine methylation	TRNA_C5_CYTOSINE_METHYLATION	TRNA C5-CYTOSINE METHYLATION
GO:0002947	tumor necrosis factor receptor superfamily complex	TUMOR_NECROSIS_FACTOR_RECEPTOR_SUPERFAMILY_COMPLEX	TUMOR NECROSIS FACTOR RECEPTOR SUPERFAMILY COMPLEX
GO:0002948	archaeosine synthase activity	ARCHAEOSINE_SYNTHASE_ACTIVITY	ARCHAEOSINE SYNTHASE ACTIVITY
GO:0002949	tRNA threonylcarbamoyladenosine modification	TRNA_THREONYLCARBAMOYLADENOSINE_MODIFICATION	TRNA THREONYLCARBAMOYLADENOSINE MODIFICATION
GO:0002950	ceramide phosphoethanolamine synthase activity	CERAMIDE_PHOSPHOETHANOLAMINE_SYNTHASE_ACTIVITY	CERAMIDE PHOSPHOETHANOLAMINE SYNTHASE ACTIVITY
GO:0002951	leukotriene-C(4) hydrolase	LEUKOTRIENE_C(4)_HYDROLASE	LEUKOTRIENE-C(4) HYDROLASE
GO:0002952	(4S)-4-hydroxy-5-phosphonooxypentane-2,3-dione isomerase activity	(4S)_4_HYDROXY_5_PHOSPHONOOXYPENTANE_23_DIONE_ISOMERASE_ACTIVITY	(4S)-4-HYDROXY-5-PHOSPHONOOXYPENTANE-2,3-DIONE ISOMERASE ACTIVITY
GO:0002953	5'-deoxynucleotidase activity	5'_DEOXYNUCLEOTIDASE_ACTIVITY	5'-DEOXYNUCLEOTIDASE ACTIVITY
GO:0003002	regionalization	REGIONALIZATION	REGIONALIZATION
GO:0003003	follicular fluid formation in ovarian follicle antrum involved in fused antrum stage	FOLLICULAR_FLUID_FORMATION_IN_OVARIAN_FOLLICLE_ANTRUM_INVOLVED_IN_FUSED_ANTRUM_STAGE	FOLLICULAR FLUID FORMATION IN OVARIAN FOLLICLE ANTRUM INVOLVED IN FUSED ANTRUM STAGE
GO:0003004	follicular fluid formation in ovarian follicle antrum involved in distinct antral spaces stage	FOLLICULAR_FLUID_FORMATION_IN_OVARIAN_FOLLICLE_ANTRUM_INVOLVED_IN_DISTINCT_ANTRAL_SPACES_STAGE	FOLLICULAR FLUID FORMATION IN OVARIAN FOLLICLE ANTRUM INVOLVED IN DISTINCT ANTRAL SPACES STAGE
GO:0003005	follicular fluid formation in ovarian follicle antrum involved in scattered antral spaces stage	FOLLICULAR_FLUID_FORMATION_IN_OVARIAN_FOLLICLE_ANTRUM_INVOLVED_IN_SCATTERED_ANTRAL_SPACES_STAGE	FOLLICULAR FLUID FORMATION IN OVARIAN FOLLICLE ANTRUM INVOLVED IN SCATTERED ANTRAL SPACES STAGE
GO:0003006	developmental process involved in reproduction	DEVELOPMENTAL_PROCESS_INVOLVED_IN_REPRODUCTION	DEVELOPMENTAL PROCESS INVOLVED IN REPRODUCTION
GO:0003007	heart morphogenesis	HEART_MORPHOGENESIS	HEART MORPHOGENESIS
GO:0003008	system process	SYSTEM_PROCESS	SYSTEM PROCESS
GO:0003009	skeletal muscle contraction	SKELETAL_MUSCLE_CONTRACTION	SKELETAL MUSCLE CONTRACTION
GO:0003010	voluntary skeletal muscle contraction	VOLUNTARY_SKELETAL_MUSCLE_CONTRACTION	VOLUNTARY SKELETAL MUSCLE CONTRACTION
GO:0003011	involuntary skeletal muscle contraction	INVOLUNTARY_SKELETAL_MUSCLE_CONTRACTION	INVOLUNTARY SKELETAL MUSCLE CONTRACTION
GO:0003012	muscle system process	MUSCLE_SYSTEM_PROCESS	MUSCLE SYSTEM PROCESS
GO:0003013	circulatory system process	CIRCULATORY_SYSTEM_PROCESS	CIRCULATORY SYSTEM PROCESS
GO:0003014	renal system process	RENAL_SYSTEM_PROCESS	RENAL SYSTEM PROCESS
GO:0003015	heart process	HEART_PROCESS	HEART PROCESS
GO:0003016	respiratory system process	RESPIRATORY_SYSTEM_PROCESS	RESPIRATORY SYSTEM PROCESS
GO:0003017	lymph circulation	LYMPH_CIRCULATION	LYMPH CIRCULATION
GO:0003018	vascular process in circulatory system	VASCULAR_PROCESS_IN_CIRCULATORY_SYSTEM	VASCULAR PROCESS IN CIRCULATORY SYSTEM
GO:0003019	central nervous system control of baroreceptor feedback	CENTRAL_NERVOUS_SYSTEM_CONTROL_OF_BARORECEPTOR_FEEDBACK	CENTRAL NERVOUS SYSTEM CONTROL OF BARORECEPTOR FEEDBACK
GO:0003020	detection of reduced oxygen by chemoreceptor signaling	DETECTION_OF_REDUCED_OXYGEN_BY_CHEMORECEPTOR_SIGNALING	DETECTION OF REDUCED OXYGEN BY CHEMORECEPTOR SIGNALING
GO:0003021	detection of increased carbon dioxide by chemoreceptor signaling	DETECTION_OF_INCREASED_CARBON_DIOXIDE_BY_CHEMORECEPTOR_SIGNALING	DETECTION OF INCREASED CARBON DIOXIDE BY CHEMORECEPTOR SIGNALING
GO:0003022	detection of pH by chemoreceptor signaling	DETECTION_OF_PH_BY_CHEMORECEPTOR_SIGNALING	DETECTION OF PH BY CHEMORECEPTOR SIGNALING
GO:0003023	baroreceptor detection of increased arterial stretch	BARORECEPTOR_DETECTION_OF_INCREASED_ARTERIAL_STRETCH	BARORECEPTOR DETECTION OF INCREASED ARTERIAL STRETCH
GO:0003024	baroreceptor detection of decreased arterial stretch	BARORECEPTOR_DETECTION_OF_DECREASED_ARTERIAL_STRETCH	BARORECEPTOR DETECTION OF DECREASED ARTERIAL STRETCH
GO:0003025	regulation of systemic arterial blood pressure by baroreceptor feedback	REGULATION_OF_SYSTEMIC_ARTERIAL_BLOOD_PRESSURE_BY_BARORECEPTOR_FEEDBACK	REGULATION OF SYSTEMIC ARTERIAL BLOOD PRESSURE BY BARORECEPTOR FEEDBACK
GO:0003026	regulation of systemic arterial blood pressure by aortic arch baroreceptor feedback	REGULATION_OF_SYSTEMIC_ARTERIAL_BLOOD_PRESSURE_BY_AORTIC_ARCH_BARORECEPTOR_FEEDBACK	REGULATION OF SYSTEMIC ARTERIAL BLOOD PRESSURE BY AORTIC ARCH BARORECEPTOR FEEDBACK
GO:0003027	regulation of systemic arterial blood pressure by carotid body chemoreceptor signaling	REGULATION_OF_SYSTEMIC_ARTERIAL_BLOOD_PRESSURE_BY_CAROTID_BODY_CHEMORECEPTOR_SIGNALING	REGULATION OF SYSTEMIC ARTERIAL BLOOD PRESSURE BY CAROTID BODY CHEMORECEPTOR SIGNALING
GO:0003028	regulation of systemic arterial blood pressure by aortic body chemoreceptor signaling	REGULATION_OF_SYSTEMIC_ARTERIAL_BLOOD_PRESSURE_BY_AORTIC_BODY_CHEMORECEPTOR_SIGNALING	REGULATION OF SYSTEMIC ARTERIAL BLOOD PRESSURE BY AORTIC BODY CHEMORECEPTOR SIGNALING
GO:0003029	detection of hypoxic conditions in blood by carotid body chemoreceptor signaling	DETECTION_OF_HYPOXIC_CONDITIONS_IN_BLOOD_BY_CAROTID_BODY_CHEMORECEPTOR_SIGNALING	DETECTION OF HYPOXIC CONDITIONS IN BLOOD BY CAROTID BODY CHEMORECEPTOR SIGNALING
GO:0003030	detection of hydrogen ion	DETECTION_OF_HYDROGEN_ION	DETECTION OF HYDROGEN ION
GO:0003031	detection of carbon dioxide	DETECTION_OF_CARBON_DIOXIDE	DETECTION OF CARBON DIOXIDE
GO:0003032	detection of oxygen	DETECTION_OF_OXYGEN	DETECTION OF OXYGEN
GO:0003033	detection of hypoxic conditions in blood by aortic body chemoreceptor signaling	DETECTION_OF_HYPOXIC_CONDITIONS_IN_BLOOD_BY_AORTIC_BODY_CHEMORECEPTOR_SIGNALING	DETECTION OF HYPOXIC CONDITIONS IN BLOOD BY AORTIC BODY CHEMORECEPTOR SIGNALING
GO:0003034	detection of increased carbon dioxide by aortic body chemoreceptor signaling	DETECTION_OF_INCREASED_CARBON_DIOXIDE_BY_AORTIC_BODY_CHEMORECEPTOR_SIGNALING	DETECTION OF INCREASED CARBON DIOXIDE BY AORTIC BODY CHEMORECEPTOR SIGNALING
GO:0003035	detection of increased carbon dioxide by carotid body chemoreceptor signaling	DETECTION_OF_INCREASED_CARBON_DIOXIDE_BY_CAROTID_BODY_CHEMORECEPTOR_SIGNALING	DETECTION OF INCREASED CARBON DIOXIDE BY CAROTID BODY CHEMORECEPTOR SIGNALING
GO:0003036	detection of pH by aortic body chemoreceptor signaling	DETECTION_OF_PH_BY_AORTIC_BODY_CHEMORECEPTOR_SIGNALING	DETECTION OF PH BY AORTIC BODY CHEMORECEPTOR SIGNALING
GO:0003037	detection of pH by carotid body chemoreceptor signaling	DETECTION_OF_PH_BY_CAROTID_BODY_CHEMORECEPTOR_SIGNALING	DETECTION OF PH BY CAROTID BODY CHEMORECEPTOR SIGNALING
GO:0003038	detection of reduced oxygen by aortic body chemoreceptor signaling	DETECTION_OF_REDUCED_OXYGEN_BY_AORTIC_BODY_CHEMORECEPTOR_SIGNALING	DETECTION OF REDUCED OXYGEN BY AORTIC BODY CHEMORECEPTOR SIGNALING
GO:0003039	detection of reduced oxygen by carotid body chemoreceptor signaling	DETECTION_OF_REDUCED_OXYGEN_BY_CAROTID_BODY_CHEMORECEPTOR_SIGNALING	DETECTION OF REDUCED OXYGEN BY CAROTID BODY CHEMORECEPTOR SIGNALING
GO:0003040	excitation of vasomotor center by aortic body chemoreceptor signaling	EXCITATION_OF_VASOMOTOR_CENTER_BY_AORTIC_BODY_CHEMORECEPTOR_SIGNALING	EXCITATION OF VASOMOTOR CENTER BY AORTIC BODY CHEMORECEPTOR SIGNALING
GO:0003041	excitation of vasomotor center by carotid body chemoreceptor signaling	EXCITATION_OF_VASOMOTOR_CENTER_BY_CAROTID_BODY_CHEMORECEPTOR_SIGNALING	EXCITATION OF VASOMOTOR CENTER BY CAROTID BODY CHEMORECEPTOR SIGNALING
GO:0003042	vasoconstriction of artery involved in carotid body chemoreceptor response to lowering of systemic arterial blood pressure	VASOCONSTRICTION_OF_ARTERY_INVOLVED_IN_CAROTID_BODY_CHEMORECEPTOR_RESPONSE_TO_LOWERING_OF_SYSTEMIC_ARTERIAL_BLOOD_PRESSURE	VASOCONSTRICTION OF ARTERY INVOLVED IN CAROTID BODY CHEMORECEPTOR RESPONSE TO LOWERING OF SYSTEMIC ARTERIAL BLOOD PRESSURE
GO:0003043	vasoconstriction of artery involved in aortic body chemoreceptor response to lowering of systemic arterial blood pressure	VASOCONSTRICTION_OF_ARTERY_INVOLVED_IN_AORTIC_BODY_CHEMORECEPTOR_RESPONSE_TO_LOWERING_OF_SYSTEMIC_ARTERIAL_BLOOD_PRESSURE	VASOCONSTRICTION OF ARTERY INVOLVED IN AORTIC BODY CHEMORECEPTOR RESPONSE TO LOWERING OF SYSTEMIC ARTERIAL BLOOD PRESSURE
GO:0003044	regulation of systemic arterial blood pressure mediated by a chemical signal	REGULATION_OF_SYSTEMIC_ARTERIAL_BLOOD_PRESSURE_MEDIATED_BY_A_CHEMICAL_SIGNAL	REGULATION OF SYSTEMIC ARTERIAL BLOOD PRESSURE MEDIATED BY A CHEMICAL SIGNAL
GO:0003045	regulation of systemic arterial blood pressure by physical factors	REGULATION_OF_SYSTEMIC_ARTERIAL_BLOOD_PRESSURE_BY_PHYSICAL_FACTORS	REGULATION OF SYSTEMIC ARTERIAL BLOOD PRESSURE BY PHYSICAL FACTORS
[truncated: 38,239 more rows]
