# Supplementary material for: Preconception exposures of female mice to a panel of metabolic disruptors induce sexually dimorphic metabolic perturbations in their offspring
Source: Front Endocrinol (Lausanne). 2026 Apr 2;17:1787973. doi: 10.3389/fendo.2026.1787973 (PMC13082944; doi:10.3389/fendo.2026.1787973)
Supplement: Supplementary file 1 [file Supplementaryfile1.zip › Data Sheet 1_updated/Supplementary Data 27.csv]

Sex	Tissue	Condition a	Condition b	Condition contrast	Focal gene	Focal isochore class	N	N gene subset	bMCW test type	bMCW BI type	Observed bMCW_BI	N expected-by-chance bMCW_BIs	Pupper value	Plower value
Females	GWAT	5TBT	DMSO	G_F_5TBT-G_F_DMSO	Sema4c	H2	24528	21	Approximated	bMCW_sBI	-0.167107547807442	10000	0.7613	0.2387
Females	GWAT	50TBT	DMSO	G_F_50TBT-G_F_DMSO	Sema4c	H2	25130	22	Approximated	bMCW_sBI	0.0265856478758806	10000	0.8582	0.1418
Females	GWAT	IAS	DMSO	G_F_IAS-G_F_DMSO	Sema4c	H2	24829	21	Approximated	bMCW_sBI	-0.242515814496958	10000	0.8871	0.1129
Females	GWAT	TWD	DMSO	G_F_TWD-G_F_DMSO	Sema4c	H2	24655	22	Approximated	bMCW_sBI	-0.0653492665706344	10000	0.2378	0.7622
Males	GWAT	5TBT	DMSO	G_M_5TBT-G_M_DMSO	Sema4c	H2	27028	21	Approximated	bMCW_sBI	-0.0605486994560945	10000	0.5101	0.4899
Males	GWAT	50TBT	DMSO	G_M_50TBT-G_M_DMSO	Sema4c	H2	27885	22	Approximated	bMCW_sBI	-0.00926881688868451	10000	0.503	0.4971
Males	GWAT	IAS	DMSO	G_M_IAS-G_M_DMSO	Sema4c	H2	27142	22	Approximated	bMCW_sBI	-0.213653033290724	10000	0.916	0.084
Males	GWAT	TWD	DMSO	G_M_TWD-G_M_DMSO	Sema4c	H2	28744	22	Approximated	bMCW_sBI	0.0805205200771352	10000	0.5741	0.4259
Females	Liver	5TBT	DMSO	L_F_5TBT-L_F_DMSO	Sema4c	H2	21805	19	Approximated	bMCW_sBI	-0.0802078604475954	10000	0.3733	0.6267
Females	Liver	50TBT	DMSO	L_F_50TBT-L_F_DMSO	Sema4c	H2	21730	19	Approximated	bMCW_sBI	-0.245997688387905	10000	0.5557	0.4443
Females	Liver	IAS	DMSO	L_F_IAS-L_F_DMSO	Sema4c	H2	21759	19	Approximated	bMCW_sBI	-0.0109013914095584	10000	0.08	0.92
Females	Liver	TWD	DMSO	L_F_TWD-L_F_DMSO	Sema4c	H2	21928	20	Approximated	bMCW_sBI	-0.319536008394735	10000	0.9081	0.0919
Males	Liver	5TBT	DMSO	L_M_5TBT-L_M_DMSO	Sema4c	H2	21105	19	Approximated	bMCW_sBI	0.111971838013692	10000	0.444	0.556
Males	Liver	50TBT	DMSO	L_M_50TBT-L_M_DMSO	Sema4c	H2	21269	20	Approximated	bMCW_sBI	0.0984712716667843	10000	0.7627	0.2373
Males	Liver	IAS	DMSO	L_M_IAS-L_M_DMSO	Sema4c	H2	20874	19	Approximated	bMCW_sBI	-0.394162977537301	10000	0.8427	0.1573
Males	Liver	TWD	DMSO	L_M_TWD-L_M_DMSO	Sema4c	H2	20834	20	Approximated	bMCW_sBI	-0.359362769814401	10000	0.8429	0.1571
Females	GWAT	5TBT	DMSO	G_F_5TBT-G_F_DMSO	Ndufb3	H1	24528	37	Approximated	bMCW_sBI	-0.16226581538699	10000	0.8132	0.1869
Females	GWAT	50TBT	DMSO	G_F_50TBT-G_F_DMSO	Ndufb3	H1	25130	37	Approximated	bMCW_sBI	0.0286769327467002	10000	0.9147	0.0853
Females	GWAT	IAS	DMSO	G_F_IAS-G_F_DMSO	Ndufb3	H1	24829	37	Approximated	bMCW_sBI	-0.108825967557982	10000	0.5701	0.4299
Females	GWAT	TWD	DMSO	G_F_TWD-G_F_DMSO	Ndufb3	H1	24655	38	Approximated	bMCW_sBI	-0.0954894695183761	10000	0.2647	0.7353
Males	GWAT	5TBT	DMSO	G_M_5TBT-G_M_DMSO	Ndufb3	H1	27028	39	Approximated	bMCW_sBI	0.0821919758940752	10000	0.0687	0.9313
Males	GWAT	50TBT	DMSO	G_M_50TBT-G_M_DMSO	Ndufb3	H1	27885	42	Approximated	bMCW_sBI	0.147596062236555	10000	0.035	0.965
Males	GWAT	IAS	DMSO	G_M_IAS-G_M_DMSO	Ndufb3	H1	27142	39	Approximated	bMCW_sBI	-0.0349651209069415	10000	0.4578	0.5422
Males	GWAT	TWD	DMSO	G_M_TWD-G_M_DMSO	Ndufb3	H1	28744	42	Approximated	bMCW_sBI	-0.0151336179849418	10000	0.9028	0.0972
Females	Liver	5TBT	DMSO	L_F_5TBT-L_F_DMSO	Ndufb3	H1	21805	37	Approximated	bMCW_sBI	-0.235234500117228	10000	0.892	0.108
Females	Liver	50TBT	DMSO	L_F_50TBT-L_F_DMSO	Ndufb3	H1	21730	34	Approximated	bMCW_sBI	-0.371761129901566	10000	0.9414	0.0586
Females	Liver	IAS	DMSO	L_F_IAS-L_F_DMSO	Ndufb3	H1	21759	34	Approximated	bMCW_sBI	-0.29799322281517	10000	0.8809	0.1191
Females	Liver	TWD	DMSO	L_F_TWD-L_F_DMSO	Ndufb3	H1	21928	35	Approximated	bMCW_sBI	-0.24672930100341	10000	0.8379	0.1621
Males	Liver	5TBT	DMSO	L_M_5TBT-L_M_DMSO	Ndufb3	H1	21105	34	Approximated	bMCW_sBI	0.277819385809662	10000	0.0301	0.9699
Males	Liver	50TBT	DMSO	L_M_50TBT-L_M_DMSO	Ndufb3	H1	21269	35	Approximated	bMCW_sBI	0.374547605603506	10000	0.0196	0.9804
Males	Liver	IAS	DMSO	L_M_IAS-L_M_DMSO	Ndufb3	H1	20874	33	Approximated	bMCW_sBI	-0.448395645010853	10000	0.9756	0.0244
Males	Liver	TWD	DMSO	L_M_TWD-L_M_DMSO	Ndufb3	H1	20834	33	Approximated	bMCW_sBI	-0.234464929824715	10000	0.4717	0.5283
Females	GWAT	5TBT	DMSO	G_F_5TBT-G_F_DMSO	Ndufs1	H1	24528	35	Approximated	bMCW_sBI	-0.0379025160715014	10000	0.3419	0.6581
Females	GWAT	50TBT	DMSO	G_F_50TBT-G_F_DMSO	Ndufs1	H1	25130	37	Approximated	bMCW_sBI	0.203040648166484	10000	0.3014	0.6986
Females	GWAT	IAS	DMSO	G_F_IAS-G_F_DMSO	Ndufs1	H1	24829	34	Approximated	bMCW_sBI	0.0617810045932731	10000	0.0593	0.9407
Females	GWAT	TWD	DMSO	G_F_TWD-G_F_DMSO	Ndufs1	H1	24655	35	Approximated	bMCW_sBI	-0.0692971368269688	10000	0.1922	0.8078
Males	GWAT	5TBT	DMSO	G_M_5TBT-G_M_DMSO	Ndufs1	H1	27028	37	Approximated	bMCW_sBI	-0.0607372644766203	10000	0.5263	0.4737
Males	GWAT	50TBT	DMSO	G_M_50TBT-G_M_DMSO	Ndufs1	H1	27885	39	Approximated	bMCW_sBI	0.022695611047007	10000	0.3645	0.6355
Males	GWAT	IAS	DMSO	G_M_IAS-G_M_DMSO	Ndufs1	H1	27142	39	Approximated	bMCW_sBI	-0.0293572396215909	10000	0.4412	0.5588
Males	GWAT	TWD	DMSO	G_M_TWD-G_M_DMSO	Ndufs1	H1	28744	38	Approximated	bMCW_sBI	0.0209789761343534	10000	0.8055	0.1945
Females	Liver	5TBT	DMSO	L_F_5TBT-L_F_DMSO	Ndufs1	H1	21805	25	Approximated	bMCW_sBI	-0.29799109805901	10000	0.9433	0.0567
Females	Liver	50TBT	DMSO	L_F_50TBT-L_F_DMSO	Ndufs1	H1	21730	27	Approximated	bMCW_sBI	-0.358797255606207	10000	0.9014	0.0986
Females	Liver	IAS	DMSO	L_F_IAS-L_F_DMSO	Ndufs1	H1	21759	25	Approximated	bMCW_sBI	-0.401839334161034	10000	0.9806	0.0194
Females	Liver	TWD	DMSO	L_F_TWD-L_F_DMSO	Ndufs1	H1	21928	27	Approximated	bMCW_sBI	-0.29139858544376	10000	0.8916	0.1084
Males	Liver	5TBT	DMSO	L_M_5TBT-L_M_DMSO	Ndufs1	H1	21105	23	Approximated	bMCW_sBI	0.18412200460877	10000	0.2278	0.7722
Males	Liver	50TBT	DMSO	L_M_50TBT-L_M_DMSO	Ndufs1	H1	21269	24	Approximated	bMCW_sBI	0.344474499196362	10000	0.0754	0.9246
Males	Liver	IAS	DMSO	L_M_IAS-L_M_DMSO	Ndufs1	H1	20874	23	Approximated	bMCW_sBI	-0.31640370199792	10000	0.63	0.37
Males	Liver	TWD	DMSO	L_M_TWD-L_M_DMSO	Ndufs1	H1	20834	24	Approximated	bMCW_sBI	-0.31202825469244	10000	0.7444	0.2556
Females	GWAT	5TBT	DMSO	G_F_5TBT-G_F_DMSO	Ndufa10	H1	24528	3	Approximated	bMCW_sBI	0.166564738179693	10000	0.2312	0.7688
Females	GWAT	50TBT	DMSO	G_F_50TBT-G_F_DMSO	Ndufa10	H1	25130	2	Approximated	bMCW_sBI	0.141248333631787	10000	0.5288	0.4713
Females	GWAT	IAS	DMSO	G_F_IAS-G_F_DMSO	Ndufa10	H1	24829	2	Approximated	bMCW_sBI	0.545945183961979	10000	0.0682	0.9318
Females	GWAT	TWD	DMSO	G_F_TWD-G_F_DMSO	Ndufa10	H1	24655	2	Approximated	bMCW_sBI	0.528220000405606	10000	0.0523	0.9477
Males	GWAT	5TBT	DMSO	G_M_5TBT-G_M_DMSO	Ndufa10	H1	27028	2	Approximated	bMCW_sBI	0.550050874109703	10000	0.0781	0.9219
Males	GWAT	50TBT	DMSO	G_M_50TBT-G_M_DMSO	Ndufa10	H1	27885	2	Approximated	bMCW_sBI	0.539977406803063	10000	0.1034	0.8967
Males	GWAT	IAS	DMSO	G_M_IAS-G_M_DMSO	Ndufa10	H1	27142	2	Approximated	bMCW_sBI	0.36154965643019	10000	0.1729	0.8271
Males	GWAT	TWD	DMSO	G_M_TWD-G_M_DMSO	Ndufa10	H1	28744	2	Approximated	bMCW_sBI	0.38626124167203	10000	0.2658	0.7343
Females	Liver	5TBT	DMSO	L_F_5TBT-L_F_DMSO	Ndufa10	H1	21805	2	Approximated	bMCW_sBI	0.369533811827834	10000	0.1214	0.8786
Females	Liver	50TBT	DMSO	L_F_50TBT-L_F_DMSO	Ndufa10	H1	21730	2	Approximated	bMCW_sBI	0.426148783911273	10000	0.0535	0.9465
Females	Liver	IAS	DMSO	L_F_IAS-L_F_DMSO	Ndufa10	H1	21759	2	Approximated	bMCW_sBI	-0.0556793896638096	10000	0.3664	0.6336
Females	Liver	TWD	DMSO	L_F_TWD-L_F_DMSO	Ndufa10	H1	21928	2	Approximated	bMCW_sBI	0.649298825675522	10000	0.0236	0.9764
Males	Liver	5TBT	DMSO	L_M_5TBT-L_M_DMSO	Ndufa10	H1	21105	2	Approximated	bMCW_sBI	-0.758321684948708	10000	0.9802	0.0198
Males	Liver	50TBT	DMSO	L_M_50TBT-L_M_DMSO	Ndufa10	H1	21269	2	Approximated	bMCW_sBI	-0.474010861132661	10000	0.9457	0.0543
Males	Liver	IAS	DMSO	L_M_IAS-L_M_DMSO	Ndufa10	H1	20874	2	Approximated	bMCW_sBI	-0.483148489711836	10000	0.6798	0.3203
Males	Liver	TWD	DMSO	L_M_TWD-L_M_DMSO	Ndufa10	H1	20834	2	Approximated	bMCW_sBI	-0.255165958672331	10000	0.4971	0.5029
Females	GWAT	5TBT	DMSO	G_F_5TBT-G_F_DMSO	Ndufa10	H2	24528	34	Approximated	bMCW_sBI	0.0585403490078487	10000	0.0819	0.9181
Females	GWAT	50TBT	DMSO	G_F_50TBT-G_F_DMSO	Ndufa10	H2	25130	39	Approximated	bMCW_sBI	0.185681216424715	10000	0.3694	0.6307
Females	GWAT	IAS	DMSO	G_F_IAS-G_F_DMSO	Ndufa10	H2	24829	36	Approximated	bMCW_sBI	-0.207531453828534	10000	0.8968	0.1032
Females	GWAT	TWD	DMSO	G_F_TWD-G_F_DMSO	Ndufa10	H2	24655	34	Approximated	bMCW_sBI	-0.122109228861096	10000	0.3726	0.6274
Males	GWAT	5TBT	DMSO	G_M_5TBT-G_M_DMSO	Ndufa10	H2	27028	42	Approximated	bMCW_sBI	-0.245162939747777	10000	0.9854	0.0146
Males	GWAT	50TBT	DMSO	G_M_50TBT-G_M_DMSO	Ndufa10	H2	27885	40	Approximated	bMCW_sBI	-0.0436633112630314	10000	0.6346	0.3654
Males	GWAT	IAS	DMSO	G_M_IAS-G_M_DMSO	Ndufa10	H2	27142	38	Approximated	bMCW_sBI	-0.142841757924038	10000	0.8553	0.1447
Males	GWAT	TWD	DMSO	G_M_TWD-G_M_DMSO	Ndufa10	H2	28744	43	Approximated	bMCW_sBI	0.0730676088929624	10000	0.626	0.374
Females	Liver	5TBT	DMSO	L_F_5TBT-L_F_DMSO	Ndufa10	H2	21805	29	Approximated	bMCW_sBI	0.0149856236124056	10000	0.0984	0.9016
Females	Liver	50TBT	DMSO	L_F_50TBT-L_F_DMSO	Ndufa10	H2	21730	28	Approximated	bMCW_sBI	-0.121658646651164	10000	0.1474	0.8526
Females	Liver	IAS	DMSO	L_F_IAS-L_F_DMSO	Ndufa10	H2	21759	29	Approximated	bMCW_sBI	-0.0810539085481403	10000	0.1491	0.8509
Females	Liver	TWD	DMSO	L_F_TWD-L_F_DMSO	Ndufa10	H2	21928	31	Approximated	bMCW_sBI	-0.0634267771524636	10000	0.1775	0.8225
Males	Liver	5TBT	DMSO	L_M_5TBT-L_M_DMSO	Ndufa10	H2	21105	28	Approximated	bMCW_sBI	0.0954954771895246	10000	0.4984	0.5016
Males	Liver	50TBT	DMSO	L_M_50TBT-L_M_DMSO	Ndufa10	H2	21269	30	Approximated	bMCW_sBI	0.213863730817788	10000	0.393	0.607
Males	Liver	IAS	DMSO	L_M_IAS-L_M_DMSO	Ndufa10	H2	20874	29	Approximated	bMCW_sBI	-0.269897841108209	10000	0.4469	0.5531
Males	Liver	TWD	DMSO	L_M_TWD-L_M_DMSO	Ndufa10	H2	20834	28	Approximated	bMCW_sBI	-0.284369457299983	10000	0.6648	0.3352
Females	GWAT	5TBT	DMSO	G_F_5TBT-G_F_DMSO	Ndufs2	H2	24528	27	Approximated	bMCW_sBI	0.293838239626533	10000	3e-04	0.9997
Females	GWAT	50TBT	DMSO	G_F_50TBT-G_F_DMSO	Ndufs2	H2	25130	27	Approximated	bMCW_sBI	0.303223875226901	10000	0.0843	0.9157
Females	GWAT	IAS	DMSO	G_F_IAS-G_F_DMSO	Ndufs2	H2	24829	27	Approximated	bMCW_sBI	0.250641760393533	10000	6e-04	0.9994
Females	GWAT	TWD	DMSO	G_F_TWD-G_F_DMSO	Ndufs2	H2	24655	27	Approximated	bMCW_sBI	-0.0610775941106271	10000	0.1956	0.8045
Males	GWAT	5TBT	DMSO	G_M_5TBT-G_M_DMSO	Ndufs2	H2	27028	27	Approximated	bMCW_sBI	-0.111320871120982	10000	0.6895	0.3105
Males	GWAT	50TBT	DMSO	G_M_50TBT-G_M_DMSO	Ndufs2	H2	27885	27	Approximated	bMCW_sBI	-0.327372220096101	10000	0.9982	0.0018
Males	GWAT	IAS	DMSO	G_M_IAS-G_M_DMSO	Ndufs2	H2	27142	27	Approximated	bMCW_sBI	-0.181223318493398	10000	0.8994	0.1007
Males	GWAT	TWD	DMSO	G_M_TWD-G_M_DMSO	Ndufs2	H2	28744	27	Approximated	bMCW_sBI	0.0665444603003337	10000	0.6219	0.3781
Females	Liver	5TBT	DMSO	L_F_5TBT-L_F_DMSO	Ndufs2	H2	21805	27	Approximated	bMCW_sBI	0.196813645510415	10000	0.0021	0.9979
Females	Liver	50TBT	DMSO	L_F_50TBT-L_F_DMSO	Ndufs2	H2	21730	27	Approximated	bMCW_sBI	0.0106283010919931	10000	0.0099	0.9901
Females	Liver	IAS	DMSO	L_F_IAS-L_F_DMSO	Ndufs2	H2	21759	27	Approximated	bMCW_sBI	-0.116213794959311	10000	0.2501	0.7499
Females	Liver	TWD	DMSO	L_F_TWD-L_F_DMSO	Ndufs2	H2	21928	27	Approximated	bMCW_sBI	0.0869200023660439	10000	0.0131	0.9869
Males	Liver	5TBT	DMSO	L_M_5TBT-L_M_DMSO	Ndufs2	H2	21105	27	Approximated	bMCW_sBI	0.0693522557262364	10000	0.5971	0.4029
Males	Liver	50TBT	DMSO	L_M_50TBT-L_M_DMSO	Ndufs2	H2	21269	27	Approximated	bMCW_sBI	0.179698281269602	10000	0.524	0.476
Males	Liver	IAS	DMSO	L_M_IAS-L_M_DMSO	Ndufs2	H2	20874	27	Approximated	bMCW_sBI	-0.221499626274086	10000	0.27	0.73
Males	Liver	TWD	DMSO	L_M_TWD-L_M_DMSO	Ndufs2	H2	20834	27	Approximated	bMCW_sBI	-0.25708908562758	10000	0.5554	0.4446
Females	GWAT	5TBT	DMSO	G_F_5TBT-G_F_DMSO	Ndufs7	H3	24528	109	Approximated	bMCW_sBI	0.135522962769702	10000	0	1
Females	GWAT	50TBT	DMSO	G_F_50TBT-G_F_DMSO	Ndufs7	H3	25130	109	Approximated	bMCW_sBI	0.328657029419555	10000	4e-04	0.9996
Females	GWAT	IAS	DMSO	G_F_IAS-G_F_DMSO	Ndufs7	H3	24829	109	Approximated	bMCW_sBI	-0.00641405678630611	10000	0.059	0.941
Females	GWAT	TWD	DMSO	G_F_TWD-G_F_DMSO	Ndufs7	H3	24655	107	Approximated	bMCW_sBI	-0.00373877361235733	10000	0.003	0.997
Males	GWAT	5TBT	DMSO	G_M_5TBT-G_M_DMSO	Ndufs7	H3	27028	109	Approximated	bMCW_sBI	-0.047821449537203	10000	0.4442	0.5558
Males	GWAT	50TBT	DMSO	G_M_50TBT-G_M_DMSO	Ndufs7	H3	27885	111	Approximated	bMCW_sBI	0.00623541255952323	10000	0.3711	0.6289
Males	GWAT	IAS	DMSO	G_M_IAS-G_M_DMSO	Ndufs7	H3	27142	111	Approximated	bMCW_sBI	-0.248794591468199	10000	1	0
Males	GWAT	TWD	DMSO	G_M_TWD-G_M_DMSO	Ndufs7	H3	28744	114	Approximated	bMCW_sBI	0.131311546840959	10000	0.2834	0.7166
Females	Liver	5TBT	DMSO	L_F_5TBT-L_F_DMSO	Ndufs7	H3	21805	98	Approximated	bMCW_sBI	0.223358536529313	10000	0	1
Females	Liver	50TBT	DMSO	L_F_50TBT-L_F_DMSO	Ndufs7	H3	21730	96	Approximated	bMCW_sBI	0.0476613244167724	10000	0	1
Females	Liver	IAS	DMSO	L_F_IAS-L_F_DMSO	Ndufs7	H3	21759	98	Approximated	bMCW_sBI	0.0326038985180217	10000	1e-04	0.9999
Females	Liver	TWD	DMSO	L_F_TWD-L_F_DMSO	Ndufs7	H3	21928	97	Approximated	bMCW_sBI	0.0264154054919995	10000	6e-04	0.9994
Males	Liver	5TBT	DMSO	L_M_5TBT-L_M_DMSO	Ndufs7	H3	21105	96	Approximated	bMCW_sBI	-0.222119988919229	10000	1	0
Males	Liver	50TBT	DMSO	L_M_50TBT-L_M_DMSO	Ndufs7	H3	21269	96	Approximated	bMCW_sBI	-0.0470282692866511	10000	1	0
Males	Liver	IAS	DMSO	L_M_IAS-L_M_DMSO	Ndufs7	H3	20874	94	Approximated	bMCW_sBI	-0.367028555229507	10000	0.9535	0.0465
Males	Liver	TWD	DMSO	L_M_TWD-L_M_DMSO	Ndufs7	H3	20834	94	Approximated	bMCW_sBI	-0.325478435536905	10000	0.939	0.061
Females	GWAT	5TBT	DMSO	G_F_5TBT-G_F_DMSO	Ndufa12	H1	24528	49	Approximated	bMCW_sBI	-0.0918667173039637	10000	0.5695	0.4305
Females	GWAT	50TBT	DMSO	G_F_50TBT-G_F_DMSO	Ndufa12	H1	25130	51	Approximated	bMCW_sBI	-0.0149653806951978	10000	0.9861	0.0139
Females	GWAT	IAS	DMSO	G_F_IAS-G_F_DMSO	Ndufa12	H1	24829	51	Approximated	bMCW_sBI	-0.0649697550363477	10000	0.3619	0.6381
Females	GWAT	TWD	DMSO	G_F_TWD-G_F_DMSO	Ndufa12	H1	24655	51	Approximated	bMCW_sBI	-0.23068472212271	10000	0.8467	0.1533
Males	GWAT	5TBT	DMSO	G_M_5TBT-G_M_DMSO	Ndufa12	H1	27028	54	Approximated	bMCW_sBI	-0.053850917747368	10000	0.4897	0.5103
Males	GWAT	50TBT	DMSO	G_M_50TBT-G_M_DMSO	Ndufa12	H1	27885	54	Approximated	bMCW_sBI	0.0344046866472697	10000	0.2769	0.7231
Males	GWAT	IAS	DMSO	G_M_IAS-G_M_DMSO	Ndufa12	H1	27142	50	Approximated	bMCW_sBI	-0.0730148428136812	10000	0.6388	0.3612
Males	GWAT	TWD	DMSO	G_M_TWD-G_M_DMSO	Ndufa12	H1	28744	54	Approximated	bMCW_sBI	0.102141873744555	10000	0.491	0.509
Females	Liver	5TBT	DMSO	L_F_5TBT-L_F_DMSO	Ndufa12	H1	21805	47	Approximated	bMCW_sBI	-0.139187734553418	10000	0.5904	0.4096
Females	Liver	50TBT	DMSO	L_F_50TBT-L_F_DMSO	Ndufa12	H1	21730	47	Approximated	bMCW_sBI	-0.205393102921011	10000	0.3794	0.6206
Females	Liver	IAS	DMSO	L_F_IAS-L_F_DMSO	Ndufa12	H1	21759	47	Approximated	bMCW_sBI	-0.162393597443989	10000	0.3818	0.6182
Females	Liver	TWD	DMSO	L_F_TWD-L_F_DMSO	Ndufa12	H1	21928	47	Approximated	bMCW_sBI	-0.177658845983867	10000	0.6036	0.3964
Males	Liver	5TBT	DMSO	L_M_5TBT-L_M_DMSO	Ndufa12	H1	21105	45	Approximated	bMCW_sBI	-0.0361523502347863	10000	0.9381	0.0619
Males	Liver	50TBT	DMSO	L_M_50TBT-L_M_DMSO	Ndufa12	H1	21269	47	Approximated	bMCW_sBI	0.0254325720385915	10000	0.9719	0.0281
Males	Liver	IAS	DMSO	L_M_IAS-L_M_DMSO	Ndufa12	H1	20874	44	Approximated	bMCW_sBI	-0.417972556157426	10000	0.9702	0.0298
Males	Liver	TWD	DMSO	L_M_TWD-L_M_DMSO	Ndufa12	H1	20834	47	Approximated	bMCW_sBI	-0.242926970904299	10000	0.5147	0.4854
Females	GWAT	5TBT	DMSO	G_F_5TBT-G_F_DMSO	Ndufa4l2	H2	24528	48	Approximated	bMCW_sBI	0.0802998768933597	10000	0.0283	0.9717
Females	GWAT	50TBT	DMSO	G_F_50TBT-G_F_DMSO	Ndufa4l2	H2	25130	47	Approximated	bMCW_sBI	0.154382646528179	10000	0.5128	0.4872
Females	GWAT	IAS	DMSO	G_F_IAS-G_F_DMSO	Ndufa4l2	H2	24829	48	Approximated	bMCW_sBI	-0.207110486249689	10000	0.9134	0.0866
Females	GWAT	TWD	DMSO	G_F_TWD-G_F_DMSO	Ndufa4l2	H2	24655	47	Approximated	bMCW_sBI	-0.264925231319923	10000	0.9222	0.0778
Males	GWAT	5TBT	DMSO	G_M_5TBT-G_M_DMSO	Ndufa4l2	H2	27028	49	Approximated	bMCW_sBI	-0.0315214072593932	10000	0.3868	0.6132
Males	GWAT	50TBT	DMSO	G_M_50TBT-G_M_DMSO	Ndufa4l2	H2	27885	49	Approximated	bMCW_sBI	-0.0668112620303855	10000	0.7485	0.2515
Males	GWAT	IAS	DMSO	G_M_IAS-G_M_DMSO	Ndufa4l2	H2	27142	49	Approximated	bMCW_sBI	-0.261709595704939	10000	0.996	0.004
Males	GWAT	TWD	DMSO	G_M_TWD-G_M_DMSO	Ndufa4l2	H2	28744	48	Approximated	bMCW_sBI	-0.0106674674883794	10000	0.9111	0.0889
Females	Liver	5TBT	DMSO	L_F_5TBT-L_F_DMSO	Ndufa4l2	H2	21805	41	Approximated	bMCW_sBI	-0.0812866315488953	10000	0.3342	0.6658
Females	Liver	50TBT	DMSO	L_F_50TBT-L_F_DMSO	Ndufa4l2	H2	21730	43	Approximated	bMCW_sBI	-0.120598358627383	10000	0.0916	0.9084
Females	Liver	IAS	DMSO	L_F_IAS-L_F_DMSO	Ndufa4l2	H2	21759	43	Approximated	bMCW_sBI	-0.0268258135469556	10000	0.026	0.974
Females	Liver	TWD	DMSO	L_F_TWD-L_F_DMSO	Ndufa4l2	H2	21928	43	Approximated	bMCW_sBI	-0.0567037614609751	10000	0.1198	0.8802
Males	Liver	5TBT	DMSO	L_M_5TBT-L_M_DMSO	Ndufa4l2	H2	21105	43	Approximated	bMCW_sBI	-0.0910841683101481	10000	0.9837	0.0163
Males	Liver	50TBT	DMSO	L_M_50TBT-L_M_DMSO	Ndufa4l2	H2	21269	43	Approximated	bMCW_sBI	0.186227103180163	10000	0.4862	0.5138
Males	Liver	IAS	DMSO	L_M_IAS-L_M_DMSO	Ndufa4l2	H2	20874	42	Approximated	bMCW_sBI	-0.237588300239654	10000	0.2931	0.7069
Males	Liver	TWD	DMSO	L_M_TWD-L_M_DMSO	Ndufa4l2	H2	20834	42	Approximated	bMCW_sBI	-0.22863480318978	10000	0.4384	0.5616
Females	GWAT	5TBT	DMSO	G_F_5TBT-G_F_DMSO	Ndufaf8	H2	24528	255	Approximated	bMCW_sBI	0.115911192967823	10000	0	1
Females	GWAT	50TBT	DMSO	G_F_50TBT-G_F_DMSO	Ndufaf8	H2	25130	258	Approximated	bMCW_sBI	0.331149588389038	10000	0	1
Females	GWAT	IAS	DMSO	G_F_IAS-G_F_DMSO	Ndufaf8	H2	24829	253	Approximated	bMCW_sBI	-0.0640216043273936	10000	0.2145	0.7855
Females	GWAT	TWD	DMSO	G_F_TWD-G_F_DMSO	Ndufaf8	H2	24655	249	Approximated	bMCW_sBI	-0.126732685910574	10000	0.2324	0.7676
Males	GWAT	5TBT	DMSO	G_M_5TBT-G_M_DMSO	Ndufaf8	H2	27028	270	Approximated	bMCW_sBI	-0.0594537162704192	10000	0.5442	0.4558
Males	GWAT	50TBT	DMSO	G_M_50TBT-G_M_DMSO	Ndufaf8	H2	27885	268	Approximated	bMCW_sBI	-0.0546619639492393	10000	0.8929	0.1071
Males	GWAT	IAS	DMSO	G_M_IAS-G_M_DMSO	Ndufaf8	H2	27142	270	Approximated	bMCW_sBI	-0.137881041274543	10000	0.997	0.003
Males	GWAT	TWD	DMSO	G_M_TWD-G_M_DMSO	Ndufaf8	H2	28744	280	Approximated	bMCW_sBI	0.138478086614743	10000	0.1311	0.8689
Females	Liver	5TBT	DMSO	L_F_5TBT-L_F_DMSO	Ndufaf8	H2	21805	229	Approximated	bMCW_sBI	0.0115102172454355	10000	4e-04	0.9996
Females	Liver	50TBT	DMSO	L_F_50TBT-L_F_DMSO	Ndufaf8	H2	21730	230	Approximated	bMCW_sBI	-0.0952752302343427	10000	1e-04	0.9999
Females	Liver	IAS	DMSO	L_F_IAS-L_F_DMSO	Ndufaf8	H2	21759	231	Approximated	bMCW_sBI	-0.0682534215614977	10000	5e-04	0.9995
Females	Liver	TWD	DMSO	L_F_TWD-L_F_DMSO	Ndufaf8	H2	21928	231	Approximated	bMCW_sBI	-0.028923139086803	10000	3e-04	0.9997
Males	Liver	5TBT	DMSO	L_M_5TBT-L_M_DMSO	Ndufaf8	H2	21105	218	Approximated	bMCW_sBI	-0.0490031431625673	10000	0.9999	1e-04
Males	Liver	50TBT	DMSO	L_M_50TBT-L_M_DMSO	Ndufaf8	H2	21269	223	Approximated	bMCW_sBI	0.0909397456760305	10000	0.9943	0.0057
Males	Liver	IAS	DMSO	L_M_IAS-L_M_DMSO	Ndufaf8	H2	20874	221	Approximated	bMCW_sBI	-0.277923372422336	10000	0.4718	0.5282
Males	Liver	TWD	DMSO	L_M_TWD-L_M_DMSO	Ndufaf8	H2	20834	221	Approximated	bMCW_sBI	-0.243395202274933	10000	0.5184	0.4816
Females	GWAT	5TBT	DMSO	G_F_5TBT-G_F_DMSO	Ndufb1	H1	24528	5	Approximated	bMCW_sBI	-0.360735545951235	10000	0.8613	0.1387
Females	GWAT	50TBT	DMSO	G_F_50TBT-G_F_DMSO	Ndufb1	H1	25130	5	Approximated	bMCW_sBI	-0.0345113021330786	10000	0.7844	0.2156
Females	GWAT	IAS	DMSO	G_F_IAS-G_F_DMSO	Ndufb1	H1	24829	5	Approximated	bMCW_sBI	-0.200789463084545	10000	0.6619	0.3381
Females	GWAT	TWD	DMSO	G_F_TWD-G_F_DMSO	Ndufb1	H1	24655	5	Approximated	bMCW_sBI	-0.309495801727984	10000	0.7308	0.2692
Males	GWAT	5TBT	DMSO	G_M_5TBT-G_M_DMSO	Ndufb1	H1	27028	5	Approximated	bMCW_sBI	0.224635536150374	10000	0.1452	0.8548
Males	GWAT	50TBT	DMSO	G_M_50TBT-G_M_DMSO	Ndufb1	H1	27885	5	Approximated	bMCW_sBI	0.230957931356023	10000	0.1845	0.8155
Males	GWAT	IAS	DMSO	G_M_IAS-G_M_DMSO	Ndufb1	H1	27142	5	Approximated	bMCW_sBI	0.384804716285925	10000	0.0496	0.9504
Males	GWAT	TWD	DMSO	G_M_TWD-G_M_DMSO	Ndufb1	H1	28744	5	Approximated	bMCW_sBI	-0.108217938904739	10000	0.7952	0.2048
Females	Liver	5TBT	DMSO	L_F_5TBT-L_F_DMSO	Ndufb1	H1	21805	5	Approximated	bMCW_sBI	-0.500683392193735	10000	0.9332	0.0668
Females	Liver	50TBT	DMSO	L_F_50TBT-L_F_DMSO	Ndufb1	H1	21730	5	Approximated	bMCW_sBI	-0.479823269513991	10000	0.8567	0.1433
Females	Liver	IAS	DMSO	L_F_IAS-L_F_DMSO	Ndufb1	H1	21759	5	Approximated	bMCW_sBI	-0.481803557475755	10000	0.8927	0.1074
Females	Liver	TWD	DMSO	L_F_TWD-L_F_DMSO	Ndufb1	H1	21928	5	Approximated	bMCW_sBI	-0.416774605491198	10000	0.8532	0.1469
Males	Liver	5TBT	DMSO	L_M_5TBT-L_M_DMSO	Ndufb1	H1	21105	5	Approximated	bMCW_sBI	0.201857555797754	10000	0.3522	0.6478
Males	Liver	50TBT	DMSO	L_M_50TBT-L_M_DMSO	Ndufb1	H1	21269	5	Approximated	bMCW_sBI	0.462491183523769	10000	0.122	0.878
Males	Liver	IAS	DMSO	L_M_IAS-L_M_DMSO	Ndufb1	H1	20874	5	Approximated	bMCW_sBI	-0.201197776926025	10000	0.3524	0.6476
Males	Liver	TWD	DMSO	L_M_TWD-L_M_DMSO	Ndufb1	H1	20834	5	Approximated	bMCW_sBI	-0.181902841781874	10000	0.392	0.608
Females	GWAT	5TBT	DMSO	G_F_5TBT-G_F_DMSO	Sema4d	H2	24528	11	Approximated	bMCW_sBI	-0.292378583370713	10000	0.8951	0.1049
Females	GWAT	50TBT	DMSO	G_F_50TBT-G_F_DMSO	Sema4d	H2	25130	12	Approximated	bMCW_sBI	0.187768247460978	10000	0.4292	0.5708
Females	GWAT	IAS	DMSO	G_F_IAS-G_F_DMSO	Sema4d	H2	24829	13	Approximated	bMCW_sBI	-0.0718223483803792	10000	0.4415	0.5585
Females	GWAT	TWD	DMSO	G_F_TWD-G_F_DMSO	Sema4d	H2	24655	9	Approximated	bMCW_sBI	-0.187492957238607	10000	0.5704	0.4296
Males	GWAT	5TBT	DMSO	G_M_5TBT-G_M_DMSO	Sema4d	H2	27028	10	Approximated	bMCW_sBI	-0.322944844302181	10000	0.9299	0.0701
Males	GWAT	50TBT	DMSO	G_M_50TBT-G_M_DMSO	Sema4d	H2	27885	11	Approximated	bMCW_sBI	-0.216763401591235	10000	0.8833	0.1167
Males	GWAT	IAS	DMSO	G_M_IAS-G_M_DMSO	Sema4d	H2	27142	11	Approximated	bMCW_sBI	-0.0927381937442003	10000	0.6025	0.3975
Males	GWAT	TWD	DMSO	G_M_TWD-G_M_DMSO	Sema4d	H2	28744	11	Approximated	bMCW_sBI	0.209809919368359	10000	0.2688	0.7312
Females	Liver	5TBT	DMSO	L_F_5TBT-L_F_DMSO	Sema4d	H2	21805	10	Approximated	bMCW_sBI	-0.383913212999702	10000	0.9384	0.0616
Females	Liver	50TBT	DMSO	L_F_50TBT-L_F_DMSO	Sema4d	H2	21730	9	Approximated	bMCW_sBI	-0.38813198727587	10000	0.8111	0.189
Females	Liver	IAS	DMSO	L_F_IAS-L_F_DMSO	Sema4d	H2	21759	9	Approximated	bMCW_sBI	-0.565749891468117	10000	0.9847	0.0153
Females	Liver	TWD	DMSO	L_F_TWD-L_F_DMSO	Sema4d	H2	21928	10	Approximated	bMCW_sBI	-0.337683307865989	10000	0.8508	0.1492
Males	Liver	5TBT	DMSO	L_M_5TBT-L_M_DMSO	Sema4d	H2	21105	8	Approximated	bMCW_sBI	-0.213177973129872	10000	0.9343	0.0657
Males	Liver	50TBT	DMSO	L_M_50TBT-L_M_DMSO	Sema4d	H2	21269	9	Approximated	bMCW_sBI	-0.0422133396034172	10000	0.8913	0.1087
Males	Liver	IAS	DMSO	L_M_IAS-L_M_DMSO	Sema4d	H2	20874	8	Approximated	bMCW_sBI	-0.393581849979636	10000	0.7312	0.2688
Males	Liver	TWD	DMSO	L_M_TWD-L_M_DMSO	Sema4d	H2	20834	8	Approximated	bMCW_sBI	-0.347711288735268	10000	0.7135	0.2866
Females	GWAT	5TBT	DMSO	G_F_5TBT-G_F_DMSO	Ndufs6	H2	24528	9	Approximated	bMCW_sBI	0.0579749542398376	10000	0.235	0.765
Females	GWAT	50TBT	DMSO	G_F_50TBT-G_F_DMSO	Ndufs6	H2	25130	10	Approximated	bMCW_sBI	0.36654792939444	10000	0.1149	0.8851
Females	GWAT	IAS	DMSO	G_F_IAS-G_F_DMSO	Ndufs6	H2	24829	9	Approximated	bMCW_sBI	-0.0525545485062101	10000	0.4222	0.5778
Females	GWAT	TWD	DMSO	G_F_TWD-G_F_DMSO	Ndufs6	H2	24655	9	Approximated	bMCW_sBI	-0.296282774194421	10000	0.7733	0.2267
Males	GWAT	5TBT	DMSO	G_M_5TBT-G_M_DMSO	Ndufs6	H2	27028	13	Approximated	bMCW_sBI	-0.128114983233035	10000	0.6786	0.3214
Males	GWAT	50TBT	DMSO	G_M_50TBT-G_M_DMSO	Ndufs6	H2	27885	13	Approximated	bMCW_sBI	0.015112008763144	10000	0.437	0.563
Males	GWAT	IAS	DMSO	G_M_IAS-G_M_DMSO	Ndufs6	H2	27142	13	Approximated	bMCW_sBI	0.167189200834543	10000	0.0927	0.9073
Males	GWAT	TWD	DMSO	G_M_TWD-G_M_DMSO	Ndufs6	H2	28744	13	Approximated	bMCW_sBI	0.29192117646429	10000	0.1083	0.8917
Females	Liver	5TBT	DMSO	L_F_5TBT-L_F_DMSO	Ndufs6	H2	21805	10	Approximated	bMCW_sBI	-0.151216715212954	10000	0.5668	0.4332
Females	Liver	50TBT	DMSO	L_F_50TBT-L_F_DMSO	Ndufs6	H2	21730	10	Approximated	bMCW_sBI	-0.177510298957446	10000	0.3757	0.6243
Females	Liver	IAS	DMSO	L_F_IAS-L_F_DMSO	Ndufs6	H2	21759	10	Approximated	bMCW_sBI	-0.290689282677147	10000	0.7223	0.2777
Females	Liver	TWD	DMSO	L_F_TWD-L_F_DMSO	Ndufs6	H2	21928	10	Approximated	bMCW_sBI	0.0665450315871097	10000	0.1031	0.8969
Males	Liver	5TBT	DMSO	L_M_5TBT-L_M_DMSO	Ndufs6	H2	21105	9	Approximated	bMCW_sBI	-0.148918692637	10000	0.9015	0.0985
Males	Liver	50TBT	DMSO	L_M_50TBT-L_M_DMSO	Ndufs6	H2	21269	10	Approximated	bMCW_sBI	0.142890733381928	10000	0.5947	0.4053
Males	Liver	IAS	DMSO	L_M_IAS-L_M_DMSO	Ndufs6	H2	20874	8	Approximated	bMCW_sBI	-0.511769004096692	10000	0.9038	0.0962
Males	Liver	TWD	DMSO	L_M_TWD-L_M_DMSO	Ndufs6	H2	20834	9	Approximated	bMCW_sBI	-0.315997226222862	10000	0.6531	0.3469
Females	GWAT	5TBT	DMSO	G_F_5TBT-G_F_DMSO	Ndufaf2	H1	24528	12	Approximated	bMCW_sBI	-0.0347911781697081	10000	0.3983	0.6017
Females	GWAT	50TBT	DMSO	G_F_50TBT-G_F_DMSO	Ndufaf2	H1	25130	13	Approximated	bMCW_sBI	0.227875889434558	10000	0.3176	0.6824
Females	GWAT	IAS	DMSO	G_F_IAS-G_F_DMSO	Ndufaf2	H1	24829	13	Approximated	bMCW_sBI	0.0853209957266679	10000	0.1398	0.8602
Females	GWAT	TWD	DMSO	G_F_TWD-G_F_DMSO	Ndufaf2	H1	24655	12	Approximated	bMCW_sBI	-0.020656267537543	10000	0.2046	0.7954
Males	GWAT	5TBT	DMSO	G_M_5TBT-G_M_DMSO	Ndufaf2	H1	27028	15	Approximated	bMCW_sBI	0.219399726138929	10000	0.029	0.971
Males	GWAT	50TBT	DMSO	G_M_50TBT-G_M_DMSO	Ndufaf2	H1	27885	13	Approximated	bMCW_sBI	0.301009582619396	10000	0.0254	0.9746
Males	GWAT	IAS	DMSO	G_M_IAS-G_M_DMSO	Ndufaf2	H1	27142	12	Approximated	bMCW_sBI	0.181757043096936	10000	0.0898	0.9102
Males	GWAT	TWD	DMSO	G_M_TWD-G_M_DMSO	Ndufaf2	H1	28744	18	Approximated	bMCW_sBI	0.309328956246532	10000	0.058	0.942
Females	Liver	5TBT	DMSO	L_F_5TBT-L_F_DMSO	Ndufaf2	H1	21805	12	Approximated	bMCW_sBI	-0.277999495401271	10000	0.8372	0.1628
Females	Liver	50TBT	DMSO	L_F_50TBT-L_F_DMSO	Ndufaf2	H1	21730	13	Approximated	bMCW_sBI	-0.454640737645709	10000	0.9428	0.0572
Females	Liver	IAS	DMSO	L_F_IAS-L_F_DMSO	Ndufaf2	H1	21759	12	Approximated	bMCW_sBI	-0.433416844798921	10000	0.9432	0.0568
Females	Liver	TWD	DMSO	L_F_TWD-L_F_DMSO	Ndufaf2	H1	21928	12	Approximated	bMCW_sBI	-0.286136769681074	10000	0.7951	0.2049
Males	Liver	5TBT	DMSO	L_M_5TBT-L_M_DMSO	Ndufaf2	H1	21105	11	Approximated	bMCW_sBI	-0.039138302455838	10000	0.7856	0.2144
Males	Liver	50TBT	DMSO	L_M_50TBT-L_M_DMSO	Ndufaf2	H1	21269	12	Approximated	bMCW_sBI	0.378747619159593	10000	0.1065	0.8935
Males	Liver	IAS	DMSO	L_M_IAS-L_M_DMSO	Ndufaf2	H1	20874	11	Approximated	bMCW_sBI	-0.568821087389299	10000	0.9761	0.0239
Males	Liver	TWD	DMSO	L_M_TWD-L_M_DMSO	Ndufaf2	H1	20834	12	Approximated	bMCW_sBI	-0.27656416288579	10000	0.586	0.414
Females	GWAT	5TBT	DMSO	G_F_5TBT-G_F_DMSO	Ndufs4	L2	24528	3	Approximated	bMCW_sBI	-0.366235848928392	10000	0.7978	0.2022
Females	GWAT	50TBT	DMSO	G_F_50TBT-G_F_DMSO	Ndufs4	L2	25130	3	Approximated	bMCW_sBI	0.285380768567525	10000	0.3598	0.6402
Females	GWAT	IAS	DMSO	G_F_IAS-G_F_DMSO	Ndufs4	L2	24829	3	Approximated	bMCW_sBI	0.0652489125181247	10000	0.3124	0.6877
Females	GWAT	TWD	DMSO	G_F_TWD-G_F_DMSO	Ndufs4	L2	24655	3	Approximated	bMCW_sBI	0.0941834996349477	10000	0.2319	0.7681
Males	GWAT	5TBT	DMSO	G_M_5TBT-G_M_DMSO	Ndufs4	L2	27028	3	Approximated	bMCW_sBI	-0.0119016785683452	10000	0.4454	0.5546
Males	GWAT	50TBT	DMSO	G_M_50TBT-G_M_DMSO	Ndufs4	L2	27885	3	Approximated	bMCW_sBI	-0.378293406015397	10000	0.8586	0.1414
Males	GWAT	IAS	DMSO	G_M_IAS-G_M_DMSO	Ndufs4	L2	27142	3	Approximated	bMCW_sBI	0.0886236075801678	10000	0.3571	0.6429
Males	GWAT	TWD	DMSO	G_M_TWD-G_M_DMSO	Ndufs4	L2	28744	4	Approximated	bMCW_sBI	0.123449595546664	10000	0.4762	0.5238
Females	Liver	5TBT	DMSO	L_F_5TBT-L_F_DMSO	Ndufs4	L2	21805	3	Approximated	bMCW_sBI	-0.496208646731487	10000	0.8722	0.1278
Females	Liver	50TBT	DMSO	L_F_50TBT-L_F_DMSO	Ndufs4	L2	21730	3	Approximated	bMCW_sBI	-0.309540245754522	10000	0.585	0.415
Females	Liver	IAS	DMSO	L_F_IAS-L_F_DMSO	Ndufs4	L2	21759	3	Approximated	bMCW_sBI	-0.626865214327297	10000	0.9153	0.0847
Females	Liver	TWD	DMSO	L_F_TWD-L_F_DMSO	Ndufs4	L2	21928	3	Approximated	bMCW_sBI	-0.385141606238884	10000	0.752	0.248
Males	Liver	5TBT	DMSO	L_M_5TBT-L_M_DMSO	Ndufs4	L2	21105	2	Approximated	bMCW_sBI	-0.886422326991874	10000	0.9966	0.0034
Males	Liver	50TBT	DMSO	L_M_50TBT-L_M_DMSO	Ndufs4	L2	21269	3	Approximated	bMCW_sBI	-0.377280421290201	10000	0.9562	0.0438
Males	Liver	IAS	DMSO	L_M_IAS-L_M_DMSO	Ndufs4	L2	20874	3	Approximated	bMCW_sBI	-0.436017822066785	10000	0.6822	0.3178
Males	Liver	TWD	DMSO	L_M_TWD-L_M_DMSO	Ndufs4	L2	20834	3	Approximated	bMCW_sBI	-0.206243299892798	10000	0.4394	0.5606
Females	GWAT	5TBT	DMSO	G_F_5TBT-G_F_DMSO	Ndufs4	H1	24528	36	Approximated	bMCW_sBI	-0.251800248872932	10000	0.9662	0.0338
Females	GWAT	50TBT	DMSO	G_F_50TBT-G_F_DMSO	Ndufs4	H1	25130	44	Approximated	bMCW_sBI	0.110085863715113	10000	0.7023	0.2977
Females	GWAT	IAS	DMSO	G_F_IAS-G_F_DMSO	Ndufs4	H1	24829	37	Approximated	bMCW_sBI	-0.113407631967948	10000	0.5822	0.4178
Females	GWAT	TWD	DMSO	G_F_TWD-G_F_DMSO	Ndufs4	H1	24655	40	Approximated	bMCW_sBI	-0.150051754581803	10000	0.4906	0.5094
Males	GWAT	5TBT	DMSO	G_M_5TBT-G_M_DMSO	Ndufs4	H1	27028	48	Approximated	bMCW_sBI	-0.0192182475760213	10000	0.3355	0.6645
Males	GWAT	50TBT	DMSO	G_M_50TBT-G_M_DMSO	Ndufs4	H1	27885	49	Approximated	bMCW_sBI	0.149801236312335	10000	0.0244	0.9756
Males	GWAT	IAS	DMSO	G_M_IAS-G_M_DMSO	Ndufs4	H1	27142	50	Approximated	bMCW_sBI	0.0829921637319075	10000	0.0583	0.9417
Males	GWAT	TWD	DMSO	G_M_TWD-G_M_DMSO	Ndufs4	H1	28744	49	Approximated	bMCW_sBI	0.195323602978796	10000	0.1237	0.8764
Females	Liver	5TBT	DMSO	L_F_5TBT-L_F_DMSO	Ndufs4	H1	21805	29	Approximated	bMCW_sBI	-0.0932748255765193	10000	0.406	0.594
Females	Liver	50TBT	DMSO	L_F_50TBT-L_F_DMSO	Ndufs4	H1	21730	30	Approximated	bMCW_sBI	-0.307626656842655	10000	0.7997	0.2003
Females	Liver	IAS	DMSO	L_F_IAS-L_F_DMSO	Ndufs4	H1	21759	32	Approximated	bMCW_sBI	-0.112408593372732	10000	0.2233	0.7767
Females	Liver	TWD	DMSO	L_F_TWD-L_F_DMSO	Ndufs4	H1	21928	29	Approximated	bMCW_sBI	-0.285089361862831	10000	0.8919	0.1081
Males	Liver	5TBT	DMSO	L_M_5TBT-L_M_DMSO	Ndufs4	H1	21105	30	Approximated	bMCW_sBI	0.0850114190433292	10000	0.5335	0.4665
Males	Liver	50TBT	DMSO	L_M_50TBT-L_M_DMSO	Ndufs4	H1	21269	28	Approximated	bMCW_sBI	-0.00549773672024384	10000	0.9637	0.0363
Males	Liver	IAS	DMSO	L_M_IAS-L_M_DMSO	Ndufs4	H1	20874	28	Approximated	bMCW_sBI	-0.355477029382257	10000	0.7838	0.2162
Males	Liver	TWD	DMSO	L_M_TWD-L_M_DMSO	Ndufs4	H1	20834	27	Approximated	bMCW_sBI	-0.150709664565867	10000	0.1846	0.8154
Females	GWAT	5TBT	DMSO	G_F_5TBT-G_F_DMSO	Sema3g	H2	24528	15	Approximated	bMCW_sBI	-0.0649456928075255	10000	0.4684	0.5316
Females	GWAT	50TBT	DMSO	G_F_50TBT-G_F_DMSO	Sema3g	H2	25130	15	Approximated	bMCW_sBI	0.238649842773554	10000	0.2879	0.7121
Females	GWAT	IAS	DMSO	G_F_IAS-G_F_DMSO	Sema3g	H2	24829	15	Approximated	bMCW_sBI	-0.263416861386405	10000	0.8788	0.1212
Females	GWAT	TWD	DMSO	G_F_TWD-G_F_DMSO	Sema3g	H2	24655	15	Approximated	bMCW_sBI	-0.119744671643406	10000	0.4112	0.5888
Males	GWAT	5TBT	DMSO	G_M_5TBT-G_M_DMSO	Sema3g	H2	27028	15	Approximated	bMCW_sBI	-0.320471731862872	10000	0.9598	0.0402
Males	GWAT	50TBT	DMSO	G_M_50TBT-G_M_DMSO	Sema3g	H2	27885	15	Approximated	bMCW_sBI	-0.192909582227324	10000	0.8852	0.1148
Males	GWAT	IAS	DMSO	G_M_IAS-G_M_DMSO	Sema3g	H2	27142	15	Approximated	bMCW_sBI	-0.162213623241816	10000	0.7975	0.2025
Males	GWAT	TWD	DMSO	G_M_TWD-G_M_DMSO	Sema3g	H2	28744	16	Approximated	bMCW_sBI	0.200404972769822	10000	0.2446	0.7554
Females	Liver	5TBT	DMSO	L_F_5TBT-L_F_DMSO	Sema3g	H2	21805	13	Approximated	bMCW_sBI	-0.31277016941497	10000	0.8888	0.1112
Females	Liver	50TBT	DMSO	L_F_50TBT-L_F_DMSO	Sema3g	H2	21730	15	Approximated	bMCW_sBI	-0.358118123647747	10000	0.8236	0.1764
Females	Liver	IAS	DMSO	L_F_IAS-L_F_DMSO	Sema3g	H2	21759	14	Approximated	bMCW_sBI	-0.244001510499614	10000	0.6502	0.3498
Females	Liver	TWD	DMSO	L_F_TWD-L_F_DMSO	Sema3g	H2	21928	14	Approximated	bMCW_sBI	-0.220650959104076	10000	0.662	0.3381
Males	Liver	5TBT	DMSO	L_M_5TBT-L_M_DMSO	Sema3g	H2	21105	14	Approximated	bMCW_sBI	0.2145954857996	10000	0.2183	0.7817
Males	Liver	50TBT	DMSO	L_M_50TBT-L_M_DMSO	Sema3g	H2	21269	13	Approximated	bMCW_sBI	0.0868753595085721	10000	0.749	0.251
Males	Liver	IAS	DMSO	L_M_IAS-L_M_DMSO	Sema3g	H2	20874	13	Approximated	bMCW_sBI	-0.337001076362778	10000	0.6522	0.3478
Males	Liver	TWD	DMSO	L_M_TWD-L_M_DMSO	Sema3g	H2	20834	13	Approximated	bMCW_sBI	-0.109080232231759	10000	0.1755	0.8245
Females	GWAT	5TBT	DMSO	G_F_5TBT-G_F_DMSO	Sema5a	L2	24528	7	Approximated	bMCW_sBI	-0.19391874180865	10000	0.6953	0.3047
Females	GWAT	50TBT	DMSO	G_F_50TBT-G_F_DMSO	Sema5a	L2	25130	6	Approximated	bMCW_sBI	0.300898749709813	10000	0.2692	0.7308
Females	GWAT	IAS	DMSO	G_F_IAS-G_F_DMSO	Sema5a	L2	24829	6	Approximated	bMCW_sBI	-0.257292275055552	10000	0.7614	0.2386
Females	GWAT	TWD	DMSO	G_F_TWD-G_F_DMSO	Sema5a	L2	24655	6	Approximated	bMCW_sBI	-0.408416996247845	10000	0.8696	0.1304
Males	GWAT	5TBT	DMSO	G_M_5TBT-G_M_DMSO	Sema5a	L2	27028	5	Approximated	bMCW_sBI	-0.579360615703397	10000	0.9817	0.0183
Males	GWAT	50TBT	DMSO	G_M_50TBT-G_M_DMSO	Sema5a	L2	27885	8	Approximated	bMCW_sBI	-0.259769022470097	10000	0.8849	0.1151
Males	GWAT	IAS	DMSO	G_M_IAS-G_M_DMSO	Sema5a	L2	27142	6	Approximated	bMCW_sBI	-0.691083721758568	10000	0.998	0.002
Males	GWAT	TWD	DMSO	G_M_TWD-G_M_DMSO	Sema5a	L2	28744	9	Approximated	bMCW_sBI	-0.0850808010515735	10000	0.8392	0.1608
Females	Liver	5TBT	DMSO	L_F_5TBT-L_F_DMSO	Sema5a	L2	21805	7	Approximated	bMCW_sBI	-0.224638630794029	10000	0.6758	0.3242
Females	Liver	50TBT	DMSO	L_F_50TBT-L_F_DMSO	Sema5a	L2	21730	7	Approximated	bMCW_sBI	-0.31356639862186	10000	0.6624	0.3376
Females	Liver	IAS	DMSO	L_F_IAS-L_F_DMSO	Sema5a	L2	21759	6	Approximated	bMCW_sBI	-0.62582063597852	10000	0.9794	0.0206
Females	Liver	TWD	DMSO	L_F_TWD-L_F_DMSO	Sema5a	L2	21928	6	Approximated	bMCW_sBI	-0.281893989494728	10000	0.7069	0.2931
Males	Liver	5TBT	DMSO	L_M_5TBT-L_M_DMSO	Sema5a	L2	21105	6	Approximated	bMCW_sBI	0.159080677644829	10000	0.4011	0.5989
Males	Liver	50TBT	DMSO	L_M_50TBT-L_M_DMSO	Sema5a	L2	21269	6	Approximated	bMCW_sBI	0.115337894497606	10000	0.6247	0.3753
Males	Liver	IAS	DMSO	L_M_IAS-L_M_DMSO	Sema5a	L2	20874	5	Approximated	bMCW_sBI	-0.00899770026830203	10000	0.1236	0.8764
Males	Liver	TWD	DMSO	L_M_TWD-L_M_DMSO	Sema5a	L2	20834	5	Approximated	bMCW_sBI	-0.272071812596006	10000	0.5314	0.4686
Females	GWAT	5TBT	DMSO	G_F_5TBT-G_F_DMSO	Sema5a	H1	24528	11	Approximated	bMCW_sBI	-0.101159208609357	10000	0.5504	0.4496
Females	GWAT	50TBT	DMSO	G_F_50TBT-G_F_DMSO	Sema5a	H1	25130	9	Approximated	bMCW_sBI	0.301878532197724	10000	0.2136	0.7864
Females	GWAT	IAS	DMSO	G_F_IAS-G_F_DMSO	Sema5a	H1	24829	11	Approximated	bMCW_sBI	0.0994016054844286	10000	0.1346	0.8654
Females	GWAT	TWD	DMSO	G_F_TWD-G_F_DMSO	Sema5a	H1	24655	11	Approximated	bMCW_sBI	-0.150484971418034	10000	0.4971	0.503
Males	GWAT	5TBT	DMSO	G_M_5TBT-G_M_DMSO	Sema5a	H1	27028	10	Approximated	bMCW_sBI	0.189664551223935	10000	0.0861	0.9139
Males	GWAT	50TBT	DMSO	G_M_50TBT-G_M_DMSO	Sema5a	H1	27885	10	Approximated	bMCW_sBI	-0.0988719714495795	10000	0.689	0.311
Males	GWAT	IAS	DMSO	G_M_IAS-G_M_DMSO	Sema5a	H1	27142	10	Approximated	bMCW_sBI	0.055513588208199	10000	0.3009	0.6991
Males	GWAT	TWD	DMSO	G_M_TWD-G_M_DMSO	Sema5a	H1	28744	10	Approximated	bMCW_sBI	-0.146008107308756	10000	0.9113	0.0887
Females	Liver	5TBT	DMSO	L_F_5TBT-L_F_DMSO	Sema5a	H1	21805	9	Approximated	bMCW_sBI	0.0811583566503066	10000	0.1436	0.8564
Females	Liver	50TBT	DMSO	L_F_50TBT-L_F_DMSO	Sema5a	H1	21730	7	Approximated	bMCW_sBI	-0.188159564465543	10000	0.4147	0.5853
Females	Liver	IAS	DMSO	L_F_IAS-L_F_DMSO	Sema5a	H1	21759	6	Approximated	bMCW_sBI	-0.144347666214694	10000	0.4232	0.5768
Females	Liver	TWD	DMSO	L_F_TWD-L_F_DMSO	Sema5a	H1	21928	9	Approximated	bMCW_sBI	-0.124799813497132	10000	0.4284	0.5716
Males	Liver	5TBT	DMSO	L_M_5TBT-L_M_DMSO	Sema5a	H1	21105	7	Approximated	bMCW_sBI	-0.0578753537240884	10000	0.7696	0.2304
Males	Liver	50TBT	DMSO	L_M_50TBT-L_M_DMSO	Sema5a	H1	21269	8	Approximated	bMCW_sBI	0.206984317321483	10000	0.4591	0.5409
Males	Liver	IAS	DMSO	L_M_IAS-L_M_DMSO	Sema5a	H1	20874	7	Approximated	bMCW_sBI	-0.504507279410255	10000	0.8822	0.1179
Males	Liver	TWD	DMSO	L_M_TWD-L_M_DMSO	Sema5a	H1	20834	7	Approximated	bMCW_sBI	-0.42714498309525	10000	0.8245	0.1755
Females	GWAT	5TBT	DMSO	G_F_5TBT-G_F_DMSO	Ndufb9	H1	24528	25	Approximated	bMCW_sBI	-0.281553271333007	10000	0.9655	0.0345
Females	GWAT	50TBT	DMSO	G_F_50TBT-G_F_DMSO	Ndufb9	H1	25130	25	Approximated	bMCW_sBI	0.0077426546699578	10000	0.9069	0.0931
Females	GWAT	IAS	DMSO	G_F_IAS-G_F_DMSO	Ndufb9	H1	24829	27	Approximated	bMCW_sBI	-0.318678809370299	10000	0.9825	0.0175
Females	GWAT	TWD	DMSO	G_F_TWD-G_F_DMSO	Ndufb9	H1	24655	25	Approximated	bMCW_sBI	-0.227155784604147	10000	0.7459	0.2541
Males	GWAT	5TBT	DMSO	G_M_5TBT-G_M_DMSO	Ndufb9	H1	27028	25	Approximated	bMCW_sBI	0.133426117856085	10000	0.0487	0.9513
Males	GWAT	50TBT	DMSO	G_M_50TBT-G_M_DMSO	Ndufb9	H1	27885	26	Approximated	bMCW_sBI	0.0480650213541056	10000	0.309	0.691
Males	GWAT	IAS	DMSO	G_M_IAS-G_M_DMSO	Ndufb9	H1	27142	28	Approximated	bMCW_sBI	0.0903649035410836	10000	0.1089	0.8911
Males	GWAT	TWD	DMSO	G_M_TWD-G_M_DMSO	Ndufb9	H1	28744	29	Approximated	bMCW_sBI	-0.00518861696892591	10000	0.8387	0.1613
Females	Liver	5TBT	DMSO	L_F_5TBT-L_F_DMSO	Ndufb9	H1	21805	27	Approximated	bMCW_sBI	-0.253985492467504	10000	0.8959	0.1041
Females	Liver	50TBT	DMSO	L_F_50TBT-L_F_DMSO	Ndufb9	H1	21730	26	Approximated	bMCW_sBI	-0.341642241722822	10000	0.8673	0.1327
Females	Liver	IAS	DMSO	L_F_IAS-L_F_DMSO	Ndufb9	H1	21759	27	Approximated	bMCW_sBI	-0.318076376753835	10000	0.8968	0.1032
Females	Liver	TWD	DMSO	L_F_TWD-L_F_DMSO	Ndufb9	H1	21928	26	Approximated	bMCW_sBI	-0.30190434237798	10000	0.9062	0.0938
Males	Liver	5TBT	DMSO	L_M_5TBT-L_M_DMSO	Ndufb9	H1	21105	26	Approximated	bMCW_sBI	0.0927015618019529	10000	0.5174	0.4827
Males	Liver	50TBT	DMSO	L_M_50TBT-L_M_DMSO	Ndufb9	H1	21269	26	Approximated	bMCW_sBI	0.147972837267876	10000	0.6394	0.3606
Males	Liver	IAS	DMSO	L_M_IAS-L_M_DMSO	Ndufb9	H1	20874	27	Approximated	bMCW_sBI	-0.296910591623213	10000	0.5708	0.4292
Males	Liver	TWD	DMSO	L_M_TWD-L_M_DMSO	Ndufb9	H1	20834	27	Approximated	bMCW_sBI	-0.174631381778013	10000	0.2486	0.7514
Females	GWAT	5TBT	DMSO	G_F_5TBT-G_F_DMSO	Ndufb4c	H2	24528	19	Approximated	bMCW_sBI	-0.241926239801142	10000	0.8968	0.1032
Females	GWAT	50TBT	DMSO	G_F_50TBT-G_F_DMSO	Ndufb4c	H2	25130	20	Approximated	bMCW_sBI	-0.00738241675125893	10000	0.9019	0.0981
Females	GWAT	IAS	DMSO	G_F_IAS-G_F_DMSO	Ndufb4c	H2	24829	19	Approximated	bMCW_sBI	-0.278041901692184	10000	0.928	0.072
Females	GWAT	TWD	DMSO	G_F_TWD-G_F_DMSO	Ndufb4c	H2	24655	18	Approximated	bMCW_sBI	-0.0561788128582602	10000	0.2362	0.7638
Males	GWAT	5TBT	DMSO	G_M_5TBT-G_M_DMSO	Ndufb4c	H2	27028	26	Approximated	bMCW_sBI	-0.252735253123919	10000	0.9605	0.0395
Males	GWAT	50TBT	DMSO	G_M_50TBT-G_M_DMSO	Ndufb4c	H2	27885	27	Approximated	bMCW_sBI	-0.207225092486287	10000	0.9576	0.0424
Males	GWAT	IAS	DMSO	G_M_IAS-G_M_DMSO	Ndufb4c	H2	27142	27	Approximated	bMCW_sBI	-0.188042589384327	10000	0.908	0.092
Males	GWAT	TWD	DMSO	G_M_TWD-G_M_DMSO	Ndufb4c	H2	28744	28	Approximated	bMCW_sBI	0.21777379439968	10000	0.1361	0.8639
Females	Liver	5TBT	DMSO	L_F_5TBT-L_F_DMSO	Ndufb4c	H2	21805	15	Approximated	bMCW_sBI	-0.306942532954094	10000	0.902	0.098
Females	Liver	50TBT	DMSO	L_F_50TBT-L_F_DMSO	Ndufb4c	H2	21730	16	Approximated	bMCW_sBI	-0.237023823224767	10000	0.5176	0.4824
Females	Liver	IAS	DMSO	L_F_IAS-L_F_DMSO	Ndufb4c	H2	21759	15	Approximated	bMCW_sBI	-0.385607453720731	10000	0.9241	0.0759
Females	Liver	TWD	DMSO	L_F_TWD-L_F_DMSO	Ndufb4c	H2	21928	16	Approximated	bMCW_sBI	-0.113230195479118	10000	0.3764	0.6236
Males	Liver	5TBT	DMSO	L_M_5TBT-L_M_DMSO	Ndufb4c	H2	21105	15	Approximated	bMCW_sBI	-0.16266944734098	10000	0.963	0.037
Males	Liver	50TBT	DMSO	L_M_50TBT-L_M_DMSO	Ndufb4c	H2	21269	16	Approximated	bMCW_sBI	-0.00018813348070456	10000	0.9102	0.0898
Males	Liver	IAS	DMSO	L_M_IAS-L_M_DMSO	Ndufb4c	H2	20874	16	Approximated	bMCW_sBI	-0.233340521889153	10000	0.3515	0.6485
Males	Liver	TWD	DMSO	L_M_TWD-L_M_DMSO	Ndufb4c	H2	20834	16	Approximated	bMCW_sBI	-0.235742323482102	10000	0.4774	0.5226
Females	GWAT	5TBT	DMSO	G_F_5TBT-G_F_DMSO	Ndufb11b	H2	24528	30	Approximated	bMCW_sBI	-0.00759037537139399	10000	0.2468	0.7532
Females	GWAT	50TBT	DMSO	G_F_50TBT-G_F_DMSO	Ndufb11b	H2	25130	30	Approximated	bMCW_sBI	0.312893100542162	10000	0.056	0.944
Females	GWAT	IAS	DMSO	G_F_IAS-G_F_DMSO	Ndufb11b	H2	24829	30	Approximated	bMCW_sBI	0.161036222101325	10000	0.0082	0.9918
Females	GWAT	TWD	DMSO	G_F_TWD-G_F_DMSO	Ndufb11b	H2	24655	30	Approximated	bMCW_sBI	0.0311803737748828	10000	0.0384	0.9616
Males	GWAT	5TBT	DMSO	G_M_5TBT-G_M_DMSO	Ndufb11b	H2	27028	34	Approximated	bMCW_sBI	0.0364746605748532	10000	0.176	0.824
Males	GWAT	50TBT	DMSO	G_M_50TBT-G_M_DMSO	Ndufb11b	H2	27885	35	Approximated	bMCW_sBI	-0.0550411121819188	10000	0.6797	0.3203
Males	GWAT	IAS	DMSO	G_M_IAS-G_M_DMSO	Ndufb11b	H2	27142	36	Approximated	bMCW_sBI	-0.0782707720162788	10000	0.6434	0.3566
Males	GWAT	TWD	DMSO	G_M_TWD-G_M_DMSO	Ndufb11b	H2	28744	36	Approximated	bMCW_sBI	0.219430568367961	10000	0.1028	0.8972
Females	Liver	5TBT	DMSO	L_F_5TBT-L_F_DMSO	Ndufb11b	H2	21805	31	Approximated	bMCW_sBI	0.198815674547366	10000	7e-04	0.9993
Females	Liver	50TBT	DMSO	L_F_50TBT-L_F_DMSO	Ndufb11b	H2	21730	31	Approximated	bMCW_sBI	0.0827345450223942	10000	8e-04	0.9992
Females	Liver	IAS	DMSO	L_F_IAS-L_F_DMSO	Ndufb11b	H2	21759	31	Approximated	bMCW_sBI	0.0186673668969119	10000	0.0204	0.9796
Females	Liver	TWD	DMSO	L_F_TWD-L_F_DMSO	Ndufb11b	H2	21928	31	Approximated	bMCW_sBI	0.153767906221524	10000	6e-04	0.9994
Males	Liver	5TBT	DMSO	L_M_5TBT-L_M_DMSO	Ndufb11b	H2	21105	33	Approximated	bMCW_sBI	0.0732322034896837	10000	0.5814	0.4186
Males	Liver	50TBT	DMSO	L_M_50TBT-L_M_DMSO	Ndufb11b	H2	21269	32	Approximated	bMCW_sBI	0.117865880913732	10000	0.7622	0.2378
Males	Liver	IAS	DMSO	L_M_IAS-L_M_DMSO	Ndufb11b	H2	20874	33	Approximated	bMCW_sBI	0.0321292317169199	10000	6e-04	0.9994
Males	Liver	TWD	DMSO	L_M_TWD-L_M_DMSO	Ndufb11b	H2	20834	32	Approximated	bMCW_sBI	-0.102075677882652	10000	0.0673	0.9327
Females	GWAT	5TBT	DMSO	G_F_5TBT-G_F_DMSO	Ndufa6	H2	24528	30	Approximated	bMCW_sBI	-0.00759037537139399	10000	0.2454	0.7546
Females	GWAT	50TBT	DMSO	G_F_50TBT-G_F_DMSO	Ndufa6	H2	25130	30	Approximated	bMCW_sBI	0.312893100542162	10000	0.0532	0.9468
Females	GWAT	IAS	DMSO	G_F_IAS-G_F_DMSO	Ndufa6	H2	24829	30	Approximated	bMCW_sBI	0.161036222101325	10000	0.0087	0.9913
Females	GWAT	TWD	DMSO	G_F_TWD-G_F_DMSO	Ndufa6	H2	24655	30	Approximated	bMCW_sBI	0.0311803737748828	10000	0.0356	0.9644
Males	GWAT	5TBT	DMSO	G_M_5TBT-G_M_DMSO	Ndufa6	H2	27028	34	Approximated	bMCW_sBI	0.0364746605748532	10000	0.172	0.828
Males	GWAT	50TBT	DMSO	G_M_50TBT-G_M_DMSO	Ndufa6	H2	27885	35	Approximated	bMCW_sBI	-0.0550411121819188	10000	0.6812	0.3188
Males	GWAT	IAS	DMSO	G_M_IAS-G_M_DMSO	Ndufa6	H2	27142	36	Approximated	bMCW_sBI	-0.0782707720162788	10000	0.6365	0.3635
Males	GWAT	TWD	DMSO	G_M_TWD-G_M_DMSO	Ndufa6	H2	28744	36	Approximated	bMCW_sBI	0.219430568367961	10000	0.1029	0.8971
Females	Liver	5TBT	DMSO	L_F_5TBT-L_F_DMSO	Ndufa6	H2	21805	31	Approximated	bMCW_sBI	0.198815674547366	10000	8e-04	0.9992
Females	Liver	50TBT	DMSO	L_F_50TBT-L_F_DMSO	Ndufa6	H2	21730	31	Approximated	bMCW_sBI	0.0827345450223942	10000	7e-04	0.9993
Females	Liver	IAS	DMSO	L_F_IAS-L_F_DMSO	Ndufa6	H2	21759	31	Approximated	bMCW_sBI	0.0186673668969119	10000	0.018	0.982
Females	Liver	TWD	DMSO	L_F_TWD-L_F_DMSO	Ndufa6	H2	21928	31	Approximated	bMCW_sBI	0.153767906221524	10000	0.0011	0.9989
Males	Liver	5TBT	DMSO	L_M_5TBT-L_M_DMSO	Ndufa6	H2	21105	33	Approximated	bMCW_sBI	0.0732322034896837	10000	0.5784	0.4216
Males	Liver	50TBT	DMSO	L_M_50TBT-L_M_DMSO	Ndufa6	H2	21269	32	Approximated	bMCW_sBI	0.117865880913732	10000	0.7576	0.2424
Males	Liver	IAS	DMSO	L_M_IAS-L_M_DMSO	Ndufa6	H2	20874	33	Approximated	bMCW_sBI	0.0321292317169199	10000	4e-04	0.9996
Males	Liver	TWD	DMSO	L_M_TWD-L_M_DMSO	Ndufa6	H2	20834	32	Approximated	bMCW_sBI	-0.102075677882652	10000	0.074	0.926
Females	GWAT	5TBT	DMSO	G_F_5TBT-G_F_DMSO	Ndufa11b	H1	24528	12	Approximated	bMCW_sBI	-0.186712882726748	10000	0.7404	0.2596
Females	GWAT	50TBT	DMSO	G_F_50TBT-G_F_DMSO	Ndufa11b	H1	25130	11	Approximated	bMCW_sBI	-0.096303934871099	10000	0.9312	0.0688
Females	GWAT	IAS	DMSO	G_F_IAS-G_F_DMSO	Ndufa11b	H1	24829	11	Approximated	bMCW_sBI	-0.0966623209211027	10000	0.5175	0.4825
Females	GWAT	TWD	DMSO	G_F_TWD-G_F_DMSO	Ndufa11b	H1	24655	12	Approximated	bMCW_sBI	-0.173475459272331	10000	0.5459	0.4541
Males	GWAT	5TBT	DMSO	G_M_5TBT-G_M_DMSO	Ndufa11b	H1	27028	12	Approximated	bMCW_sBI	0.168603324390169	10000	0.0876	0.9124
Males	GWAT	50TBT	DMSO	G_M_50TBT-G_M_DMSO	Ndufa11b	H1	27885	12	Approximated	bMCW_sBI	0.0505927294248462	10000	0.3537	0.6463
Males	GWAT	IAS	DMSO	G_M_IAS-G_M_DMSO	Ndufa11b	H1	27142	12	Approximated	bMCW_sBI	0.162717496115318	10000	0.1114	0.8886
Males	GWAT	TWD	DMSO	G_M_TWD-G_M_DMSO	Ndufa11b	H1	28744	13	Approximated	bMCW_sBI	0.175141999068508	10000	0.3183	0.6817
Females	Liver	5TBT	DMSO	L_F_5TBT-L_F_DMSO	Ndufa11b	H1	21805	13	Approximated	bMCW_sBI	-0.348819811776828	10000	0.9317	0.0683
Females	Liver	50TBT	DMSO	L_F_50TBT-L_F_DMSO	Ndufa11b	H1	21730	13	Approximated	bMCW_sBI	-0.225911080265711	10000	0.4872	0.5128
Females	Liver	IAS	DMSO	L_F_IAS-L_F_DMSO	Ndufa11b	H1	21759	13	Approximated	bMCW_sBI	-0.180512679064603	10000	0.4771	0.5229
Females	Liver	TWD	DMSO	L_F_TWD-L_F_DMSO	Ndufa11b	H1	21928	13	Approximated	bMCW_sBI	-0.195935940712877	10000	0.5937	0.4063
Males	Liver	5TBT	DMSO	L_M_5TBT-L_M_DMSO	Ndufa11b	H1	21105	13	Approximated	bMCW_sBI	-0.038685756160518	10000	0.7979	0.2021
Males	Liver	50TBT	DMSO	L_M_50TBT-L_M_DMSO	Ndufa11b	H1	21269	13	Approximated	bMCW_sBI	0.161132194241351	10000	0.5648	0.4352
Males	Liver	IAS	DMSO	L_M_IAS-L_M_DMSO	Ndufa11b	H1	20874	13	Approximated	bMCW_sBI	-0.408210583742499	10000	0.8169	0.1831
Males	Liver	TWD	DMSO	L_M_TWD-L_M_DMSO	Ndufa11b	H1	20834	13	Approximated	bMCW_sBI	-0.228353843199244	10000	0.4507	0.5493
Females	GWAT	5TBT	DMSO	G_F_5TBT-G_F_DMSO	Sema5b	H2	24528	10	Approximated	bMCW_sBI	0.0161436989010541	10000	0.2967	0.7033
Females	GWAT	50TBT	DMSO	G_F_50TBT-G_F_DMSO	Sema5b	H2	25130	11	Approximated	bMCW_sBI	-0.00861510628674808	10000	0.8324	0.1676
Females	GWAT	IAS	DMSO	G_F_IAS-G_F_DMSO	Sema5b	H2	24829	10	Approximated	bMCW_sBI	-0.0799613285262543	10000	0.4684	0.5317
Females	GWAT	TWD	DMSO	G_F_TWD-G_F_DMSO	Sema5b	H2	24655	10	Approximated	bMCW_sBI	-0.354479625159733	10000	0.8803	0.1197
Males	GWAT	5TBT	DMSO	G_M_5TBT-G_M_DMSO	Sema5b	H2	27028	11	Approximated	bMCW_sBI	0.301359448012299	10000	0.019	0.981
Males	GWAT	50TBT	DMSO	G_M_50TBT-G_M_DMSO	Sema5b	H2	27885	11	Approximated	bMCW_sBI	0.148669623059867	10000	0.1881	0.8119
Males	GWAT	IAS	DMSO	G_M_IAS-G_M_DMSO	Sema5b	H2	27142	11	Approximated	bMCW_sBI	0.0319288994897942	10000	0.3329	0.6672
Males	GWAT	TWD	DMSO	G_M_TWD-G_M_DMSO	Sema5b	H2	28744	11	Approximated	bMCW_sBI	0.0311455133821952	10000	0.6656	0.3344
Females	Liver	5TBT	DMSO	L_F_5TBT-L_F_DMSO	Sema5b	H2	21805	9	Approximated	bMCW_sBI	0.0161154687093864	10000	0.2398	0.7602
Females	Liver	50TBT	DMSO	L_F_50TBT-L_F_DMSO	Sema5b	H2	21730	10	Approximated	bMCW_sBI	-0.0428896918367817	10000	0.1332	0.8668
Females	Liver	IAS	DMSO	L_F_IAS-L_F_DMSO	Sema5b	H2	21759	9	Approximated	bMCW_sBI	-0.355167394468705	10000	0.8251	0.1749
Females	Liver	TWD	DMSO	L_F_TWD-L_F_DMSO	Sema5b	H2	21928	10	Approximated	bMCW_sBI	-0.000319292083836979	10000	0.1893	0.8107
Males	Liver	5TBT	DMSO	L_M_5TBT-L_M_DMSO	Sema5b	H2	21105	10	Approximated	bMCW_sBI	0.150295016705765	10000	0.3842	0.6158
Males	Liver	50TBT	DMSO	L_M_50TBT-L_M_DMSO	Sema5b	H2	21269	9	Approximated	bMCW_sBI	0.161449434386185	10000	0.5518	0.4483
Males	Liver	IAS	DMSO	L_M_IAS-L_M_DMSO	Sema5b	H2	20874	8	Approximated	bMCW_sBI	-0.261487506288781	10000	0.4404	0.5596
Males	Liver	TWD	DMSO	L_M_TWD-L_M_DMSO	Sema5b	H2	20834	10	Approximated	bMCW_sBI	-0.342490218200149	10000	0.7133	0.2867
Females	GWAT	5TBT	DMSO	G_F_5TBT-G_F_DMSO	Ndufb4	H1	24528	31	Approximated	bMCW_sBI	0.173701117116264	10000	0.0074	0.9926
Females	GWAT	50TBT	DMSO	G_F_50TBT-G_F_DMSO	Ndufb4	H1	25130	30	Approximated	bMCW_sBI	0.204403655113376	10000	0.3084	0.6916
Females	GWAT	IAS	DMSO	G_F_IAS-G_F_DMSO	Ndufb4	H1	24829	31	Approximated	bMCW_sBI	-0.0505190878198312	10000	0.3464	0.6536
Females	GWAT	TWD	DMSO	G_F_TWD-G_F_DMSO	Ndufb4	H1	24655	31	Approximated	bMCW_sBI	-0.109062107247591	10000	0.3307	0.6693
Males	GWAT	5TBT	DMSO	G_M_5TBT-G_M_DMSO	Ndufb4	H1	27028	32	Approximated	bMCW_sBI	-0.060282276723739	10000	0.5179	0.4821
Males	GWAT	50TBT	DMSO	G_M_50TBT-G_M_DMSO	Ndufb4	H1	27885	35	Approximated	bMCW_sBI	-0.0385060181672784	10000	0.6129	0.3871
Males	GWAT	IAS	DMSO	G_M_IAS-G_M_DMSO	Ndufb4	H1	27142	32	Approximated	bMCW_sBI	-0.156169935303117	10000	0.8711	0.1289
Males	GWAT	TWD	DMSO	G_M_TWD-G_M_DMSO	Ndufb4	H1	28744	34	Approximated	bMCW_sBI	-0.0454473321832432	10000	0.9343	0.0657
Females	Liver	5TBT	DMSO	L_F_5TBT-L_F_DMSO	Ndufb4	H1	21805	30	Approximated	bMCW_sBI	-0.146794857086039	10000	0.6017	0.3983
Females	Liver	50TBT	DMSO	L_F_50TBT-L_F_DMSO	Ndufb4	H1	21730	29	Approximated	bMCW_sBI	-0.226662686339645	10000	0.4967	0.5033
Females	Liver	IAS	DMSO	L_F_IAS-L_F_DMSO	Ndufb4	H1	21759	29	Approximated	bMCW_sBI	-0.0848042752594731	10000	0.1616	0.8384
Females	Liver	TWD	DMSO	L_F_TWD-L_F_DMSO	Ndufb4	H1	21928	30	Approximated	bMCW_sBI	-0.0374441934576098	10000	0.1268	0.8732
Males	Liver	5TBT	DMSO	L_M_5TBT-L_M_DMSO	Ndufb4	H1	21105	27	Approximated	bMCW_sBI	0.0722741990995357	10000	0.5914	0.4086
Males	Liver	50TBT	DMSO	L_M_50TBT-L_M_DMSO	Ndufb4	H1	21269	28	Approximated	bMCW_sBI	0.144028268313747	10000	0.6465	0.3535
Males	Liver	IAS	DMSO	L_M_IAS-L_M_DMSO	Ndufb4	H1	20874	27	Approximated	bMCW_sBI	-0.279145738903181	10000	0.4913	0.5087
Males	Liver	TWD	DMSO	L_M_TWD-L_M_DMSO	Ndufb4	H1	20834	27	Approximated	bMCW_sBI	-0.204458817397677	10000	0.3509	0.6491
Females	GWAT	5TBT	DMSO	G_F_5TBT-G_F_DMSO	Ndufs5-ps	L2	24528	9	Approximated	bMCW_sBI	-0.0616538900668733	10000	0.4682	0.5318
Females	GWAT	50TBT	DMSO	G_F_50TBT-G_F_DMSO	Ndufs5-ps	L2	25130	10	Approximated	bMCW_sBI	-0.030602376072118	10000	0.8511	0.1489
Females	GWAT	IAS	DMSO	G_F_IAS-G_F_DMSO	Ndufs5-ps	L2	24829	10	Approximated	bMCW_sBI	-0.286845656508691	10000	0.8562	0.1438
Females	GWAT	TWD	DMSO	G_F_TWD-G_F_DMSO	Ndufs5-ps	L2	24655	9	Approximated	bMCW_sBI	0.115483257384194	10000	0.0806	0.9194
Males	GWAT	5TBT	DMSO	G_M_5TBT-G_M_DMSO	Ndufs5-ps	L2	27028	11	Approximated	bMCW_sBI	0.344854383303112	10000	0.0111	0.9889
Males	GWAT	50TBT	DMSO	G_M_50TBT-G_M_DMSO	Ndufs5-ps	L2	27885	10	Approximated	bMCW_sBI	-0.00854001900970212	10000	0.5026	0.4974
Males	GWAT	IAS	DMSO	G_M_IAS-G_M_DMSO	Ndufs5-ps	L2	27142	9	Approximated	bMCW_sBI	0.211667117039657	10000	0.0981	0.9019
Males	GWAT	TWD	DMSO	G_M_TWD-G_M_DMSO	Ndufs5-ps	L2	28744	10	Approximated	bMCW_sBI	-0.0725621531341881	10000	0.8261	0.1739
Females	Liver	5TBT	DMSO	L_F_5TBT-L_F_DMSO	Ndufs5-ps	L2	21805	7	Approximated	bMCW_sBI	-0.206953490505458	10000	0.6536	0.3465
Females	Liver	50TBT	DMSO	L_F_50TBT-L_F_DMSO	Ndufs5-ps	L2	21730	6	Approximated	bMCW_sBI	-0.262317339776781	10000	0.5569	0.4431
Females	Liver	IAS	DMSO	L_F_IAS-L_F_DMSO	Ndufs5-ps	L2	21759	6	Approximated	bMCW_sBI	0.0934663204099924	10000	0.1085	0.8915
Females	Liver	TWD	DMSO	L_F_TWD-L_F_DMSO	Ndufs5-ps	L2	21928	7	Approximated	bMCW_sBI	-0.0963544551229842	10000	0.3875	0.6125
Males	Liver	5TBT	DMSO	L_M_5TBT-L_M_DMSO	Ndufs5-ps	L2	21105	5	Approximated	bMCW_sBI	0.150120835900109	10000	0.4295	0.5705
Males	Liver	50TBT	DMSO	L_M_50TBT-L_M_DMSO	Ndufs5-ps	L2	21269	5	Approximated	bMCW_sBI	-0.422175201015658	10000	0.9924	0.0076
Males	Liver	IAS	DMSO	L_M_IAS-L_M_DMSO	Ndufs5-ps	L2	20874	5	Approximated	bMCW_sBI	0.0076657723265619	10000	0.1046	0.8954
Males	Liver	TWD	DMSO	L_M_TWD-L_M_DMSO	Ndufs5-ps	L2	20834	6	Approximated	bMCW_sBI	-0.0478602116986295	10000	0.183	0.817
Females	GWAT	5TBT	DMSO	G_F_5TBT-G_F_DMSO	Ndufb10	H2	24528	142	Approximated	bMCW_sBI	0.135521665205379	10000	0	1
Females	GWAT	50TBT	DMSO	G_F_50TBT-G_F_DMSO	Ndufb10	H2	25130	142	Approximated	bMCW_sBI	0.325131820071048	10000	1e-04	0.9999
Females	GWAT	IAS	DMSO	G_F_IAS-G_F_DMSO	Ndufb10	H2	24829	145	Approximated	bMCW_sBI	-0.0371734640011254	10000	0.1275	0.8725
Females	GWAT	TWD	DMSO	G_F_TWD-G_F_DMSO	Ndufb10	H2	24655	140	Approximated	bMCW_sBI	-0.0474016333669381	10000	0.0123	0.9877
Males	GWAT	5TBT	DMSO	G_M_5TBT-G_M_DMSO	Ndufb10	H2	27028	156	Approximated	bMCW_sBI	-0.136588256057283	10000	0.9607	0.0393
Males	GWAT	50TBT	DMSO	G_M_50TBT-G_M_DMSO	Ndufb10	H2	27885	157	Approximated	bMCW_sBI	-0.0775371824763915	10000	0.9234	0.0766
Males	GWAT	IAS	DMSO	G_M_IAS-G_M_DMSO	Ndufb10	H2	27142	157	Approximated	bMCW_sBI	-0.128937823248878	10000	0.9688	0.0312
Males	GWAT	TWD	DMSO	G_M_TWD-G_M_DMSO	Ndufb10	H2	28744	157	Approximated	bMCW_sBI	0.139915192813697	10000	0.1993	0.8007
Females	Liver	5TBT	DMSO	L_F_5TBT-L_F_DMSO	Ndufb10	H2	21805	132	Approximated	bMCW_sBI	0.0939415545087249	10000	0	1
Females	Liver	50TBT	DMSO	L_F_50TBT-L_F_DMSO	Ndufb10	H2	21730	134	Approximated	bMCW_sBI	-0.0305586568507659	10000	0	1
Females	Liver	IAS	DMSO	L_F_IAS-L_F_DMSO	Ndufb10	H2	21759	134	Approximated	bMCW_sBI	-0.0500049023064922	10000	0.0016	0.9984
Females	Liver	TWD	DMSO	L_F_TWD-L_F_DMSO	Ndufb10	H2	21928	136	Approximated	bMCW_sBI	-0.0160153217527719	10000	0.0016	0.9984
Males	Liver	5TBT	DMSO	L_M_5TBT-L_M_DMSO	Ndufb10	H2	21105	134	Approximated	bMCW_sBI	-0.00417287566965893	10000	0.9784	0.0216
Males	Liver	50TBT	DMSO	L_M_50TBT-L_M_DMSO	Ndufb10	H2	21269	132	Approximated	bMCW_sBI	0.170318865310258	10000	0.6093	0.3907
Males	Liver	IAS	DMSO	L_M_IAS-L_M_DMSO	Ndufb10	H2	20874	130	Approximated	bMCW_sBI	-0.260296794918002	10000	0.3274	0.6726
Males	Liver	TWD	DMSO	L_M_TWD-L_M_DMSO	Ndufb10	H2	20834	130	Approximated	bMCW_sBI	-0.0994509330434605	10000	0.001	0.999
Females	GWAT	5TBT	DMSO	G_F_5TBT-G_F_DMSO	Ndufv3	H2	24528	28	Approximated	bMCW_sBI	-0.0070439360961297	10000	0.2619	0.7381
Females	GWAT	50TBT	DMSO	G_F_50TBT-G_F_DMSO	Ndufv3	H2	25130	29	Approximated	bMCW_sBI	0.312455036218155	10000	0.0607	0.9394
Females	GWAT	IAS	DMSO	G_F_IAS-G_F_DMSO	Ndufv3	H2	24829	28	Approximated	bMCW_sBI	-0.145298013626276	10000	0.6968	0.3032
Females	GWAT	TWD	DMSO	G_F_TWD-G_F_DMSO	Ndufv3	H2	24655	26	Approximated	bMCW_sBI	-0.118246306802663	10000	0.3833	0.6167
Males	GWAT	5TBT	DMSO	G_M_5TBT-G_M_DMSO	Ndufv3	H2	27028	31	Approximated	bMCW_sBI	-0.171231772515742	10000	0.8643	0.1357
Males	GWAT	50TBT	DMSO	G_M_50TBT-G_M_DMSO	Ndufv3	H2	27885	32	Approximated	bMCW_sBI	0.0333092628141876	10000	0.3444	0.6556
Males	GWAT	IAS	DMSO	G_M_IAS-G_M_DMSO	Ndufv3	H2	27142	31	Approximated	bMCW_sBI	0.022283476645694	10000	0.2592	0.7408
Males	GWAT	TWD	DMSO	G_M_TWD-G_M_DMSO	Ndufv3	H2	28744	33	Approximated	bMCW_sBI	0.323811422495633	10000	0.01	0.99
Females	Liver	5TBT	DMSO	L_F_5TBT-L_F_DMSO	Ndufv3	H2	21805	25	Approximated	bMCW_sBI	-0.24646446106548	10000	0.8702	0.1298
Females	Liver	50TBT	DMSO	L_F_50TBT-L_F_DMSO	Ndufv3	H2	21730	25	Approximated	bMCW_sBI	-0.164963624643153	10000	0.2757	0.7243
Females	Liver	IAS	DMSO	L_F_IAS-L_F_DMSO	Ndufv3	H2	21759	24	Approximated	bMCW_sBI	-0.252870061692915	10000	0.7276	0.2724
Females	Liver	TWD	DMSO	L_F_TWD-L_F_DMSO	Ndufv3	H2	21928	26	Approximated	bMCW_sBI	-0.227108316383031	10000	0.7345	0.2655
Males	Liver	5TBT	DMSO	L_M_5TBT-L_M_DMSO	Ndufv3	H2	21105	27	Approximated	bMCW_sBI	-0.172995202674702	10000	0.9918	0.0082
Males	Liver	50TBT	DMSO	L_M_50TBT-L_M_DMSO	Ndufv3	H2	21269	25	Approximated	bMCW_sBI	0.103734299289646	10000	0.774	0.226
Males	Liver	IAS	DMSO	L_M_IAS-L_M_DMSO	Ndufv3	H2	20874	27	Approximated	bMCW_sBI	-0.193396502777645	10000	0.1814	0.8186
Males	Liver	TWD	DMSO	L_M_TWD-L_M_DMSO	Ndufv3	H2	20834	25	Approximated	bMCW_sBI	-0.0593199500528287	10000	0.0435	0.9565
Females	GWAT	5TBT	DMSO	G_F_5TBT-G_F_DMSO	Ndufa7	H1	24528	16	Approximated	bMCW_sBI	0.267197345078608	10000	0.0076	0.9925
Females	GWAT	50TBT	DMSO	G_F_50TBT-G_F_DMSO	Ndufa7	H1	25130	16	Approximated	bMCW_sBI	-0.0138222708727237	10000	0.8803	0.1197
Females	GWAT	IAS	DMSO	G_F_IAS-G_F_DMSO	Ndufa7	H1	24829	16	Approximated	bMCW_sBI	0.110791048083315	10000	0.0764	0.9236
Females	GWAT	TWD	DMSO	G_F_TWD-G_F_DMSO	Ndufa7	H1	24655	16	Approximated	bMCW_sBI	-0.220002028603307	10000	0.6886	0.3114
Males	GWAT	5TBT	DMSO	G_M_5TBT-G_M_DMSO	Ndufa7	H1	27028	16	Approximated	bMCW_sBI	-0.156073629281471	10000	0.7585	0.2415
Males	GWAT	50TBT	DMSO	G_M_50TBT-G_M_DMSO	Ndufa7	H1	27885	16	Approximated	bMCW_sBI	-0.10418572325352	10000	0.7428	0.2572
Males	GWAT	IAS	DMSO	G_M_IAS-G_M_DMSO	Ndufa7	H1	27142	16	Approximated	bMCW_sBI	-0.243426265455417	10000	0.9186	0.0814
Males	GWAT	TWD	DMSO	G_M_TWD-G_M_DMSO	Ndufa7	H1	28744	16	Approximated	bMCW_sBI	0.0280479529518209	10000	0.6908	0.3092
Females	Liver	5TBT	DMSO	L_F_5TBT-L_F_DMSO	Ndufa7	H1	21805	16	Approximated	bMCW_sBI	0.180224222961349	10000	0.0196	0.9804
Females	Liver	50TBT	DMSO	L_F_50TBT-L_F_DMSO	Ndufa7	H1	21730	16	Approximated	bMCW_sBI	0.0166906433421567	10000	0.0348	0.9652
Females	Liver	IAS	DMSO	L_F_IAS-L_F_DMSO	Ndufa7	H1	21759	16	Approximated	bMCW_sBI	-0.016639657035147	10000	0.1041	0.8959
Females	Liver	TWD	DMSO	L_F_TWD-L_F_DMSO	Ndufa7	H1	21928	16	Approximated	bMCW_sBI	0.0581618804315595	10000	0.0624	0.9376
Males	Liver	5TBT	DMSO	L_M_5TBT-L_M_DMSO	Ndufa7	H1	21105	16	Approximated	bMCW_sBI	-0.074120156416637	10000	0.88	0.12
Males	Liver	50TBT	DMSO	L_M_50TBT-L_M_DMSO	Ndufa7	H1	21269	16	Approximated	bMCW_sBI	0.125526185828846	10000	0.6628	0.3372
Males	Liver	IAS	DMSO	L_M_IAS-L_M_DMSO	Ndufa7	H1	20874	16	Approximated	bMCW_sBI	-0.11420219011334	10000	0.0975	0.9025
Males	Liver	TWD	DMSO	L_M_TWD-L_M_DMSO	Ndufa7	H1	20834	16	Approximated	bMCW_sBI	-0.0884990276810794	10000	0.1279	0.8721
Females	GWAT	5TBT	DMSO	G_F_5TBT-G_F_DMSO	Sema6b	H2	24528	64	Approximated	bMCW_sBI	0.056538689200498	10000	0.0289	0.9711
Females	GWAT	50TBT	DMSO	G_F_50TBT-G_F_DMSO	Sema6b	H2	25130	63	Approximated	bMCW_sBI	0.386878121369535	10000	1e-04	0.9999
Females	GWAT	IAS	DMSO	G_F_IAS-G_F_DMSO	Sema6b	H2	24829	63	Approximated	bMCW_sBI	-0.120144737734866	10000	0.648	0.352
Females	GWAT	TWD	DMSO	G_F_TWD-G_F_DMSO	Sema6b	H2	24655	63	Approximated	bMCW_sBI	-0.0785535082562373	10000	0.1554	0.8446
Males	GWAT	5TBT	DMSO	G_M_5TBT-G_M_DMSO	Sema6b	H2	27028	69	Approximated	bMCW_sBI	-0.0198294199569845	10000	0.2986	0.7014
Males	GWAT	50TBT	DMSO	G_M_50TBT-G_M_DMSO	Sema6b	H2	27885	69	Approximated	bMCW_sBI	0.0900563505902788	10000	0.0682	0.9318
Males	GWAT	IAS	DMSO	G_M_IAS-G_M_DMSO	Sema6b	H2	27142	71	Approximated	bMCW_sBI	-0.120410143006562	10000	0.8656	0.1344
Males	GWAT	TWD	DMSO	G_M_TWD-G_M_DMSO	Sema6b	H2	28744	69	Approximated	bMCW_sBI	0.269349668600043	10000	0.0046	0.9954
Females	Liver	5TBT	DMSO	L_F_5TBT-L_F_DMSO	Sema6b	H2	21805	57	Approximated	bMCW_sBI	0.0668450296425732	10000	0.0055	0.9945
Females	Liver	50TBT	DMSO	L_F_50TBT-L_F_DMSO	Sema6b	H2	21730	58	Approximated	bMCW_sBI	-0.0246868363620185	10000	0.002	0.998
Females	Liver	IAS	DMSO	L_F_IAS-L_F_DMSO	Sema6b	H2	21759	58	Approximated	bMCW_sBI	-0.00152971074344101	10000	0.0059	0.9941
Females	Liver	TWD	DMSO	L_F_TWD-L_F_DMSO	Sema6b	H2	21928	57	Approximated	bMCW_sBI	0.162190979732436	10000	0	1
Males	Liver	5TBT	DMSO	L_M_5TBT-L_M_DMSO	Sema6b	H2	21105	57	Approximated	bMCW_sBI	-0.111076429033394	10000	0.9962	0.0038
Males	Liver	50TBT	DMSO	L_M_50TBT-L_M_DMSO	Sema6b	H2	21269	58	Approximated	bMCW_sBI	0.098890457316009	10000	0.8816	0.1184
Males	Liver	IAS	DMSO	L_M_IAS-L_M_DMSO	Sema6b	H2	20874	58	Approximated	bMCW_sBI	-0.225577504116906	10000	0.2053	0.7947
Males	Liver	TWD	DMSO	L_M_TWD-L_M_DMSO	Sema6b	H2	20834	57	Approximated	bMCW_sBI	-0.0773115380010152	10000	0.0091	0.9909
Females	GWAT	5TBT	DMSO	G_F_5TBT-G_F_DMSO	Ndufa11	H2	24528	64	Approximated	bMCW_sBI	0.056538689200498	10000	0.0296	0.9704
Females	GWAT	50TBT	DMSO	G_F_50TBT-G_F_DMSO	Ndufa11	H2	25130	63	Approximated	bMCW_sBI	0.386878121369535	10000	1e-04	0.9999
Females	GWAT	IAS	DMSO	G_F_IAS-G_F_DMSO	Ndufa11	H2	24829	63	Approximated	bMCW_sBI	-0.120144737734866	10000	0.6576	0.3424
Females	GWAT	TWD	DMSO	G_F_TWD-G_F_DMSO	Ndufa11	H2	24655	63	Approximated	bMCW_sBI	-0.0785535082562373	10000	0.1512	0.8488
Males	GWAT	5TBT	DMSO	G_M_5TBT-G_M_DMSO	Ndufa11	H2	27028	69	Approximated	bMCW_sBI	-0.0198294199569845	10000	0.3023	0.6977
Males	GWAT	50TBT	DMSO	G_M_50TBT-G_M_DMSO	Ndufa11	H2	27885	69	Approximated	bMCW_sBI	0.0900563505902788	10000	0.0709	0.9291
Males	GWAT	IAS	DMSO	G_M_IAS-G_M_DMSO	Ndufa11	H2	27142	71	Approximated	bMCW_sBI	-0.120410143006562	10000	0.8712	0.1288
Males	GWAT	TWD	DMSO	G_M_TWD-G_M_DMSO	Ndufa11	H2	28744	69	Approximated	bMCW_sBI	0.269349668600043	10000	0.0063	0.9937
Females	Liver	5TBT	DMSO	L_F_5TBT-L_F_DMSO	Ndufa11	H2	21805	57	Approximated	bMCW_sBI	0.0668450296425732	10000	0.008	0.992
Females	Liver	50TBT	DMSO	L_F_50TBT-L_F_DMSO	Ndufa11	H2	21730	58	Approximated	bMCW_sBI	-0.0246868363620185	10000	0.0021	0.9979
Females	Liver	IAS	DMSO	L_F_IAS-L_F_DMSO	Ndufa11	H2	21759	58	Approximated	bMCW_sBI	-0.00152971074344101	10000	0.0067	0.9933
Females	Liver	TWD	DMSO	L_F_TWD-L_F_DMSO	Ndufa11	H2	21928	57	Approximated	bMCW_sBI	0.162190979732436	10000	1e-04	0.9999
Males	Liver	5TBT	DMSO	L_M_5TBT-L_M_DMSO	Ndufa11	H2	21105	57	Approximated	bMCW_sBI	-0.111076429033394	10000	0.9967	0.0033
Males	Liver	50TBT	DMSO	L_M_50TBT-L_M_DMSO	Ndufa11	H2	21269	58	Approximated	bMCW_sBI	0.098890457316009	10000	0.8751	0.1249
Males	Liver	IAS	DMSO	L_M_IAS-L_M_DMSO	Ndufa11	H2	20874	58	Approximated	bMCW_sBI	-0.225577504116906	10000	0.2069	0.7931
Males	Liver	TWD	DMSO	L_M_TWD-L_M_DMSO	Ndufa11	H2	20834	57	Approximated	bMCW_sBI	-0.0773115380010152	10000	0.0092	0.9908
Females	GWAT	5TBT	DMSO	G_F_5TBT-G_F_DMSO	Ndufv2	H1	24528	11	Approximated	bMCW_sBI	-0.136020730075291	10000	0.6362	0.3638
Females	GWAT	50TBT	DMSO	G_F_50TBT-G_F_DMSO	Ndufv2	H1	25130	11	Approximated	bMCW_sBI	0.249273631840796	10000	0.2936	0.7064
Females	GWAT	IAS	DMSO	G_F_IAS-G_F_DMSO	Ndufv2	H1	24829	11	Approximated	bMCW_sBI	-0.11930170216506	10000	0.5649	0.4351
Females	GWAT	TWD	DMSO	G_F_TWD-G_F_DMSO	Ndufv2	H1	24655	10	Approximated	bMCW_sBI	-0.127429463905397	10000	0.4347	0.5653
Males	GWAT	5TBT	DMSO	G_M_5TBT-G_M_DMSO	Ndufv2	H1	27028	12	Approximated	bMCW_sBI	-0.0825207388904308	10000	0.5648	0.4352
Males	GWAT	50TBT	DMSO	G_M_50TBT-G_M_DMSO	Ndufv2	H1	27885	12	Approximated	bMCW_sBI	0.0764689706295546	10000	0.2975	0.7025
Males	GWAT	IAS	DMSO	G_M_IAS-G_M_DMSO	Ndufv2	H1	27142	12	Approximated	bMCW_sBI	-0.0377013739182774	10000	0.4849	0.5151
Males	GWAT	TWD	DMSO	G_M_TWD-G_M_DMSO	Ndufv2	H1	28744	13	Approximated	bMCW_sBI	0.225814654410938	10000	0.2152	0.7848
Females	Liver	5TBT	DMSO	L_F_5TBT-L_F_DMSO	Ndufv2	H1	21805	10	Approximated	bMCW_sBI	-0.145707667255338	10000	0.544	0.456
Females	Liver	50TBT	DMSO	L_F_50TBT-L_F_DMSO	Ndufv2	H1	21730	10	Approximated	bMCW_sBI	-0.370154887114221	10000	0.7918	0.2082
Females	Liver	IAS	DMSO	L_F_IAS-L_F_DMSO	Ndufv2	H1	21759	10	Approximated	bMCW_sBI	-0.0743708198303799	10000	0.2561	0.7439
Females	Liver	TWD	DMSO	L_F_TWD-L_F_DMSO	Ndufv2	H1	21928	10	Approximated	bMCW_sBI	-0.0793349602025224	10000	0.3193	0.6807
Males	Liver	5TBT	DMSO	L_M_5TBT-L_M_DMSO	Ndufv2	H1	21105	10	Approximated	bMCW_sBI	0.45612663207033	10000	0.0209	0.9791
Males	Liver	50TBT	DMSO	L_M_50TBT-L_M_DMSO	Ndufv2	H1	21269	10	Approximated	bMCW_sBI	0.283096240212561	10000	0.2921	0.7079
Males	Liver	IAS	DMSO	L_M_IAS-L_M_DMSO	Ndufv2	H1	20874	10	Approximated	bMCW_sBI	-0.121646421811735	10000	0.1656	0.8344
Males	Liver	TWD	DMSO	L_M_TWD-L_M_DMSO	Ndufv2	H1	20834	10	Approximated	bMCW_sBI	-0.168904678460837	10000	0.3294	0.6706
Females	GWAT	5TBT	DMSO	G_F_5TBT-G_F_DMSO	Ndufaf7	H1	24528	47	Approximated	bMCW_sBI	-0.0676666073358889	10000	0.4488	0.5512
Females	GWAT	50TBT	DMSO	G_F_50TBT-G_F_DMSO	Ndufaf7	H1	25130	49	Approximated	bMCW_sBI	0.134030079808551	10000	0.6118	0.3882
Females	GWAT	IAS	DMSO	G_F_IAS-G_F_DMSO	Ndufaf7	H1	24829	50	Approximated	bMCW_sBI	-0.131063315124272	10000	0.6779	0.3221
Females	GWAT	TWD	DMSO	G_F_TWD-G_F_DMSO	Ndufaf7	H1	24655	48	Approximated	bMCW_sBI	-0.214933114101861	10000	0.7904	0.2096
Males	GWAT	5TBT	DMSO	G_M_5TBT-G_M_DMSO	Ndufaf7	H1	27028	53	Approximated	bMCW_sBI	-0.0915753270547395	10000	0.6736	0.3264
Males	GWAT	50TBT	DMSO	G_M_50TBT-G_M_DMSO	Ndufaf7	H1	27885	54	Approximated	bMCW_sBI	0.00421441956341538	10000	0.4224	0.5776
Males	GWAT	IAS	DMSO	G_M_IAS-G_M_DMSO	Ndufaf7	H1	27142	52	Approximated	bMCW_sBI	0.0365325397962353	10000	0.1633	0.8367
Males	GWAT	TWD	DMSO	G_M_TWD-G_M_DMSO	Ndufaf7	H1	28744	54	Approximated	bMCW_sBI	0.061971504019036	10000	0.6915	0.3085
Females	Liver	5TBT	DMSO	L_F_5TBT-L_F_DMSO	Ndufaf7	H1	21805	41	Approximated	bMCW_sBI	-0.171873687981773	10000	0.7227	0.2773
Females	Liver	50TBT	DMSO	L_F_50TBT-L_F_DMSO	Ndufaf7	H1	21730	42	Approximated	bMCW_sBI	-0.242195922566267	10000	0.5554	0.4446
Females	Liver	IAS	DMSO	L_F_IAS-L_F_DMSO	Ndufaf7	H1	21759	41	Approximated	bMCW_sBI	-0.269544788000435	10000	0.8359	0.1641
Females	Liver	TWD	DMSO	L_F_TWD-L_F_DMSO	Ndufaf7	H1	21928	41	Approximated	bMCW_sBI	-0.211064451341976	10000	0.7278	0.2722
Males	Liver	5TBT	DMSO	L_M_5TBT-L_M_DMSO	Ndufaf7	H1	21105	39	Approximated	bMCW_sBI	0.167193203900024	10000	0.2171	0.7829
Males	Liver	50TBT	DMSO	L_M_50TBT-L_M_DMSO	Ndufaf7	H1	21269	39	Approximated	bMCW_sBI	0.132925490196078	10000	0.722	0.278
Males	Liver	IAS	DMSO	L_M_IAS-L_M_DMSO	Ndufaf7	H1	20874	40	Approximated	bMCW_sBI	-0.349585221415042	10000	0.8049	0.1951
Males	Liver	TWD	DMSO	L_M_TWD-L_M_DMSO	Ndufaf7	H1	20834	40	Approximated	bMCW_sBI	-0.281990919791491	10000	0.6893	0.3107
Females	GWAT	5TBT	DMSO	G_F_5TBT-G_F_DMSO	Ndufa2	H1	24528	24	Approximated	bMCW_sBI	-0.0112747197465652	10000	0.2801	0.7199
Females	GWAT	50TBT	DMSO	G_F_50TBT-G_F_DMSO	Ndufa2	H1	25130	24	Approximated	bMCW_sBI	-0.0475064859233898	10000	0.9618	0.0382
Females	GWAT	IAS	DMSO	G_F_IAS-G_F_DMSO	Ndufa2	H1	24829	24	Approximated	bMCW_sBI	-0.201388469158188	10000	0.8246	0.1754
Females	GWAT	TWD	DMSO	G_F_TWD-G_F_DMSO	Ndufa2	H1	24655	24	Approximated	bMCW_sBI	-0.148157729218658	10000	0.4806	0.5194
Males	GWAT	5TBT	DMSO	G_M_5TBT-G_M_DMSO	Ndufa2	H1	27028	25	Approximated	bMCW_sBI	-0.150130293159609	10000	0.7882	0.2118
Males	GWAT	50TBT	DMSO	G_M_50TBT-G_M_DMSO	Ndufa2	H1	27885	24	Approximated	bMCW_sBI	-0.141260217291214	10000	0.8666	0.1334
Males	GWAT	IAS	DMSO	G_M_IAS-G_M_DMSO	Ndufa2	H1	27142	25	Approximated	bMCW_sBI	-0.0215775893844453	10000	0.43	0.57
Males	GWAT	TWD	DMSO	G_M_TWD-G_M_DMSO	Ndufa2	H1	28744	25	Approximated	bMCW_sBI	0.239491855770569	10000	0.1117	0.8883
Females	Liver	5TBT	DMSO	L_F_5TBT-L_F_DMSO	Ndufa2	H1	21805	22	Approximated	bMCW_sBI	-0.0736403471267772	10000	0.3523	0.6477
Females	Liver	50TBT	DMSO	L_F_50TBT-L_F_DMSO	Ndufa2	H1	21730	22	Approximated	bMCW_sBI	-0.237984718382518	10000	0.5335	0.4666
Females	Liver	IAS	DMSO	L_F_IAS-L_F_DMSO	Ndufa2	H1	21759	22	Approximated	bMCW_sBI	-0.108851812141694	10000	0.2515	0.7485
Females	Liver	TWD	DMSO	L_F_TWD-L_F_DMSO	Ndufa2	H1	21928	22	Approximated	bMCW_sBI	-0.00467040658668353	10000	0.103	0.897
Males	Liver	5TBT	DMSO	L_M_5TBT-L_M_DMSO	Ndufa2	H1	21105	22	Approximated	bMCW_sBI	-0.151612117764432	10000	0.9788	0.0212
Males	Liver	50TBT	DMSO	L_M_50TBT-L_M_DMSO	Ndufa2	H1	21269	22	Approximated	bMCW_sBI	0.146771238028853	10000	0.6226	0.3774
Males	Liver	IAS	DMSO	L_M_IAS-L_M_DMSO	Ndufa2	H1	20874	22	Approximated	bMCW_sBI	-0.385784656544596	10000	0.8401	0.1599
Males	Liver	TWD	DMSO	L_M_TWD-L_M_DMSO	Ndufa2	H1	20834	23	Approximated	bMCW_sBI	-0.0593511773143827	10000	0.0531	0.9469
Females	GWAT	5TBT	DMSO	G_F_5TBT-G_F_DMSO	Sema6a	H1	24528	25	Approximated	bMCW_sBI	-0.281672377223038	10000	0.9655	0.0345
Females	GWAT	50TBT	DMSO	G_F_50TBT-G_F_DMSO	Sema6a	H1	25130	25	Approximated	bMCW_sBI	-0.120028664702604	10000	0.9931	0.0069
Females	GWAT	IAS	DMSO	G_F_IAS-G_F_DMSO	Sema6a	H1	24829	25	Approximated	bMCW_sBI	-0.271278559052263	10000	0.9449	0.0551
Females	GWAT	TWD	DMSO	G_F_TWD-G_F_DMSO	Sema6a	H1	24655	25	Approximated	bMCW_sBI	-0.33633405023739	10000	0.9516	0.0484
Males	GWAT	5TBT	DMSO	G_M_5TBT-G_M_DMSO	Sema6a	H1	27028	24	Approximated	bMCW_sBI	0.121960962128082	10000	0.0657	0.9343
Males	GWAT	50TBT	DMSO	G_M_50TBT-G_M_DMSO	Sema6a	H1	27885	25	Approximated	bMCW_sBI	0.209781508987192	10000	0.0268	0.9732
Males	GWAT	IAS	DMSO	G_M_IAS-G_M_DMSO	Sema6a	H1	27142	25	Approximated	bMCW_sBI	0.155102100995208	10000	0.0406	0.9594
Males	GWAT	TWD	DMSO	G_M_TWD-G_M_DMSO	Sema6a	H1	28744	25	Approximated	bMCW_sBI	0.217130725323681	10000	0.1545	0.8455
Females	Liver	5TBT	DMSO	L_F_5TBT-L_F_DMSO	Sema6a	H1	21805	22	Approximated	bMCW_sBI	-0.115717268118103	10000	0.4742	0.5258
Females	Liver	50TBT	DMSO	L_F_50TBT-L_F_DMSO	Sema6a	H1	21730	21	Approximated	bMCW_sBI	-0.225574410242919	10000	0.4912	0.5088
Females	Liver	IAS	DMSO	L_F_IAS-L_F_DMSO	Sema6a	H1	21759	21	Approximated	bMCW_sBI	-0.136632445060419	10000	0.3343	0.6657
Females	Liver	TWD	DMSO	L_F_TWD-L_F_DMSO	Sema6a	H1	21928	21	Approximated	bMCW_sBI	-0.00410404147058951	10000	0.1001	0.8999
Males	Liver	5TBT	DMSO	L_M_5TBT-L_M_DMSO	Sema6a	H1	21105	19	Approximated	bMCW_sBI	0.0999241562381494	10000	0.4931	0.5069
Males	Liver	50TBT	DMSO	L_M_50TBT-L_M_DMSO	Sema6a	H1	21269	19	Approximated	bMCW_sBI	0.138844877952171	10000	0.6516	0.3484
Males	Liver	IAS	DMSO	L_M_IAS-L_M_DMSO	Sema6a	H1	20874	19	Approximated	bMCW_sBI	-0.163686354635691	10000	0.1595	0.8405
Males	Liver	TWD	DMSO	L_M_TWD-L_M_DMSO	Sema6a	H1	20834	21	Approximated	bMCW_sBI	-0.0815336699412766	10000	0.0862	0.9138
Females	GWAT	5TBT	DMSO	G_F_5TBT-G_F_DMSO	Ndufs8	H2	24528	201	Approximated	bMCW_sBI	0.129013317235665	10000	0	1
Females	GWAT	50TBT	DMSO	G_F_50TBT-G_F_DMSO	Ndufs8	H2	25130	202	Approximated	bMCW_sBI	0.280020269151708	10000	5e-04	0.9995
Females	GWAT	IAS	DMSO	G_F_IAS-G_F_DMSO	Ndufs8	H2	24829	200	Approximated	bMCW_sBI	0.0165589680341293	10000	0.0036	0.9964
Females	GWAT	TWD	DMSO	G_F_TWD-G_F_DMSO	Ndufs8	H2	24655	201	Approximated	bMCW_sBI	-0.0388150876649131	10000	0.0021	0.9979
Males	GWAT	5TBT	DMSO	G_M_5TBT-G_M_DMSO	Ndufs8	H2	27028	206	Approximated	bMCW_sBI	-0.0224463293449221	10000	0.1973	0.8027
Males	GWAT	50TBT	DMSO	G_M_50TBT-G_M_DMSO	Ndufs8	H2	27885	209	Approximated	bMCW_sBI	-0.0734335486939974	10000	0.9362	0.0638
Males	GWAT	IAS	DMSO	G_M_IAS-G_M_DMSO	Ndufs8	H2	27142	207	Approximated	bMCW_sBI	-0.187154250087501	10000	0.9996	4e-04
Males	GWAT	TWD	DMSO	G_M_TWD-G_M_DMSO	Ndufs8	H2	28744	210	Approximated	bMCW_sBI	0.11802729995785	10000	0.3322	0.6678
Females	Liver	5TBT	DMSO	L_F_5TBT-L_F_DMSO	Ndufs8	H2	21805	194	Approximated	bMCW_sBI	0.137404489523677	10000	0	1
Females	Liver	50TBT	DMSO	L_F_50TBT-L_F_DMSO	Ndufs8	H2	21730	192	Approximated	bMCW_sBI	0.0306117928925251	10000	0	1
Females	Liver	IAS	DMSO	L_F_IAS-L_F_DMSO	Ndufs8	H2	21759	193	Approximated	bMCW_sBI	0.0127150254283766	10000	0	1
Females	Liver	TWD	DMSO	L_F_TWD-L_F_DMSO	Ndufs8	H2	21928	196	Approximated	bMCW_sBI	0.0884645101942658	10000	0	1
Males	Liver	5TBT	DMSO	L_M_5TBT-L_M_DMSO	Ndufs8	H2	21105	186	Approximated	bMCW_sBI	-0.0852610773157299	10000	1	0
Males	Liver	50TBT	DMSO	L_M_50TBT-L_M_DMSO	Ndufs8	H2	21269	187	Approximated	bMCW_sBI	0.130096325372887	10000	0.914	0.086
Males	Liver	IAS	DMSO	L_M_IAS-L_M_DMSO	Ndufs8	H2	20874	190	Approximated	bMCW_sBI	-0.280681238214283	10000	0.4957	0.5043
Males	Liver	TWD	DMSO	L_M_TWD-L_M_DMSO	Ndufs8	H2	20834	190	Approximated	bMCW_sBI	-0.173862233393943	10000	0.0398	0.9602
Females	GWAT	5TBT	DMSO	G_F_5TBT-G_F_DMSO	Ndufv1	H2	24528	201	Approximated	bMCW_sBI	0.129013317235665	10000	0	1
Females	GWAT	50TBT	DMSO	G_F_50TBT-G_F_DMSO	Ndufv1	H2	25130	202	Approximated	bMCW_sBI	0.280020269151708	10000	5e-04	0.9995
Females	GWAT	IAS	DMSO	G_F_IAS-G_F_DMSO	Ndufv1	H2	24829	200	Approximated	bMCW_sBI	0.0165589680341293	10000	0.0038	0.9962
Females	GWAT	TWD	DMSO	G_F_TWD-G_F_DMSO	Ndufv1	H2	24655	201	Approximated	bMCW_sBI	-0.0388150876649131	10000	0.0021	0.9979
Males	GWAT	5TBT	DMSO	G_M_5TBT-G_M_DMSO	Ndufv1	H2	27028	206	Approximated	bMCW_sBI	-0.0224463293449221	10000	0.1998	0.8002
Males	GWAT	50TBT	DMSO	G_M_50TBT-G_M_DMSO	Ndufv1	H2	27885	209	Approximated	bMCW_sBI	-0.0734335486939974	10000	0.9403	0.0597
Males	GWAT	IAS	DMSO	G_M_IAS-G_M_DMSO	Ndufv1	H2	27142	207	Approximated	bMCW_sBI	-0.187154250087501	10000	0.9997	3e-04
Males	GWAT	TWD	DMSO	G_M_TWD-G_M_DMSO	Ndufv1	H2	28744	210	Approximated	bMCW_sBI	0.11802729995785	10000	0.3267	0.6733
Females	Liver	5TBT	DMSO	L_F_5TBT-L_F_DMSO	Ndufv1	H2	21805	194	Approximated	bMCW_sBI	0.137404489523677	10000	0	1
Females	Liver	50TBT	DMSO	L_F_50TBT-L_F_DMSO	Ndufv1	H2	21730	192	Approximated	bMCW_sBI	0.0306117928925251	10000	0	1
Females	Liver	IAS	DMSO	L_F_IAS-L_F_DMSO	Ndufv1	H2	21759	193	Approximated	bMCW_sBI	0.0127150254283766	10000	0	1
Females	Liver	TWD	DMSO	L_F_TWD-L_F_DMSO	Ndufv1	H2	21928	196	Approximated	bMCW_sBI	0.0884645101942658	10000	0	1
Males	Liver	5TBT	DMSO	L_M_5TBT-L_M_DMSO	Ndufv1	H2	21105	186	Approximated	bMCW_sBI	-0.0852610773157299	10000	1	0
Males	Liver	50TBT	DMSO	L_M_50TBT-L_M_DMSO	Ndufv1	H2	21269	187	Approximated	bMCW_sBI	0.130096325372887	10000	0.913	0.087
Males	Liver	IAS	DMSO	L_M_IAS-L_M_DMSO	Ndufv1	H2	20874	190	Approximated	bMCW_sBI	-0.280681238214283	10000	0.5056	0.4944
Males	Liver	TWD	DMSO	L_M_TWD-L_M_DMSO	Ndufv1	H2	20834	190	Approximated	bMCW_sBI	-0.173862233393943	10000	0.037	0.963
Females	GWAT	5TBT	DMSO	G_F_5TBT-G_F_DMSO	Ndufb4b	H1	24528	28	Approximated	bMCW_sBI	-0.230764299845864	10000	0.9213	0.0787
Females	GWAT	50TBT	DMSO	G_F_50TBT-G_F_DMSO	Ndufb4b	H1	25130	29	Approximated	bMCW_sBI	0.21945895184276	10000	0.2701	0.7299
Females	GWAT	IAS	DMSO	G_F_IAS-G_F_DMSO	Ndufb4b	H1	24829	27	Approximated	bMCW_sBI	-0.0684803113881128	10000	0.407	0.593
Females	GWAT	TWD	DMSO	G_F_TWD-G_F_DMSO	Ndufb4b	H1	24655	27	Approximated	bMCW_sBI	-0.295848400953506	10000	0.914	0.086
Males	GWAT	5TBT	DMSO	G_M_5TBT-G_M_DMSO	Ndufb4b	H1	27028	29	Approximated	bMCW_sBI	-0.0431717398130727	10000	0.4528	0.5472
Males	GWAT	50TBT	DMSO	G_M_50TBT-G_M_DMSO	Ndufb4b	H1	27885	32	Approximated	bMCW_sBI	0.038416772816161	10000	0.3147	0.6853
Males	GWAT	IAS	DMSO	G_M_IAS-G_M_DMSO	Ndufb4b	H1	27142	31	Approximated	bMCW_sBI	0.0550980632318473	10000	0.1715	0.8286
Males	GWAT	TWD	DMSO	G_M_TWD-G_M_DMSO	Ndufb4b	H1	28744	31	Approximated	bMCW_sBI	0.109287120241545	10000	0.475	0.525
Females	Liver	5TBT	DMSO	L_F_5TBT-L_F_DMSO	Ndufb4b	H1	21805	24	Approximated	bMCW_sBI	-0.0421207393641835	10000	0.2525	0.7475
Females	Liver	50TBT	DMSO	L_F_50TBT-L_F_DMSO	Ndufb4b	H1	21730	24	Approximated	bMCW_sBI	-0.28583158750988	10000	0.6967	0.3033
Females	Liver	IAS	DMSO	L_F_IAS-L_F_DMSO	Ndufb4b	H1	21759	23	Approximated	bMCW_sBI	-0.109791205188283	10000	0.2499	0.7501
Females	Liver	TWD	DMSO	L_F_TWD-L_F_DMSO	Ndufb4b	H1	21928	22	Approximated	bMCW_sBI	-0.184800439665274	10000	0.5849	0.4151
Males	Liver	5TBT	DMSO	L_M_5TBT-L_M_DMSO	Ndufb4b	H1	21105	22	Approximated	bMCW_sBI	0.264269660984444	10000	0.0813	0.9187
Males	Liver	50TBT	DMSO	L_M_50TBT-L_M_DMSO	Ndufb4b	H1	21269	22	Approximated	bMCW_sBI	0.249752505414946	10000	0.2966	0.7034
Males	Liver	IAS	DMSO	L_M_IAS-L_M_DMSO	Ndufb4b	H1	20874	23	Approximated	bMCW_sBI	-0.273494370103929	10000	0.4789	0.5211
Males	Liver	TWD	DMSO	L_M_TWD-L_M_DMSO	Ndufb4b	H1	20834	21	Approximated	bMCW_sBI	-0.29108583502552	10000	0.6612	0.3389
Females	GWAT	5TBT	DMSO	G_F_5TBT-G_F_DMSO	Ndufb8	H2	24528	15	Approximated	bMCW_sBI	-0.184639016897081	10000	0.7625	0.2375
Females	GWAT	50TBT	DMSO	G_F_50TBT-G_F_DMSO	Ndufb8	H2	25130	16	Approximated	bMCW_sBI	0.123646631505622	10000	0.5876	0.4124
Females	GWAT	IAS	DMSO	G_F_IAS-G_F_DMSO	Ndufb8	H2	24829	15	Approximated	bMCW_sBI	-0.13649182177101	10000	0.6108	0.3892
Females	GWAT	TWD	DMSO	G_F_TWD-G_F_DMSO	Ndufb8	H2	24655	15	Approximated	bMCW_sBI	-0.0259115005950449	10000	0.1895	0.8105
Males	GWAT	5TBT	DMSO	G_M_5TBT-G_M_DMSO	Ndufb8	H2	27028	19	Approximated	bMCW_sBI	-0.110382362509034	10000	0.6618	0.3382
Males	GWAT	50TBT	DMSO	G_M_50TBT-G_M_DMSO	Ndufb8	H2	27885	19	Approximated	bMCW_sBI	0.21722704307044	10000	0.0427	0.9573
Males	GWAT	IAS	DMSO	G_M_IAS-G_M_DMSO	Ndufb8	H2	27142	19	Approximated	bMCW_sBI	-0.0133184100929728	10000	0.4115	0.5885
Males	GWAT	TWD	DMSO	G_M_TWD-G_M_DMSO	Ndufb8	H2	28744	19	Approximated	bMCW_sBI	0.246208090262196	10000	0.1284	0.8716
Females	Liver	5TBT	DMSO	L_F_5TBT-L_F_DMSO	Ndufb8	H2	21805	12	Approximated	bMCW_sBI	-0.0192664969380032	10000	0.2672	0.7328
Females	Liver	50TBT	DMSO	L_F_50TBT-L_F_DMSO	Ndufb8	H2	21730	12	Approximated	bMCW_sBI	-0.207342708309359	10000	0.4335	0.5665
Females	Liver	IAS	DMSO	L_F_IAS-L_F_DMSO	Ndufb8	H2	21759	12	Approximated	bMCW_sBI	-0.112234812788747	10000	0.3171	0.6829
Females	Liver	TWD	DMSO	L_F_TWD-L_F_DMSO	Ndufb8	H2	21928	12	Approximated	bMCW_sBI	-0.239715665032121	10000	0.6899	0.3101
Males	Liver	5TBT	DMSO	L_M_5TBT-L_M_DMSO	Ndufb8	H2	21105	12	Approximated	bMCW_sBI	-0.087596862484893	10000	0.8629	0.1371
Males	Liver	50TBT	DMSO	L_M_50TBT-L_M_DMSO	Ndufb8	H2	21269	12	Approximated	bMCW_sBI	0.197889967941935	10000	0.4653	0.5347
Males	Liver	IAS	DMSO	L_M_IAS-L_M_DMSO	Ndufb8	H2	20874	11	Approximated	bMCW_sBI	-0.566669135167865	10000	0.9789	0.0211
Males	Liver	TWD	DMSO	L_M_TWD-L_M_DMSO	Ndufb8	H2	20834	12	Approximated	bMCW_sBI	-0.505733330132591	10000	0.9657	0.0343
Females	GWAT	5TBT	DMSO	G_F_5TBT-G_F_DMSO	Sema4g	H2	24528	15	Approximated	bMCW_sBI	-0.184639016897081	10000	0.7592	0.2408
Females	GWAT	50TBT	DMSO	G_F_50TBT-G_F_DMSO	Sema4g	H2	25130	16	Approximated	bMCW_sBI	0.123646631505622	10000	0.592	0.408
Females	GWAT	IAS	DMSO	G_F_IAS-G_F_DMSO	Sema4g	H2	24829	15	Approximated	bMCW_sBI	-0.13649182177101	10000	0.6161	0.3839
Females	GWAT	TWD	DMSO	G_F_TWD-G_F_DMSO	Sema4g	H2	24655	15	Approximated	bMCW_sBI	-0.0259115005950449	10000	0.1953	0.8047
Males	GWAT	5TBT	DMSO	G_M_5TBT-G_M_DMSO	Sema4g	H2	27028	19	Approximated	bMCW_sBI	-0.110382362509034	10000	0.6602	0.3398
Males	GWAT	50TBT	DMSO	G_M_50TBT-G_M_DMSO	Sema4g	H2	27885	19	Approximated	bMCW_sBI	0.21722704307044	10000	0.0423	0.9577
Males	GWAT	IAS	DMSO	G_M_IAS-G_M_DMSO	Sema4g	H2	27142	19	Approximated	bMCW_sBI	-0.0133184100929728	10000	0.4184	0.5816
Males	GWAT	TWD	DMSO	G_M_TWD-G_M_DMSO	Sema4g	H2	28744	19	Approximated	bMCW_sBI	0.246208090262196	10000	0.1347	0.8653
Females	Liver	5TBT	DMSO	L_F_5TBT-L_F_DMSO	Sema4g	H2	21805	12	Approximated	bMCW_sBI	-0.0192664969380032	10000	0.2605	0.7395
Females	Liver	50TBT	DMSO	L_F_50TBT-L_F_DMSO	Sema4g	H2	21730	12	Approximated	bMCW_sBI	-0.207342708309359	10000	0.4407	0.5594
Females	Liver	IAS	DMSO	L_F_IAS-L_F_DMSO	Sema4g	H2	21759	12	Approximated	bMCW_sBI	-0.112234812788747	10000	0.3164	0.6838
Females	Liver	TWD	DMSO	L_F_TWD-L_F_DMSO	Sema4g	H2	21928	12	Approximated	bMCW_sBI	-0.239715665032121	10000	0.6953	0.3047
Males	Liver	5TBT	DMSO	L_M_5TBT-L_M_DMSO	Sema4g	H2	21105	12	Approximated	bMCW_sBI	-0.087596862484893	10000	0.8654	0.1346
Males	Liver	50TBT	DMSO	L_M_50TBT-L_M_DMSO	Sema4g	H2	21269	12	Approximated	bMCW_sBI	0.197889967941935	10000	0.4679	0.5322
Males	Liver	IAS	DMSO	L_M_IAS-L_M_DMSO	Sema4g	H2	20874	11	Approximated	bMCW_sBI	-0.566669135167865	10000	0.9798	0.0202
Males	Liver	TWD	DMSO	L_M_TWD-L_M_DMSO	Sema4g	H2	20834	12	Approximated	bMCW_sBI	-0.505733330132591	10000	0.9673	0.0327
Females	GWAT	5TBT	DMSO	G_F_5TBT-G_F_DMSO	Ndufa8	H2	24528	15	Approximated	bMCW_sBI	-0.183382950668135	10000	0.7554	0.2446
Females	GWAT	50TBT	DMSO	G_F_50TBT-G_F_DMSO	Ndufa8	H2	25130	15	Approximated	bMCW_sBI	-0.0474439092995794	10000	0.9205	0.0795
Females	GWAT	IAS	DMSO	G_F_IAS-G_F_DMSO	Ndufa8	H2	24829	15	Approximated	bMCW_sBI	-0.238592109150485	10000	0.8417	0.1583
Females	GWAT	TWD	DMSO	G_F_TWD-G_F_DMSO	Ndufa8	H2	24655	15	Approximated	bMCW_sBI	-0.248195932056692	10000	0.7473	0.2527
Males	GWAT	5TBT	DMSO	G_M_5TBT-G_M_DMSO	Ndufa8	H2	27028	15	Approximated	bMCW_sBI	-0.175288355970048	10000	0.7925	0.2075
Males	GWAT	50TBT	DMSO	G_M_50TBT-G_M_DMSO	Ndufa8	H2	27885	18	Approximated	bMCW_sBI	0.17674185943158	10000	0.087	0.913
Males	GWAT	IAS	DMSO	G_M_IAS-G_M_DMSO	Ndufa8	H2	27142	15	Approximated	bMCW_sBI	-0.0247036422824151	10000	0.4465	0.5535
Males	GWAT	TWD	DMSO	G_M_TWD-G_M_DMSO	Ndufa8	H2	28744	18	Approximated	bMCW_sBI	0.197717109498704	10000	0.2481	0.7519
Females	Liver	5TBT	DMSO	L_F_5TBT-L_F_DMSO	Ndufa8	H2	21805	13	Approximated	bMCW_sBI	0.00546602349437342	10000	0.2124	0.7876
Females	Liver	50TBT	DMSO	L_F_50TBT-L_F_DMSO	Ndufa8	H2	21730	13	Approximated	bMCW_sBI	-0.0657514553205954	10000	0.1284	0.8716
Females	Liver	IAS	DMSO	L_F_IAS-L_F_DMSO	Ndufa8	H2	21759	13	Approximated	bMCW_sBI	-0.182843038449162	10000	0.4856	0.5145
Females	Liver	TWD	DMSO	L_F_TWD-L_F_DMSO	Ndufa8	H2	21928	13	Approximated	bMCW_sBI	-0.020636101422526	10000	0.1841	0.816
Males	Liver	5TBT	DMSO	L_M_5TBT-L_M_DMSO	Ndufa8	H2	21105	12	Approximated	bMCW_sBI	0.0251546245171687	10000	0.665	0.335
Males	Liver	50TBT	DMSO	L_M_50TBT-L_M_DMSO	Ndufa8	H2	21269	12	Approximated	bMCW_sBI	0.135114162767183	10000	0.6207	0.3793
Males	Liver	IAS	DMSO	L_M_IAS-L_M_DMSO	Ndufa8	H2	20874	12	Approximated	bMCW_sBI	-0.314732731149819	10000	0.5845	0.4155
Males	Liver	TWD	DMSO	L_M_TWD-L_M_DMSO	Ndufa8	H2	20834	13	Approximated	bMCW_sBI	-0.299120267096069	10000	0.6406	0.3594
Females	GWAT	5TBT	DMSO	G_F_5TBT-G_F_DMSO	Ndufs3	H1	24528	13	Approximated	bMCW_sBI	-0.173756062060442	10000	0.7188	0.2812
Females	GWAT	50TBT	DMSO	G_F_50TBT-G_F_DMSO	Ndufs3	H1	25130	11	Approximated	bMCW_sBI	0.229810945273632	10000	0.3362	0.6638
Females	GWAT	IAS	DMSO	G_F_IAS-G_F_DMSO	Ndufs3	H1	24829	12	Approximated	bMCW_sBI	0.160969779979992	10000	0.0619	0.9381
Females	GWAT	TWD	DMSO	G_F_TWD-G_F_DMSO	Ndufs3	H1	24655	12	Approximated	bMCW_sBI	0.050055105918308	10000	0.0988	0.9012
Males	GWAT	5TBT	DMSO	G_M_5TBT-G_M_DMSO	Ndufs3	H1	27028	15	Approximated	bMCW_sBI	-0.109818289478554	10000	0.6408	0.3592
Males	GWAT	50TBT	DMSO	G_M_50TBT-G_M_DMSO	Ndufs3	H1	27885	14	Approximated	bMCW_sBI	-0.0345145644749282	10000	0.5633	0.4367
Males	GWAT	IAS	DMSO	G_M_IAS-G_M_DMSO	Ndufs3	H1	27142	17	Approximated	bMCW_sBI	0.0777795602651763	10000	0.2033	0.7967
Males	GWAT	TWD	DMSO	G_M_TWD-G_M_DMSO	Ndufs3	H1	28744	16	Approximated	bMCW_sBI	0.198317035825518	10000	0.25	0.75
Females	Liver	5TBT	DMSO	L_F_5TBT-L_F_DMSO	Ndufs3	H1	21805	13	Approximated	bMCW_sBI	-0.174623394862855	10000	0.6306	0.3694
Females	Liver	50TBT	DMSO	L_F_50TBT-L_F_DMSO	Ndufs3	H1	21730	14	Approximated	bMCW_sBI	-0.281400326834994	10000	0.6407	0.3593
Females	Liver	IAS	DMSO	L_F_IAS-L_F_DMSO	Ndufs3	H1	21759	14	Approximated	bMCW_sBI	-0.326441952484936	10000	0.8328	0.1672
Females	Liver	TWD	DMSO	L_F_TWD-L_F_DMSO	Ndufs3	H1	21928	13	Approximated	bMCW_sBI	-0.238916999431551	10000	0.6932	0.3068
Males	Liver	5TBT	DMSO	L_M_5TBT-L_M_DMSO	Ndufs3	H1	21105	13	Approximated	bMCW_sBI	-0.0564153605529974	10000	0.8358	0.1642
Males	Liver	50TBT	DMSO	L_M_50TBT-L_M_DMSO	Ndufs3	H1	21269	13	Approximated	bMCW_sBI	-0.0861373494586118	10000	0.9616	0.0384
Males	Liver	IAS	DMSO	L_M_IAS-L_M_DMSO	Ndufs3	H1	20874	13	Approximated	bMCW_sBI	-0.356670500287522	10000	0.7045	0.2955
Males	Liver	TWD	DMSO	L_M_TWD-L_M_DMSO	Ndufs3	H1	20834	13	Approximated	bMCW_sBI	-0.256585070393405	10000	0.5339	0.4662
Females	GWAT	5TBT	DMSO	G_F_5TBT-G_F_DMSO	Ndufaf1	H1	24528	14	Approximated	bMCW_sBI	-0.168155641841999	10000	0.7133	0.2867
Females	GWAT	50TBT	DMSO	G_F_50TBT-G_F_DMSO	Ndufaf1	H1	25130	16	Approximated	bMCW_sBI	0.184903970544333	10000	0.421	0.579
Females	GWAT	IAS	DMSO	G_F_IAS-G_F_DMSO	Ndufaf1	H1	24829	15	Approximated	bMCW_sBI	-0.0114790642709424	10000	0.2913	0.7087
Females	GWAT	TWD	DMSO	G_F_TWD-G_F_DMSO	Ndufaf1	H1	24655	15	Approximated	bMCW_sBI	0.0375689711132749	10000	0.0974	0.9026
Males	GWAT	5TBT	DMSO	G_M_5TBT-G_M_DMSO	Ndufaf1	H1	27028	14	Approximated	bMCW_sBI	-0.0455801068461358	10000	0.4642	0.5358
Males	GWAT	50TBT	DMSO	G_M_50TBT-G_M_DMSO	Ndufaf1	H1	27885	14	Approximated	bMCW_sBI	-0.231794086072473	10000	0.9178	0.0822
Males	GWAT	IAS	DMSO	G_M_IAS-G_M_DMSO	Ndufaf1	H1	27142	14	Approximated	bMCW_sBI	0.0509401232439319	10000	0.2728	0.7272
Males	GWAT	TWD	DMSO	G_M_TWD-G_M_DMSO	Ndufaf1	H1	28744	14	Approximated	bMCW_sBI	-0.202937923320698	10000	0.9724	0.0276
Females	Liver	5TBT	DMSO	L_F_5TBT-L_F_DMSO	Ndufaf1	H1	21805	14	Approximated	bMCW_sBI	-0.20434236956016	10000	0.7116	0.2884
Females	Liver	50TBT	DMSO	L_F_50TBT-L_F_DMSO	Ndufaf1	H1	21730	13	Approximated	bMCW_sBI	-0.463602821409855	10000	0.9479	0.0521
Females	Liver	IAS	DMSO	L_F_IAS-L_F_DMSO	Ndufaf1	H1	21759	13	Approximated	bMCW_sBI	-0.392458688279954	10000	0.9144	0.0856
Females	Liver	TWD	DMSO	L_F_TWD-L_F_DMSO	Ndufaf1	H1	21928	13	Approximated	bMCW_sBI	-0.385892640340227	10000	0.9344	0.0656
Males	Liver	5TBT	DMSO	L_M_5TBT-L_M_DMSO	Ndufaf1	H1	21105	14	Approximated	bMCW_sBI	0.210939166291443	10000	0.2318	0.7682
Males	Liver	50TBT	DMSO	L_M_50TBT-L_M_DMSO	Ndufaf1	H1	21269	13	Approximated	bMCW_sBI	0.332835297139488	10000	0.1655	0.8345
Males	Liver	IAS	DMSO	L_M_IAS-L_M_DMSO	Ndufaf1	H1	20874	14	Approximated	bMCW_sBI	-0.458885142651765	10000	0.9073	0.0927
Males	Liver	TWD	DMSO	L_M_TWD-L_M_DMSO	Ndufaf1	H1	20834	13	Approximated	bMCW_sBI	-0.353477567180275	10000	0.7733	0.2267
Females	GWAT	5TBT	DMSO	G_F_5TBT-G_F_DMSO	Sema6d	L2	24528	1	Approximated	bMCW_sBI	-0.715264187866928	10000	0.8291	0.1734
Females	GWAT	50TBT	DMSO	G_F_50TBT-G_F_DMSO	Sema6d	L2	25130	1	Approximated	bMCW_sBI	-0.712614405093514	10000	0.9129	0.0876
Females	GWAT	IAS	DMSO	G_F_IAS-G_F_DMSO	Sema6d	L2	24829	1	Approximated	bMCW_sBI	-0.881992830963792	10000	0.932	0.0687
Females	GWAT	TWD	DMSO	G_F_TWD-G_F_DMSO	Sema6d	L2	24655	1	Approximated	bMCW_sBI	-0.933360373149463	10000	0.9503	0.0509
Males	GWAT	5TBT	DMSO	G_M_5TBT-G_M_DMSO	Sema6d	L2	27028	1	Approximated	bMCW_sBI	-0.792992452271718	10000	0.8662	0.1344
Males	GWAT	50TBT	DMSO	G_M_50TBT-G_M_DMSO	Sema6d	L2	27885	2	Approximated	bMCW_sBI	0.00417794832254478	10000	0.4913	0.5087
Males	GWAT	IAS	DMSO	G_M_IAS-G_M_DMSO	Sema6d	L2	27142	1	Approximated	bMCW_sBI	-0.736496942008695	10000	0.8419	0.1587
Males	GWAT	TWD	DMSO	G_M_TWD-G_M_DMSO	Sema6d	L2	28744	2	Approximated	bMCW_sBI	-0.223650564475447	10000	0.7752	0.2249
Females	Liver	5TBT	DMSO	L_F_5TBT-L_F_DMSO	Sema6d	L2	21805	1	Approximated	bMCW_sBI	-0.181701444622793	10000	0.5008	0.5004
Females	Liver	50TBT	DMSO	L_F_50TBT-L_F_DMSO	Sema6d	L2	21730	1	Approximated	bMCW_sBI	-0.634330418775886	10000	0.7077	0.2929
Females	Liver	IAS	DMSO	L_F_IAS-L_F_DMSO	Sema6d	L2	21759	1	Approximated	bMCW_sBI	0.215129371754217	10000	0.255	0.7452
Females	Liver	TWD	DMSO	L_F_TWD-L_F_DMSO	Sema6d	L2	21928	1	Approximated	bMCW_sBI	-0.851058008026268	10000	0.8794	0.1215
Males	Liver	5TBT	DMSO	L_M_5TBT-L_M_DMSO	Sema6d	L2	21105	1	Approximated	bMCW_sBI	0.443923240938166	10000	0.3354	0.6654
Males	Liver	50TBT	DMSO	L_M_50TBT-L_M_DMSO	Sema6d	L2	21269	1	Approximated	bMCW_sBI	0.458883821524284	10000	0.3878	0.6136
Males	Liver	IAS	DMSO	L_M_IAS-L_M_DMSO	Sema6d	L2	20874	1	Approximated	bMCW_sBI	-0.470824949698189	10000	0.5729	0.4286
Males	Liver	TWD	DMSO	L_M_TWD-L_M_DMSO	Sema6d	L2	20834	1	Approximated	bMCW_sBI	-0.560526063165979	10000	0.6662	0.3364
Females	GWAT	5TBT	DMSO	G_F_5TBT-G_F_DMSO	Ndufaf5	L2	24528	11	Approximated	bMCW_sBI	-0.410101092480899	10000	0.9743	0.0257
Females	GWAT	50TBT	DMSO	G_F_50TBT-G_F_DMSO	Ndufaf5	L2	25130	12	Approximated	bMCW_sBI	0.226601524408446	10000	0.3343	0.6657
Females	GWAT	IAS	DMSO	G_F_IAS-G_F_DMSO	Ndufaf5	L2	24829	11	Approximated	bMCW_sBI	-0.0927621363489878	10000	0.4948	0.5052
Females	GWAT	TWD	DMSO	G_F_TWD-G_F_DMSO	Ndufaf5	L2	24655	11	Approximated	bMCW_sBI	-0.110750507099391	10000	0.4036	0.5964
Males	GWAT	5TBT	DMSO	G_M_5TBT-G_M_DMSO	Ndufaf5	L2	27028	13	Approximated	bMCW_sBI	0.0394037906435212	10000	0.2706	0.7294
Males	GWAT	50TBT	DMSO	G_M_50TBT-G_M_DMSO	Ndufaf5	L2	27885	16	Approximated	bMCW_sBI	0.14384360147072	10000	0.1412	0.8588
Males	GWAT	IAS	DMSO	G_M_IAS-G_M_DMSO	Ndufaf5	L2	27142	13	Approximated	bMCW_sBI	0.166437998911466	10000	0.1009	0.8991
Males	GWAT	TWD	DMSO	G_M_TWD-G_M_DMSO	Ndufaf5	L2	28744	14	Approximated	bMCW_sBI	0.113199527744982	10000	0.4672	0.5328
Females	Liver	5TBT	DMSO	L_F_5TBT-L_F_DMSO	Ndufaf5	L2	21805	8	Approximated	bMCW_sBI	-0.473597000206408	10000	0.9628	0.0372
Females	Liver	50TBT	DMSO	L_F_50TBT-L_F_DMSO	Ndufaf5	L2	21730	9	Approximated	bMCW_sBI	-0.33522558736588	10000	0.7148	0.2852
Females	Liver	IAS	DMSO	L_F_IAS-L_F_DMSO	Ndufaf5	L2	21759	10	Approximated	bMCW_sBI	-0.374851180215588	10000	0.8601	0.1399
Females	Liver	TWD	DMSO	L_F_TWD-L_F_DMSO	Ndufaf5	L2	21928	8	Approximated	bMCW_sBI	-0.27078154575931	10000	0.7224	0.2776
Males	Liver	5TBT	DMSO	L_M_5TBT-L_M_DMSO	Ndufaf5	L2	21105	8	Approximated	bMCW_sBI	0.0658010094069142	10000	0.5589	0.4411
Males	Liver	50TBT	DMSO	L_M_50TBT-L_M_DMSO	Ndufaf5	L2	21269	9	Approximated	bMCW_sBI	0.162823627766021	10000	0.5639	0.4361
Males	Liver	IAS	DMSO	L_M_IAS-L_M_DMSO	Ndufaf5	L2	20874	9	Approximated	bMCW_sBI	-0.0916786455837726	10000	0.1296	0.8704
Males	Liver	TWD	DMSO	L_M_TWD-L_M_DMSO	Ndufaf5	L2	20834	9	Approximated	bMCW_sBI	-0.257353176508241	10000	0.516	0.484
Females	GWAT	5TBT	DMSO	G_F_5TBT-G_F_DMSO	Ndufb5	H1	24528	12	Approximated	bMCW_sBI	-0.565895266252081	10000	0.9992	8e-04
Females	GWAT	50TBT	DMSO	G_F_50TBT-G_F_DMSO	Ndufb5	H1	25130	12	Approximated	bMCW_sBI	0.108078436055112	10000	0.6117	0.3883
Females	GWAT	IAS	DMSO	G_F_IAS-G_F_DMSO	Ndufb5	H1	24829	12	Approximated	bMCW_sBI	-0.137232192613182	10000	0.5918	0.4082
Females	GWAT	TWD	DMSO	G_F_TWD-G_F_DMSO	Ndufb5	H1	24655	12	Approximated	bMCW_sBI	-0.202870916921912	10000	0.6233	0.3767
Males	GWAT	5TBT	DMSO	G_M_5TBT-G_M_DMSO	Ndufb5	H1	27028	12	Approximated	bMCW_sBI	0.14742961112653	10000	0.1105	0.8895
Males	GWAT	50TBT	DMSO	G_M_50TBT-G_M_DMSO	Ndufb5	H1	27885	12	Approximated	bMCW_sBI	0.283281622697681	10000	0.0375	0.9625
Males	GWAT	IAS	DMSO	G_M_IAS-G_M_DMSO	Ndufb5	H1	27142	12	Approximated	bMCW_sBI	0.307200019653726	10000	0.0165	0.9835
Males	GWAT	TWD	DMSO	G_M_TWD-G_M_DMSO	Ndufb5	H1	28744	13	Approximated	bMCW_sBI	0.0794418539912311	10000	0.5527	0.4473
Females	Liver	5TBT	DMSO	L_F_5TBT-L_F_DMSO	Ndufb5	H1	21805	12	Approximated	bMCW_sBI	-0.31026705505478	10000	0.877	0.123
Females	Liver	50TBT	DMSO	L_F_50TBT-L_F_DMSO	Ndufb5	H1	21730	11	Approximated	bMCW_sBI	-0.420265718171357	10000	0.8887	0.1113
Females	Liver	IAS	DMSO	L_F_IAS-L_F_DMSO	Ndufb5	H1	21759	13	Approximated	bMCW_sBI	-0.340190035680313	10000	0.8402	0.1599
Females	Liver	TWD	DMSO	L_F_TWD-L_F_DMSO	Ndufb5	H1	21928	13	Approximated	bMCW_sBI	-0.0929063182051048	10000	0.3355	0.6645
Males	Liver	5TBT	DMSO	L_M_5TBT-L_M_DMSO	Ndufb5	H1	21105	12	Approximated	bMCW_sBI	0.219002030063904	10000	0.2257	0.7743
Males	Liver	50TBT	DMSO	L_M_50TBT-L_M_DMSO	Ndufb5	H1	21269	13	Approximated	bMCW_sBI	0.446695053523817	10000	0.0363	0.9637
Males	Liver	IAS	DMSO	L_M_IAS-L_M_DMSO	Ndufb5	H1	20874	11	Approximated	bMCW_sBI	-0.333360922464377	10000	0.6252	0.3748
Males	Liver	TWD	DMSO	L_M_TWD-L_M_DMSO	Ndufb5	H1	20834	11	Approximated	bMCW_sBI	-0.0644686822131731	10000	0.1371	0.8629
Females	GWAT	5TBT	DMSO	G_F_5TBT-G_F_DMSO	Ndufc1	H1	24528	8	Approximated	bMCW_sBI	-0.10353422088116	10000	0.543	0.457
Females	GWAT	50TBT	DMSO	G_F_50TBT-G_F_DMSO	Ndufc1	H1	25130	10	Approximated	bMCW_sBI	0.560331137688802	10000	0.0074	0.9926
Females	GWAT	IAS	DMSO	G_F_IAS-G_F_DMSO	Ndufc1	H1	24829	8	Approximated	bMCW_sBI	0.0973998509596987	10000	0.1809	0.8192
Females	GWAT	TWD	DMSO	G_F_TWD-G_F_DMSO	Ndufc1	H1	24655	8	Approximated	bMCW_sBI	-0.0776930409914204	10000	0.3495	0.6505
Males	GWAT	5TBT	DMSO	G_M_5TBT-G_M_DMSO	Ndufc1	H1	27028	9	Approximated	bMCW_sBI	0.20385172028156	10000	0.0898	0.9102
Males	GWAT	50TBT	DMSO	G_M_50TBT-G_M_DMSO	Ndufc1	H1	27885	9	Approximated	bMCW_sBI	0.518987442663064	10000	0.0017	0.9983
Males	GWAT	IAS	DMSO	G_M_IAS-G_M_DMSO	Ndufc1	H1	27142	9	Approximated	bMCW_sBI	0.38842623299842	10000	0.0138	0.9862
Males	GWAT	TWD	DMSO	G_M_TWD-G_M_DMSO	Ndufc1	H1	28744	11	Approximated	bMCW_sBI	0.23923461624843	10000	0.21	0.79
Females	Liver	5TBT	DMSO	L_F_5TBT-L_F_DMSO	Ndufc1	H1	21805	8	Approximated	bMCW_sBI	0.223918079031259	10000	0.0446	0.9554
Females	Liver	50TBT	DMSO	L_F_50TBT-L_F_DMSO	Ndufc1	H1	21730	8	Approximated	bMCW_sBI	0.00146134904379444	10000	0.1164	0.8836
Females	Liver	IAS	DMSO	L_F_IAS-L_F_DMSO	Ndufc1	H1	21759	8	Approximated	bMCW_sBI	-0.164096435384156	10000	0.4485	0.5516
Females	Liver	TWD	DMSO	L_F_TWD-L_F_DMSO	Ndufc1	H1	21928	8	Approximated	bMCW_sBI	0.134991675978928	10000	0.0701	0.9299
Males	Liver	5TBT	DMSO	L_M_5TBT-L_M_DMSO	Ndufc1	H1	21105	8	Approximated	bMCW_sBI	-0.0808532568774732	10000	0.8022	0.1978
Males	Liver	50TBT	DMSO	L_M_50TBT-L_M_DMSO	Ndufc1	H1	21269	7	Approximated	bMCW_sBI	-0.140915747470812	10000	0.9344	0.0657
Males	Liver	IAS	DMSO	L_M_IAS-L_M_DMSO	Ndufc1	H1	20874	7	Approximated	bMCW_sBI	-0.154130474958418	10000	0.2488	0.7512
Males	Liver	TWD	DMSO	L_M_TWD-L_M_DMSO	Ndufc1	H1	20834	8	Approximated	bMCW_sBI	-0.178488274405319	10000	0.3497	0.6503
Females	GWAT	5TBT	DMSO	G_F_5TBT-G_F_DMSO	Sema4a	H2	24528	45	Approximated	bMCW_sBI	-0.0272205446285264	10000	0.2835	0.7165
Females	GWAT	50TBT	DMSO	G_F_50TBT-G_F_DMSO	Sema4a	H2	25130	50	Approximated	bMCW_sBI	0.25119117324889	10000	0.1053	0.8947
Females	GWAT	IAS	DMSO	G_F_IAS-G_F_DMSO	Sema4a	H2	24829	47	Approximated	bMCW_sBI	-0.134367800514975	10000	0.6989	0.3011
Females	GWAT	TWD	DMSO	G_F_TWD-G_F_DMSO	Sema4a	H2	24655	47	Approximated	bMCW_sBI	-0.128901688168997	10000	0.3847	0.6153
Males	GWAT	5TBT	DMSO	G_M_5TBT-G_M_DMSO	Sema4a	H2	27028	51	Approximated	bMCW_sBI	-0.0186856507592112	10000	0.3156	0.6844
Males	GWAT	50TBT	DMSO	G_M_50TBT-G_M_DMSO	Sema4a	H2	27885	53	Approximated	bMCW_sBI	-0.00349942804974105	10000	0.4682	0.5318
Males	GWAT	IAS	DMSO	G_M_IAS-G_M_DMSO	Sema4a	H2	27142	51	Approximated	bMCW_sBI	-0.0582146934814786	10000	0.5772	0.4228
Males	GWAT	TWD	DMSO	G_M_TWD-G_M_DMSO	Sema4a	H2	28744	54	Approximated	bMCW_sBI	0.0991278385550171	10000	0.5081	0.4919
Females	Liver	5TBT	DMSO	L_F_5TBT-L_F_DMSO	Sema4a	H2	21805	41	Approximated	bMCW_sBI	0.0586328700101323	10000	0.0244	0.9756
Females	Liver	50TBT	DMSO	L_F_50TBT-L_F_DMSO	Sema4a	H2	21730	41	Approximated	bMCW_sBI	-0.0320724404848839	10000	0.0092	0.9908
Females	Liver	IAS	DMSO	L_F_IAS-L_F_DMSO	Sema4a	H2	21759	41	Approximated	bMCW_sBI	0.0510502087402768	10000	0.0031	0.9969
Females	Liver	TWD	DMSO	L_F_TWD-L_F_DMSO	Sema4a	H2	21928	41	Approximated	bMCW_sBI	0.0380827584978424	10000	0.0131	0.9869
Males	Liver	5TBT	DMSO	L_M_5TBT-L_M_DMSO	Sema4a	H2	21105	40	Approximated	bMCW_sBI	-0.0785990372530886	10000	0.972	0.028
Males	Liver	50TBT	DMSO	L_M_50TBT-L_M_DMSO	Sema4a	H2	21269	42	Approximated	bMCW_sBI	0.0881933402581919	10000	0.8735	0.1265
Males	Liver	IAS	DMSO	L_M_IAS-L_M_DMSO	Sema4a	H2	20874	40	Approximated	bMCW_sBI	-0.25173943273634	10000	0.3609	0.6391
Males	Liver	TWD	DMSO	L_M_TWD-L_M_DMSO	Sema4a	H2	20834	40	Approximated	bMCW_sBI	-0.134007542818708	10000	0.0999	0.9001
Females	GWAT	5TBT	DMSO	G_F_5TBT-G_F_DMSO	Sema6c	H2	24528	19	Approximated	bMCW_sBI	-0.0562871757884863	10000	0.4333	0.5667
Females	GWAT	50TBT	DMSO	G_F_50TBT-G_F_DMSO	Sema6c	H2	25130	20	Approximated	bMCW_sBI	0.214882267470791	10000	0.3247	0.6753
Females	GWAT	IAS	DMSO	G_F_IAS-G_F_DMSO	Sema6c	H2	24829	20	Approximated	bMCW_sBI	-0.231853985777312	10000	0.8676	0.1324
Females	GWAT	TWD	DMSO	G_F_TWD-G_F_DMSO	Sema6c	H2	24655	20	Approximated	bMCW_sBI	0.0602625225700432	10000	0.0479	0.9521
Males	GWAT	5TBT	DMSO	G_M_5TBT-G_M_DMSO	Sema6c	H2	27028	20	Approximated	bMCW_sBI	-0.0449784406980402	10000	0.4703	0.5297
Males	GWAT	50TBT	DMSO	G_M_50TBT-G_M_DMSO	Sema6c	H2	27885	19	Approximated	bMCW_sBI	0.0290591416121017	10000	0.3852	0.6148
Males	GWAT	IAS	DMSO	G_M_IAS-G_M_DMSO	Sema6c	H2	27142	20	Approximated	bMCW_sBI	-0.0854067999631438	10000	0.6255	0.3745
Males	GWAT	TWD	DMSO	G_M_TWD-G_M_DMSO	Sema6c	H2	28744	20	Approximated	bMCW_sBI	0.305650002610103	10000	0.0519	0.9481
Females	Liver	5TBT	DMSO	L_F_5TBT-L_F_DMSO	Sema6c	H2	21805	19	Approximated	bMCW_sBI	-0.218746076054515	10000	0.7745	0.2255
Females	Liver	50TBT	DMSO	L_F_50TBT-L_F_DMSO	Sema6c	H2	21730	19	Approximated	bMCW_sBI	-0.291442431408848	10000	0.6919	0.3081
Females	Liver	IAS	DMSO	L_F_IAS-L_F_DMSO	Sema6c	H2	21759	18	Approximated	bMCW_sBI	-0.292499023010965	10000	0.7885	0.2115
Females	Liver	TWD	DMSO	L_F_TWD-L_F_DMSO	Sema6c	H2	21928	18	Approximated	bMCW_sBI	-0.266632197105064	10000	0.7945	0.2055
Males	Liver	5TBT	DMSO	L_M_5TBT-L_M_DMSO	Sema6c	H2	21105	17	Approximated	bMCW_sBI	-0.186340962891295	10000	0.9779	0.0221
Males	Liver	50TBT	DMSO	L_M_50TBT-L_M_DMSO	Sema6c	H2	21269	19	Approximated	bMCW_sBI	0.0738030400554538	10000	0.8071	0.1929
Males	Liver	IAS	DMSO	L_M_IAS-L_M_DMSO	Sema6c	H2	20874	18	Approximated	bMCW_sBI	-0.443576451292538	10000	0.921	0.079
Males	Liver	TWD	DMSO	L_M_TWD-L_M_DMSO	Sema6c	H2	20834	18	Approximated	bMCW_sBI	-0.386318589122844	10000	0.8799	0.1201
Females	GWAT	5TBT	DMSO	G_F_5TBT-G_F_DMSO	Ndufaf6	H1	24528	24	Approximated	bMCW_sBI	-0.184326541988729	10000	0.8213	0.1787
Females	GWAT	50TBT	DMSO	G_F_50TBT-G_F_DMSO	Ndufaf6	H1	25130	23	Approximated	bMCW_sBI	0.0820407901865382	10000	0.7385	0.2615
Females	GWAT	IAS	DMSO	G_F_IAS-G_F_DMSO	Ndufaf6	H1	24829	24	Approximated	bMCW_sBI	-0.0472364930660488	10000	0.3436	0.6564
Females	GWAT	TWD	DMSO	G_F_TWD-G_F_DMSO	Ndufaf6	H1	24655	25	Approximated	bMCW_sBI	-0.0471111471817555	10000	0.1749	0.8251
Males	GWAT	5TBT	DMSO	G_M_5TBT-G_M_DMSO	Ndufaf6	H1	27028	26	Approximated	bMCW_sBI	0.135483476010211	10000	0.0458	0.9542
Males	GWAT	50TBT	DMSO	G_M_50TBT-G_M_DMSO	Ndufaf6	H1	27885	25	Approximated	bMCW_sBI	0.147786029490905	10000	0.0827	0.9173
Males	GWAT	IAS	DMSO	G_M_IAS-G_M_DMSO	Ndufaf6	H1	27142	27	Approximated	bMCW_sBI	0.219598270540067	10000	0.0093	0.9907
Males	GWAT	TWD	DMSO	G_M_TWD-G_M_DMSO	Ndufaf6	H1	28744	28	Approximated	bMCW_sBI	0.227572987392691	10000	0.1143	0.8857
Females	Liver	5TBT	DMSO	L_F_5TBT-L_F_DMSO	Ndufaf6	H1	21805	21	Approximated	bMCW_sBI	-0.399654791946602	10000	0.9908	0.0092
Females	Liver	50TBT	DMSO	L_F_50TBT-L_F_DMSO	Ndufaf6	H1	21730	20	Approximated	bMCW_sBI	-0.471524596579268	10000	0.9819	0.0181
Females	Liver	IAS	DMSO	L_F_IAS-L_F_DMSO	Ndufaf6	H1	21759	20	Approximated	bMCW_sBI	-0.368796983838709	10000	0.9292	0.0708
Females	Liver	TWD	DMSO	L_F_TWD-L_F_DMSO	Ndufaf6	H1	21928	21	Approximated	bMCW_sBI	-0.304096654630462	10000	0.8925	0.1075
Males	Liver	5TBT	DMSO	L_M_5TBT-L_M_DMSO	Ndufaf6	H1	21105	20	Approximated	bMCW_sBI	-0.0128581925055107	10000	0.7973	0.2028
Males	Liver	50TBT	DMSO	L_M_50TBT-L_M_DMSO	Ndufaf6	H1	21269	21	Approximated	bMCW_sBI	-0.0535974679631484	10000	0.9744	0.0256
Males	Liver	IAS	DMSO	L_M_IAS-L_M_DMSO	Ndufaf6	H1	20874	21	Approximated	bMCW_sBI	-0.245369102395559	10000	0.3727	0.6273
Males	Liver	TWD	DMSO	L_M_TWD-L_M_DMSO	Ndufaf6	H1	20834	21	Approximated	bMCW_sBI	-0.315736878693083	10000	0.741	0.259
Females	GWAT	5TBT	DMSO	G_F_5TBT-G_F_DMSO	Ndufaf4	L2	24528	10	Approximated	bMCW_sBI	-0.440153322323486	10000	0.9788	0.0212
Females	GWAT	50TBT	DMSO	G_F_50TBT-G_F_DMSO	Ndufaf4	L2	25130	10	Approximated	bMCW_sBI	0.044023004517323	10000	0.7356	0.2644
Females	GWAT	IAS	DMSO	G_F_IAS-G_F_DMSO	Ndufaf4	L2	24829	10	Approximated	bMCW_sBI	-0.058756470422365	10000	0.4261	0.5739
Females	GWAT	TWD	DMSO	G_F_TWD-G_F_DMSO	Ndufaf4	L2	24655	10	Approximated	bMCW_sBI	-0.206036388714225	10000	0.6182	0.3818
Males	GWAT	5TBT	DMSO	G_M_5TBT-G_M_DMSO	Ndufaf4	L2	27028	11	Approximated	bMCW_sBI	0.0181663431487655	10000	0.33	0.6701
Males	GWAT	50TBT	DMSO	G_M_50TBT-G_M_DMSO	Ndufaf4	L2	27885	12	Approximated	bMCW_sBI	0.209798717097987	10000	0.0902	0.9098
Males	GWAT	IAS	DMSO	G_M_IAS-G_M_DMSO	Ndufaf4	L2	27142	12	Approximated	bMCW_sBI	0.122289167726125	10000	0.1678	0.8322
Males	GWAT	TWD	DMSO	G_M_TWD-G_M_DMSO	Ndufaf4	L2	28744	12	Approximated	bMCW_sBI	0.342687799757584	10000	0.0691	0.9309
Females	Liver	5TBT	DMSO	L_F_5TBT-L_F_DMSO	Ndufaf4	L2	21805	9	Approximated	bMCW_sBI	-0.358169095199507	10000	0.8953	0.1047
Females	Liver	50TBT	DMSO	L_F_50TBT-L_F_DMSO	Ndufaf4	L2	21730	10	Approximated	bMCW_sBI	-0.38205795033486	10000	0.8211	0.1789
Females	Liver	IAS	DMSO	L_F_IAS-L_F_DMSO	Ndufaf4	L2	21759	8	Approximated	bMCW_sBI	-0.53316977316081	10000	0.9681	0.0319
Females	Liver	TWD	DMSO	L_F_TWD-L_F_DMSO	Ndufaf4	L2	21928	8	Approximated	bMCW_sBI	-0.408241921138452	10000	0.9002	0.0999
Males	Liver	5TBT	DMSO	L_M_5TBT-L_M_DMSO	Ndufaf4	L2	21105	9	Approximated	bMCW_sBI	0.0640148702799762	10000	0.5634	0.4366
Males	Liver	50TBT	DMSO	L_M_50TBT-L_M_DMSO	Ndufaf4	L2	21269	10	Approximated	bMCW_sBI	0.285687413294458	10000	0.2889	0.7111
Males	Liver	IAS	DMSO	L_M_IAS-L_M_DMSO	Ndufaf4	L2	20874	10	Approximated	bMCW_sBI	-0.324492680706294	10000	0.6153	0.3847
Males	Liver	TWD	DMSO	L_M_TWD-L_M_DMSO	Ndufaf4	L2	20834	9	Approximated	bMCW_sBI	-0.23236784552195	10000	0.4749	0.5251
Females	GWAT	5TBT	DMSO	G_F_5TBT-G_F_DMSO	Ndufb6	H1	24528	12	Approximated	bMCW_sBI	0.141098311074863	10000	0.0932	0.9068
Females	GWAT	50TBT	DMSO	G_F_50TBT-G_F_DMSO	Ndufb6	H1	25130	12	Approximated	bMCW_sBI	0.364720359277465	10000	0.0939	0.9061
Females	GWAT	IAS	DMSO	G_F_IAS-G_F_DMSO	Ndufb6	H1	24829	12	Approximated	bMCW_sBI	0.173891003820305	10000	0.0522	0.9478
Females	GWAT	TWD	DMSO	G_F_TWD-G_F_DMSO	Ndufb6	H1	24655	12	Approximated	bMCW_sBI	-0.0467825581316727	10000	0.2581	0.7419
Males	GWAT	5TBT	DMSO	G_M_5TBT-G_M_DMSO	Ndufb6	H1	27028	12	Approximated	bMCW_sBI	0.309057267092238	10000	0.0126	0.9874
Males	GWAT	50TBT	DMSO	G_M_50TBT-G_M_DMSO	Ndufb6	H1	27885	12	Approximated	bMCW_sBI	0.0289370325866676	10000	0.3997	0.6003
Males	GWAT	IAS	DMSO	G_M_IAS-G_M_DMSO	Ndufb6	H1	27142	12	Approximated	bMCW_sBI	0.323752141949035	10000	0.0136	0.9864
Males	GWAT	TWD	DMSO	G_M_TWD-G_M_DMSO	Ndufb6	H1	28744	12	Approximated	bMCW_sBI	0.0743282820374527	10000	0.5677	0.4323
Females	Liver	5TBT	DMSO	L_F_5TBT-L_F_DMSO	Ndufb6	H1	21805	12	Approximated	bMCW_sBI	0.30709802212589	10000	0.0059	0.9941
Females	Liver	50TBT	DMSO	L_F_50TBT-L_F_DMSO	Ndufb6	H1	21730	12	Approximated	bMCW_sBI	0.00599169908014761	10000	0.0661	0.9339
Females	Liver	IAS	DMSO	L_F_IAS-L_F_DMSO	Ndufb6	H1	21759	12	Approximated	bMCW_sBI	0.0350901387516185	10000	0.0783	0.9217
Females	Liver	TWD	DMSO	L_F_TWD-L_F_DMSO	Ndufb6	H1	21928	12	Approximated	bMCW_sBI	-0.0435169346561752	10000	0.2398	0.7602
Males	Liver	5TBT	DMSO	L_M_5TBT-L_M_DMSO	Ndufb6	H1	21105	12	Approximated	bMCW_sBI	0.267624825232825	10000	0.1482	0.8518
Males	Liver	50TBT	DMSO	L_M_50TBT-L_M_DMSO	Ndufb6	H1	21269	12	Approximated	bMCW_sBI	0.223152350271592	10000	0.4053	0.5947
Males	Liver	IAS	DMSO	L_M_IAS-L_M_DMSO	Ndufb6	H1	20874	12	Approximated	bMCW_sBI	-0.312879858798348	10000	0.5785	0.4215
Males	Liver	TWD	DMSO	L_M_TWD-L_M_DMSO	Ndufb6	H1	20834	12	Approximated	bMCW_sBI	-0.336794136239608	10000	0.722	0.278
Females	GWAT	5TBT	DMSO	G_F_5TBT-G_F_DMSO	Ndufs5	H1	24528	12	Approximated	bMCW_sBI	-0.0980833928025283	10000	0.5441	0.4559
Females	GWAT	50TBT	DMSO	G_F_50TBT-G_F_DMSO	Ndufs5	H1	25130	12	Approximated	bMCW_sBI	0.153270048491844	10000	0.515	0.485
Females	GWAT	IAS	DMSO	G_F_IAS-G_F_DMSO	Ndufs5	H1	24829	11	Approximated	bMCW_sBI	-0.0913595347610817	10000	0.4889	0.5111
Females	GWAT	TWD	DMSO	G_F_TWD-G_F_DMSO	Ndufs5	H1	24655	11	Approximated	bMCW_sBI	-0.229186796975844	10000	0.6632	0.3368
Males	GWAT	5TBT	DMSO	G_M_5TBT-G_M_DMSO	Ndufs5	H1	27028	14	Approximated	bMCW_sBI	-0.0789107086684941	10000	0.5604	0.4396
Males	GWAT	50TBT	DMSO	G_M_50TBT-G_M_DMSO	Ndufs5	H1	27885	15	Approximated	bMCW_sBI	0.304431212186431	10000	0.0161	0.9839
Males	GWAT	IAS	DMSO	G_M_IAS-G_M_DMSO	Ndufs5	H1	27142	14	Approximated	bMCW_sBI	-0.0893215792701706	10000	0.6071	0.3929
Males	GWAT	TWD	DMSO	G_M_TWD-G_M_DMSO	Ndufs5	H1	28744	15	Approximated	bMCW_sBI	0.0515247474220227	10000	0.6337	0.3663
Females	Liver	5TBT	DMSO	L_F_5TBT-L_F_DMSO	Ndufs5	H1	21805	9	Approximated	bMCW_sBI	-0.185893613442808	10000	0.6332	0.3668
Females	Liver	50TBT	DMSO	L_F_50TBT-L_F_DMSO	Ndufs5	H1	21730	9	Approximated	bMCW_sBI	-0.16964824531795	10000	0.3585	0.6415
Females	Liver	IAS	DMSO	L_F_IAS-L_F_DMSO	Ndufs5	H1	21759	9	Approximated	bMCW_sBI	-0.21448453739881	10000	0.551	0.449
Females	Liver	TWD	DMSO	L_F_TWD-L_F_DMSO	Ndufs5	H1	21928	9	Approximated	bMCW_sBI	-0.197971781305115	10000	0.5877	0.4123
Males	Liver	5TBT	DMSO	L_M_5TBT-L_M_DMSO	Ndufs5	H1	21105	9	Approximated	bMCW_sBI	0.302381667008936	10000	0.1433	0.8567
Males	Liver	50TBT	DMSO	L_M_50TBT-L_M_DMSO	Ndufs5	H1	21269	9	Approximated	bMCW_sBI	0.334498523917757	10000	0.2053	0.7947
Males	Liver	IAS	DMSO	L_M_IAS-L_M_DMSO	Ndufs5	H1	20874	9	Approximated	bMCW_sBI	-0.434525901080765	10000	0.8235	0.1765
Males	Liver	TWD	DMSO	L_M_TWD-L_M_DMSO	Ndufs5	H1	20834	9	Approximated	bMCW_sBI	-0.075644103056489	10000	0.1747	0.8253
Females	GWAT	5TBT	DMSO	G_F_5TBT-G_F_DMSO	Sema3d	L1	24528	5	Approximated	bMCW_sBI	-0.142216423387426	10000	0.5907	0.4093
Females	GWAT	50TBT	DMSO	G_F_50TBT-G_F_DMSO	Sema3d	L1	25130	4	Approximated	bMCW_sBI	0.0979764012973317	10000	0.5879	0.4121
Females	GWAT	IAS	DMSO	G_F_IAS-G_F_DMSO	Sema3d	L1	24829	4	Approximated	bMCW_sBI	-0.167153358171383	10000	0.5989	0.4011
Females	GWAT	TWD	DMSO	G_F_TWD-G_F_DMSO	Sema3d	L1	24655	5	Approximated	bMCW_sBI	-0.311978258224151	10000	0.7302	0.2698
Males	GWAT	5TBT	DMSO	G_M_5TBT-G_M_DMSO	Sema3d	L1	27028	4	Approximated	bMCW_sBI	0.121797125043938	10000	0.2771	0.7229
Males	GWAT	50TBT	DMSO	G_M_50TBT-G_M_DMSO	Sema3d	L1	27885	5	Approximated	bMCW_sBI	-0.422694831976473	10000	0.9405	0.0595
Males	GWAT	IAS	DMSO	G_M_IAS-G_M_DMSO	Sema3d	L1	27142	4	Approximated	bMCW_sBI	0.0937989351706859	10000	0.3175	0.6825
Males	GWAT	TWD	DMSO	G_M_TWD-G_M_DMSO	Sema3d	L1	28744	4	Approximated	bMCW_sBI	-0.286561711750892	10000	0.9062	0.0938
Females	Liver	5TBT	DMSO	L_F_5TBT-L_F_DMSO	Sema3d	L1	21805	5	Approximated	bMCW_sBI	-0.00117415034628262	10000	0.3132	0.687
Females	Liver	50TBT	DMSO	L_F_50TBT-L_F_DMSO	Sema3d	L1	21730	5	Approximated	bMCW_sBI	-0.198094624447717	10000	0.4407	0.5593
Females	Liver	IAS	DMSO	L_F_IAS-L_F_DMSO	Sema3d	L1	21759	5	Approximated	bMCW_sBI	-0.059511881233626	10000	0.3011	0.6989
Females	Liver	TWD	DMSO	L_F_TWD-L_F_DMSO	Sema3d	L1	21928	5	Approximated	bMCW_sBI	-0.169159901486819	10000	0.5119	0.4881
Males	Liver	5TBT	DMSO	L_M_5TBT-L_M_DMSO	Sema3d	L1	21105	5	Approximated	bMCW_sBI	0.111529166469222	10000	0.4902	0.5098
Males	Liver	50TBT	DMSO	L_M_50TBT-L_M_DMSO	Sema3d	L1	21269	5	Approximated	bMCW_sBI	0.229265998965533	10000	0.4384	0.5616
Males	Liver	IAS	DMSO	L_M_IAS-L_M_DMSO	Sema3d	L1	20874	5	Approximated	bMCW_sBI	0.0449597546952856	10000	0.0822	0.9178
Males	Liver	TWD	DMSO	L_M_TWD-L_M_DMSO	Sema3d	L1	20834	5	Approximated	bMCW_sBI	-0.214957757296467	10000	0.4327	0.5673
Females	GWAT	5TBT	DMSO	G_F_5TBT-G_F_DMSO	Sema3a	L1	24528	5	Approximated	bMCW_sBI	-0.142216423387426	10000	0.5976	0.4025
Females	GWAT	50TBT	DMSO	G_F_50TBT-G_F_DMSO	Sema3a	L1	25130	4	Approximated	bMCW_sBI	0.0979764012973317	10000	0.5894	0.4107
Females	GWAT	IAS	DMSO	G_F_IAS-G_F_DMSO	Sema3a	L1	24829	4	Approximated	bMCW_sBI	-0.167153358171383	10000	0.6011	0.3989
Females	GWAT	TWD	DMSO	G_F_TWD-G_F_DMSO	Sema3a	L1	24655	5	Approximated	bMCW_sBI	-0.311978258224151	10000	0.7313	0.2687
Males	GWAT	5TBT	DMSO	G_M_5TBT-G_M_DMSO	Sema3a	L1	27028	4	Approximated	bMCW_sBI	0.121797125043938	10000	0.2765	0.7235
Males	GWAT	50TBT	DMSO	G_M_50TBT-G_M_DMSO	Sema3a	L1	27885	5	Approximated	bMCW_sBI	-0.422694831976473	10000	0.9452	0.0548
Males	GWAT	IAS	DMSO	G_M_IAS-G_M_DMSO	Sema3a	L1	27142	4	Approximated	bMCW_sBI	0.0937989351706859	10000	0.3233	0.6767
Males	GWAT	TWD	DMSO	G_M_TWD-G_M_DMSO	Sema3a	L1	28744	4	Approximated	bMCW_sBI	-0.286561711750892	10000	0.9043	0.0957
Females	Liver	5TBT	DMSO	L_F_5TBT-L_F_DMSO	Sema3a	L1	21805	5	Approximated	bMCW_sBI	-0.00117415034628262	10000	0.3174	0.6826
Females	Liver	50TBT	DMSO	L_F_50TBT-L_F_DMSO	Sema3a	L1	21730	5	Approximated	bMCW_sBI	-0.198094624447717	10000	0.4386	0.5614
Females	Liver	IAS	DMSO	L_F_IAS-L_F_DMSO	Sema3a	L1	21759	5	Approximated	bMCW_sBI	-0.059511881233626	10000	0.3002	0.6998
Females	Liver	TWD	DMSO	L_F_TWD-L_F_DMSO	Sema3a	L1	21928	5	Approximated	bMCW_sBI	-0.169159901486819	10000	0.5102	0.4899
Males	Liver	5TBT	DMSO	L_M_5TBT-L_M_DMSO	Sema3a	L1	21105	5	Approximated	bMCW_sBI	0.111529166469222	10000	0.4856	0.5144
Males	Liver	50TBT	DMSO	L_M_50TBT-L_M_DMSO	Sema3a	L1	21269	5	Approximated	bMCW_sBI	0.229265998965533	10000	0.4315	0.5685
Males	Liver	IAS	DMSO	L_M_IAS-L_M_DMSO	Sema3a	L1	20874	5	Approximated	bMCW_sBI	0.0449597546952856	10000	0.0839	0.9161
Males	Liver	TWD	DMSO	L_M_TWD-L_M_DMSO	Sema3a	L1	20834	5	Approximated	bMCW_sBI	-0.214957757296467	10000	0.4399	0.5601
Females	GWAT	5TBT	DMSO	G_F_5TBT-G_F_DMSO	Sema3e	L2	24528	2	Approximated	bMCW_sBI	0.0349199877688309	10000	0.3878	0.6122
Females	GWAT	50TBT	DMSO	G_F_50TBT-G_F_DMSO	Sema3e	L2	25130	3	Approximated	bMCW_sBI	0.102855930067518	10000	0.5818	0.4182
Females	GWAT	IAS	DMSO	G_F_IAS-G_F_DMSO	Sema3e	L2	24829	2	Approximated	bMCW_sBI	0.211369998187567	10000	0.2322	0.7678
Females	GWAT	TWD	DMSO	G_F_TWD-G_F_DMSO	Sema3e	L2	24655	3	Approximated	bMCW_sBI	0.228968929991077	10000	0.1265	0.8735
Males	GWAT	5TBT	DMSO	G_M_5TBT-G_M_DMSO	Sema3e	L2	27028	2	Approximated	bMCW_sBI	-0.637091850892609	10000	0.9178	0.0822
Males	GWAT	50TBT	DMSO	G_M_50TBT-G_M_DMSO	Sema3e	L2	27885	4	Approximated	bMCW_sBI	-0.0859558520271845	10000	0.6022	0.3978
Males	GWAT	IAS	DMSO	G_M_IAS-G_M_DMSO	Sema3e	L2	27142	3	Approximated	bMCW_sBI	-0.476474706164106	10000	0.8975	0.1026
Males	GWAT	TWD	DMSO	G_M_TWD-G_M_DMSO	Sema3e	L2	28744	7	Approximated	bMCW_sBI	0.151331845496975	10000	0.4124	0.5876
Females	Liver	5TBT	DMSO	L_F_5TBT-L_F_DMSO	Sema3e	L2	21805	2	Approximated	bMCW_sBI	0.0736545208557867	10000	0.3076	0.6924
Females	Liver	50TBT	DMSO	L_F_50TBT-L_F_DMSO	Sema3e	L2	21730	2	Approximated	bMCW_sBI	-0.265514622977979	10000	0.5231	0.4769
Females	Liver	IAS	DMSO	L_F_IAS-L_F_DMSO	Sema3e	L2	21759	2	Approximated	bMCW_sBI	-0.330238757267275	10000	0.6167	0.3834
Females	Liver	TWD	DMSO	L_F_TWD-L_F_DMSO	Sema3e	L2	21928	2	Approximated	bMCW_sBI	-0.386569376353894	10000	0.6895	0.3105
Males	Liver	5TBT	DMSO	L_M_5TBT-L_M_DMSO	Sema3e	L2	21105	2	Approximated	bMCW_sBI	0.172451372929944	10000	0.4373	0.5627
Males	Liver	50TBT	DMSO	L_M_50TBT-L_M_DMSO	Sema3e	L2	21269	2	Approximated	bMCW_sBI	-0.102404965089216	10000	0.7693	0.2309
Males	Liver	IAS	DMSO	L_M_IAS-L_M_DMSO	Sema3e	L2	20874	2	Approximated	bMCW_sBI	-0.43636668503126	10000	0.6267	0.3733
Males	Liver	TWD	DMSO	L_M_TWD-L_M_DMSO	Sema3e	L2	20834	1	Approximated	bMCW_sBI	-0.405827013535567	10000	0.5573	0.445
Females	GWAT	5TBT	DMSO	G_F_5TBT-G_F_DMSO	Sema3c	L2	24528	11	Approximated	bMCW_sBI	-0.276486267066539	10000	0.874	0.126
Females	GWAT	50TBT	DMSO	G_F_50TBT-G_F_DMSO	Sema3c	L2	25130	10	Approximated	bMCW_sBI	-0.424481104853635	10000	0.9994	6e-04
Females	GWAT	IAS	DMSO	G_F_IAS-G_F_DMSO	Sema3c	L2	24829	11	Approximated	bMCW_sBI	-0.475478276155041	10000	0.9898	0.0102
Females	GWAT	TWD	DMSO	G_F_TWD-G_F_DMSO	Sema3c	L2	24655	12	Approximated	bMCW_sBI	-0.344205764822816	10000	0.8839	0.1161
Males	GWAT	5TBT	DMSO	G_M_5TBT-G_M_DMSO	Sema3c	L2	27028	13	Approximated	bMCW_sBI	-0.0729775738287321	10000	0.544	0.456
Males	GWAT	50TBT	DMSO	G_M_50TBT-G_M_DMSO	Sema3c	L2	27885	15	Approximated	bMCW_sBI	0.126120955592223	10000	0.1772	0.8228
Males	GWAT	IAS	DMSO	G_M_IAS-G_M_DMSO	Sema3c	L2	27142	11	Approximated	bMCW_sBI	-0.236584066705303	10000	0.8671	0.1329
Males	GWAT	TWD	DMSO	G_M_TWD-G_M_DMSO	Sema3c	L2	28744	17	Approximated	bMCW_sBI	-0.0681293397091576	10000	0.8874	0.1126
Females	Liver	5TBT	DMSO	L_F_5TBT-L_F_DMSO	Sema3c	L2	21805	6	Approximated	bMCW_sBI	-0.566135382028055	10000	0.9801	0.0199
Females	Liver	50TBT	DMSO	L_F_50TBT-L_F_DMSO	Sema3c	L2	21730	6	Approximated	bMCW_sBI	-0.653802784489702	10000	0.9802	0.0198
Females	Liver	IAS	DMSO	L_F_IAS-L_F_DMSO	Sema3c	L2	21759	6	Approximated	bMCW_sBI	-0.404216364458131	10000	0.8277	0.1723
Females	Liver	TWD	DMSO	L_F_TWD-L_F_DMSO	Sema3c	L2	21928	6	Approximated	bMCW_sBI	-0.418272483333713	10000	0.8709	0.1291
Males	Liver	5TBT	DMSO	L_M_5TBT-L_M_DMSO	Sema3c	L2	21105	6	Approximated	bMCW_sBI	0.333680843501955	10000	0.1534	0.8466
Males	Liver	50TBT	DMSO	L_M_50TBT-L_M_DMSO	Sema3c	L2	21269	6	Approximated	bMCW_sBI	-0.00496869097720202	10000	0.7972	0.2028
Males	Liver	IAS	DMSO	L_M_IAS-L_M_DMSO	Sema3c	L2	20874	6	Approximated	bMCW_sBI	-0.39124324237996	10000	0.6969	0.3031
Males	Liver	TWD	DMSO	L_M_TWD-L_M_DMSO	Sema3c	L2	20834	6	Approximated	bMCW_sBI	-0.834409428029667	10000	0.9997	3e-04
Females	GWAT	5TBT	DMSO	G_F_5TBT-G_F_DMSO	Ndufa12-ps	H2	24528	12	Approximated	bMCW_sBI	0.174231148265199	10000	0.0654	0.9346
Females	GWAT	50TBT	DMSO	G_F_50TBT-G_F_DMSO	Ndufa12-ps	H2	25130	12	Approximated	bMCW_sBI	0.187479684504501	10000	0.4226	0.5774
Females	GWAT	IAS	DMSO	G_F_IAS-G_F_DMSO	Ndufa12-ps	H2	24829	12	Approximated	bMCW_sBI	-0.00578416957050107	10000	0.3026	0.6974
Females	GWAT	TWD	DMSO	G_F_TWD-G_F_DMSO	Ndufa12-ps	H2	24655	12	Approximated	bMCW_sBI	-0.029774099542249	10000	0.2247	0.7753
Males	GWAT	5TBT	DMSO	G_M_5TBT-G_M_DMSO	Ndufa12-ps	H2	27028	13	Approximated	bMCW_sBI	-0.140068206532569	10000	0.698	0.302
Males	GWAT	50TBT	DMSO	G_M_50TBT-G_M_DMSO	Ndufa12-ps	H2	27885	13	Approximated	bMCW_sBI	0.0267695287602745	10000	0.4045	0.5955
Males	GWAT	IAS	DMSO	G_M_IAS-G_M_DMSO	Ndufa12-ps	H2	27142	13	Approximated	bMCW_sBI	-0.123554290638607	10000	0.6896	0.3104
Males	GWAT	TWD	DMSO	G_M_TWD-G_M_DMSO	Ndufa12-ps	H2	28744	13	Approximated	bMCW_sBI	0.010867412217541	10000	0.7125	0.2875
Females	Liver	5TBT	DMSO	L_F_5TBT-L_F_DMSO	Ndufa12-ps	H2	21805	13	Approximated	bMCW_sBI	-0.223069512715827	10000	0.7421	0.2579
Females	Liver	50TBT	DMSO	L_F_50TBT-L_F_DMSO	Ndufa12-ps	H2	21730	13	Approximated	bMCW_sBI	-0.121446680735946	10000	0.2369	0.7631
Females	Liver	IAS	DMSO	L_F_IAS-L_F_DMSO	Ndufa12-ps	H2	21759	13	Approximated	bMCW_sBI	0.0322112953474145	10000	0.0798	0.9202
Females	Liver	TWD	DMSO	L_F_TWD-L_F_DMSO	Ndufa12-ps	H2	21928	13	Approximated	bMCW_sBI	0.196672819015671	10000	0.0117	0.9883
Males	Liver	5TBT	DMSO	L_M_5TBT-L_M_DMSO	Ndufa12-ps	H2	21105	12	Approximated	bMCW_sBI	-0.101001603513511	10000	0.8792	0.1208
Males	Liver	50TBT	DMSO	L_M_50TBT-L_M_DMSO	Ndufa12-ps	H2	21269	12	Approximated	bMCW_sBI	-0.109463791630415	10000	0.9667	0.0333
Males	Liver	IAS	DMSO	L_M_IAS-L_M_DMSO	Ndufa12-ps	H2	20874	12	Approximated	bMCW_sBI	-0.23053885042049	10000	0.3698	0.6302
Males	Liver	TWD	DMSO	L_M_TWD-L_M_DMSO	Ndufa12-ps	H2	20834	12	Approximated	bMCW_sBI	0.0141272775283866	10000	0.0482	0.9518
Females	GWAT	5TBT	DMSO	G_F_5TBT-G_F_DMSO	Ndufa4	L2	24528	34	Approximated	bMCW_sBI	-0.198711049195396	10000	0.8865	0.1135
Females	GWAT	50TBT	DMSO	G_F_50TBT-G_F_DMSO	Ndufa4	L2	25130	34	Approximated	bMCW_sBI	-0.0909365597832898	10000	0.994	0.006
Females	GWAT	IAS	DMSO	G_F_IAS-G_F_DMSO	Ndufa4	L2	24829	35	Approximated	bMCW_sBI	-0.233560949770848	10000	0.9298	0.0702
Females	GWAT	TWD	DMSO	G_F_TWD-G_F_DMSO	Ndufa4	L2	24655	34	Approximated	bMCW_sBI	-0.330814161003403	10000	0.9736	0.0264
Males	GWAT	5TBT	DMSO	G_M_5TBT-G_M_DMSO	Ndufa4	L2	27028	36	Approximated	bMCW_sBI	0.230412452770425	10000	7e-04	0.9993
Males	GWAT	50TBT	DMSO	G_M_50TBT-G_M_DMSO	Ndufa4	L2	27885	37	Approximated	bMCW_sBI	-0.00318501298154652	10000	0.4717	0.5283
Males	GWAT	IAS	DMSO	G_M_IAS-G_M_DMSO	Ndufa4	L2	27142	35	Approximated	bMCW_sBI	-0.0381177090190915	10000	0.4785	0.5215
Males	GWAT	TWD	DMSO	G_M_TWD-G_M_DMSO	Ndufa4	L2	28744	37	Approximated	bMCW_sBI	-0.103883665047767	10000	0.9854	0.0146
Females	Liver	5TBT	DMSO	L_F_5TBT-L_F_DMSO	Ndufa4	L2	21805	31	Approximated	bMCW_sBI	-0.228897541044279	10000	0.8515	0.1485
Females	Liver	50TBT	DMSO	L_F_50TBT-L_F_DMSO	Ndufa4	L2	21730	29	Approximated	bMCW_sBI	-0.469688645270292	10000	0.9952	0.0048
Females	Liver	IAS	DMSO	L_F_IAS-L_F_DMSO	Ndufa4	L2	21759	29	Approximated	bMCW_sBI	-0.478634010196557	10000	0.9983	0.0017
Females	Liver	TWD	DMSO	L_F_TWD-L_F_DMSO	Ndufa4	L2	21928	30	Approximated	bMCW_sBI	-0.269293662202143	10000	0.8624	0.1377
Males	Liver	5TBT	DMSO	L_M_5TBT-L_M_DMSO	Ndufa4	L2	21105	28	Approximated	bMCW_sBI	0.364915114755098	10000	0.0046	0.9954
Males	Liver	50TBT	DMSO	L_M_50TBT-L_M_DMSO	Ndufa4	L2	21269	30	Approximated	bMCW_sBI	0.426024292894838	10000	0.0071	0.9929
Males	Liver	IAS	DMSO	L_M_IAS-L_M_DMSO	Ndufa4	L2	20874	27	Approximated	bMCW_sBI	-0.197607799065064	10000	0.1994	0.8006
Males	Liver	TWD	DMSO	L_M_TWD-L_M_DMSO	Ndufa4	L2	20834	27	Approximated	bMCW_sBI	-0.20442501961161	10000	0.3593	0.6407
Females	GWAT	5TBT	DMSO	G_F_5TBT-G_F_DMSO	Ndufa5	L2	24528	12	Approximated	bMCW_sBI	-0.21043939239474	10000	0.7857	0.2143
Females	GWAT	50TBT	DMSO	G_F_50TBT-G_F_DMSO	Ndufa5	L2	25130	11	Approximated	bMCW_sBI	0.20963184079602	10000	0.3792	0.6208
Females	GWAT	IAS	DMSO	G_F_IAS-G_F_DMSO	Ndufa5	L2	24829	12	Approximated	bMCW_sBI	-0.144892944185953	10000	0.6183	0.3817
Females	GWAT	TWD	DMSO	G_F_TWD-G_F_DMSO	Ndufa5	L2	24655	12	Approximated	bMCW_sBI	0.217955739467332	10000	0.0143	0.9857
Males	GWAT	5TBT	DMSO	G_M_5TBT-G_M_DMSO	Ndufa5	L2	27028	13	Approximated	bMCW_sBI	-0.22089977966671	10000	0.8459	0.1541
Males	GWAT	50TBT	DMSO	G_M_50TBT-G_M_DMSO	Ndufa5	L2	27885	16	Approximated	bMCW_sBI	0.12006098107793	10000	0.1843	0.8157
Males	GWAT	IAS	DMSO	G_M_IAS-G_M_DMSO	Ndufa5	L2	27142	15	Approximated	bMCW_sBI	0.0655709108777102	10000	0.2343	0.7657
Males	GWAT	TWD	DMSO	G_M_TWD-G_M_DMSO	Ndufa5	L2	28744	17	Approximated	bMCW_sBI	0.352163304074414	10000	0.0324	0.9676
Females	Liver	5TBT	DMSO	L_F_5TBT-L_F_DMSO	Ndufa5	L2	21805	9	Approximated	bMCW_sBI	-0.266302768986132	10000	0.7805	0.2195
Females	Liver	50TBT	DMSO	L_F_50TBT-L_F_DMSO	Ndufa5	L2	21730	7	Approximated	bMCW_sBI	-0.484551808480561	10000	0.9053	0.0947
Females	Liver	IAS	DMSO	L_F_IAS-L_F_DMSO	Ndufa5	L2	21759	7	Approximated	bMCW_sBI	-0.400382160586242	10000	0.8535	0.1465
Females	Liver	TWD	DMSO	L_F_TWD-L_F_DMSO	Ndufa5	L2	21928	11	Approximated	bMCW_sBI	-0.161478397531857	10000	0.5086	0.4915
Males	Liver	5TBT	DMSO	L_M_5TBT-L_M_DMSO	Ndufa5	L2	21105	9	Approximated	bMCW_sBI	0.105682195156628	10000	0.4931	0.5069
Males	Liver	50TBT	DMSO	L_M_50TBT-L_M_DMSO	Ndufa5	L2	21269	7	Approximated	bMCW_sBI	0.0423009230025124	10000	0.7528	0.2472
Males	Liver	IAS	DMSO	L_M_IAS-L_M_DMSO	Ndufa5	L2	20874	8	Approximated	bMCW_sBI	-0.28752904817805	10000	0.5128	0.4872
Males	Liver	TWD	DMSO	L_M_TWD-L_M_DMSO	Ndufa5	L2	20834	7	Approximated	bMCW_sBI	-0.179444097738947	10000	0.3692	0.6308
Females	GWAT	5TBT	DMSO	G_F_5TBT-G_F_DMSO	Ndufb2	L2	24528	4	Approximated	bMCW_sBI	0.31865533198785	10000	0.0842	0.9158
Females	GWAT	50TBT	DMSO	G_F_50TBT-G_F_DMSO	Ndufb2	L2	25130	4	Approximated	bMCW_sBI	0.471814871560181	10000	0.1299	0.8701
Females	GWAT	IAS	DMSO	G_F_IAS-G_F_DMSO	Ndufb2	L2	24829	4	Approximated	bMCW_sBI	0.131195247205719	10000	0.2238	0.7762
Females	GWAT	TWD	DMSO	G_F_TWD-G_F_DMSO	Ndufb2	L2	24655	5	Approximated	bMCW_sBI	0.321753944753174	10000	0.0313	0.9687
Males	GWAT	5TBT	DMSO	G_M_5TBT-G_M_DMSO	Ndufb2	L2	27028	5	Approximated	bMCW_sBI	0.453326426404203	10000	0.0235	0.9765
Males	GWAT	50TBT	DMSO	G_M_50TBT-G_M_DMSO	Ndufb2	L2	27885	5	Approximated	bMCW_sBI	0.621597389090127	10000	0.005	0.995
Males	GWAT	IAS	DMSO	G_M_IAS-G_M_DMSO	Ndufb2	L2	27142	5	Approximated	bMCW_sBI	0.520501105379514	10000	0.0128	0.9872
Males	GWAT	TWD	DMSO	G_M_TWD-G_M_DMSO	Ndufb2	L2	28744	4	Approximated	bMCW_sBI	0.776828737931634	10000	0.0033	0.9967
Females	Liver	5TBT	DMSO	L_F_5TBT-L_F_DMSO	Ndufb2	L2	21805	4	Approximated	bMCW_sBI	0.250945949044878	10000	0.103	0.897
Females	Liver	50TBT	DMSO	L_F_50TBT-L_F_DMSO	Ndufb2	L2	21730	5	Approximated	bMCW_sBI	-0.0299797496318115	10000	0.2104	0.7896
Females	Liver	IAS	DMSO	L_F_IAS-L_F_DMSO	Ndufb2	L2	21759	4	Approximated	bMCW_sBI	-0.0496380558428128	10000	0.3146	0.6855
Females	Liver	TWD	DMSO	L_F_TWD-L_F_DMSO	Ndufb2	L2	21928	4	Approximated	bMCW_sBI	0.00386518596219187	10000	0.2837	0.7163
Males	Liver	5TBT	DMSO	L_M_5TBT-L_M_DMSO	Ndufb2	L2	21105	4	Approximated	bMCW_sBI	-0.165730802947378	10000	0.8078	0.1922
Males	Liver	50TBT	DMSO	L_M_50TBT-L_M_DMSO	Ndufb2	L2	21269	5	Approximated	bMCW_sBI	0.135298819767715	10000	0.5814	0.4186
Males	Liver	IAS	DMSO	L_M_IAS-L_M_DMSO	Ndufb2	L2	20874	4	Approximated	bMCW_sBI	-0.100239549646664	10000	0.2331	0.7669
Males	Liver	TWD	DMSO	L_M_TWD-L_M_DMSO	Ndufb2	L2	20834	5	Approximated	bMCW_sBI	-0.383592549923195	10000	0.7153	0.2847
Females	GWAT	5TBT	DMSO	G_F_5TBT-G_F_DMSO	Sema4f	H1	24528	14	Approximated	bMCW_sBI	-0.317019175592265	10000	0.9449	0.0551
Females	GWAT	50TBT	DMSO	G_F_50TBT-G_F_DMSO	Sema4f	H1	25130	15	Approximated	bMCW_sBI	0.186657644389603	10000	0.4187	0.5813
Females	GWAT	IAS	DMSO	G_F_IAS-G_F_DMSO	Sema4f	H1	24829	14	Approximated	bMCW_sBI	-0.0873660129778571	10000	0.4854	0.5146
Females	GWAT	TWD	DMSO	G_F_TWD-G_F_DMSO	Sema4f	H1	24655	13	Approximated	bMCW_sBI	-0.102903222786382	10000	0.3816	0.6184
Males	GWAT	5TBT	DMSO	G_M_5TBT-G_M_DMSO	Sema4f	H1	27028	17	Approximated	bMCW_sBI	0.257610920015675	10000	0.0124	0.9876
Males	GWAT	50TBT	DMSO	G_M_50TBT-G_M_DMSO	Sema4f	H1	27885	19	Approximated	bMCW_sBI	0.0190977335719842	10000	0.4016	0.5984
Males	GWAT	IAS	DMSO	G_M_IAS-G_M_DMSO	Sema4f	H1	27142	17	Approximated	bMCW_sBI	0.099835673931989	10000	0.1631	0.837
Males	GWAT	TWD	DMSO	G_M_TWD-G_M_DMSO	Sema4f	H1	28744	20	Approximated	bMCW_sBI	0.234959717412866	10000	0.1457	0.8543
Females	Liver	5TBT	DMSO	L_F_5TBT-L_F_DMSO	Sema4f	H1	21805	10	Approximated	bMCW_sBI	-0.30939198642233	10000	0.8506	0.1494
Females	Liver	50TBT	DMSO	L_F_50TBT-L_F_DMSO	Sema4f	H1	21730	10	Approximated	bMCW_sBI	-0.28883109709788	10000	0.6317	0.3683
Females	Liver	IAS	DMSO	L_F_IAS-L_F_DMSO	Sema4f	H1	21759	10	Approximated	bMCW_sBI	-0.471888574777632	10000	0.9529	0.0471
Females	Liver	TWD	DMSO	L_F_TWD-L_F_DMSO	Sema4f	H1	21928	11	Approximated	bMCW_sBI	-0.0907722483236783	10000	0.3442	0.6558
Males	Liver	5TBT	DMSO	L_M_5TBT-L_M_DMSO	Sema4f	H1	21105	11	Approximated	bMCW_sBI	0.161206376561827	10000	0.3558	0.6442
Males	Liver	50TBT	DMSO	L_M_50TBT-L_M_DMSO	Sema4f	H1	21269	11	Approximated	bMCW_sBI	0.306313701347561	10000	0.2333	0.7667
Males	Liver	IAS	DMSO	L_M_IAS-L_M_DMSO	Sema4f	H1	20874	11	Approximated	bMCW_sBI	-0.21812257415305	10000	0.3386	0.6614
Males	Liver	TWD	DMSO	L_M_TWD-L_M_DMSO	Sema4f	H1	20834	11	Approximated	bMCW_sBI	-0.0723030390321187	10000	0.1434	0.8566
Females	GWAT	5TBT	DMSO	G_F_5TBT-G_F_DMSO	Ndufa9	H2	24528	7	Approximated	bMCW_sBI	-0.478071938255425	10000	0.9671	0.0329
Females	GWAT	50TBT	DMSO	G_F_50TBT-G_F_DMSO	Ndufa9	H2	25130	6	Approximated	bMCW_sBI	0.0668656518422711	10000	0.6442	0.3558
Females	GWAT	IAS	DMSO	G_F_IAS-G_F_DMSO	Ndufa9	H2	24829	7	Approximated	bMCW_sBI	-0.307569253432461	10000	0.8404	0.1596
Females	GWAT	TWD	DMSO	G_F_TWD-G_F_DMSO	Ndufa9	H2	24655	7	Approximated	bMCW_sBI	0.26988827333627	10000	0.0272	0.9728
Males	GWAT	5TBT	DMSO	G_M_5TBT-G_M_DMSO	Ndufa9	H2	27028	6	Approximated	bMCW_sBI	-0.459269948752105	10000	0.9563	0.0437
Males	GWAT	50TBT	DMSO	G_M_50TBT-G_M_DMSO	Ndufa9	H2	27885	6	Approximated	bMCW_sBI	-0.598553453480379	10000	0.995	0.005
Males	GWAT	IAS	DMSO	G_M_IAS-G_M_DMSO	Ndufa9	H2	27142	6	Approximated	bMCW_sBI	-0.148872799179548	10000	0.6688	0.3312
Males	GWAT	TWD	DMSO	G_M_TWD-G_M_DMSO	Ndufa9	H2	28744	7	Approximated	bMCW_sBI	0.257854632754601	10000	0.23	0.77
Females	Liver	5TBT	DMSO	L_F_5TBT-L_F_DMSO	Ndufa9	H2	21805	4	Approximated	bMCW_sBI	-0.0184259407893228	10000	0.3525	0.6475
Females	Liver	50TBT	DMSO	L_F_50TBT-L_F_DMSO	Ndufa9	H2	21730	3	Approximated	bMCW_sBI	-0.295611088100388	10000	0.5692	0.4309
Females	Liver	IAS	DMSO	L_F_IAS-L_F_DMSO	Ndufa9	H2	21759	3	Approximated	bMCW_sBI	-0.572065447191838	10000	0.8877	0.1123
Females	Liver	TWD	DMSO	L_F_TWD-L_F_DMSO	Ndufa9	H2	21928	3	Approximated	bMCW_sBI	0.0262689834450677	10000	0.2898	0.7102
Males	Liver	5TBT	DMSO	L_M_5TBT-L_M_DMSO	Ndufa9	H2	21105	3	Approximated	bMCW_sBI	-0.254043467273187	10000	0.842	0.158
Males	Liver	50TBT	DMSO	L_M_50TBT-L_M_DMSO	Ndufa9	H2	21269	3	Approximated	bMCW_sBI	-0.0146229076546925	10000	0.73	0.27
Males	Liver	IAS	DMSO	L_M_IAS-L_M_DMSO	Ndufa9	H2	20874	3	Approximated	bMCW_sBI	-0.484916718567847	10000	0.7386	0.2614
Males	Liver	TWD	DMSO	L_M_TWD-L_M_DMSO	Ndufa9	H2	20834	3	Approximated	bMCW_sBI	-0.150418406694507	10000	0.3693	0.6307
Females	GWAT	5TBT	DMSO	G_F_5TBT-G_F_DMSO	Ndufa9	H1	24528	6	Approximated	bMCW_sBI	-0.338022330499548	10000	0.8676	0.1324
Females	GWAT	50TBT	DMSO	G_F_50TBT-G_F_DMSO	Ndufa9	H1	25130	6	Approximated	bMCW_sBI	0.187901701323251	10000	0.458	0.542
Females	GWAT	IAS	DMSO	G_F_IAS-G_F_DMSO	Ndufa9	H1	24829	6	Approximated	bMCW_sBI	-0.125094824750435	10000	0.5486	0.4514
Females	GWAT	TWD	DMSO	G_F_TWD-G_F_DMSO	Ndufa9	H1	24655	6	Approximated	bMCW_sBI	-0.480133860663219	10000	0.9311	0.0689
Males	GWAT	5TBT	DMSO	G_M_5TBT-G_M_DMSO	Ndufa9	H1	27028	6	Approximated	bMCW_sBI	0.0493176197788508	10000	0.3256	0.6745
Males	GWAT	50TBT	DMSO	G_M_50TBT-G_M_DMSO	Ndufa9	H1	27885	6	Approximated	bMCW_sBI	0.18472757703458	10000	0.2058	0.7942
Males	GWAT	IAS	DMSO	G_M_IAS-G_M_DMSO	Ndufa9	H1	27142	6	Approximated	bMCW_sBI	0.144242401911114	10000	0.2122	0.7878
Males	GWAT	TWD	DMSO	G_M_TWD-G_M_DMSO	Ndufa9	H1	28744	6	Approximated	bMCW_sBI	0.248334290137954	10000	0.2696	0.7304
Females	Liver	5TBT	DMSO	L_F_5TBT-L_F_DMSO	Ndufa9	H1	21805	5	Approximated	bMCW_sBI	-0.333137641608953	10000	0.796	0.2041
Females	Liver	50TBT	DMSO	L_F_50TBT-L_F_DMSO	Ndufa9	H1	21730	5	Approximated	bMCW_sBI	-0.201049337260677	10000	0.4463	0.5537
Females	Liver	IAS	DMSO	L_F_IAS-L_F_DMSO	Ndufa9	H1	21759	5	Approximated	bMCW_sBI	-0.367679367559866	10000	0.7586	0.2414
Females	Liver	TWD	DMSO	L_F_TWD-L_F_DMSO	Ndufa9	H1	21928	5	Approximated	bMCW_sBI	-0.148654565356198	10000	0.4773	0.5227
Males	Liver	5TBT	DMSO	L_M_5TBT-L_M_DMSO	Ndufa9	H1	21105	6	Approximated	bMCW_sBI	0.0625281364767208	10000	0.5597	0.4403
Males	Liver	50TBT	DMSO	L_M_50TBT-L_M_DMSO	Ndufa9	H1	21269	6	Approximated	bMCW_sBI	0.203692818909239	10000	0.4774	0.5226
Males	Liver	IAS	DMSO	L_M_IAS-L_M_DMSO	Ndufa9	H1	20874	5	Approximated	bMCW_sBI	-0.184189344576466	10000	0.3257	0.6743
Males	Liver	TWD	DMSO	L_M_TWD-L_M_DMSO	Ndufa9	H1	20834	5	Approximated	bMCW_sBI	-0.313008832565284	10000	0.6137	0.3863
Females	GWAT	5TBT	DMSO	G_F_5TBT-G_F_DMSO	Ndufa3	H2	24528	20	Approximated	bMCW_sBI	0.0745844974203153	10000	0.1155	0.8845
Females	GWAT	50TBT	DMSO	G_F_50TBT-G_F_DMSO	Ndufa3	H2	25130	20	Approximated	bMCW_sBI	0.221128162257917	10000	0.3012	0.6988
Females	GWAT	IAS	DMSO	G_F_IAS-G_F_DMSO	Ndufa3	H2	24829	20	Approximated	bMCW_sBI	0.0664114909647656	10000	0.112	0.8881
Females	GWAT	TWD	DMSO	G_F_TWD-G_F_DMSO	Ndufa3	H2	24655	20	Approximated	bMCW_sBI	0.0338986833296139	10000	0.07	0.93
Males	GWAT	5TBT	DMSO	G_M_5TBT-G_M_DMSO	Ndufa3	H2	27028	18	Approximated	bMCW_sBI	0.255959173518714	10000	0.0119	0.9881
Males	GWAT	50TBT	DMSO	G_M_50TBT-G_M_DMSO	Ndufa3	H2	27885	17	Approximated	bMCW_sBI	0.0576249870755778	10000	0.3147	0.6853
Males	GWAT	IAS	DMSO	G_M_IAS-G_M_DMSO	Ndufa3	H2	27142	18	Approximated	bMCW_sBI	0.0143344737849686	10000	0.3367	0.6633
Males	GWAT	TWD	DMSO	G_M_TWD-G_M_DMSO	Ndufa3	H2	28744	18	Approximated	bMCW_sBI	0.280208955627863	10000	0.0895	0.9105
Females	Liver	5TBT	DMSO	L_F_5TBT-L_F_DMSO	Ndufa3	H2	21805	15	Approximated	bMCW_sBI	0.21281157292718	10000	0.0121	0.9879
Females	Liver	50TBT	DMSO	L_F_50TBT-L_F_DMSO	Ndufa3	H2	21730	15	Approximated	bMCW_sBI	0.0584112077828415	10000	0.0212	0.9788
Females	Liver	IAS	DMSO	L_F_IAS-L_F_DMSO	Ndufa3	H2	21759	15	Approximated	bMCW_sBI	0.240413142086551	10000	0.0018	0.9982
Females	Liver	TWD	DMSO	L_F_TWD-L_F_DMSO	Ndufa3	H2	21928	15	Approximated	bMCW_sBI	0.139434028252969	10000	0.0205	0.9795
Males	Liver	5TBT	DMSO	L_M_5TBT-L_M_DMSO	Ndufa3	H2	21105	15	Approximated	bMCW_sBI	-0.145185957594717	10000	0.9457	0.0543
Males	Liver	50TBT	DMSO	L_M_50TBT-L_M_DMSO	Ndufa3	H2	21269	18	Approximated	bMCW_sBI	0.139076377946583	10000	0.6345	0.3657
Males	Liver	IAS	DMSO	L_M_IAS-L_M_DMSO	Ndufa3	H2	20874	15	Approximated	bMCW_sBI	-0.274078688838836	10000	0.4696	0.5304
Males	Liver	TWD	DMSO	L_M_TWD-L_M_DMSO	Ndufa3	H2	20834	17	Approximated	bMCW_sBI	-0.142559357364381	10000	0.2182	0.7818
Females	GWAT	5TBT	DMSO	G_F_5TBT-G_F_DMSO	Sema4b	H2	24528	49	Approximated	bMCW_sBI	-0.0974201629721428	10000	0.59	0.41
Females	GWAT	50TBT	DMSO	G_F_50TBT-G_F_DMSO	Sema4b	H2	25130	52	Approximated	bMCW_sBI	0.246082911889839	10000	0.1216	0.8784
Females	GWAT	IAS	DMSO	G_F_IAS-G_F_DMSO	Sema4b	H2	24829	50	Approximated	bMCW_sBI	-0.128770182829728	10000	0.6782	0.3218
Females	GWAT	TWD	DMSO	G_F_TWD-G_F_DMSO	Sema4b	H2	24655	50	Approximated	bMCW_sBI	-0.142596374413837	10000	0.457	0.543
Males	GWAT	5TBT	DMSO	G_M_5TBT-G_M_DMSO	Sema4b	H2	27028	58	Approximated	bMCW_sBI	-0.085061600757613	10000	0.6414	0.3586
Males	GWAT	50TBT	DMSO	G_M_50TBT-G_M_DMSO	Sema4b	H2	27885	62	Approximated	bMCW_sBI	0.00921898876593172	10000	0.3857	0.6143
Males	GWAT	IAS	DMSO	G_M_IAS-G_M_DMSO	Sema4b	H2	27142	58	Approximated	bMCW_sBI	-0.0676231397643241	10000	0.6238	0.3762
Males	GWAT	TWD	DMSO	G_M_TWD-G_M_DMSO	Sema4b	H2	28744	61	Approximated	bMCW_sBI	0.05504997276704	10000	0.7274	0.2726
Females	Liver	5TBT	DMSO	L_F_5TBT-L_F_DMSO	Sema4b	H2	21805	46	Approximated	bMCW_sBI	-0.14507457622044	10000	0.6143	0.3857
Females	Liver	50TBT	DMSO	L_F_50TBT-L_F_DMSO	Sema4b	H2	21730	48	Approximated	bMCW_sBI	-0.238445281367332	10000	0.5481	0.4519
Females	Liver	IAS	DMSO	L_F_IAS-L_F_DMSO	Sema4b	H2	21759	48	Approximated	bMCW_sBI	-0.23319856916105	10000	0.7241	0.2759
Females	Liver	TWD	DMSO	L_F_TWD-L_F_DMSO	Sema4b	H2	21928	48	Approximated	bMCW_sBI	-0.227115623121581	10000	0.8094	0.1906
Males	Liver	5TBT	DMSO	L_M_5TBT-L_M_DMSO	Sema4b	H2	21105	43	Approximated	bMCW_sBI	-0.0560041120126361	10000	0.9598	0.0402
Males	Liver	50TBT	DMSO	L_M_50TBT-L_M_DMSO	Sema4b	H2	21269	46	Approximated	bMCW_sBI	0.160818303577367	10000	0.6135	0.3865
Males	Liver	IAS	DMSO	L_M_IAS-L_M_DMSO	Sema4b	H2	20874	43	Approximated	bMCW_sBI	-0.419106502996056	10000	0.9685	0.0315
Males	Liver	TWD	DMSO	L_M_TWD-L_M_DMSO	Sema4b	H2	20834	45	Approximated	bMCW_sBI	-0.207879001430798	10000	0.3398	0.6602
Females	GWAT	5TBT	DMSO	G_F_5TBT-G_F_DMSO	Ndufab1-ps	H2	24528	49	Approximated	bMCW_sBI	-0.0974201629721428	10000	0.5967	0.4033
Females	GWAT	50TBT	DMSO	G_F_50TBT-G_F_DMSO	Ndufab1-ps	H2	25130	52	Approximated	bMCW_sBI	0.246082911889839	10000	0.1125	0.8875
Females	GWAT	IAS	DMSO	G_F_IAS-G_F_DMSO	Ndufab1-ps	H2	24829	50	Approximated	bMCW_sBI	-0.128770182829728	10000	0.6802	0.3198
Females	GWAT	TWD	DMSO	G_F_TWD-G_F_DMSO	Ndufab1-ps	H2	24655	50	Approximated	bMCW_sBI	-0.142596374413837	10000	0.448	0.552
Males	GWAT	5TBT	DMSO	G_M_5TBT-G_M_DMSO	Ndufab1-ps	H2	27028	58	Approximated	bMCW_sBI	-0.085061600757613	10000	0.6428	0.3572
Males	GWAT	50TBT	DMSO	G_M_50TBT-G_M_DMSO	Ndufab1-ps	H2	27885	62	Approximated	bMCW_sBI	0.00921898876593172	10000	0.3872	0.6128
Males	GWAT	IAS	DMSO	G_M_IAS-G_M_DMSO	Ndufab1-ps	H2	27142	58	Approximated	bMCW_sBI	-0.0676231397643241	10000	0.6319	0.3681
Males	GWAT	TWD	DMSO	G_M_TWD-G_M_DMSO	Ndufab1-ps	H2	28744	61	Approximated	bMCW_sBI	0.05504997276704	10000	0.7382	0.2619
Females	Liver	5TBT	DMSO	L_F_5TBT-L_F_DMSO	Ndufab1-ps	H2	21805	46	Approximated	bMCW_sBI	-0.14507457622044	10000	0.6166	0.3834
Females	Liver	50TBT	DMSO	L_F_50TBT-L_F_DMSO	Ndufab1-ps	H2	21730	48	Approximated	bMCW_sBI	-0.238445281367332	10000	0.5501	0.4499
Females	Liver	IAS	DMSO	L_F_IAS-L_F_DMSO	Ndufab1-ps	H2	21759	48	Approximated	bMCW_sBI	-0.23319856916105	10000	0.7282	0.2718
Females	Liver	TWD	DMSO	L_F_TWD-L_F_DMSO	Ndufab1-ps	H2	21928	48	Approximated	bMCW_sBI	-0.227115623121581	10000	0.8097	0.1903
Males	Liver	5TBT	DMSO	L_M_5TBT-L_M_DMSO	Ndufab1-ps	H2	21105	43	Approximated	bMCW_sBI	-0.0560041120126361	10000	0.96	0.04
Males	Liver	50TBT	DMSO	L_M_50TBT-L_M_DMSO	Ndufab1-ps	H2	21269	46	Approximated	bMCW_sBI	0.160818303577367	10000	0.6129	0.3871
Males	Liver	IAS	DMSO	L_M_IAS-L_M_DMSO	Ndufab1-ps	H2	20874	43	Approximated	bMCW_sBI	-0.419106502996056	10000	0.9705	0.0295
Males	Liver	TWD	DMSO	L_M_TWD-L_M_DMSO	Ndufab1-ps	H2	20834	45	Approximated	bMCW_sBI	-0.207879001430798	10000	0.342	0.658
Females	GWAT	5TBT	DMSO	G_F_5TBT-G_F_DMSO	Ndufs6b	H1	24528	56	Approximated	bMCW_sBI	-0.0312180217896428	10000	0.277	0.723
Females	GWAT	50TBT	DMSO	G_F_50TBT-G_F_DMSO	Ndufs6b	H1	25130	55	Approximated	bMCW_sBI	0.308698344638272	10000	0.02	0.98
Females	GWAT	IAS	DMSO	G_F_IAS-G_F_DMSO	Ndufs6b	H1	24829	56	Approximated	bMCW_sBI	-0.0725920955241762	10000	0.4061	0.5939
Females	GWAT	TWD	DMSO	G_F_TWD-G_F_DMSO	Ndufs6b	H1	24655	57	Approximated	bMCW_sBI	-0.0289583747406035	10000	0.0483	0.9517
Males	GWAT	5TBT	DMSO	G_M_5TBT-G_M_DMSO	Ndufs6b	H1	27028	59	Approximated	bMCW_sBI	-0.113985389289371	10000	0.7815	0.2185
Males	GWAT	50TBT	DMSO	G_M_50TBT-G_M_DMSO	Ndufs6b	H1	27885	60	Approximated	bMCW_sBI	0.0727175363333393	10000	0.1332	0.8668
Males	GWAT	IAS	DMSO	G_M_IAS-G_M_DMSO	Ndufs6b	H1	27142	59	Approximated	bMCW_sBI	0.0140172923489701	10000	0.2242	0.7758
Males	GWAT	TWD	DMSO	G_M_TWD-G_M_DMSO	Ndufs6b	H1	28744	62	Approximated	bMCW_sBI	0.164356768228051	10000	0.1943	0.8057
Females	Liver	5TBT	DMSO	L_F_5TBT-L_F_DMSO	Ndufs6b	H1	21805	45	Approximated	bMCW_sBI	-0.128992537503762	10000	0.5463	0.4537
Females	Liver	50TBT	DMSO	L_F_50TBT-L_F_DMSO	Ndufs6b	H1	21730	44	Approximated	bMCW_sBI	-0.299811343273582	10000	0.8203	0.1797
Females	Liver	IAS	DMSO	L_F_IAS-L_F_DMSO	Ndufs6b	H1	21759	42	Approximated	bMCW_sBI	-0.253830980146043	10000	0.7895	0.2105
Females	Liver	TWD	DMSO	L_F_TWD-L_F_DMSO	Ndufs6b	H1	21928	47	Approximated	bMCW_sBI	-0.19747847329134	10000	0.6962	0.3038
Males	Liver	5TBT	DMSO	L_M_5TBT-L_M_DMSO	Ndufs6b	H1	21105	44	Approximated	bMCW_sBI	0.153428898513918	10000	0.2573	0.7427
Males	Liver	50TBT	DMSO	L_M_50TBT-L_M_DMSO	Ndufs6b	H1	21269	43	Approximated	bMCW_sBI	0.245130595054637	10000	0.2354	0.7646
Males	Liver	IAS	DMSO	L_M_IAS-L_M_DMSO	Ndufs6b	H1	20874	43	Approximated	bMCW_sBI	-0.286191602569035	10000	0.5293	0.4707
Males	Liver	TWD	DMSO	L_M_TWD-L_M_DMSO	Ndufs6b	H1	20834	43	Approximated	bMCW_sBI	-0.330103390211172	10000	0.8622	0.1378
Females	GWAT	5TBT	DMSO	G_F_5TBT-G_F_DMSO	Ndufc2	H1	24528	8	Approximated	bMCW_sBI	0.196135497155905	10000	0.093	0.9071
Females	GWAT	50TBT	DMSO	G_F_50TBT-G_F_DMSO	Ndufc2	H1	25130	9	Approximated	bMCW_sBI	0.360684372982391	10000	0.1381	0.8619
Females	GWAT	IAS	DMSO	G_F_IAS-G_F_DMSO	Ndufc2	H1	24829	9	Approximated	bMCW_sBI	0.171534071836187	10000	0.0862	0.9138
Females	GWAT	TWD	DMSO	G_F_TWD-G_F_DMSO	Ndufc2	H1	24655	8	Approximated	bMCW_sBI	0.0707969089102083	10000	0.1343	0.8657
Males	GWAT	5TBT	DMSO	G_M_5TBT-G_M_DMSO	Ndufc2	H1	27028	8	Approximated	bMCW_sBI	0.0922912542322707	10000	0.2374	0.7626
Males	GWAT	50TBT	DMSO	G_M_50TBT-G_M_DMSO	Ndufc2	H1	27885	8	Approximated	bMCW_sBI	0.139649050445636	10000	0.2325	0.7675
Males	GWAT	IAS	DMSO	G_M_IAS-G_M_DMSO	Ndufc2	H1	27142	7	Approximated	bMCW_sBI	0.318740031478157	10000	0.0463	0.9537
Males	GWAT	TWD	DMSO	G_M_TWD-G_M_DMSO	Ndufc2	H1	28744	8	Approximated	bMCW_sBI	0.432729945547224	10000	0.0438	0.9562
Females	Liver	5TBT	DMSO	L_F_5TBT-L_F_DMSO	Ndufc2	H1	21805	9	Approximated	bMCW_sBI	-0.229347277647814	10000	0.7174	0.2826
Females	Liver	50TBT	DMSO	L_F_50TBT-L_F_DMSO	Ndufc2	H1	21730	8	Approximated	bMCW_sBI	-0.319448599636389	10000	0.6736	0.3265
Females	Liver	IAS	DMSO	L_F_IAS-L_F_DMSO	Ndufc2	H1	21759	8	Approximated	bMCW_sBI	-0.401662797913171	10000	0.8716	0.1284
Females	Liver	TWD	DMSO	L_F_TWD-L_F_DMSO	Ndufc2	H1	21928	8	Approximated	bMCW_sBI	-0.152352391160574	10000	0.4916	0.5084
Males	Liver	5TBT	DMSO	L_M_5TBT-L_M_DMSO	Ndufc2	H1	21105	7	Approximated	bMCW_sBI	0.0744749989845241	10000	0.5417	0.4583
Males	Liver	50TBT	DMSO	L_M_50TBT-L_M_DMSO	Ndufc2	H1	21269	7	Approximated	bMCW_sBI	0.162405449342344	10000	0.5508	0.4492
Males	Liver	IAS	DMSO	L_M_IAS-L_M_DMSO	Ndufc2	H1	20874	7	Approximated	bMCW_sBI	-0.361567999342902	10000	0.6565	0.3435
Males	Liver	TWD	DMSO	L_M_TWD-L_M_DMSO	Ndufc2	H1	20834	7	Approximated	bMCW_sBI	-0.481521358963633	10000	0.8958	0.1042
Females	GWAT	5TBT	DMSO	G_F_5TBT-G_F_DMSO	Ndufab1	H1	24528	21	Approximated	bMCW_sBI	0.0566891574314692	10000	0.1471	0.8529
Females	GWAT	50TBT	DMSO	G_F_50TBT-G_F_DMSO	Ndufab1	H1	25130	20	Approximated	bMCW_sBI	0.303493162954559	10000	0.1156	0.8844
Females	GWAT	IAS	DMSO	G_F_IAS-G_F_DMSO	Ndufab1	H1	24829	21	Approximated	bMCW_sBI	-0.0302859368494567	10000	0.313	0.687
Females	GWAT	TWD	DMSO	G_F_TWD-G_F_DMSO	Ndufab1	H1	24655	23	Approximated	bMCW_sBI	-0.0407048545196644	10000	0.1715	0.8285
Males	GWAT	5TBT	DMSO	G_M_5TBT-G_M_DMSO	Ndufab1	H1	27028	21	Approximated	bMCW_sBI	0.137497400322184	10000	0.0587	0.9413
Males	GWAT	50TBT	DMSO	G_M_50TBT-G_M_DMSO	Ndufab1	H1	27885	23	Approximated	bMCW_sBI	0.116909633724431	10000	0.1481	0.8519
Males	GWAT	IAS	DMSO	G_M_IAS-G_M_DMSO	Ndufab1	H1	27142	21	Approximated	bMCW_sBI	0.0572439502116636	10000	0.2141	0.7859
Males	GWAT	TWD	DMSO	G_M_TWD-G_M_DMSO	Ndufab1	H1	28744	22	Approximated	bMCW_sBI	0.273083208228596	10000	0.0732	0.9268
Females	Liver	5TBT	DMSO	L_F_5TBT-L_F_DMSO	Ndufab1	H1	21805	19	Approximated	bMCW_sBI	-0.047041465841149	10000	0.2854	0.7146
Females	Liver	50TBT	DMSO	L_F_50TBT-L_F_DMSO	Ndufab1	H1	21730	19	Approximated	bMCW_sBI	-0.0225685063448179	10000	0.0464	0.9536
Females	Liver	IAS	DMSO	L_F_IAS-L_F_DMSO	Ndufab1	H1	21759	19	Approximated	bMCW_sBI	0.0497108287961283	10000	0.0335	0.9666
Females	Liver	TWD	DMSO	L_F_TWD-L_F_DMSO	Ndufab1	H1	21928	19	Approximated	bMCW_sBI	-0.0037074299874418	10000	0.1155	0.8845
Males	Liver	5TBT	DMSO	L_M_5TBT-L_M_DMSO	Ndufab1	H1	21105	19	Approximated	bMCW_sBI	0.132681675747959	10000	0.3914	0.6086
Males	Liver	50TBT	DMSO	L_M_50TBT-L_M_DMSO	Ndufab1	H1	21269	19	Approximated	bMCW_sBI	0.237557558053176	10000	0.3478	0.6523
Males	Liver	IAS	DMSO	L_M_IAS-L_M_DMSO	Ndufab1	H1	20874	18	Approximated	bMCW_sBI	-0.347804323457914	10000	0.7114	0.2886
Males	Liver	TWD	DMSO	L_M_TWD-L_M_DMSO	Ndufab1	H1	20834	19	Approximated	bMCW_sBI	-0.244579516016933	10000	0.5011	0.4989
Females	GWAT	5TBT	DMSO	G_F_5TBT-G_F_DMSO	Ndufa13	H2	24528	51	Approximated	bMCW_sBI	0.189797487782608	10000	2e-04	0.9998
Females	GWAT	50TBT	DMSO	G_F_50TBT-G_F_DMSO	Ndufa13	H2	25130	51	Approximated	bMCW_sBI	0.453443771454011	10000	0	1
Females	GWAT	IAS	DMSO	G_F_IAS-G_F_DMSO	Ndufa13	H2	24829	50	Approximated	bMCW_sBI	0.0241375556854603	10000	0.0758	0.9242
Females	GWAT	TWD	DMSO	G_F_TWD-G_F_DMSO	Ndufa13	H2	24655	52	Approximated	bMCW_sBI	-0.0276247839129749	10000	0.0494	0.9506
Males	GWAT	5TBT	DMSO	G_M_5TBT-G_M_DMSO	Ndufa13	H2	27028	55	Approximated	bMCW_sBI	-0.0639653076822071	10000	0.5362	0.4638
Males	GWAT	50TBT	DMSO	G_M_50TBT-G_M_DMSO	Ndufa13	H2	27885	54	Approximated	bMCW_sBI	-0.142947926658464	10000	0.9554	0.0446
Males	GWAT	IAS	DMSO	G_M_IAS-G_M_DMSO	Ndufa13	H2	27142	53	Approximated	bMCW_sBI	-0.229064786646887	10000	0.9903	0.0097
Males	GWAT	TWD	DMSO	G_M_TWD-G_M_DMSO	Ndufa13	H2	28744	54	Approximated	bMCW_sBI	0.190841176337825	10000	0.1248	0.8752
Females	Liver	5TBT	DMSO	L_F_5TBT-L_F_DMSO	Ndufa13	H2	21805	48	Approximated	bMCW_sBI	0.135522117393201	10000	9e-04	0.9991
Females	Liver	50TBT	DMSO	L_F_50TBT-L_F_DMSO	Ndufa13	H2	21730	47	Approximated	bMCW_sBI	-0.0138125852137118	10000	0.0024	0.9976
Females	Liver	IAS	DMSO	L_F_IAS-L_F_DMSO	Ndufa13	H2	21759	45	Approximated	bMCW_sBI	-0.0755077108667761	10000	0.0868	0.9132
Females	Liver	TWD	DMSO	L_F_TWD-L_F_DMSO	Ndufa13	H2	21928	48	Approximated	bMCW_sBI	0.0279632419518059	10000	0.0116	0.9884
Males	Liver	5TBT	DMSO	L_M_5TBT-L_M_DMSO	Ndufa13	H2	21105	45	Approximated	bMCW_sBI	-0.0971019304653038	10000	0.9861	0.0139
Males	Liver	50TBT	DMSO	L_M_50TBT-L_M_DMSO	Ndufa13	H2	21269	48	Approximated	bMCW_sBI	0.0566747468091282	10000	0.9468	0.0532
Males	Liver	IAS	DMSO	L_M_IAS-L_M_DMSO	Ndufa13	H2	20874	46	Approximated	bMCW_sBI	-0.224342112808066	10000	0.2291	0.7709
Males	Liver	TWD	DMSO	L_M_TWD-L_M_DMSO	Ndufa13	H2	20834	48	Approximated	bMCW_sBI	-0.180745096625902	10000	0.2141	0.7859
Females	GWAT	5TBT	DMSO	G_F_5TBT-G_F_DMSO	Ndufb7	H2	24528	80	Approximated	bMCW_sBI	0.102377136206791	10000	0.003	0.997
Females	GWAT	50TBT	DMSO	G_F_50TBT-G_F_DMSO	Ndufb7	H2	25130	81	Approximated	bMCW_sBI	0.32006504977144	10000	0.0025	0.9975
Females	GWAT	IAS	DMSO	G_F_IAS-G_F_DMSO	Ndufb7	H2	24829	81	Approximated	bMCW_sBI	0.0558949633673638	10000	0.0105	0.9895
Females	GWAT	TWD	DMSO	G_F_TWD-G_F_DMSO	Ndufb7	H2	24655	78	Approximated	bMCW_sBI	-0.0957425366663073	10000	0.1854	0.8146
Males	GWAT	5TBT	DMSO	G_M_5TBT-G_M_DMSO	Ndufb7	H2	27028	80	Approximated	bMCW_sBI	0.0791091576041647	10000	0.0185	0.9815
Males	GWAT	50TBT	DMSO	G_M_50TBT-G_M_DMSO	Ndufb7	H2	27885	81	Approximated	bMCW_sBI	0.134279931454768	10000	0.0101	0.9899
Males	GWAT	IAS	DMSO	G_M_IAS-G_M_DMSO	Ndufb7	H2	27142	80	Approximated	bMCW_sBI	-0.0264726501245273	10000	0.3918	0.6082
Males	GWAT	TWD	DMSO	G_M_TWD-G_M_DMSO	Ndufb7	H2	28744	82	Approximated	bMCW_sBI	0.200586993937597	10000	0.0535	0.9465
Females	Liver	5TBT	DMSO	L_F_5TBT-L_F_DMSO	Ndufb7	H2	21805	72	Approximated	bMCW_sBI	0.103773500641826	10000	0.001	0.999
Females	Liver	50TBT	DMSO	L_F_50TBT-L_F_DMSO	Ndufb7	H2	21730	72	Approximated	bMCW_sBI	0.0318533115152074	10000	1e-04	0.9999
Females	Liver	IAS	DMSO	L_F_IAS-L_F_DMSO	Ndufb7	H2	21759	72	Approximated	bMCW_sBI	0.0417002324671439	10000	1e-04	0.9999
Females	Liver	TWD	DMSO	L_F_TWD-L_F_DMSO	Ndufb7	H2	21928	73	Approximated	bMCW_sBI	0.0939293518117583	10000	0	1
Males	Liver	5TBT	DMSO	L_M_5TBT-L_M_DMSO	Ndufb7	H2	21105	74	Approximated	bMCW_sBI	-0.0904866943028179	10000	0.9974	0.0026
Males	Liver	50TBT	DMSO	L_M_50TBT-L_M_DMSO	Ndufb7	H2	21269	74	Approximated	bMCW_sBI	0.0704643887971334	10000	0.9606	0.0394
Males	Liver	IAS	DMSO	L_M_IAS-L_M_DMSO	Ndufb7	H2	20874	75	Approximated	bMCW_sBI	-0.238678632560669	10000	0.246	0.754
Males	Liver	TWD	DMSO	L_M_TWD-L_M_DMSO	Ndufb7	H2	20834	76	Approximated	bMCW_sBI	-0.203150327674065	10000	0.2552	0.7448
Females	GWAT	5TBT	DMSO	G_F_5TBT-G_F_DMSO	Sema7a	H2	24528	36	Approximated	bMCW_sBI	0.0688639109315962	10000	0.0684	0.9316
Females	GWAT	50TBT	DMSO	G_F_50TBT-G_F_DMSO	Sema7a	H2	25130	38	Approximated	bMCW_sBI	0.356395738165676	10000	0.0121	0.9879
Females	GWAT	IAS	DMSO	G_F_IAS-G_F_DMSO	Sema7a	H2	24829	35	Approximated	bMCW_sBI	0.0217164505653946	10000	0.1226	0.8774
Females	GWAT	TWD	DMSO	G_F_TWD-G_F_DMSO	Sema7a	H2	24655	37	Approximated	bMCW_sBI	-0.108828843455624	10000	0.3188	0.6812
Males	GWAT	5TBT	DMSO	G_M_5TBT-G_M_DMSO	Sema7a	H2	27028	40	Approximated	bMCW_sBI	-0.182289834681674	10000	0.923	0.077
Males	GWAT	50TBT	DMSO	G_M_50TBT-G_M_DMSO	Sema7a	H2	27885	40	Approximated	bMCW_sBI	-0.166798550178536	10000	0.9545	0.0455
Males	GWAT	IAS	DMSO	G_M_IAS-G_M_DMSO	Sema7a	H2	27142	40	Approximated	bMCW_sBI	-0.240196331459121	10000	0.9854	0.0146
Males	GWAT	TWD	DMSO	G_M_TWD-G_M_DMSO	Sema7a	H2	28744	42	Approximated	bMCW_sBI	0.018117735022012	10000	0.8333	0.1667
Females	Liver	5TBT	DMSO	L_F_5TBT-L_F_DMSO	Sema7a	H2	21805	30	Approximated	bMCW_sBI	-0.0673657480706424	10000	0.2921	0.7079
Females	Liver	50TBT	DMSO	L_F_50TBT-L_F_DMSO	Sema7a	H2	21730	29	Approximated	bMCW_sBI	-0.0978509409874175	10000	0.094	0.906
Females	Liver	IAS	DMSO	L_F_IAS-L_F_DMSO	Sema7a	H2	21759	29	Approximated	bMCW_sBI	-0.146963630164683	10000	0.3464	0.6536
Females	Liver	TWD	DMSO	L_F_TWD-L_F_DMSO	Sema7a	H2	21928	28	Approximated	bMCW_sBI	-0.100163622911119	10000	0.2932	0.7068
Males	Liver	5TBT	DMSO	L_M_5TBT-L_M_DMSO	Sema7a	H2	21105	29	Approximated	bMCW_sBI	0.117348632117965	10000	0.4191	0.581
Males	Liver	50TBT	DMSO	L_M_50TBT-L_M_DMSO	Sema7a	H2	21269	29	Approximated	bMCW_sBI	0.112393838366632	10000	0.7588	0.2412
Males	Liver	IAS	DMSO	L_M_IAS-L_M_DMSO	Sema7a	H2	20874	28	Approximated	bMCW_sBI	-0.25144925303119	10000	0.3769	0.6232
Males	Liver	TWD	DMSO	L_M_TWD-L_M_DMSO	Sema7a	H2	20834	28	Approximated	bMCW_sBI	-0.22269432255984	10000	0.4222	0.5778
Females	GWAT	5TBT	DMSO	G_F_5TBT-G_F_DMSO	Sema3b	H2	24528	24	Approximated	bMCW_sBI	0.0700021754056792	10000	0.1091	0.8909
Females	GWAT	50TBT	DMSO	G_F_50TBT-G_F_DMSO	Sema3b	H2	25130	23	Approximated	bMCW_sBI	0.269629606551078	10000	0.1703	0.8297
Females	GWAT	IAS	DMSO	G_F_IAS-G_F_DMSO	Sema3b	H2	24829	24	Approximated	bMCW_sBI	-0.165137167993016	10000	0.7413	0.2587
Females	GWAT	TWD	DMSO	G_F_TWD-G_F_DMSO	Sema3b	H2	24655	24	Approximated	bMCW_sBI	-0.289058642914629	10000	0.8865	0.1135
Males	GWAT	5TBT	DMSO	G_M_5TBT-G_M_DMSO	Sema3b	H2	27028	25	Approximated	bMCW_sBI	-0.344392952324548	10000	0.9945	0.0055
Males	GWAT	50TBT	DMSO	G_M_50TBT-G_M_DMSO	Sema3b	H2	27885	26	Approximated	bMCW_sBI	-0.0825462097325045	10000	0.7351	0.2649
Males	GWAT	IAS	DMSO	G_M_IAS-G_M_DMSO	Sema3b	H2	27142	27	Approximated	bMCW_sBI	-0.403885141361643	10000	0.9997	3e-04
Males	GWAT	TWD	DMSO	G_M_TWD-G_M_DMSO	Sema3b	H2	28744	28	Approximated	bMCW_sBI	0.0494956827860885	10000	0.6851	0.3149
Females	Liver	5TBT	DMSO	L_F_5TBT-L_F_DMSO	Sema3b	H2	21805	24	Approximated	bMCW_sBI	0.190295653902922	10000	0.0048	0.9953
Females	Liver	50TBT	DMSO	L_F_50TBT-L_F_DMSO	Sema3b	H2	21730	23	Approximated	bMCW_sBI	0.0262162762718277	10000	0.0143	0.9857
Females	Liver	IAS	DMSO	L_F_IAS-L_F_DMSO	Sema3b	H2	21759	24	Approximated	bMCW_sBI	-0.0262329003333717	10000	0.0784	0.9216
Females	Liver	TWD	DMSO	L_F_TWD-L_F_DMSO	Sema3b	H2	21928	24	Approximated	bMCW_sBI	0.0209963573867482	10000	0.0604	0.9396
Males	Liver	5TBT	DMSO	L_M_5TBT-L_M_DMSO	Sema3b	H2	21105	24	Approximated	bMCW_sBI	-0.0334660756473163	10000	0.8632	0.1368
Males	Liver	50TBT	DMSO	L_M_50TBT-L_M_DMSO	Sema3b	H2	21269	23	Approximated	bMCW_sBI	0.200112898673441	10000	0.4528	0.5472
Males	Liver	IAS	DMSO	L_M_IAS-L_M_DMSO	Sema3b	H2	20874	23	Approximated	bMCW_sBI	-0.437925263989297	10000	0.9363	0.0637
Males	Liver	TWD	DMSO	L_M_TWD-L_M_DMSO	Sema3b	H2	20834	22	Approximated	bMCW_sBI	-0.360501793210032	10000	0.8596	0.1404
Females	GWAT	5TBT	DMSO	G_F_5TBT-G_F_DMSO	Sema3f	H2	24528	24	Approximated	bMCW_sBI	0.0700021754056792	10000	0.107	0.893
Females	GWAT	50TBT	DMSO	G_F_50TBT-G_F_DMSO	Sema3f	H2	25130	23	Approximated	bMCW_sBI	0.269629606551078	10000	0.1642	0.8358
Females	GWAT	IAS	DMSO	G_F_IAS-G_F_DMSO	Sema3f	H2	24829	24	Approximated	bMCW_sBI	-0.165137167993016	10000	0.7395	0.2605
Females	GWAT	TWD	DMSO	G_F_TWD-G_F_DMSO	Sema3f	H2	24655	24	Approximated	bMCW_sBI	-0.289058642914629	10000	0.8895	0.1105
Males	GWAT	5TBT	DMSO	G_M_5TBT-G_M_DMSO	Sema3f	H2	27028	25	Approximated	bMCW_sBI	-0.344392952324548	10000	0.9943	0.0057
Males	GWAT	50TBT	DMSO	G_M_50TBT-G_M_DMSO	Sema3f	H2	27885	26	Approximated	bMCW_sBI	-0.0825462097325045	10000	0.7374	0.2627
Males	GWAT	IAS	DMSO	G_M_IAS-G_M_DMSO	Sema3f	H2	27142	27	Approximated	bMCW_sBI	-0.403885141361643	10000	0.9997	3e-04
Males	GWAT	TWD	DMSO	G_M_TWD-G_M_DMSO	Sema3f	H2	28744	28	Approximated	bMCW_sBI	0.0494956827860885	10000	0.686	0.314
Females	Liver	5TBT	DMSO	L_F_5TBT-L_F_DMSO	Sema3f	H2	21805	24	Approximated	bMCW_sBI	0.190295653902922	10000	0.004	0.996
Females	Liver	50TBT	DMSO	L_F_50TBT-L_F_DMSO	Sema3f	H2	21730	23	Approximated	bMCW_sBI	0.0262162762718277	10000	0.0124	0.9876
Females	Liver	IAS	DMSO	L_F_IAS-L_F_DMSO	Sema3f	H2	21759	24	Approximated	bMCW_sBI	-0.0262329003333717	10000	0.0751	0.9249
Females	Liver	TWD	DMSO	L_F_TWD-L_F_DMSO	Sema3f	H2	21928	24	Approximated	bMCW_sBI	0.0209963573867482	10000	0.0618	0.9382
Males	Liver	5TBT	DMSO	L_M_5TBT-L_M_DMSO	Sema3f	H2	21105	24	Approximated	bMCW_sBI	-0.0334660756473163	10000	0.865	0.135
Males	Liver	50TBT	DMSO	L_M_50TBT-L_M_DMSO	Sema3f	H2	21269	23	Approximated	bMCW_sBI	0.200112898673441	10000	0.4507	0.5493
Males	Liver	IAS	DMSO	L_M_IAS-L_M_DMSO	Sema3f	H2	20874	23	Approximated	bMCW_sBI	-0.437925263989297	10000	0.9383	0.0617
Males	Liver	TWD	DMSO	L_M_TWD-L_M_DMSO	Sema3f	H2	20834	22	Approximated	bMCW_sBI	-0.360501793210032	10000	0.8526	0.1474
Females	GWAT	5TBT	DMSO	G_F_5TBT-G_F_DMSO	Ndufaf3	H2	24528	11	Approximated	bMCW_sBI	0.0655043688114683	10000	0.2063	0.7938
Females	GWAT	50TBT	DMSO	G_F_50TBT-G_F_DMSO	Ndufaf3	H2	25130	11	Approximated	bMCW_sBI	0.526726368159204	10000	0.0107	0.9893
Females	GWAT	IAS	DMSO	G_F_IAS-G_F_DMSO	Ndufaf3	H2	24829	11	Approximated	bMCW_sBI	-0.158464682272288	10000	0.6481	0.3519
Females	GWAT	TWD	DMSO	G_F_TWD-G_F_DMSO	Ndufaf3	H2	24655	11	Approximated	bMCW_sBI	-0.186999815600221	10000	0.5782	0.4218
Males	GWAT	5TBT	DMSO	G_M_5TBT-G_M_DMSO	Ndufaf3	H2	27028	12	Approximated	bMCW_sBI	-0.285237610633114	10000	0.9192	0.0808
Males	GWAT	50TBT	DMSO	G_M_50TBT-G_M_DMSO	Ndufaf3	H2	27885	12	Approximated	bMCW_sBI	-0.0783460965942718	10000	0.6625	0.3375
Males	GWAT	IAS	DMSO	G_M_IAS-G_M_DMSO	Ndufaf3	H2	27142	12	Approximated	bMCW_sBI	-0.244587548136274	10000	0.8842	0.1158
Males	GWAT	TWD	DMSO	G_M_TWD-G_M_DMSO	Ndufaf3	H2	28744	12	Approximated	bMCW_sBI	0.121347089560462	10000	0.4593	0.5407
Females	Liver	5TBT	DMSO	L_F_5TBT-L_F_DMSO	Ndufaf3	H2	21805	11	Approximated	bMCW_sBI	0.0631567973311093	10000	0.1403	0.8597
Females	Liver	50TBT	DMSO	L_F_50TBT-L_F_DMSO	Ndufaf3	H2	21730	11	Approximated	bMCW_sBI	-0.0579767758133696	10000	0.1424	0.8576
Females	Liver	IAS	DMSO	L_F_IAS-L_F_DMSO	Ndufaf3	H2	21759	11	Approximated	bMCW_sBI	-0.0885061890394243	10000	0.2676	0.7324
Females	Liver	TWD	DMSO	L_F_TWD-L_F_DMSO	Ndufaf3	H2	21928	11	Approximated	bMCW_sBI	0.011950919126032	10000	0.1659	0.8341
Males	Liver	5TBT	DMSO	L_M_5TBT-L_M_DMSO	Ndufaf3	H2	21105	11	Approximated	bMCW_sBI	0.169358035329599	10000	0.3338	0.6662
Males	Liver	50TBT	DMSO	L_M_50TBT-L_M_DMSO	Ndufaf3	H2	21269	11	Approximated	bMCW_sBI	0.520469936384158	10000	0.0164	0.9836
Males	Liver	IAS	DMSO	L_M_IAS-L_M_DMSO	Ndufaf3	H2	20874	11	Approximated	bMCW_sBI	-0.463632443075636	10000	0.8898	0.1102
Males	Liver	TWD	DMSO	L_M_TWD-L_M_DMSO	Ndufaf3	H2	20834	11	Approximated	bMCW_sBI	-0.2011094671328	10000	0.3898	0.6102
Females	GWAT	5TBT	DMSO	G_F_5TBT-G_F_DMSO	Ndufb11	H1	24528	17	Approximated	bMCW_sBI	0.215463966989732	10000	0.0188	0.9812
Females	GWAT	50TBT	DMSO	G_F_50TBT-G_F_DMSO	Ndufb11	H1	25130	17	Approximated	bMCW_sBI	0.543968960882657	10000	8e-04	0.9992
Females	GWAT	IAS	DMSO	G_F_IAS-G_F_DMSO	Ndufb11	H1	24829	17	Approximated	bMCW_sBI	0.132162755920627	10000	0.0543	0.9457
Females	GWAT	TWD	DMSO	G_F_TWD-G_F_DMSO	Ndufb11	H1	24655	16	Approximated	bMCW_sBI	0.113259458362917	10000	0.028	0.972
Males	GWAT	5TBT	DMSO	G_M_5TBT-G_M_DMSO	Ndufb11	H1	27028	16	Approximated	bMCW_sBI	-0.0335809848078311	10000	0.4389	0.5611
Males	GWAT	50TBT	DMSO	G_M_50TBT-G_M_DMSO	Ndufb11	H1	27885	16	Approximated	bMCW_sBI	0.0525244372702	10000	0.3426	0.6574
Males	GWAT	IAS	DMSO	G_M_IAS-G_M_DMSO	Ndufb11	H1	27142	16	Approximated	bMCW_sBI	-0.124235290865872	10000	0.7112	0.2888
Males	GWAT	TWD	DMSO	G_M_TWD-G_M_DMSO	Ndufb11	H1	28744	16	Approximated	bMCW_sBI	0.155294660101265	10000	0.3506	0.6494
Females	Liver	5TBT	DMSO	L_F_5TBT-L_F_DMSO	Ndufb11	H1	21805	17	Approximated	bMCW_sBI	0.0896804471203538	10000	0.065	0.935
Females	Liver	50TBT	DMSO	L_F_50TBT-L_F_DMSO	Ndufb11	H1	21730	17	Approximated	bMCW_sBI	-0.0171552830689407	10000	0.0476	0.9524
Females	Liver	IAS	DMSO	L_F_IAS-L_F_DMSO	Ndufb11	H1	21759	16	Approximated	bMCW_sBI	0.014409925752247	10000	0.0701	0.9299
Females	Liver	TWD	DMSO	L_F_TWD-L_F_DMSO	Ndufb11	H1	21928	16	Approximated	bMCW_sBI	0.129359503660957	10000	0.0196	0.9804
Males	Liver	5TBT	DMSO	L_M_5TBT-L_M_DMSO	Ndufb11	H1	21105	15	Approximated	bMCW_sBI	0.153625936107688	10000	0.3523	0.6477
Males	Liver	50TBT	DMSO	L_M_50TBT-L_M_DMSO	Ndufb11	H1	21269	15	Approximated	bMCW_sBI	0.258087981688772	10000	0.3121	0.6879
Males	Liver	IAS	DMSO	L_M_IAS-L_M_DMSO	Ndufb11	H1	20874	16	Approximated	bMCW_sBI	-0.173558694558263	10000	0.1977	0.8023
Males	Liver	TWD	DMSO	L_M_TWD-L_M_DMSO	Ndufb11	H1	20834	15	Approximated	bMCW_sBI	-0.021276868167923	10000	0.0561	0.9439
Females	GWAT	5TBT	DMSO	G_F_5TBT-G_F_DMSO	Ndufa1	H1	24528	34	Approximated	bMCW_sBI	-0.3097873627145	10000	0.9896	0.0104
Females	GWAT	50TBT	DMSO	G_F_50TBT-G_F_DMSO	Ndufa1	H1	25130	35	Approximated	bMCW_sBI	-0.0671479199731499	10000	0.9895	0.0105
Females	GWAT	IAS	DMSO	G_F_IAS-G_F_DMSO	Ndufa1	H1	24829	33	Approximated	bMCW_sBI	-0.0993052273429495	10000	0.5275	0.4725
Females	GWAT	TWD	DMSO	G_F_TWD-G_F_DMSO	Ndufa1	H1	24655	35	Approximated	bMCW_sBI	-0.358911321651804	10000	0.9865	0.0135
Males	GWAT	5TBT	DMSO	G_M_5TBT-G_M_DMSO	Ndufa1	H1	27028	36	Approximated	bMCW_sBI	-0.0162354557589744	10000	0.3348	0.6652
Males	GWAT	50TBT	DMSO	G_M_50TBT-G_M_DMSO	Ndufa1	H1	27885	39	Approximated	bMCW_sBI	0.0911937532550466	10000	0.1369	0.8631
Males	GWAT	IAS	DMSO	G_M_IAS-G_M_DMSO	Ndufa1	H1	27142	37	Approximated	bMCW_sBI	0.255631793126263	10000	4e-04	0.9996
Males	GWAT	TWD	DMSO	G_M_TWD-G_M_DMSO	Ndufa1	H1	28744	38	Approximated	bMCW_sBI	0.221342856017348	10000	0.0992	0.9008
Females	Liver	5TBT	DMSO	L_F_5TBT-L_F_DMSO	Ndufa1	H1	21805	28	Approximated	bMCW_sBI	-0.146395547411999	10000	0.5917	0.4083
Females	Liver	50TBT	DMSO	L_F_50TBT-L_F_DMSO	Ndufa1	H1	21730	29	Approximated	bMCW_sBI	-0.238551266823763	10000	0.5394	0.4606
Females	Liver	IAS	DMSO	L_F_IAS-L_F_DMSO	Ndufa1	H1	21759	28	Approximated	bMCW_sBI	-0.342758928776726	10000	0.9382	0.0618
Females	Liver	TWD	DMSO	L_F_TWD-L_F_DMSO	Ndufa1	H1	21928	29	Approximated	bMCW_sBI	-0.125422891365306	10000	0.3757	0.6243
Males	Liver	5TBT	DMSO	L_M_5TBT-L_M_DMSO	Ndufa1	H1	21105	30	Approximated	bMCW_sBI	0.131648530539026	10000	0.3642	0.6358
Males	Liver	50TBT	DMSO	L_M_50TBT-L_M_DMSO	Ndufa1	H1	21269	29	Approximated	bMCW_sBI	0.316465902546257	10000	0.0958	0.9042
Males	Liver	IAS	DMSO	L_M_IAS-L_M_DMSO	Ndufa1	H1	20874	28	Approximated	bMCW_sBI	-0.280355559207936	10000	0.5036	0.4964
Males	Liver	TWD	DMSO	L_M_TWD-L_M_DMSO	Ndufa1	H1	20834	29	Approximated	bMCW_sBI	-0.130012587366259	10000	0.1312	0.8688
