# Supplementary material for: Preconception exposures of female mice to a panel of metabolic disruptors induce sexually dimorphic metabolic perturbations in their offspring
Source: Front Endocrinol (Lausanne). 2026 Apr 2;17:1787973. doi: 10.3389/fendo.2026.1787973 (PMC13082944; doi:10.3389/fendo.2026.1787973)
Supplement: Supplementary file 1 [file Supplementaryfile1.zip › Data Sheet 1_updated/Supplementary Data 26.csv]

sex	tissue	condition_a	condition_b	condition_contrast	Gene subset type	Isochore class	Gene subset	Normalized gene fraction
Females	GWAT	5TBT	DMSO	G_F_5TBT-G_F_DMSO	Chromosome	L1	chr1	0.15051913270753
Females	GWAT	5TBT	DMSO	G_F_5TBT-G_F_DMSO	Chromosome	L2	chr1	0.123558784755312
Females	GWAT	5TBT	DMSO	G_F_5TBT-G_F_DMSO	Chromosome	H1	chr1	0.0438457339752121
Females	GWAT	5TBT	DMSO	G_F_5TBT-G_F_DMSO	Chromosome	H2	chr1	-0.12263009952128
Females	GWAT	5TBT	DMSO	G_F_5TBT-G_F_DMSO	Chromosome	H3	chr1	0
Females	GWAT	5TBT	DMSO	G_F_5TBT-G_F_DMSO	Chromosome	L1	chr2	-0.243932548118687
Females	GWAT	5TBT	DMSO	G_F_5TBT-G_F_DMSO	Chromosome	L2	chr2	-0.0185548243066475
Females	GWAT	5TBT	DMSO	G_F_5TBT-G_F_DMSO	Chromosome	H1	chr2	-0.0354777637873771
Females	GWAT	5TBT	DMSO	G_F_5TBT-G_F_DMSO	Chromosome	H2	chr2	0.0463831605707169
Females	GWAT	5TBT	DMSO	G_F_5TBT-G_F_DMSO	Chromosome	H3	chr2	0
Females	GWAT	5TBT	DMSO	G_F_5TBT-G_F_DMSO	Chromosome	L1	chr3	0.120324347350779
Females	GWAT	5TBT	DMSO	G_F_5TBT-G_F_DMSO	Chromosome	L2	chr3	0.176910050848636
Females	GWAT	5TBT	DMSO	G_F_5TBT-G_F_DMSO	Chromosome	H1	chr3	0.124018439076806
Females	GWAT	5TBT	DMSO	G_F_5TBT-G_F_DMSO	Chromosome	H2	chr3	-0.391291370489842
Females	GWAT	5TBT	DMSO	G_F_5TBT-G_F_DMSO	Chromosome	H3	chr3	0
Females	GWAT	5TBT	DMSO	G_F_5TBT-G_F_DMSO	Chromosome	L1	chr4	-0.103966282749424
Females	GWAT	5TBT	DMSO	G_F_5TBT-G_F_DMSO	Chromosome	L2	chr4	-0.0340751124720293
Females	GWAT	5TBT	DMSO	G_F_5TBT-G_F_DMSO	Chromosome	H1	chr4	-0.0976205810650663
Females	GWAT	5TBT	DMSO	G_F_5TBT-G_F_DMSO	Chromosome	H2	chr4	0.107419248270601
Females	GWAT	5TBT	DMSO	G_F_5TBT-G_F_DMSO	Chromosome	H3	chr4	-0.152764899803328
Females	GWAT	5TBT	DMSO	G_F_5TBT-G_F_DMSO	Chromosome	L1	chr5	0.205159983000732
Females	GWAT	5TBT	DMSO	G_F_5TBT-G_F_DMSO	Chromosome	L2	chr5	-0.112713226323925
Females	GWAT	5TBT	DMSO	G_F_5TBT-G_F_DMSO	Chromosome	H1	chr5	-0.0362787990256663
Females	GWAT	5TBT	DMSO	G_F_5TBT-G_F_DMSO	Chromosome	H2	chr5	0.0758976862309012
Females	GWAT	5TBT	DMSO	G_F_5TBT-G_F_DMSO	Chromosome	H3	chr5	-0.688736674067428
Females	GWAT	5TBT	DMSO	G_F_5TBT-G_F_DMSO	Chromosome	L1	chr6	0.00621482152674189
Females	GWAT	5TBT	DMSO	G_F_5TBT-G_F_DMSO	Chromosome	L2	chr6	0.168651199409743
Females	GWAT	5TBT	DMSO	G_F_5TBT-G_F_DMSO	Chromosome	H1	chr6	0.0266791235026624
Females	GWAT	5TBT	DMSO	G_F_5TBT-G_F_DMSO	Chromosome	H2	chr6	-0.128613807545909
Females	GWAT	5TBT	DMSO	G_F_5TBT-G_F_DMSO	Chromosome	H3	chr6	0
Females	GWAT	5TBT	DMSO	G_F_5TBT-G_F_DMSO	Chromosome	L1	chr7	-1.12963414339836
Females	GWAT	5TBT	DMSO	G_F_5TBT-G_F_DMSO	Chromosome	L2	chr7	-0.227950399886244
Females	GWAT	5TBT	DMSO	G_F_5TBT-G_F_DMSO	Chromosome	H1	chr7	-0.100053880428986
Females	GWAT	5TBT	DMSO	G_F_5TBT-G_F_DMSO	Chromosome	H2	chr7	0.154721098306644
Females	GWAT	5TBT	DMSO	G_F_5TBT-G_F_DMSO	Chromosome	H3	chr7	0
Females	GWAT	5TBT	DMSO	G_F_5TBT-G_F_DMSO	Chromosome	L1	chr8	-0.0940053788625541
Females	GWAT	5TBT	DMSO	G_F_5TBT-G_F_DMSO	Chromosome	L2	chr8	-0.238079125911115
Females	GWAT	5TBT	DMSO	G_F_5TBT-G_F_DMSO	Chromosome	H1	chr8	-0.0456666045690996
Females	GWAT	5TBT	DMSO	G_F_5TBT-G_F_DMSO	Chromosome	H2	chr8	0.099669313099863
Females	GWAT	5TBT	DMSO	G_F_5TBT-G_F_DMSO	Chromosome	H3	chr8	0.494614250675654
Females	GWAT	5TBT	DMSO	G_F_5TBT-G_F_DMSO	Chromosome	L1	chr9	-0.394044964788513
Females	GWAT	5TBT	DMSO	G_F_5TBT-G_F_DMSO	Chromosome	L2	chr9	-0.11997531707675
Females	GWAT	5TBT	DMSO	G_F_5TBT-G_F_DMSO	Chromosome	H1	chr9	0.0511525224473814
Females	GWAT	5TBT	DMSO	G_F_5TBT-G_F_DMSO	Chromosome	H2	chr9	0.000544569954617058
Females	GWAT	5TBT	DMSO	G_F_5TBT-G_F_DMSO	Chromosome	H3	chr9	0
Females	GWAT	5TBT	DMSO	G_F_5TBT-G_F_DMSO	Chromosome	L1	chr10	0.258795880601371
Females	GWAT	5TBT	DMSO	G_F_5TBT-G_F_DMSO	Chromosome	L2	chr10	0.0396574537000171
Females	GWAT	5TBT	DMSO	G_F_5TBT-G_F_DMSO	Chromosome	H1	chr10	0.0423476865250591
Females	GWAT	5TBT	DMSO	G_F_5TBT-G_F_DMSO	Chromosome	H2	chr10	-0.232280679730702
Females	GWAT	5TBT	DMSO	G_F_5TBT-G_F_DMSO	Chromosome	H3	chr10	1.15244824825723
Females	GWAT	5TBT	DMSO	G_F_5TBT-G_F_DMSO	Chromosome	L1	chr11	-0.852711553150566
Females	GWAT	5TBT	DMSO	G_F_5TBT-G_F_DMSO	Chromosome	L2	chr11	-0.352081053734633
Females	GWAT	5TBT	DMSO	G_F_5TBT-G_F_DMSO	Chromosome	H1	chr11	-0.154861538643299
Females	GWAT	5TBT	DMSO	G_F_5TBT-G_F_DMSO	Chromosome	H2	chr11	0.21088476255114
Females	GWAT	5TBT	DMSO	G_F_5TBT-G_F_DMSO	Chromosome	H3	chr11	0
Females	GWAT	5TBT	DMSO	G_F_5TBT-G_F_DMSO	Chromosome	L1	chr12	0.0533775577201653
Females	GWAT	5TBT	DMSO	G_F_5TBT-G_F_DMSO	Chromosome	L2	chr12	-0.0357306969808968
Females	GWAT	5TBT	DMSO	G_F_5TBT-G_F_DMSO	Chromosome	H1	chr12	0.0779351461888459
Females	GWAT	5TBT	DMSO	G_F_5TBT-G_F_DMSO	Chromosome	H2	chr12	-0.0875090799880721
Females	GWAT	5TBT	DMSO	G_F_5TBT-G_F_DMSO	Chromosome	H3	chr12	0.289814669147011
Females	GWAT	5TBT	DMSO	G_F_5TBT-G_F_DMSO	Chromosome	L1	chr13	-0.399953824399034
Females	GWAT	5TBT	DMSO	G_F_5TBT-G_F_DMSO	Chromosome	L2	chr13	0.191503739038418
Females	GWAT	5TBT	DMSO	G_F_5TBT-G_F_DMSO	Chromosome	H1	chr13	0.147319516485657
Females	GWAT	5TBT	DMSO	G_F_5TBT-G_F_DMSO	Chromosome	H2	chr13	-0.526084928932501
Females	GWAT	5TBT	DMSO	G_F_5TBT-G_F_DMSO	Chromosome	H3	chr13	0
Females	GWAT	5TBT	DMSO	G_F_5TBT-G_F_DMSO	Chromosome	L1	chr14	0.289490490716298
Females	GWAT	5TBT	DMSO	G_F_5TBT-G_F_DMSO	Chromosome	L2	chr14	-0.13642338907951
Females	GWAT	5TBT	DMSO	G_F_5TBT-G_F_DMSO	Chromosome	H1	chr14	0.163927979361928
Females	GWAT	5TBT	DMSO	G_F_5TBT-G_F_DMSO	Chromosome	H2	chr14	-0.232569331184639
Females	GWAT	5TBT	DMSO	G_F_5TBT-G_F_DMSO	Chromosome	H3	chr14	0
Females	GWAT	5TBT	DMSO	G_F_5TBT-G_F_DMSO	Chromosome	L1	chr15	-0.032411550878457
Females	GWAT	5TBT	DMSO	G_F_5TBT-G_F_DMSO	Chromosome	L2	chr15	-0.111653926419026
Females	GWAT	5TBT	DMSO	G_F_5TBT-G_F_DMSO	Chromosome	H1	chr15	-0.125139226485787
Females	GWAT	5TBT	DMSO	G_F_5TBT-G_F_DMSO	Chromosome	H2	chr15	0.150174168918348
Females	GWAT	5TBT	DMSO	G_F_5TBT-G_F_DMSO	Chromosome	H3	chr15	0
Females	GWAT	5TBT	DMSO	G_F_5TBT-G_F_DMSO	Chromosome	L1	chr16	0.420634716533779
Females	GWAT	5TBT	DMSO	G_F_5TBT-G_F_DMSO	Chromosome	L2	chr16	0.0763754207161916
Females	GWAT	5TBT	DMSO	G_F_5TBT-G_F_DMSO	Chromosome	H1	chr16	0.0561239870020298
Females	GWAT	5TBT	DMSO	G_F_5TBT-G_F_DMSO	Chromosome	H2	chr16	-0.0923474245061135
Females	GWAT	5TBT	DMSO	G_F_5TBT-G_F_DMSO	Chromosome	H3	chr16	0
Females	GWAT	5TBT	DMSO	G_F_5TBT-G_F_DMSO	Chromosome	L1	chr17	-0.475935297565582
Females	GWAT	5TBT	DMSO	G_F_5TBT-G_F_DMSO	Chromosome	L2	chr17	-0.173836926253575
Females	GWAT	5TBT	DMSO	G_F_5TBT-G_F_DMSO	Chromosome	H1	chr17	-0.159959428455326
Females	GWAT	5TBT	DMSO	G_F_5TBT-G_F_DMSO	Chromosome	H2	chr17	0.180430933693856
Females	GWAT	5TBT	DMSO	G_F_5TBT-G_F_DMSO	Chromosome	H3	chr17	0
Females	GWAT	5TBT	DMSO	G_F_5TBT-G_F_DMSO	Chromosome	L1	chr18	-0.0328456283577756
Females	GWAT	5TBT	DMSO	G_F_5TBT-G_F_DMSO	Chromosome	L2	chr18	0.119954660486487
Females	GWAT	5TBT	DMSO	G_F_5TBT-G_F_DMSO	Chromosome	H1	chr18	0.129020933810108
Females	GWAT	5TBT	DMSO	G_F_5TBT-G_F_DMSO	Chromosome	H2	chr18	-0.331340119427681
Females	GWAT	5TBT	DMSO	G_F_5TBT-G_F_DMSO	Chromosome	H3	chr18	0
Females	GWAT	5TBT	DMSO	G_F_5TBT-G_F_DMSO	Chromosome	L1	chr19	0
Females	GWAT	5TBT	DMSO	G_F_5TBT-G_F_DMSO	Chromosome	L2	chr19	-0.119880874435973
Females	GWAT	5TBT	DMSO	G_F_5TBT-G_F_DMSO	Chromosome	H1	chr19	-0.00884590057197065
Females	GWAT	5TBT	DMSO	G_F_5TBT-G_F_DMSO	Chromosome	H2	chr19	0.0631576428333392
Females	GWAT	5TBT	DMSO	G_F_5TBT-G_F_DMSO	Chromosome	H3	chr19	0
Females	GWAT	5TBT	DMSO	G_F_5TBT-G_F_DMSO	Chromosome	L1	chrX	0.620873351343075
Females	GWAT	5TBT	DMSO	G_F_5TBT-G_F_DMSO	Chromosome	L2	chrX	0.45021527333787
Females	GWAT	5TBT	DMSO	G_F_5TBT-G_F_DMSO	Chromosome	H1	chrX	2.43628433598446e-05
Females	GWAT	5TBT	DMSO	G_F_5TBT-G_F_DMSO	Chromosome	H2	chrX	-0.717778277872748
Females	GWAT	5TBT	DMSO	G_F_5TBT-G_F_DMSO	Chromosome	H3	chrX	-0.148084569116786
Females	GWAT	5TBT	DMSO	G_F_5TBT-G_F_DMSO	GO term	L1	AEROBIC RESPIRATION	0
Females	GWAT	5TBT	DMSO	G_F_5TBT-G_F_DMSO	GO term	L2	AEROBIC RESPIRATION	-0.262717179772776
Females	GWAT	5TBT	DMSO	G_F_5TBT-G_F_DMSO	GO term	H1	AEROBIC RESPIRATION	-0.021472503828525
Females	GWAT	5TBT	DMSO	G_F_5TBT-G_F_DMSO	GO term	H2	AEROBIC RESPIRATION	0.0748631560884729
Females	GWAT	5TBT	DMSO	G_F_5TBT-G_F_DMSO	GO term	H3	AEROBIC RESPIRATION	0.536922986444606
Females	GWAT	5TBT	DMSO	G_F_5TBT-G_F_DMSO	GO term	L1	AMEBOIDAL-TYPE CELL MIGRATION	0.178007736957118
Females	GWAT	5TBT	DMSO	G_F_5TBT-G_F_DMSO	GO term	L2	AMEBOIDAL-TYPE CELL MIGRATION	0.0127446908386184
Females	GWAT	5TBT	DMSO	G_F_5TBT-G_F_DMSO	GO term	H1	AMEBOIDAL-TYPE CELL MIGRATION	-0.0277858295883734
Females	GWAT	5TBT	DMSO	G_F_5TBT-G_F_DMSO	GO term	H2	AMEBOIDAL-TYPE CELL MIGRATION	0.0578259649368513
Females	GWAT	5TBT	DMSO	G_F_5TBT-G_F_DMSO	GO term	H3	AMEBOIDAL-TYPE CELL MIGRATION	0.0165048397119252
Females	GWAT	5TBT	DMSO	G_F_5TBT-G_F_DMSO	GO term	L1	CELL JUNCTION ASSEMBLY	0.754203524205155
Females	GWAT	5TBT	DMSO	G_F_5TBT-G_F_DMSO	GO term	L2	CELL JUNCTION ASSEMBLY	0.0756070507125489
Females	GWAT	5TBT	DMSO	G_F_5TBT-G_F_DMSO	GO term	H1	CELL JUNCTION ASSEMBLY	-0.0514398788631812
Females	GWAT	5TBT	DMSO	G_F_5TBT-G_F_DMSO	GO term	H2	CELL JUNCTION ASSEMBLY	0.0598519756115046
Females	GWAT	5TBT	DMSO	G_F_5TBT-G_F_DMSO	GO term	H3	CELL JUNCTION ASSEMBLY	-0.185450623423681
Females	GWAT	5TBT	DMSO	G_F_5TBT-G_F_DMSO	GO term	L1	MESENCHYME DEVELOPMENT	0.505190451222587
Females	GWAT	5TBT	DMSO	G_F_5TBT-G_F_DMSO	GO term	L2	MESENCHYME DEVELOPMENT	-0.0684780372461148
Females	GWAT	5TBT	DMSO	G_F_5TBT-G_F_DMSO	GO term	H1	MESENCHYME DEVELOPMENT	-0.0151355813905323
Females	GWAT	5TBT	DMSO	G_F_5TBT-G_F_DMSO	GO term	H2	MESENCHYME DEVELOPMENT	0.053834541815475
Females	GWAT	5TBT	DMSO	G_F_5TBT-G_F_DMSO	GO term	H3	MESENCHYME DEVELOPMENT	-0.279561736420506
Females	GWAT	5TBT	DMSO	G_F_5TBT-G_F_DMSO	GO term	L1	MITOCHONDRIAL GENE EXPRESSION	-0.100226062040297
Females	GWAT	5TBT	DMSO	G_F_5TBT-G_F_DMSO	GO term	L2	MITOCHONDRIAL GENE EXPRESSION	-0.211131445836204
Females	GWAT	5TBT	DMSO	G_F_5TBT-G_F_DMSO	GO term	H1	MITOCHONDRIAL GENE EXPRESSION	-0.00721109291576487
Females	GWAT	5TBT	DMSO	G_F_5TBT-G_F_DMSO	GO term	H2	MITOCHONDRIAL GENE EXPRESSION	0.0555378186499557
Females	GWAT	5TBT	DMSO	G_F_5TBT-G_F_DMSO	GO term	H3	MITOCHONDRIAL GENE EXPRESSION	0.261149785994848
Females	GWAT	5TBT	DMSO	G_F_5TBT-G_F_DMSO	GO term	L1	OXIDATIVE PHOSPHORYLATION	0
Females	GWAT	5TBT	DMSO	G_F_5TBT-G_F_DMSO	GO term	L2	OXIDATIVE PHOSPHORYLATION	-0.250272360318518
Females	GWAT	5TBT	DMSO	G_F_5TBT-G_F_DMSO	GO term	H1	OXIDATIVE PHOSPHORYLATION	-0.0468162452636672
Females	GWAT	5TBT	DMSO	G_F_5TBT-G_F_DMSO	GO term	H2	OXIDATIVE PHOSPHORYLATION	0.104612833751201
Females	GWAT	5TBT	DMSO	G_F_5TBT-G_F_DMSO	GO term	H3	OXIDATIVE PHOSPHORYLATION	0.549367805898864
Females	GWAT	5TBT	DMSO	G_F_5TBT-G_F_DMSO	GO term	L1	POSITIVE REGULATION OF CELL PROJECTION ORGANIZATION	0.562185165886325
Females	GWAT	5TBT	DMSO	G_F_5TBT-G_F_DMSO	GO term	L2	POSITIVE REGULATION OF CELL PROJECTION ORGANIZATION	0.0501346335431695
Females	GWAT	5TBT	DMSO	G_F_5TBT-G_F_DMSO	GO term	H1	POSITIVE REGULATION OF CELL PROJECTION ORGANIZATION	-0.0194105234657169
Females	GWAT	5TBT	DMSO	G_F_5TBT-G_F_DMSO	GO term	H2	POSITIVE REGULATION OF CELL PROJECTION ORGANIZATION	0.0436939300616566
Females	GWAT	5TBT	DMSO	G_F_5TBT-G_F_DMSO	GO term	H3	POSITIVE REGULATION OF CELL PROJECTION ORGANIZATION	0.242319776545883
Females	GWAT	5TBT	DMSO	G_F_5TBT-G_F_DMSO	GO term	L1	PROTON MOTIVE FORCE-DRIVEN ATP SYNTHESIS	0
Females	GWAT	5TBT	DMSO	G_F_5TBT-G_F_DMSO	GO term	L2	PROTON MOTIVE FORCE-DRIVEN ATP SYNTHESIS	-0.305223726741642
Females	GWAT	5TBT	DMSO	G_F_5TBT-G_F_DMSO	GO term	H1	PROTON MOTIVE FORCE-DRIVEN ATP SYNTHESIS	0.0294426343648437
Females	GWAT	5TBT	DMSO	G_F_5TBT-G_F_DMSO	GO term	H2	PROTON MOTIVE FORCE-DRIVEN ATP SYNTHESIS	0.0386660830266137
Females	GWAT	5TBT	DMSO	G_F_5TBT-G_F_DMSO	GO term	H3	PROTON MOTIVE FORCE-DRIVEN ATP SYNTHESIS	0.698536422131664
Females	GWAT	5TBT	DMSO	G_F_5TBT-G_F_DMSO	GO term	L1	REGULATION OF SYNAPSE STRUCTURE OR ACTIVITY	0.72828896999465
Females	GWAT	5TBT	DMSO	G_F_5TBT-G_F_DMSO	GO term	L2	REGULATION OF SYNAPSE STRUCTURE OR ACTIVITY	0.154620481525949
Females	GWAT	5TBT	DMSO	G_F_5TBT-G_F_DMSO	GO term	H1	REGULATION OF SYNAPSE STRUCTURE OR ACTIVITY	-0.0676995865941558
Females	GWAT	5TBT	DMSO	G_F_5TBT-G_F_DMSO	GO term	H2	REGULATION OF SYNAPSE STRUCTURE OR ACTIVITY	0.0590247934459805
Females	GWAT	5TBT	DMSO	G_F_5TBT-G_F_DMSO	GO term	H3	REGULATION OF SYNAPSE STRUCTURE OR ACTIVITY	-0.0564632176484423
Females	GWAT	5TBT	DMSO	G_F_5TBT-G_F_DMSO	GO term	L1	TRANSLATION AT SYNAPSE	0
Females	GWAT	5TBT	DMSO	G_F_5TBT-G_F_DMSO	GO term	L2	TRANSLATION AT SYNAPSE	-0.900105133442481
Females	GWAT	5TBT	DMSO	G_F_5TBT-G_F_DMSO	GO term	H1	TRANSLATION AT SYNAPSE	-0.056800466170268
Females	GWAT	5TBT	DMSO	G_F_5TBT-G_F_DMSO	GO term	H2	TRANSLATION AT SYNAPSE	0.125721341363013
Females	GWAT	5TBT	DMSO	G_F_5TBT-G_F_DMSO	GO term	H3	TRANSLATION AT SYNAPSE	0.802625019766844
Females	GWAT	50TBT	DMSO	G_F_50TBT-G_F_DMSO	Chromosome	L1	chr1	0.134447764012839
Females	GWAT	50TBT	DMSO	G_F_50TBT-G_F_DMSO	Chromosome	L2	chr1	0.130090028989178
Females	GWAT	50TBT	DMSO	G_F_50TBT-G_F_DMSO	Chromosome	H1	chr1	0.0377701549445122
Females	GWAT	50TBT	DMSO	G_F_50TBT-G_F_DMSO	Chromosome	H2	chr1	-0.117923869580327
Females	GWAT	50TBT	DMSO	G_F_50TBT-G_F_DMSO	Chromosome	H3	chr1	0
Females	GWAT	50TBT	DMSO	G_F_50TBT-G_F_DMSO	Chromosome	L1	chr2	-0.256706693450418
Females	GWAT	50TBT	DMSO	G_F_50TBT-G_F_DMSO	Chromosome	L2	chr2	-0.0238989207736174
Females	GWAT	50TBT	DMSO	G_F_50TBT-G_F_DMSO	Chromosome	H1	chr2	-0.0386163529834342
Females	GWAT	50TBT	DMSO	G_F_50TBT-G_F_DMSO	Chromosome	H2	chr2	0.0506499636643253
Females	GWAT	50TBT	DMSO	G_F_50TBT-G_F_DMSO	Chromosome	H3	chr2	0
Females	GWAT	50TBT	DMSO	G_F_50TBT-G_F_DMSO	Chromosome	L1	chr3	0.233379538433612
Females	GWAT	50TBT	DMSO	G_F_50TBT-G_F_DMSO	Chromosome	L2	chr3	0.172265403444571
Females	GWAT	50TBT	DMSO	G_F_50TBT-G_F_DMSO	Chromosome	H1	chr3	0.121960160812861
Females	GWAT	50TBT	DMSO	G_F_50TBT-G_F_DMSO	Chromosome	H2	chr3	-0.390106860015915
Females	GWAT	50TBT	DMSO	G_F_50TBT-G_F_DMSO	Chromosome	H3	chr3	0
Females	GWAT	50TBT	DMSO	G_F_50TBT-G_F_DMSO	Chromosome	L1	chr4	-0.112918523063513
Females	GWAT	50TBT	DMSO	G_F_50TBT-G_F_DMSO	Chromosome	L2	chr4	-0.0182542205101822
Females	GWAT	50TBT	DMSO	G_F_50TBT-G_F_DMSO	Chromosome	H1	chr4	-0.102744195877624
Females	GWAT	50TBT	DMSO	G_F_50TBT-G_F_DMSO	Chromosome	H2	chr4	0.10774728622486
Females	GWAT	50TBT	DMSO	G_F_50TBT-G_F_DMSO	Chromosome	H3	chr4	-0.146998312635788
Females	GWAT	50TBT	DMSO	G_F_50TBT-G_F_DMSO	Chromosome	L1	chr5	0.195733345839833
Females	GWAT	50TBT	DMSO	G_F_50TBT-G_F_DMSO	Chromosome	L2	chr5	-0.115049416734515
Females	GWAT	50TBT	DMSO	G_F_50TBT-G_F_DMSO	Chromosome	H1	chr5	-0.0352688448126016
Females	GWAT	50TBT	DMSO	G_F_50TBT-G_F_DMSO	Chromosome	H2	chr5	0.0760476125782321
Females	GWAT	50TBT	DMSO	G_F_50TBT-G_F_DMSO	Chromosome	H3	chr5	-0.683444483746699
Females	GWAT	50TBT	DMSO	G_F_50TBT-G_F_DMSO	Chromosome	L1	chr6	-0.0491316045061509
Females	GWAT	50TBT	DMSO	G_F_50TBT-G_F_DMSO	Chromosome	L2	chr6	0.161626027427576
Females	GWAT	50TBT	DMSO	G_F_50TBT-G_F_DMSO	Chromosome	H1	chr6	0.0292668499426349
Females	GWAT	50TBT	DMSO	G_F_50TBT-G_F_DMSO	Chromosome	H2	chr6	-0.130619451228915
Females	GWAT	50TBT	DMSO	G_F_50TBT-G_F_DMSO	Chromosome	H3	chr6	0
Females	GWAT	50TBT	DMSO	G_F_50TBT-G_F_DMSO	Chromosome	L1	chr7	-1.13777008877895
Females	GWAT	50TBT	DMSO	G_F_50TBT-G_F_DMSO	Chromosome	L2	chr7	-0.235341691250702
Females	GWAT	50TBT	DMSO	G_F_50TBT-G_F_DMSO	Chromosome	H1	chr7	-0.105129124890838
Females	GWAT	50TBT	DMSO	G_F_50TBT-G_F_DMSO	Chromosome	H2	chr7	0.159967712863135
Females	GWAT	50TBT	DMSO	G_F_50TBT-G_F_DMSO	Chromosome	H3	chr7	0
Females	GWAT	50TBT	DMSO	G_F_50TBT-G_F_DMSO	Chromosome	L1	chr8	-0.00304989259267711
Females	GWAT	50TBT	DMSO	G_F_50TBT-G_F_DMSO	Chromosome	L2	chr8	-0.224743120459152
Females	GWAT	50TBT	DMSO	G_F_50TBT-G_F_DMSO	Chromosome	H1	chr8	-0.0401280470544143
Females	GWAT	50TBT	DMSO	G_F_50TBT-G_F_DMSO	Chromosome	H2	chr8	0.092677180087396
Females	GWAT	50TBT	DMSO	G_F_50TBT-G_F_DMSO	Chromosome	H3	chr8	0.486988135230933
Females	GWAT	50TBT	DMSO	G_F_50TBT-G_F_DMSO	Chromosome	L1	chr9	-0.528837953060307
Females	GWAT	50TBT	DMSO	G_F_50TBT-G_F_DMSO	Chromosome	L2	chr9	-0.136660228565832
Females	GWAT	50TBT	DMSO	G_F_50TBT-G_F_DMSO	Chromosome	H1	chr9	0.0586386188364844
Females	GWAT	50TBT	DMSO	G_F_50TBT-G_F_DMSO	Chromosome	H2	chr9	-0.00546208998993071
Females	GWAT	50TBT	DMSO	G_F_50TBT-G_F_DMSO	Chromosome	H3	chr9	0
Females	GWAT	50TBT	DMSO	G_F_50TBT-G_F_DMSO	Chromosome	L1	chr10	0.2504827617911
Females	GWAT	50TBT	DMSO	G_F_50TBT-G_F_DMSO	Chromosome	L2	chr10	0.0471708847522534
Females	GWAT	50TBT	DMSO	G_F_50TBT-G_F_DMSO	Chromosome	H1	chr10	0.0424309643209306
Females	GWAT	50TBT	DMSO	G_F_50TBT-G_F_DMSO	Chromosome	H2	chr10	-0.236106098661032
Females	GWAT	50TBT	DMSO	G_F_50TBT-G_F_DMSO	Chromosome	H3	chr10	1.15885395692859
Females	GWAT	50TBT	DMSO	G_F_50TBT-G_F_DMSO	Chromosome	L1	chr11	-0.858087922751332
Females	GWAT	50TBT	DMSO	G_F_50TBT-G_F_DMSO	Chromosome	L2	chr11	-0.346300295153624
Females	GWAT	50TBT	DMSO	G_F_50TBT-G_F_DMSO	Chromosome	H1	chr11	-0.1534440924561
Females	GWAT	50TBT	DMSO	G_F_50TBT-G_F_DMSO	Chromosome	H2	chr11	0.21055205945976
Females	GWAT	50TBT	DMSO	G_F_50TBT-G_F_DMSO	Chromosome	H3	chr11	0
Females	GWAT	50TBT	DMSO	G_F_50TBT-G_F_DMSO	Chromosome	L1	chr12	0.0468172998275291
Females	GWAT	50TBT	DMSO	G_F_50TBT-G_F_DMSO	Chromosome	L2	chr12	-0.0315558406030177
Females	GWAT	50TBT	DMSO	G_F_50TBT-G_F_DMSO	Chromosome	H1	chr12	0.0764184299174805
Females	GWAT	50TBT	DMSO	G_F_50TBT-G_F_DMSO	Chromosome	H2	chr12	-0.0801468496947744
Females	GWAT	50TBT	DMSO	G_F_50TBT-G_F_DMSO	Chromosome	H3	chr12	0.260184677846603
Females	GWAT	50TBT	DMSO	G_F_50TBT-G_F_DMSO	Chromosome	L1	chr13	-0.410295421636803
Females	GWAT	50TBT	DMSO	G_F_50TBT-G_F_DMSO	Chromosome	L2	chr13	0.178658160773204
Females	GWAT	50TBT	DMSO	G_F_50TBT-G_F_DMSO	Chromosome	H1	chr13	0.151555222993058
Females	GWAT	50TBT	DMSO	G_F_50TBT-G_F_DMSO	Chromosome	H2	chr13	-0.529367311005535
Females	GWAT	50TBT	DMSO	G_F_50TBT-G_F_DMSO	Chromosome	H3	chr13	0
Females	GWAT	50TBT	DMSO	G_F_50TBT-G_F_DMSO	Chromosome	L1	chr14	0.283431527286844
Females	GWAT	50TBT	DMSO	G_F_50TBT-G_F_DMSO	Chromosome	L2	chr14	-0.13863019591293
Females	GWAT	50TBT	DMSO	G_F_50TBT-G_F_DMSO	Chromosome	H1	chr14	0.163470073614502
Females	GWAT	50TBT	DMSO	G_F_50TBT-G_F_DMSO	Chromosome	H2	chr14	-0.230477246606034
Females	GWAT	50TBT	DMSO	G_F_50TBT-G_F_DMSO	Chromosome	H3	chr14	0
Females	GWAT	50TBT	DMSO	G_F_50TBT-G_F_DMSO	Chromosome	L1	chr15	0.0139834467061032
Females	GWAT	50TBT	DMSO	G_F_50TBT-G_F_DMSO	Chromosome	L2	chr15	-0.124061698820152
Females	GWAT	50TBT	DMSO	G_F_50TBT-G_F_DMSO	Chromosome	H1	chr15	-0.124946624058425
Females	GWAT	50TBT	DMSO	G_F_50TBT-G_F_DMSO	Chromosome	H2	chr15	0.151409153469984
Females	GWAT	50TBT	DMSO	G_F_50TBT-G_F_DMSO	Chromosome	H3	chr15	0
Females	GWAT	50TBT	DMSO	G_F_50TBT-G_F_DMSO	Chromosome	L1	chr16	0.376651967037722
Females	GWAT	50TBT	DMSO	G_F_50TBT-G_F_DMSO	Chromosome	L2	chr16	0.080878714935157
Females	GWAT	50TBT	DMSO	G_F_50TBT-G_F_DMSO	Chromosome	H1	chr16	0.0511940651098446
Females	GWAT	50TBT	DMSO	G_F_50TBT-G_F_DMSO	Chromosome	H2	chr16	-0.0836349891146726
Females	GWAT	50TBT	DMSO	G_F_50TBT-G_F_DMSO	Chromosome	H3	chr16	0
Females	GWAT	50TBT	DMSO	G_F_50TBT-G_F_DMSO	Chromosome	L1	chr17	-0.485507891535754
Females	GWAT	50TBT	DMSO	G_F_50TBT-G_F_DMSO	Chromosome	L2	chr17	-0.16829492868774
Females	GWAT	50TBT	DMSO	G_F_50TBT-G_F_DMSO	Chromosome	H1	chr17	-0.152475131190211
Females	GWAT	50TBT	DMSO	G_F_50TBT-G_F_DMSO	Chromosome	H2	chr17	0.175407812519155
Females	GWAT	50TBT	DMSO	G_F_50TBT-G_F_DMSO	Chromosome	H3	chr17	0
Females	GWAT	50TBT	DMSO	G_F_50TBT-G_F_DMSO	Chromosome	L1	chr18	-0.0352345759640783
Females	GWAT	50TBT	DMSO	G_F_50TBT-G_F_DMSO	Chromosome	L2	chr18	0.127076426898192
Females	GWAT	50TBT	DMSO	G_F_50TBT-G_F_DMSO	Chromosome	H1	chr18	0.128990197064877
Females	GWAT	50TBT	DMSO	G_F_50TBT-G_F_DMSO	Chromosome	H2	chr18	-0.337447511956043
Females	GWAT	50TBT	DMSO	G_F_50TBT-G_F_DMSO	Chromosome	H3	chr18	0
Females	GWAT	50TBT	DMSO	G_F_50TBT-G_F_DMSO	Chromosome	L1	chr19	0
Females	GWAT	50TBT	DMSO	G_F_50TBT-G_F_DMSO	Chromosome	L2	chr19	-0.111879369945009
Females	GWAT	50TBT	DMSO	G_F_50TBT-G_F_DMSO	Chromosome	H1	chr19	-0.0105381483688353
Females	GWAT	50TBT	DMSO	G_F_50TBT-G_F_DMSO	Chromosome	H2	chr19	0.0639009012836329
Females	GWAT	50TBT	DMSO	G_F_50TBT-G_F_DMSO	Chromosome	H3	chr19	0
Females	GWAT	50TBT	DMSO	G_F_50TBT-G_F_DMSO	Chromosome	L1	chrX	0.613583015943916
Females	GWAT	50TBT	DMSO	G_F_50TBT-G_F_DMSO	Chromosome	L2	chrX	0.44839769095871
Females	GWAT	50TBT	DMSO	G_F_50TBT-G_F_DMSO	Chromosome	H1	chrX	0.00184915873401191
Females	GWAT	50TBT	DMSO	G_F_50TBT-G_F_DMSO	Chromosome	H2	chrX	-0.732272840716684
Females	GWAT	50TBT	DMSO	G_F_50TBT-G_F_DMSO	Chromosome	H3	chrX	-0.140656077034316
Females	GWAT	50TBT	DMSO	G_F_50TBT-G_F_DMSO	GO term	L1	AEROBIC RESPIRATION	0
Females	GWAT	50TBT	DMSO	G_F_50TBT-G_F_DMSO	GO term	L2	AEROBIC RESPIRATION	-0.265667468120111
Females	GWAT	50TBT	DMSO	G_F_50TBT-G_F_DMSO	GO term	H1	AEROBIC RESPIRATION	-0.0216587429752056
Females	GWAT	50TBT	DMSO	G_F_50TBT-G_F_DMSO	GO term	H2	AEROBIC RESPIRATION	0.0757386284860474
Females	GWAT	50TBT	DMSO	G_F_50TBT-G_F_DMSO	GO term	H3	AEROBIC RESPIRATION	0.55288208923828
Females	GWAT	50TBT	DMSO	G_F_50TBT-G_F_DMSO	GO term	L1	AMEBOIDAL-TYPE CELL MIGRATION	0.177278419406259
Females	GWAT	50TBT	DMSO	G_F_50TBT-G_F_DMSO	GO term	L2	AMEBOIDAL-TYPE CELL MIGRATION	0.00782480962837945
Females	GWAT	50TBT	DMSO	G_F_50TBT-G_F_DMSO	GO term	H1	AMEBOIDAL-TYPE CELL MIGRATION	-0.0277315067928415
Females	GWAT	50TBT	DMSO	G_F_50TBT-G_F_DMSO	GO term	H2	AMEBOIDAL-TYPE CELL MIGRATION	0.0589419992766383
Females	GWAT	50TBT	DMSO	G_F_50TBT-G_F_DMSO	GO term	H3	AMEBOIDAL-TYPE CELL MIGRATION	0.0304943496426951
Females	GWAT	50TBT	DMSO	G_F_50TBT-G_F_DMSO	GO term	L1	CELL JUNCTION ASSEMBLY	0.787634986201424
Females	GWAT	50TBT	DMSO	G_F_50TBT-G_F_DMSO	GO term	L2	CELL JUNCTION ASSEMBLY	0.0773910418345051
Females	GWAT	50TBT	DMSO	G_F_50TBT-G_F_DMSO	GO term	H1	CELL JUNCTION ASSEMBLY	-0.0630377712889805
Females	GWAT	50TBT	DMSO	G_F_50TBT-G_F_DMSO	GO term	H2	CELL JUNCTION ASSEMBLY	0.0638181233396286
Females	GWAT	50TBT	DMSO	G_F_50TBT-G_F_DMSO	GO term	H3	CELL JUNCTION ASSEMBLY	-0.178693019104008
Females	GWAT	50TBT	DMSO	G_F_50TBT-G_F_DMSO	GO term	L1	MESENCHYME DEVELOPMENT	0.504935735447681
Females	GWAT	50TBT	DMSO	G_F_50TBT-G_F_DMSO	GO term	L2	MESENCHYME DEVELOPMENT	-0.0836471820721736
Females	GWAT	50TBT	DMSO	G_F_50TBT-G_F_DMSO	GO term	H1	MESENCHYME DEVELOPMENT	-0.0168168116241641
Females	GWAT	50TBT	DMSO	G_F_50TBT-G_F_DMSO	GO term	H2	MESENCHYME DEVELOPMENT	0.0599484057850667
Females	GWAT	50TBT	DMSO	G_F_50TBT-G_F_DMSO	GO term	H3	MESENCHYME DEVELOPMENT	-0.265097624713783
Females	GWAT	50TBT	DMSO	G_F_50TBT-G_F_DMSO	GO term	L1	MITOCHONDRIAL GENE EXPRESSION	-0.0989857867282514
Females	GWAT	50TBT	DMSO	G_F_50TBT-G_F_DMSO	GO term	L2	MITOCHONDRIAL GENE EXPRESSION	-0.214081734183538
Females	GWAT	50TBT	DMSO	G_F_50TBT-G_F_DMSO	GO term	H1	MITOCHONDRIAL GENE EXPRESSION	-0.00739733206244546
Females	GWAT	50TBT	DMSO	G_F_50TBT-G_F_DMSO	GO term	H2	MITOCHONDRIAL GENE EXPRESSION	0.0564132910475302
Females	GWAT	50TBT	DMSO	G_F_50TBT-G_F_DMSO	GO term	H3	MITOCHONDRIAL GENE EXPRESSION	0.277108888788522
Females	GWAT	50TBT	DMSO	G_F_50TBT-G_F_DMSO	GO term	L1	OXIDATIVE PHOSPHORYLATION	0
Females	GWAT	50TBT	DMSO	G_F_50TBT-G_F_DMSO	GO term	L2	OXIDATIVE PHOSPHORYLATION	-0.253222648665853
Females	GWAT	50TBT	DMSO	G_F_50TBT-G_F_DMSO	GO term	H1	OXIDATIVE PHOSPHORYLATION	-0.0470024844103477
Females	GWAT	50TBT	DMSO	G_F_50TBT-G_F_DMSO	GO term	H2	OXIDATIVE PHOSPHORYLATION	0.105488306148775
Females	GWAT	50TBT	DMSO	G_F_50TBT-G_F_DMSO	GO term	H3	OXIDATIVE PHOSPHORYLATION	0.565326908692538
Females	GWAT	50TBT	DMSO	G_F_50TBT-G_F_DMSO	GO term	L1	POSITIVE REGULATION OF CELL PROJECTION ORGANIZATION	0.589314025745237
Females	GWAT	50TBT	DMSO	G_F_50TBT-G_F_DMSO	GO term	L2	POSITIVE REGULATION OF CELL PROJECTION ORGANIZATION	0.0489038969809135
Females	GWAT	50TBT	DMSO	G_F_50TBT-G_F_DMSO	GO term	H1	POSITIVE REGULATION OF CELL PROJECTION ORGANIZATION	-0.0176394366730613
Females	GWAT	50TBT	DMSO	G_F_50TBT-G_F_DMSO	GO term	H2	POSITIVE REGULATION OF CELL PROJECTION ORGANIZATION	0.0402916324360347
Females	GWAT	50TBT	DMSO	G_F_50TBT-G_F_DMSO	GO term	H3	POSITIVE REGULATION OF CELL PROJECTION ORGANIZATION	0.249405357627212
Females	GWAT	50TBT	DMSO	G_F_50TBT-G_F_DMSO	GO term	L1	PROTON MOTIVE FORCE-DRIVEN ATP SYNTHESIS	0
Females	GWAT	50TBT	DMSO	G_F_50TBT-G_F_DMSO	GO term	L2	PROTON MOTIVE FORCE-DRIVEN ATP SYNTHESIS	-0.308174015088977
Females	GWAT	50TBT	DMSO	G_F_50TBT-G_F_DMSO	GO term	H1	PROTON MOTIVE FORCE-DRIVEN ATP SYNTHESIS	0.0292563952181631
Females	GWAT	50TBT	DMSO	G_F_50TBT-G_F_DMSO	GO term	H2	PROTON MOTIVE FORCE-DRIVEN ATP SYNTHESIS	0.0395415554241882
Females	GWAT	50TBT	DMSO	G_F_50TBT-G_F_DMSO	GO term	H3	PROTON MOTIVE FORCE-DRIVEN ATP SYNTHESIS	0.714495524925339
Females	GWAT	50TBT	DMSO	G_F_50TBT-G_F_DMSO	GO term	L1	REGULATION OF SYNAPSE STRUCTURE OR ACTIVITY	0.754514827009189
Females	GWAT	50TBT	DMSO	G_F_50TBT-G_F_DMSO	GO term	L2	REGULATION OF SYNAPSE STRUCTURE OR ACTIVITY	0.146692551503664
Females	GWAT	50TBT	DMSO	G_F_50TBT-G_F_DMSO	GO term	H1	REGULATION OF SYNAPSE STRUCTURE OR ACTIVITY	-0.0728634674157868
Females	GWAT	50TBT	DMSO	G_F_50TBT-G_F_DMSO	GO term	H2	REGULATION OF SYNAPSE STRUCTURE OR ACTIVITY	0.0604905784075469
Females	GWAT	50TBT	DMSO	G_F_50TBT-G_F_DMSO	GO term	H3	REGULATION OF SYNAPSE STRUCTURE OR ACTIVITY	-0.0454817565297184
Females	GWAT	50TBT	DMSO	G_F_50TBT-G_F_DMSO	GO term	L1	TRANSLATION AT SYNAPSE	0
Females	GWAT	50TBT	DMSO	G_F_50TBT-G_F_DMSO	GO term	L2	TRANSLATION AT SYNAPSE	-0.903055421789816
Females	GWAT	50TBT	DMSO	G_F_50TBT-G_F_DMSO	GO term	H1	TRANSLATION AT SYNAPSE	-0.0569867053169486
Females	GWAT	50TBT	DMSO	G_F_50TBT-G_F_DMSO	GO term	H2	TRANSLATION AT SYNAPSE	0.126596813760588
Females	GWAT	50TBT	DMSO	G_F_50TBT-G_F_DMSO	GO term	H3	TRANSLATION AT SYNAPSE	0.818584122560518
Females	GWAT	IAS	DMSO	G_F_IAS-G_F_DMSO	Chromosome	L1	chr1	0.167529279583409
Females	GWAT	IAS	DMSO	G_F_IAS-G_F_DMSO	Chromosome	L2	chr1	0.137367666689975
Females	GWAT	IAS	DMSO	G_F_IAS-G_F_DMSO	Chromosome	H1	chr1	0.0375526112220664
Females	GWAT	IAS	DMSO	G_F_IAS-G_F_DMSO	Chromosome	H2	chr1	-0.124721497145398
Females	GWAT	IAS	DMSO	G_F_IAS-G_F_DMSO	Chromosome	H3	chr1	0
Females	GWAT	IAS	DMSO	G_F_IAS-G_F_DMSO	Chromosome	L1	chr2	-0.247925532913017
Females	GWAT	IAS	DMSO	G_F_IAS-G_F_DMSO	Chromosome	L2	chr2	-0.0127814903263635
Females	GWAT	IAS	DMSO	G_F_IAS-G_F_DMSO	Chromosome	H1	chr2	-0.0398061444416023
Females	GWAT	IAS	DMSO	G_F_IAS-G_F_DMSO	Chromosome	H2	chr2	0.0483132680886036
Females	GWAT	IAS	DMSO	G_F_IAS-G_F_DMSO	Chromosome	H3	chr2	0
Females	GWAT	IAS	DMSO	G_F_IAS-G_F_DMSO	Chromosome	L1	chr3	0.181316267015205
Females	GWAT	IAS	DMSO	G_F_IAS-G_F_DMSO	Chromosome	L2	chr3	0.17200067378077
Females	GWAT	IAS	DMSO	G_F_IAS-G_F_DMSO	Chromosome	H1	chr3	0.122975426298095
Females	GWAT	IAS	DMSO	G_F_IAS-G_F_DMSO	Chromosome	H2	chr3	-0.389791526426391
Females	GWAT	IAS	DMSO	G_F_IAS-G_F_DMSO	Chromosome	H3	chr3	0
Females	GWAT	IAS	DMSO	G_F_IAS-G_F_DMSO	Chromosome	L1	chr4	-0.154448695743355
Females	GWAT	IAS	DMSO	G_F_IAS-G_F_DMSO	Chromosome	L2	chr4	-0.0376701586122621
Females	GWAT	IAS	DMSO	G_F_IAS-G_F_DMSO	Chromosome	H1	chr4	-0.0991907256091463
Females	GWAT	IAS	DMSO	G_F_IAS-G_F_DMSO	Chromosome	H2	chr4	0.111108383292443
Females	GWAT	IAS	DMSO	G_F_IAS-G_F_DMSO	Chromosome	H3	chr4	-0.144324822823577
Females	GWAT	IAS	DMSO	G_F_IAS-G_F_DMSO	Chromosome	L1	chr5	0.176918258353388
Females	GWAT	IAS	DMSO	G_F_IAS-G_F_DMSO	Chromosome	L2	chr5	-0.12917645339137
Females	GWAT	IAS	DMSO	G_F_IAS-G_F_DMSO	Chromosome	H1	chr5	-0.0347471998822462
Females	GWAT	IAS	DMSO	G_F_IAS-G_F_DMSO	Chromosome	H2	chr5	0.0796440848406363
Females	GWAT	IAS	DMSO	G_F_IAS-G_F_DMSO	Chromosome	H3	chr5	-0.68438484746344
Females	GWAT	IAS	DMSO	G_F_IAS-G_F_DMSO	Chromosome	L1	chr6	-0.042199191396073
Females	GWAT	IAS	DMSO	G_F_IAS-G_F_DMSO	Chromosome	L2	chr6	0.162575934666492
Females	GWAT	IAS	DMSO	G_F_IAS-G_F_DMSO	Chromosome	H1	chr6	0.0269098906353653
Females	GWAT	IAS	DMSO	G_F_IAS-G_F_DMSO	Chromosome	H2	chr6	-0.127124845593743
Females	GWAT	IAS	DMSO	G_F_IAS-G_F_DMSO	Chromosome	H3	chr6	0
Females	GWAT	IAS	DMSO	G_F_IAS-G_F_DMSO	Chromosome	L1	chr7	-1.12910179284069
Females	GWAT	IAS	DMSO	G_F_IAS-G_F_DMSO	Chromosome	L2	chr7	-0.228615923381867
Females	GWAT	IAS	DMSO	G_F_IAS-G_F_DMSO	Chromosome	H1	chr7	-0.102516422602431
Females	GWAT	IAS	DMSO	G_F_IAS-G_F_DMSO	Chromosome	H2	chr7	0.157617550842434
Females	GWAT	IAS	DMSO	G_F_IAS-G_F_DMSO	Chromosome	H3	chr7	0
Females	GWAT	IAS	DMSO	G_F_IAS-G_F_DMSO	Chromosome	L1	chr8	-0.148051040941222
Females	GWAT	IAS	DMSO	G_F_IAS-G_F_DMSO	Chromosome	L2	chr8	-0.250731366419063
Females	GWAT	IAS	DMSO	G_F_IAS-G_F_DMSO	Chromosome	H1	chr8	-0.0393487515800473
Females	GWAT	IAS	DMSO	G_F_IAS-G_F_DMSO	Chromosome	H2	chr8	0.0986945794374624
Females	GWAT	IAS	DMSO	G_F_IAS-G_F_DMSO	Chromosome	H3	chr8	0.489940086912804
Females	GWAT	IAS	DMSO	G_F_IAS-G_F_DMSO	Chromosome	L1	chr9	-0.523238919151581
Females	GWAT	IAS	DMSO	G_F_IAS-G_F_DMSO	Chromosome	L2	chr9	-0.133003722726528
Females	GWAT	IAS	DMSO	G_F_IAS-G_F_DMSO	Chromosome	H1	chr9	0.0542941902145791
Females	GWAT	IAS	DMSO	G_F_IAS-G_F_DMSO	Chromosome	H2	chr9	-0.000207185148661967
Females	GWAT	IAS	DMSO	G_F_IAS-G_F_DMSO	Chromosome	H3	chr9	0
Females	GWAT	IAS	DMSO	G_F_IAS-G_F_DMSO	Chromosome	L1	chr10	0.253654505441431
Females	GWAT	IAS	DMSO	G_F_IAS-G_F_DMSO	Chromosome	L2	chr10	0.0503519889306838
Females	GWAT	IAS	DMSO	G_F_IAS-G_F_DMSO	Chromosome	H1	chr10	0.0412503811792645
Females	GWAT	IAS	DMSO	G_F_IAS-G_F_DMSO	Chromosome	H2	chr10	-0.235727566337962
Females	GWAT	IAS	DMSO	G_F_IAS-G_F_DMSO	Chromosome	H3	chr10	1.15507684062359
Females	GWAT	IAS	DMSO	G_F_IAS-G_F_DMSO	Chromosome	L1	chr11	-0.850674334031532
Females	GWAT	IAS	DMSO	G_F_IAS-G_F_DMSO	Chromosome	L2	chr11	-0.349972613943116
Females	GWAT	IAS	DMSO	G_F_IAS-G_F_DMSO	Chromosome	H1	chr11	-0.149639423657223
Females	GWAT	IAS	DMSO	G_F_IAS-G_F_DMSO	Chromosome	H2	chr11	0.208828262571141
Females	GWAT	IAS	DMSO	G_F_IAS-G_F_DMSO	Chromosome	H3	chr11	0
Females	GWAT	IAS	DMSO	G_F_IAS-G_F_DMSO	Chromosome	L1	chr12	0.0540245785228985
Females	GWAT	IAS	DMSO	G_F_IAS-G_F_DMSO	Chromosome	L2	chr12	-0.038190313276778
Females	GWAT	IAS	DMSO	G_F_IAS-G_F_DMSO	Chromosome	H1	chr12	0.078024854926665
Females	GWAT	IAS	DMSO	G_F_IAS-G_F_DMSO	Chromosome	H2	chr12	-0.085513282001078
Females	GWAT	IAS	DMSO	G_F_IAS-G_F_DMSO	Chromosome	H3	chr12	0.260443096586645
Females	GWAT	IAS	DMSO	G_F_IAS-G_F_DMSO	Chromosome	L1	chr13	-0.278959766652986
Females	GWAT	IAS	DMSO	G_F_IAS-G_F_DMSO	Chromosome	L2	chr13	0.189794136435814
Females	GWAT	IAS	DMSO	G_F_IAS-G_F_DMSO	Chromosome	H1	chr13	0.146852411663628
Females	GWAT	IAS	DMSO	G_F_IAS-G_F_DMSO	Chromosome	H2	chr13	-0.527848265360663
Females	GWAT	IAS	DMSO	G_F_IAS-G_F_DMSO	Chromosome	H3	chr13	0
Females	GWAT	IAS	DMSO	G_F_IAS-G_F_DMSO	Chromosome	L1	chr14	0.255237523670995
Females	GWAT	IAS	DMSO	G_F_IAS-G_F_DMSO	Chromosome	L2	chr14	-0.146125254014842
Females	GWAT	IAS	DMSO	G_F_IAS-G_F_DMSO	Chromosome	H1	chr14	0.166373440824564
Females	GWAT	IAS	DMSO	G_F_IAS-G_F_DMSO	Chromosome	H2	chr14	-0.231462053589293
Females	GWAT	IAS	DMSO	G_F_IAS-G_F_DMSO	Chromosome	H3	chr14	0
Females	GWAT	IAS	DMSO	G_F_IAS-G_F_DMSO	Chromosome	L1	chr15	0.073650838710291
Females	GWAT	IAS	DMSO	G_F_IAS-G_F_DMSO	Chromosome	L2	chr15	-0.120869097984148
Females	GWAT	IAS	DMSO	G_F_IAS-G_F_DMSO	Chromosome	H1	chr15	-0.126363696258807
Females	GWAT	IAS	DMSO	G_F_IAS-G_F_DMSO	Chromosome	H2	chr15	0.15258198715129
Females	GWAT	IAS	DMSO	G_F_IAS-G_F_DMSO	Chromosome	H3	chr15	0
Females	GWAT	IAS	DMSO	G_F_IAS-G_F_DMSO	Chromosome	L1	chr16	0.382833359263629
Females	GWAT	IAS	DMSO	G_F_IAS-G_F_DMSO	Chromosome	L2	chr16	0.0878750136368306
Females	GWAT	IAS	DMSO	G_F_IAS-G_F_DMSO	Chromosome	H1	chr16	0.055807079063366
Females	GWAT	IAS	DMSO	G_F_IAS-G_F_DMSO	Chromosome	H2	chr16	-0.0962920029656172
Females	GWAT	IAS	DMSO	G_F_IAS-G_F_DMSO	Chromosome	H3	chr16	0
Females	GWAT	IAS	DMSO	G_F_IAS-G_F_DMSO	Chromosome	L1	chr17	-0.480935080842322
Females	GWAT	IAS	DMSO	G_F_IAS-G_F_DMSO	Chromosome	L2	chr17	-0.172004824094749
Females	GWAT	IAS	DMSO	G_F_IAS-G_F_DMSO	Chromosome	H1	chr17	-0.160247789785356
Females	GWAT	IAS	DMSO	G_F_IAS-G_F_DMSO	Chromosome	H2	chr17	0.180627507088314
Females	GWAT	IAS	DMSO	G_F_IAS-G_F_DMSO	Chromosome	H3	chr17	0
Females	GWAT	IAS	DMSO	G_F_IAS-G_F_DMSO	Chromosome	L1	chr18	-0.0341209089653371
Females	GWAT	IAS	DMSO	G_F_IAS-G_F_DMSO	Chromosome	L2	chr18	0.120818814116113
Females	GWAT	IAS	DMSO	G_F_IAS-G_F_DMSO	Chromosome	H1	chr18	0.12947653595771
Females	GWAT	IAS	DMSO	G_F_IAS-G_F_DMSO	Chromosome	H2	chr18	-0.330833986771468
Females	GWAT	IAS	DMSO	G_F_IAS-G_F_DMSO	Chromosome	H3	chr18	0
Females	GWAT	IAS	DMSO	G_F_IAS-G_F_DMSO	Chromosome	L1	chr19	0
Females	GWAT	IAS	DMSO	G_F_IAS-G_F_DMSO	Chromosome	L2	chr19	-0.128804911713638
Females	GWAT	IAS	DMSO	G_F_IAS-G_F_DMSO	Chromosome	H1	chr19	-0.00851830079397625
Females	GWAT	IAS	DMSO	G_F_IAS-G_F_DMSO	Chromosome	H2	chr19	0.0648621590860148
Females	GWAT	IAS	DMSO	G_F_IAS-G_F_DMSO	Chromosome	H3	chr19	0
Females	GWAT	IAS	DMSO	G_F_IAS-G_F_DMSO	Chromosome	L1	chrX	0.645836229144926
Females	GWAT	IAS	DMSO	G_F_IAS-G_F_DMSO	Chromosome	L2	chrX	0.449792656219057
Females	GWAT	IAS	DMSO	G_F_IAS-G_F_DMSO	Chromosome	H1	chrX	-0.00373907901795529
Females	GWAT	IAS	DMSO	G_F_IAS-G_F_DMSO	Chromosome	H2	chrX	-0.718662781237051
Females	GWAT	IAS	DMSO	G_F_IAS-G_F_DMSO	Chromosome	H3	chrX	-0.146385957528603
Females	GWAT	IAS	DMSO	G_F_IAS-G_F_DMSO	GO term	L1	AEROBIC RESPIRATION	0
Females	GWAT	IAS	DMSO	G_F_IAS-G_F_DMSO	GO term	L2	AEROBIC RESPIRATION	-0.291462521393168
Females	GWAT	IAS	DMSO	G_F_IAS-G_F_DMSO	GO term	H1	AEROBIC RESPIRATION	-0.0190509228509829
Females	GWAT	IAS	DMSO	G_F_IAS-G_F_DMSO	GO term	H2	AEROBIC RESPIRATION	0.0787330997119739
Females	GWAT	IAS	DMSO	G_F_IAS-G_F_DMSO	GO term	H3	AEROBIC RESPIRATION	0.550109427679561
Females	GWAT	IAS	DMSO	G_F_IAS-G_F_DMSO	GO term	L1	AMEBOIDAL-TYPE CELL MIGRATION	0.17899401925521
Females	GWAT	IAS	DMSO	G_F_IAS-G_F_DMSO	GO term	L2	AMEBOIDAL-TYPE CELL MIGRATION	0.00759788140790881
Females	GWAT	IAS	DMSO	G_F_IAS-G_F_DMSO	GO term	H1	AMEBOIDAL-TYPE CELL MIGRATION	-0.0253853211163374
Females	GWAT	IAS	DMSO	G_F_IAS-G_F_DMSO	GO term	H2	AMEBOIDAL-TYPE CELL MIGRATION	0.0572657171497912
Females	GWAT	IAS	DMSO	G_F_IAS-G_F_DMSO	GO term	H3	AMEBOIDAL-TYPE CELL MIGRATION	0.0252610895363187
Females	GWAT	IAS	DMSO	G_F_IAS-G_F_DMSO	GO term	L1	CELL JUNCTION ASSEMBLY	0.776492736287119
Females	GWAT	IAS	DMSO	G_F_IAS-G_F_DMSO	GO term	L2	CELL JUNCTION ASSEMBLY	0.0705738719957726
Females	GWAT	IAS	DMSO	G_F_IAS-G_F_DMSO	GO term	H1	CELL JUNCTION ASSEMBLY	-0.0555450133873839
Females	GWAT	IAS	DMSO	G_F_IAS-G_F_DMSO	GO term	H2	CELL JUNCTION ASSEMBLY	0.0635415277250165
Females	GWAT	IAS	DMSO	G_F_IAS-G_F_DMSO	GO term	H3	CELL JUNCTION ASSEMBLY	-0.176580742885354
Females	GWAT	IAS	DMSO	G_F_IAS-G_F_DMSO	GO term	L1	MESENCHYME DEVELOPMENT	0.508146326383584
Females	GWAT	IAS	DMSO	G_F_IAS-G_F_DMSO	GO term	L2	MESENCHYME DEVELOPMENT	-0.0716552538139199
Females	GWAT	IAS	DMSO	G_F_IAS-G_F_DMSO	GO term	H1	MESENCHYME DEVELOPMENT	-0.0184523087218829
Females	GWAT	IAS	DMSO	G_F_IAS-G_F_DMSO	GO term	H2	MESENCHYME DEVELOPMENT	0.0586236275426999
Females	GWAT	IAS	DMSO	G_F_IAS-G_F_DMSO	GO term	H3	MESENCHYME DEVELOPMENT	-0.268835893733208
Females	GWAT	IAS	DMSO	G_F_IAS-G_F_DMSO	GO term	L1	MITOCHONDRIAL GENE EXPRESSION	-0.0972701868793
Females	GWAT	IAS	DMSO	G_F_IAS-G_F_DMSO	GO term	L2	MITOCHONDRIAL GENE EXPRESSION	-0.214308662404009
Females	GWAT	IAS	DMSO	G_F_IAS-G_F_DMSO	GO term	H1	MITOCHONDRIAL GENE EXPRESSION	-0.0072501104858795
Females	GWAT	IAS	DMSO	G_F_IAS-G_F_DMSO	GO term	H2	MITOCHONDRIAL GENE EXPRESSION	0.0569471637257999
Females	GWAT	IAS	DMSO	G_F_IAS-G_F_DMSO	GO term	H3	MITOCHONDRIAL GENE EXPRESSION	0.271875628682146
Females	GWAT	IAS	DMSO	G_F_IAS-G_F_DMSO	GO term	L1	OXIDATIVE PHOSPHORYLATION	0
Females	GWAT	IAS	DMSO	G_F_IAS-G_F_DMSO	GO term	L2	OXIDATIVE PHOSPHORYLATION	-0.253449576886323
Females	GWAT	IAS	DMSO	G_F_IAS-G_F_DMSO	GO term	H1	OXIDATIVE PHOSPHORYLATION	-0.0468552628337818
Females	GWAT	IAS	DMSO	G_F_IAS-G_F_DMSO	GO term	H2	OXIDATIVE PHOSPHORYLATION	0.106022178827045
Females	GWAT	IAS	DMSO	G_F_IAS-G_F_DMSO	GO term	H3	OXIDATIVE PHOSPHORYLATION	0.560093648586162
Females	GWAT	IAS	DMSO	G_F_IAS-G_F_DMSO	GO term	L1	POSITIVE REGULATION OF CELL PROJECTION ORGANIZATION	0.559205260966816
Females	GWAT	IAS	DMSO	G_F_IAS-G_F_DMSO	GO term	L2	POSITIVE REGULATION OF CELL PROJECTION ORGANIZATION	0.0463504703999255
Females	GWAT	IAS	DMSO	G_F_IAS-G_F_DMSO	GO term	H1	POSITIVE REGULATION OF CELL PROJECTION ORGANIZATION	-0.0188544539573797
Females	GWAT	IAS	DMSO	G_F_IAS-G_F_DMSO	GO term	H2	POSITIVE REGULATION OF CELL PROJECTION ORGANIZATION	0.0437632467461442
Females	GWAT	IAS	DMSO	G_F_IAS-G_F_DMSO	GO term	H3	POSITIVE REGULATION OF CELL PROJECTION ORGANIZATION	0.247109839152675
Females	GWAT	IAS	DMSO	G_F_IAS-G_F_DMSO	GO term	L1	PROTON MOTIVE FORCE-DRIVEN ATP SYNTHESIS	0
Females	GWAT	IAS	DMSO	G_F_IAS-G_F_DMSO	GO term	L2	PROTON MOTIVE FORCE-DRIVEN ATP SYNTHESIS	-0.308400943309448
Females	GWAT	IAS	DMSO	G_F_IAS-G_F_DMSO	GO term	H1	PROTON MOTIVE FORCE-DRIVEN ATP SYNTHESIS	0.029403616794729
Females	GWAT	IAS	DMSO	G_F_IAS-G_F_DMSO	GO term	H2	PROTON MOTIVE FORCE-DRIVEN ATP SYNTHESIS	0.0400754281024579
Females	GWAT	IAS	DMSO	G_F_IAS-G_F_DMSO	GO term	H3	PROTON MOTIVE FORCE-DRIVEN ATP SYNTHESIS	0.709262264818962
Females	GWAT	IAS	DMSO	G_F_IAS-G_F_DMSO	GO term	L1	REGULATION OF SYNAPSE STRUCTURE OR ACTIVITY	0.732498221153745
Females	GWAT	IAS	DMSO	G_F_IAS-G_F_DMSO	GO term	L2	REGULATION OF SYNAPSE STRUCTURE OR ACTIVITY	0.141972775564468
Females	GWAT	IAS	DMSO	G_F_IAS-G_F_DMSO	GO term	H1	REGULATION OF SYNAPSE STRUCTURE OR ACTIVITY	-0.0634159964384968
Females	GWAT	IAS	DMSO	G_F_IAS-G_F_DMSO	GO term	H2	REGULATION OF SYNAPSE STRUCTURE OR ACTIVITY	0.0616875145199219
Females	GWAT	IAS	DMSO	G_F_IAS-G_F_DMSO	GO term	H3	REGULATION OF SYNAPSE STRUCTURE OR ACTIVITY	-0.0444839989630474
Females	GWAT	IAS	DMSO	G_F_IAS-G_F_DMSO	GO term	L1	TRANSLATION AT SYNAPSE	0
Females	GWAT	IAS	DMSO	G_F_IAS-G_F_DMSO	GO term	L2	TRANSLATION AT SYNAPSE	-0.903282350010287
Females	GWAT	IAS	DMSO	G_F_IAS-G_F_DMSO	GO term	H1	TRANSLATION AT SYNAPSE	-0.0568394837403827
Females	GWAT	IAS	DMSO	G_F_IAS-G_F_DMSO	GO term	H2	TRANSLATION AT SYNAPSE	0.127130686438857
Females	GWAT	IAS	DMSO	G_F_IAS-G_F_DMSO	GO term	H3	TRANSLATION AT SYNAPSE	0.813350862454142
Females	GWAT	TWD	DMSO	G_F_TWD-G_F_DMSO	Chromosome	L1	chr1	0.180724766397569
Females	GWAT	TWD	DMSO	G_F_TWD-G_F_DMSO	Chromosome	L2	chr1	0.133705728007018
Females	GWAT	TWD	DMSO	G_F_TWD-G_F_DMSO	Chromosome	H1	chr1	0.0417221170771148
Females	GWAT	TWD	DMSO	G_F_TWD-G_F_DMSO	Chromosome	H2	chr1	-0.129459479793077
Females	GWAT	TWD	DMSO	G_F_TWD-G_F_DMSO	Chromosome	H3	chr1	0
Females	GWAT	TWD	DMSO	G_F_TWD-G_F_DMSO	Chromosome	L1	chr2	-0.240618082527284
Females	GWAT	TWD	DMSO	G_F_TWD-G_F_DMSO	Chromosome	L2	chr2	-0.0199011182498459
Females	GWAT	TWD	DMSO	G_F_TWD-G_F_DMSO	Chromosome	H1	chr2	-0.040924691148528
Females	GWAT	TWD	DMSO	G_F_TWD-G_F_DMSO	Chromosome	H2	chr2	0.0521224222111587
Females	GWAT	TWD	DMSO	G_F_TWD-G_F_DMSO	Chromosome	H3	chr2	0
Females	GWAT	TWD	DMSO	G_F_TWD-G_F_DMSO	Chromosome	L1	chr3	0.127870721786654
Females	GWAT	TWD	DMSO	G_F_TWD-G_F_DMSO	Chromosome	L2	chr3	0.176832181641132
Females	GWAT	TWD	DMSO	G_F_TWD-G_F_DMSO	Chromosome	H1	chr3	0.121128837650544
Females	GWAT	TWD	DMSO	G_F_TWD-G_F_DMSO	Chromosome	H2	chr3	-0.38795306030769
Females	GWAT	TWD	DMSO	G_F_TWD-G_F_DMSO	Chromosome	H3	chr3	0
Females	GWAT	TWD	DMSO	G_F_TWD-G_F_DMSO	Chromosome	L1	chr4	-0.144053341419144
Females	GWAT	TWD	DMSO	G_F_TWD-G_F_DMSO	Chromosome	L2	chr4	-0.0353955855739911
Females	GWAT	TWD	DMSO	G_F_TWD-G_F_DMSO	Chromosome	H1	chr4	-0.0943417456246331
Females	GWAT	TWD	DMSO	G_F_TWD-G_F_DMSO	Chromosome	H2	chr4	0.106296763538587
Females	GWAT	TWD	DMSO	G_F_TWD-G_F_DMSO	Chromosome	H3	chr4	-0.143371024732208
Females	GWAT	TWD	DMSO	G_F_TWD-G_F_DMSO	Chromosome	L1	chr5	0.212755526506008
Females	GWAT	TWD	DMSO	G_F_TWD-G_F_DMSO	Chromosome	L2	chr5	-0.120223366388666
Females	GWAT	TWD	DMSO	G_F_TWD-G_F_DMSO	Chromosome	H1	chr5	-0.0413314943313073
Females	GWAT	TWD	DMSO	G_F_TWD-G_F_DMSO	Chromosome	H2	chr5	0.0822385013680321
Females	GWAT	TWD	DMSO	G_F_TWD-G_F_DMSO	Chromosome	H3	chr5	-0.682812719268694
Females	GWAT	TWD	DMSO	G_F_TWD-G_F_DMSO	Chromosome	L1	chr6	-0.0859792117405019
Females	GWAT	TWD	DMSO	G_F_TWD-G_F_DMSO	Chromosome	L2	chr6	0.165571596617379
Females	GWAT	TWD	DMSO	G_F_TWD-G_F_DMSO	Chromosome	H1	chr6	0.0260308000685788
Females	GWAT	TWD	DMSO	G_F_TWD-G_F_DMSO	Chromosome	H2	chr6	-0.128070269818316
Females	GWAT	TWD	DMSO	G_F_TWD-G_F_DMSO	Chromosome	H3	chr6	0
Females	GWAT	TWD	DMSO	G_F_TWD-G_F_DMSO	Chromosome	L1	chr7	-1.12319754446347
Females	GWAT	TWD	DMSO	G_F_TWD-G_F_DMSO	Chromosome	L2	chr7	-0.232023732832223
Females	GWAT	TWD	DMSO	G_F_TWD-G_F_DMSO	Chromosome	H1	chr7	-0.0990628621265101
Females	GWAT	TWD	DMSO	G_F_TWD-G_F_DMSO	Chromosome	H2	chr7	0.155470332013264
Females	GWAT	TWD	DMSO	G_F_TWD-G_F_DMSO	Chromosome	H3	chr7	0
Females	GWAT	TWD	DMSO	G_F_TWD-G_F_DMSO	Chromosome	L1	chr8	-0.0348266892931206
Females	GWAT	TWD	DMSO	G_F_TWD-G_F_DMSO	Chromosome	L2	chr8	-0.24056289066993
Females	GWAT	TWD	DMSO	G_F_TWD-G_F_DMSO	Chromosome	H1	chr8	-0.0400474003086981
Females	GWAT	TWD	DMSO	G_F_TWD-G_F_DMSO	Chromosome	H2	chr8	0.0955889857318783
Females	GWAT	TWD	DMSO	G_F_TWD-G_F_DMSO	Chromosome	H3	chr8	0.500968829091165
Females	GWAT	TWD	DMSO	G_F_TWD-G_F_DMSO	Chromosome	L1	chr9	-0.515549351232538
Females	GWAT	TWD	DMSO	G_F_TWD-G_F_DMSO	Chromosome	L2	chr9	-0.111538732615094
Females	GWAT	TWD	DMSO	G_F_TWD-G_F_DMSO	Chromosome	H1	chr9	0.051435157315379
Females	GWAT	TWD	DMSO	G_F_TWD-G_F_DMSO	Chromosome	H2	chr9	-0.00222074937948281
Females	GWAT	TWD	DMSO	G_F_TWD-G_F_DMSO	Chromosome	H3	chr9	0
Females	GWAT	TWD	DMSO	G_F_TWD-G_F_DMSO	Chromosome	L1	chr10	0.266285504626411
Females	GWAT	TWD	DMSO	G_F_TWD-G_F_DMSO	Chromosome	L2	chr10	0.0447550360663693
Females	GWAT	TWD	DMSO	G_F_TWD-G_F_DMSO	Chromosome	H1	chr10	0.0419596627423769
Females	GWAT	TWD	DMSO	G_F_TWD-G_F_DMSO	Chromosome	H2	chr10	-0.231899529055219
Females	GWAT	TWD	DMSO	G_F_TWD-G_F_DMSO	Chromosome	H3	chr10	1.15022356332032
Females	GWAT	TWD	DMSO	G_F_TWD-G_F_DMSO	Chromosome	L1	chr11	-0.844974718455984
Females	GWAT	TWD	DMSO	G_F_TWD-G_F_DMSO	Chromosome	L2	chr11	-0.333516095390576
Females	GWAT	TWD	DMSO	G_F_TWD-G_F_DMSO	Chromosome	H1	chr11	-0.154349585245108
Females	GWAT	TWD	DMSO	G_F_TWD-G_F_DMSO	Chromosome	H2	chr11	0.209163346109697
Females	GWAT	TWD	DMSO	G_F_TWD-G_F_DMSO	Chromosome	H3	chr11	0
Females	GWAT	TWD	DMSO	G_F_TWD-G_F_DMSO	Chromosome	L1	chr12	0.0617957522743267
Females	GWAT	TWD	DMSO	G_F_TWD-G_F_DMSO	Chromosome	L2	chr12	-0.034795979677415
Females	GWAT	TWD	DMSO	G_F_TWD-G_F_DMSO	Chromosome	H1	chr12	0.0786853169343347
Females	GWAT	TWD	DMSO	G_F_TWD-G_F_DMSO	Chromosome	H2	chr12	-0.0907376304548982
Females	GWAT	TWD	DMSO	G_F_TWD-G_F_DMSO	Chromosome	H3	chr12	0.296561274994631
Females	GWAT	TWD	DMSO	G_F_TWD-G_F_DMSO	Chromosome	L1	chr13	-0.266540467269274
Females	GWAT	TWD	DMSO	G_F_TWD-G_F_DMSO	Chromosome	L2	chr13	0.18607548478167
Females	GWAT	TWD	DMSO	G_F_TWD-G_F_DMSO	Chromosome	H1	chr13	0.151040375257463
Females	GWAT	TWD	DMSO	G_F_TWD-G_F_DMSO	Chromosome	H2	chr13	-0.541582280981549
Females	GWAT	TWD	DMSO	G_F_TWD-G_F_DMSO	Chromosome	H3	chr13	0
Females	GWAT	TWD	DMSO	G_F_TWD-G_F_DMSO	Chromosome	L1	chr14	0.264071594231881
Females	GWAT	TWD	DMSO	G_F_TWD-G_F_DMSO	Chromosome	L2	chr14	-0.149940549572011
Females	GWAT	TWD	DMSO	G_F_TWD-G_F_DMSO	Chromosome	H1	chr14	0.164684488956147
Females	GWAT	TWD	DMSO	G_F_TWD-G_F_DMSO	Chromosome	H2	chr14	-0.223442276501084
Females	GWAT	TWD	DMSO	G_F_TWD-G_F_DMSO	Chromosome	H3	chr14	0
Females	GWAT	TWD	DMSO	G_F_TWD-G_F_DMSO	Chromosome	L1	chr15	-0.0230683411036614
Females	GWAT	TWD	DMSO	G_F_TWD-G_F_DMSO	Chromosome	L2	chr15	-0.112820648525098
Females	GWAT	TWD	DMSO	G_F_TWD-G_F_DMSO	Chromosome	H1	chr15	-0.131233495021371
Females	GWAT	TWD	DMSO	G_F_TWD-G_F_DMSO	Chromosome	H2	chr15	0.153143538556018
Females	GWAT	TWD	DMSO	G_F_TWD-G_F_DMSO	Chromosome	H3	chr15	0
Females	GWAT	TWD	DMSO	G_F_TWD-G_F_DMSO	Chromosome	L1	chr16	0.42654022116719
Females	GWAT	TWD	DMSO	G_F_TWD-G_F_DMSO	Chromosome	L2	chr16	0.0688464404514186
Females	GWAT	TWD	DMSO	G_F_TWD-G_F_DMSO	Chromosome	H1	chr16	0.0537980397495738
Females	GWAT	TWD	DMSO	G_F_TWD-G_F_DMSO	Chromosome	H2	chr16	-0.0808157758396056
Females	GWAT	TWD	DMSO	G_F_TWD-G_F_DMSO	Chromosome	H3	chr16	0
Females	GWAT	TWD	DMSO	G_F_TWD-G_F_DMSO	Chromosome	L1	chr17	-0.469501944451548
Females	GWAT	TWD	DMSO	G_F_TWD-G_F_DMSO	Chromosome	L2	chr17	-0.155472635972164
Females	GWAT	TWD	DMSO	G_F_TWD-G_F_DMSO	Chromosome	H1	chr17	-0.1551143574668
Females	GWAT	TWD	DMSO	G_F_TWD-G_F_DMSO	Chromosome	H2	chr17	0.174409733872305
Females	GWAT	TWD	DMSO	G_F_TWD-G_F_DMSO	Chromosome	H3	chr17	0
Females	GWAT	TWD	DMSO	G_F_TWD-G_F_DMSO	Chromosome	L1	chr18	-0.0235024185829801
Females	GWAT	TWD	DMSO	G_F_TWD-G_F_DMSO	Chromosome	L2	chr18	0.107506927970726
Females	GWAT	TWD	DMSO	G_F_TWD-G_F_DMSO	Chromosome	H1	chr18	0.131911178393298
Females	GWAT	TWD	DMSO	G_F_TWD-G_F_DMSO	Chromosome	H2	chr18	-0.327400972317728
Females	GWAT	TWD	DMSO	G_F_TWD-G_F_DMSO	Chromosome	H3	chr18	0
Females	GWAT	TWD	DMSO	G_F_TWD-G_F_DMSO	Chromosome	L1	chr19	0
Females	GWAT	TWD	DMSO	G_F_TWD-G_F_DMSO	Chromosome	L2	chr19	-0.112333315971358
Females	GWAT	TWD	DMSO	G_F_TWD-G_F_DMSO	Chromosome	H1	chr19	-0.0105161219518858
Females	GWAT	TWD	DMSO	G_F_TWD-G_F_DMSO	Chromosome	H2	chr19	0.0631351432716471
Females	GWAT	TWD	DMSO	G_F_TWD-G_F_DMSO	Chromosome	H3	chr19	0
Females	GWAT	TWD	DMSO	G_F_TWD-G_F_DMSO	Chromosome	L1	chrX	0.613826144929702
Females	GWAT	TWD	DMSO	G_F_TWD-G_F_DMSO	Chromosome	L2	chrX	0.445779066666951
Females	GWAT	TWD	DMSO	G_F_TWD-G_F_DMSO	Chromosome	H1	chrX	0.00747890771050567
Females	GWAT	TWD	DMSO	G_F_TWD-G_F_DMSO	Chromosome	H2	chrX	-0.730955358597356
Females	GWAT	TWD	DMSO	G_F_TWD-G_F_DMSO	Chromosome	H3	chrX	-0.140412948048531
Females	GWAT	TWD	DMSO	G_F_TWD-G_F_DMSO	GO term	L1	AEROBIC RESPIRATION	0
Females	GWAT	TWD	DMSO	G_F_TWD-G_F_DMSO	GO term	L2	AEROBIC RESPIRATION	-0.291912625479091
Females	GWAT	TWD	DMSO	G_F_TWD-G_F_DMSO	GO term	H1	AEROBIC RESPIRATION	-0.016028858970352
Females	GWAT	TWD	DMSO	G_F_TWD-G_F_DMSO	GO term	H2	AEROBIC RESPIRATION	0.0754743598494982
Females	GWAT	TWD	DMSO	G_F_TWD-G_F_DMSO	GO term	H3	AEROBIC RESPIRATION	0.544594607512861
Females	GWAT	TWD	DMSO	G_F_TWD-G_F_DMSO	GO term	L1	AMEBOIDAL-TYPE CELL MIGRATION	0.185381353869009
Females	GWAT	TWD	DMSO	G_F_TWD-G_F_DMSO	GO term	L2	AMEBOIDAL-TYPE CELL MIGRATION	0.00960837586964224
Females	GWAT	TWD	DMSO	G_F_TWD-G_F_DMSO	GO term	H1	AMEBOIDAL-TYPE CELL MIGRATION	-0.0252976905747559
Females	GWAT	TWD	DMSO	G_F_TWD-G_F_DMSO	GO term	H2	AMEBOIDAL-TYPE CELL MIGRATION	0.0564675758349723
Females	GWAT	TWD	DMSO	G_F_TWD-G_F_DMSO	GO term	H3	AMEBOIDAL-TYPE CELL MIGRATION	0.0222068679172756
Females	GWAT	TWD	DMSO	G_F_TWD-G_F_DMSO	GO term	L1	CELL JUNCTION ASSEMBLY	0.766345633991182
Females	GWAT	TWD	DMSO	G_F_TWD-G_F_DMSO	GO term	L2	CELL JUNCTION ASSEMBLY	0.067693910711478
Females	GWAT	TWD	DMSO	G_F_TWD-G_F_DMSO	GO term	H1	CELL JUNCTION ASSEMBLY	-0.0552568621118499
Females	GWAT	TWD	DMSO	G_F_TWD-G_F_DMSO	GO term	H2	CELL JUNCTION ASSEMBLY	0.0632620793837612
Females	GWAT	TWD	DMSO	G_F_TWD-G_F_DMSO	GO term	H3	CELL JUNCTION ASSEMBLY	-0.174980102344195
Females	GWAT	TWD	DMSO	G_F_TWD-G_F_DMSO	GO term	L1	MESENCHYME DEVELOPMENT	0.514533660997383
Females	GWAT	TWD	DMSO	G_F_TWD-G_F_DMSO	GO term	L2	MESENCHYME DEVELOPMENT	-0.0803686247439597
Females	GWAT	TWD	DMSO	G_F_TWD-G_F_DMSO	GO term	H1	MESENCHYME DEVELOPMENT	-0.0183646781803013
Females	GWAT	TWD	DMSO	G_F_TWD-G_F_DMSO	GO term	H2	MESENCHYME DEVELOPMENT	0.0611791282354688
Females	GWAT	TWD	DMSO	G_F_TWD-G_F_DMSO	GO term	H3	MESENCHYME DEVELOPMENT	-0.271890115352251
Females	GWAT	TWD	DMSO	G_F_TWD-G_F_DMSO	GO term	L1	MITOCHONDRIAL GENE EXPRESSION	-0.0908828522655015
Females	GWAT	TWD	DMSO	G_F_TWD-G_F_DMSO	GO term	L2	MITOCHONDRIAL GENE EXPRESSION	-0.212298167942275
Females	GWAT	TWD	DMSO	G_F_TWD-G_F_DMSO	GO term	H1	MITOCHONDRIAL GENE EXPRESSION	-0.00716247994429797
Females	GWAT	TWD	DMSO	G_F_TWD-G_F_DMSO	GO term	H2	MITOCHONDRIAL GENE EXPRESSION	0.056149022410981
Females	GWAT	TWD	DMSO	G_F_TWD-G_F_DMSO	GO term	H3	MITOCHONDRIAL GENE EXPRESSION	0.268821407063103
Females	GWAT	TWD	DMSO	G_F_TWD-G_F_DMSO	GO term	L1	OXIDATIVE PHOSPHORYLATION	0
Females	GWAT	TWD	DMSO	G_F_TWD-G_F_DMSO	GO term	L2	OXIDATIVE PHOSPHORYLATION	-0.254792724432178
Females	GWAT	TWD	DMSO	G_F_TWD-G_F_DMSO	GO term	H1	OXIDATIVE PHOSPHORYLATION	-0.0422959367878314
Females	GWAT	TWD	DMSO	G_F_TWD-G_F_DMSO	GO term	H2	OXIDATIVE PHOSPHORYLATION	0.101870395504639
Females	GWAT	TWD	DMSO	G_F_TWD-G_F_DMSO	GO term	H3	OXIDATIVE PHOSPHORYLATION	0.553685784959531
Females	GWAT	TWD	DMSO	G_F_TWD-G_F_DMSO	GO term	L1	POSITIVE REGULATION OF CELL PROJECTION ORGANIZATION	0.567562188443519
Females	GWAT	TWD	DMSO	G_F_TWD-G_F_DMSO	GO term	L2	POSITIVE REGULATION OF CELL PROJECTION ORGANIZATION	0.0396066923327902
Females	GWAT	TWD	DMSO	G_F_TWD-G_F_DMSO	GO term	H1	POSITIVE REGULATION OF CELL PROJECTION ORGANIZATION	-0.0146419185267588
Females	GWAT	TWD	DMSO	G_F_TWD-G_F_DMSO	GO term	H2	POSITIVE REGULATION OF CELL PROJECTION ORGANIZATION	0.0426429015146449
Females	GWAT	TWD	DMSO	G_F_TWD-G_F_DMSO	GO term	H3	POSITIVE REGULATION OF CELL PROJECTION ORGANIZATION	0.246025210396536
Females	GWAT	TWD	DMSO	G_F_TWD-G_F_DMSO	GO term	L1	PROTON MOTIVE FORCE-DRIVEN ATP SYNTHESIS	0
Females	GWAT	TWD	DMSO	G_F_TWD-G_F_DMSO	GO term	L2	PROTON MOTIVE FORCE-DRIVEN ATP SYNTHESIS	-0.306390448847714
Females	GWAT	TWD	DMSO	G_F_TWD-G_F_DMSO	GO term	H1	PROTON MOTIVE FORCE-DRIVEN ATP SYNTHESIS	0.0294912473363106
Females	GWAT	TWD	DMSO	G_F_TWD-G_F_DMSO	GO term	H2	PROTON MOTIVE FORCE-DRIVEN ATP SYNTHESIS	0.039277286787639
Females	GWAT	TWD	DMSO	G_F_TWD-G_F_DMSO	GO term	H3	PROTON MOTIVE FORCE-DRIVEN ATP SYNTHESIS	0.706208043199919
Females	GWAT	TWD	DMSO	G_F_TWD-G_F_DMSO	GO term	L1	REGULATION OF SYNAPSE STRUCTURE OR ACTIVITY	0.738885555767543
Females	GWAT	TWD	DMSO	G_F_TWD-G_F_DMSO	GO term	L2	REGULATION OF SYNAPSE STRUCTURE OR ACTIVITY	0.149378301912907
Females	GWAT	TWD	DMSO	G_F_TWD-G_F_DMSO	GO term	H1	REGULATION OF SYNAPSE STRUCTURE OR ACTIVITY	-0.0663975976245918
Females	GWAT	TWD	DMSO	G_F_TWD-G_F_DMSO	GO term	H2	REGULATION OF SYNAPSE STRUCTURE OR ACTIVITY	0.0580783958712746
Females	GWAT	TWD	DMSO	G_F_TWD-G_F_DMSO	GO term	H3	REGULATION OF SYNAPSE STRUCTURE OR ACTIVITY	-0.0475382205820904
Females	GWAT	TWD	DMSO	G_F_TWD-G_F_DMSO	GO term	L1	TRANSLATION AT SYNAPSE	0
Females	GWAT	TWD	DMSO	G_F_TWD-G_F_DMSO	GO term	L2	TRANSLATION AT SYNAPSE	-0.901271855548553
Females	GWAT	TWD	DMSO	G_F_TWD-G_F_DMSO	GO term	H1	TRANSLATION AT SYNAPSE	-0.0567518531988011
Females	GWAT	TWD	DMSO	G_F_TWD-G_F_DMSO	GO term	H2	TRANSLATION AT SYNAPSE	0.126332545124039
Females	GWAT	TWD	DMSO	G_F_TWD-G_F_DMSO	GO term	H3	TRANSLATION AT SYNAPSE	0.810296640835099
Females	Liver	5TBT	DMSO	L_F_5TBT-L_F_DMSO	Chromosome	L1	chr1	0.28290620928549
Females	Liver	5TBT	DMSO	L_F_5TBT-L_F_DMSO	Chromosome	L2	chr1	0.121087814267245
Females	Liver	5TBT	DMSO	L_F_5TBT-L_F_DMSO	Chromosome	H1	chr1	0.0529166005085935
Females	Liver	5TBT	DMSO	L_F_5TBT-L_F_DMSO	Chromosome	H2	chr1	-0.138471075580882
Females	Liver	5TBT	DMSO	L_F_5TBT-L_F_DMSO	Chromosome	H3	chr1	0
Females	Liver	5TBT	DMSO	L_F_5TBT-L_F_DMSO	Chromosome	L1	chr2	-0.137136077217981
Females	Liver	5TBT	DMSO	L_F_5TBT-L_F_DMSO	Chromosome	L2	chr2	-0.0244894198151339
Females	Liver	5TBT	DMSO	L_F_5TBT-L_F_DMSO	Chromosome	H1	chr2	-0.0298670907726785
Females	Liver	5TBT	DMSO	L_F_5TBT-L_F_DMSO	Chromosome	H2	chr2	0.0427459090752239
Females	Liver	5TBT	DMSO	L_F_5TBT-L_F_DMSO	Chromosome	H3	chr2	0
Females	Liver	5TBT	DMSO	L_F_5TBT-L_F_DMSO	Chromosome	L1	chr3	0.10352787572896
Females	Liver	5TBT	DMSO	L_F_5TBT-L_F_DMSO	Chromosome	L2	chr3	0.158655931685342
Females	Liver	5TBT	DMSO	L_F_5TBT-L_F_DMSO	Chromosome	H1	chr3	0.125616279318267
Females	Liver	5TBT	DMSO	L_F_5TBT-L_F_DMSO	Chromosome	H2	chr3	-0.369924490576226
Females	Liver	5TBT	DMSO	L_F_5TBT-L_F_DMSO	Chromosome	H3	chr3	0
Females	Liver	5TBT	DMSO	L_F_5TBT-L_F_DMSO	Chromosome	L1	chr4	-0.113556326656664
Females	Liver	5TBT	DMSO	L_F_5TBT-L_F_DMSO	Chromosome	L2	chr4	0.00851851893033101
Females	Liver	5TBT	DMSO	L_F_5TBT-L_F_DMSO	Chromosome	H1	chr4	-0.108501262366137
Females	Liver	5TBT	DMSO	L_F_5TBT-L_F_DMSO	Chromosome	H2	chr4	0.0994447539521731
Females	Liver	5TBT	DMSO	L_F_5TBT-L_F_DMSO	Chromosome	H3	chr4	-0.175526571516386
Females	Liver	5TBT	DMSO	L_F_5TBT-L_F_DMSO	Chromosome	L1	chr5	0.205332639680882
Females	Liver	5TBT	DMSO	L_F_5TBT-L_F_DMSO	Chromosome	L2	chr5	-0.112153364323821
Females	Liver	5TBT	DMSO	L_F_5TBT-L_F_DMSO	Chromosome	H1	chr5	-0.0288351417143703
Females	Liver	5TBT	DMSO	L_F_5TBT-L_F_DMSO	Chromosome	H2	chr5	0.0675774579163889
Females	Liver	5TBT	DMSO	L_F_5TBT-L_F_DMSO	Chromosome	H3	chr5	-0.935818851226465
Females	Liver	5TBT	DMSO	L_F_5TBT-L_F_DMSO	Chromosome	L1	chr6	-0.091491307464766
Females	Liver	5TBT	DMSO	L_F_5TBT-L_F_DMSO	Chromosome	L2	chr6	0.154478297107853
Females	Liver	5TBT	DMSO	L_F_5TBT-L_F_DMSO	Chromosome	H1	chr6	0.0303983748179107
Females	Liver	5TBT	DMSO	L_F_5TBT-L_F_DMSO	Chromosome	H2	chr6	-0.12280000260586
Females	Liver	5TBT	DMSO	L_F_5TBT-L_F_DMSO	Chromosome	H3	chr6	0
Females	Liver	5TBT	DMSO	L_F_5TBT-L_F_DMSO	Chromosome	L1	chr7	-1.07502863771496
Females	Liver	5TBT	DMSO	L_F_5TBT-L_F_DMSO	Chromosome	L2	chr7	-0.225043637872086
Females	Liver	5TBT	DMSO	L_F_5TBT-L_F_DMSO	Chromosome	H1	chr7	-0.0999367968018805
Females	Liver	5TBT	DMSO	L_F_5TBT-L_F_DMSO	Chromosome	H2	chr7	0.152458593178774
Females	Liver	5TBT	DMSO	L_F_5TBT-L_F_DMSO	Chromosome	H3	chr7	0
Females	Liver	5TBT	DMSO	L_F_5TBT-L_F_DMSO	Chromosome	L1	chr8	-0.0918668323320053
Females	Liver	5TBT	DMSO	L_F_5TBT-L_F_DMSO	Chromosome	L2	chr8	-0.21649498951771
Females	Liver	5TBT	DMSO	L_F_5TBT-L_F_DMSO	Chromosome	H1	chr8	-0.0461939171332145
Females	Liver	5TBT	DMSO	L_F_5TBT-L_F_DMSO	Chromosome	H2	chr8	0.0984184292454213
Females	Liver	5TBT	DMSO	L_F_5TBT-L_F_DMSO	Chromosome	H3	chr8	0.487731455419909
Females	Liver	5TBT	DMSO	L_F_5TBT-L_F_DMSO	Chromosome	L1	chr9	-0.63705950695745
Females	Liver	5TBT	DMSO	L_F_5TBT-L_F_DMSO	Chromosome	L2	chr9	-0.128133624864029
Females	Liver	5TBT	DMSO	L_F_5TBT-L_F_DMSO	Chromosome	H1	chr9	0.0569734192222725
Females	Liver	5TBT	DMSO	L_F_5TBT-L_F_DMSO	Chromosome	H2	chr9	-0.00480819573744329
Females	Liver	5TBT	DMSO	L_F_5TBT-L_F_DMSO	Chromosome	H3	chr9	0
Females	Liver	5TBT	DMSO	L_F_5TBT-L_F_DMSO	Chromosome	L1	chr10	0.153240633005789
Females	Liver	5TBT	DMSO	L_F_5TBT-L_F_DMSO	Chromosome	L2	chr10	0.0108558256788845
Females	Liver	5TBT	DMSO	L_F_5TBT-L_F_DMSO	Chromosome	H1	chr10	0.055147954336796
Females	Liver	5TBT	DMSO	L_F_5TBT-L_F_DMSO	Chromosome	H2	chr10	-0.236049224000035
Females	Liver	5TBT	DMSO	L_F_5TBT-L_F_DMSO	Chromosome	H3	chr10	1.16604251528864
Females	Liver	5TBT	DMSO	L_F_5TBT-L_F_DMSO	Chromosome	L1	chr11	-1.10280121593361
Females	Liver	5TBT	DMSO	L_F_5TBT-L_F_DMSO	Chromosome	L2	chr11	-0.360791655248952
Females	Liver	5TBT	DMSO	L_F_5TBT-L_F_DMSO	Chromosome	H1	chr11	-0.15871657602065
Females	Liver	5TBT	DMSO	L_F_5TBT-L_F_DMSO	Chromosome	H2	chr11	0.212461010717602
Females	Liver	5TBT	DMSO	L_F_5TBT-L_F_DMSO	Chromosome	H3	chr11	0
Females	Liver	5TBT	DMSO	L_F_5TBT-L_F_DMSO	Chromosome	L1	chr12	0.179697928307143
Females	Liver	5TBT	DMSO	L_F_5TBT-L_F_DMSO	Chromosome	L2	chr12	-0.0120133533029181
Females	Liver	5TBT	DMSO	L_F_5TBT-L_F_DMSO	Chromosome	H1	chr12	0.0704688835201909
Females	Liver	5TBT	DMSO	L_F_5TBT-L_F_DMSO	Chromosome	H2	chr12	-0.078536267280699
Females	Liver	5TBT	DMSO	L_F_5TBT-L_F_DMSO	Chromosome	H3	chr12	0.242666420055721
Females	Liver	5TBT	DMSO	L_F_5TBT-L_F_DMSO	Chromosome	L1	chr13	-0.514609570752845
Females	Liver	5TBT	DMSO	L_F_5TBT-L_F_DMSO	Chromosome	L2	chr13	0.207696655115705
Females	Liver	5TBT	DMSO	L_F_5TBT-L_F_DMSO	Chromosome	H1	chr13	0.141571417013556
Females	Liver	5TBT	DMSO	L_F_5TBT-L_F_DMSO	Chromosome	H2	chr13	-0.517571261237381
Females	Liver	5TBT	DMSO	L_F_5TBT-L_F_DMSO	Chromosome	H3	chr13	0
Females	Liver	5TBT	DMSO	L_F_5TBT-L_F_DMSO	Chromosome	L1	chr14	0.28866529226364
Females	Liver	5TBT	DMSO	L_F_5TBT-L_F_DMSO	Chromosome	L2	chr14	-0.104139517372159
Females	Liver	5TBT	DMSO	L_F_5TBT-L_F_DMSO	Chromosome	H1	chr14	0.163014840138407
Females	Liver	5TBT	DMSO	L_F_5TBT-L_F_DMSO	Chromosome	H2	chr14	-0.223719160652114
Females	Liver	5TBT	DMSO	L_F_5TBT-L_F_DMSO	Chromosome	H3	chr14	0
Females	Liver	5TBT	DMSO	L_F_5TBT-L_F_DMSO	Chromosome	L1	chr15	0.0225647656495306
Females	Liver	5TBT	DMSO	L_F_5TBT-L_F_DMSO	Chromosome	L2	chr15	-0.124727376172118
Females	Liver	5TBT	DMSO	L_F_5TBT-L_F_DMSO	Chromosome	H1	chr15	-0.127803805161749
Females	Liver	5TBT	DMSO	L_F_5TBT-L_F_DMSO	Chromosome	H2	chr15	0.153106890449507
Females	Liver	5TBT	DMSO	L_F_5TBT-L_F_DMSO	Chromosome	H3	chr15	0
Females	Liver	5TBT	DMSO	L_F_5TBT-L_F_DMSO	Chromosome	L1	chr16	0.373040819946876
Females	Liver	5TBT	DMSO	L_F_5TBT-L_F_DMSO	Chromosome	L2	chr16	0.0630213806275277
Females	Liver	5TBT	DMSO	L_F_5TBT-L_F_DMSO	Chromosome	H1	chr16	0.0591005133358744
Females	Liver	5TBT	DMSO	L_F_5TBT-L_F_DMSO	Chromosome	H2	chr16	-0.0866489666154794
Females	Liver	5TBT	DMSO	L_F_5TBT-L_F_DMSO	Chromosome	H3	chr16	0
Females	Liver	5TBT	DMSO	L_F_5TBT-L_F_DMSO	Chromosome	L1	chr17	-0.305798782837101
Females	Liver	5TBT	DMSO	L_F_5TBT-L_F_DMSO	Chromosome	L2	chr17	-0.152060928994768
Females	Liver	5TBT	DMSO	L_F_5TBT-L_F_DMSO	Chromosome	H1	chr17	-0.173257792924394
Females	Liver	5TBT	DMSO	L_F_5TBT-L_F_DMSO	Chromosome	H2	chr17	0.180711219784455
Females	Liver	5TBT	DMSO	L_F_5TBT-L_F_DMSO	Chromosome	H3	chr17	0
Females	Liver	5TBT	DMSO	L_F_5TBT-L_F_DMSO	Chromosome	L1	chr18	-0.196539617918984
Females	Liver	5TBT	DMSO	L_F_5TBT-L_F_DMSO	Chromosome	L2	chr18	0.117941803137875
Females	Liver	5TBT	DMSO	L_F_5TBT-L_F_DMSO	Chromosome	H1	chr18	0.135440036123081
Females	Liver	5TBT	DMSO	L_F_5TBT-L_F_DMSO	Chromosome	H2	chr18	-0.351233221599757
Females	Liver	5TBT	DMSO	L_F_5TBT-L_F_DMSO	Chromosome	H3	chr18	0
Females	Liver	5TBT	DMSO	L_F_5TBT-L_F_DMSO	Chromosome	L1	chr19	0
Females	Liver	5TBT	DMSO	L_F_5TBT-L_F_DMSO	Chromosome	L2	chr19	-0.110404857903598
Females	Liver	5TBT	DMSO	L_F_5TBT-L_F_DMSO	Chromosome	H1	chr19	-0.0180883834506168
Females	Liver	5TBT	DMSO	L_F_5TBT-L_F_DMSO	Chromosome	H2	chr19	0.068584895932771
Females	Liver	5TBT	DMSO	L_F_5TBT-L_F_DMSO	Chromosome	H3	chr19	0
Females	Liver	5TBT	DMSO	L_F_5TBT-L_F_DMSO	Chromosome	L1	chrX	0.613928694439793
Females	Liver	5TBT	DMSO	L_F_5TBT-L_F_DMSO	Chromosome	L2	chrX	0.438607829017901
Females	Liver	5TBT	DMSO	L_F_5TBT-L_F_DMSO	Chromosome	H1	chrX	0.00832359564043994
Females	Liver	5TBT	DMSO	L_F_5TBT-L_F_DMSO	Chromosome	H2	chrX	-0.729372725718657
Females	Liver	5TBT	DMSO	L_F_5TBT-L_F_DMSO	Chromosome	H3	chrX	-0.101254064195273
Females	Liver	5TBT	DMSO	L_F_5TBT-L_F_DMSO	GO term	L1	AEROBIC RESPIRATION	0
Females	Liver	5TBT	DMSO	L_F_5TBT-L_F_DMSO	GO term	L2	AEROBIC RESPIRATION	-0.291990427502699
Females	Liver	5TBT	DMSO	L_F_5TBT-L_F_DMSO	GO term	H1	AEROBIC RESPIRATION	-0.0184675956058316
Females	Liver	5TBT	DMSO	L_F_5TBT-L_F_DMSO	GO term	H2	AEROBIC RESPIRATION	0.0781792561835743
Females	Liver	5TBT	DMSO	L_F_5TBT-L_F_DMSO	GO term	H3	AEROBIC RESPIRATION	0.548358920995733
Females	Liver	5TBT	DMSO	L_F_5TBT-L_F_DMSO	GO term	L1	AMEBOIDAL-TYPE CELL MIGRATION	0.193894721928334
Females	Liver	5TBT	DMSO	L_F_5TBT-L_F_DMSO	GO term	L2	AMEBOIDAL-TYPE CELL MIGRATION	-0.0176383161480025
Females	Liver	5TBT	DMSO	L_F_5TBT-L_F_DMSO	GO term	H1	AMEBOIDAL-TYPE CELL MIGRATION	-0.0189430982153768
Females	Liver	5TBT	DMSO	L_F_5TBT-L_F_DMSO	GO term	H2	AMEBOIDAL-TYPE CELL MIGRATION	0.0592609121765295
Females	Liver	5TBT	DMSO	L_F_5TBT-L_F_DMSO	GO term	H3	AMEBOIDAL-TYPE CELL MIGRATION	0.0350144640605558
Females	Liver	5TBT	DMSO	L_F_5TBT-L_F_DMSO	GO term	L1	CELL JUNCTION ASSEMBLY	0.492900031025901
Females	Liver	5TBT	DMSO	L_F_5TBT-L_F_DMSO	GO term	L2	CELL JUNCTION ASSEMBLY	0.0553017589320443
Females	Liver	5TBT	DMSO	L_F_5TBT-L_F_DMSO	GO term	H1	CELL JUNCTION ASSEMBLY	-0.0370121495716488
Females	Liver	5TBT	DMSO	L_F_5TBT-L_F_DMSO	GO term	H2	CELL JUNCTION ASSEMBLY	0.0661910682630416
Females	Liver	5TBT	DMSO	L_F_5TBT-L_F_DMSO	GO term	H3	CELL JUNCTION ASSEMBLY	-0.14310148156154
Females	Liver	5TBT	DMSO	L_F_5TBT-L_F_DMSO	GO term	L1	MESENCHYME DEVELOPMENT	0.460474941071055
Females	Liver	5TBT	DMSO	L_F_5TBT-L_F_DMSO	GO term	L2	MESENCHYME DEVELOPMENT	-0.0893048371733519
Females	Liver	5TBT	DMSO	L_F_5TBT-L_F_DMSO	GO term	H1	MESENCHYME DEVELOPMENT	0.000169861527709389
Females	Liver	5TBT	DMSO	L_F_5TBT-L_F_DMSO	GO term	H2	MESENCHYME DEVELOPMENT	0.0497184872428239
Females	Liver	5TBT	DMSO	L_F_5TBT-L_F_DMSO	GO term	H3	MESENCHYME DEVELOPMENT	-0.254707817564011
Females	Liver	5TBT	DMSO	L_F_5TBT-L_F_DMSO	GO term	L1	MITOCHONDRIAL GENE EXPRESSION	-0.0963479845420959
Females	Liver	5TBT	DMSO	L_F_5TBT-L_F_DMSO	GO term	L2	MITOCHONDRIAL GENE EXPRESSION	-0.217311187641395
Females	Liver	5TBT	DMSO	L_F_5TBT-L_F_DMSO	GO term	H1	MITOCHONDRIAL GENE EXPRESSION	-0.00367850666708145
Females	Liver	5TBT	DMSO	L_F_5TBT-L_F_DMSO	GO term	H2	MITOCHONDRIAL GENE EXPRESSION	0.0539187010695449
Females	Liver	5TBT	DMSO	L_F_5TBT-L_F_DMSO	GO term	H3	MITOCHONDRIAL GENE EXPRESSION	0.267650502870463
Females	Liver	5TBT	DMSO	L_F_5TBT-L_F_DMSO	GO term	L1	OXIDATIVE PHOSPHORYLATION	0
Females	Liver	5TBT	DMSO	L_F_5TBT-L_F_DMSO	GO term	L2	OXIDATIVE PHOSPHORYLATION	-0.25645210212371
Females	Liver	5TBT	DMSO	L_F_5TBT-L_F_DMSO	GO term	H1	OXIDATIVE PHOSPHORYLATION	-0.0432836590149837
Females	Liver	5TBT	DMSO	L_F_5TBT-L_F_DMSO	GO term	H2	OXIDATIVE PHOSPHORYLATION	0.10299371617079
Females	Liver	5TBT	DMSO	L_F_5TBT-L_F_DMSO	GO term	H3	OXIDATIVE PHOSPHORYLATION	0.555868522774479
Females	Liver	5TBT	DMSO	L_F_5TBT-L_F_DMSO	GO term	L1	POSITIVE REGULATION OF CELL PROJECTION ORGANIZATION	0.354466185498845
Females	Liver	5TBT	DMSO	L_F_5TBT-L_F_DMSO	GO term	L2	POSITIVE REGULATION OF CELL PROJECTION ORGANIZATION	0.00305406102127209
Females	Liver	5TBT	DMSO	L_F_5TBT-L_F_DMSO	GO term	H1	POSITIVE REGULATION OF CELL PROJECTION ORGANIZATION	-0.00902361208314996
Females	Liver	5TBT	DMSO	L_F_5TBT-L_F_DMSO	GO term	H2	POSITIVE REGULATION OF CELL PROJECTION ORGANIZATION	0.0528542010956825
Females	Liver	5TBT	DMSO	L_F_5TBT-L_F_DMSO	GO term	H3	POSITIVE REGULATION OF CELL PROJECTION ORGANIZATION	0.271306641569185
Females	Liver	5TBT	DMSO	L_F_5TBT-L_F_DMSO	GO term	L1	PROTON MOTIVE FORCE-DRIVEN ATP SYNTHESIS	0
Females	Liver	5TBT	DMSO	L_F_5TBT-L_F_DMSO	GO term	L2	PROTON MOTIVE FORCE-DRIVEN ATP SYNTHESIS	-0.311403468546834
Females	Liver	5TBT	DMSO	L_F_5TBT-L_F_DMSO	GO term	H1	PROTON MOTIVE FORCE-DRIVEN ATP SYNTHESIS	0.0329752206135271
Females	Liver	5TBT	DMSO	L_F_5TBT-L_F_DMSO	GO term	H2	PROTON MOTIVE FORCE-DRIVEN ATP SYNTHESIS	0.0370469654462029
Females	Liver	5TBT	DMSO	L_F_5TBT-L_F_DMSO	GO term	H3	PROTON MOTIVE FORCE-DRIVEN ATP SYNTHESIS	0.70503713900728
Females	Liver	5TBT	DMSO	L_F_5TBT-L_F_DMSO	GO term	L1	REGULATION OF SYNAPSE STRUCTURE OR ACTIVITY	0.411759347962294
Females	Liver	5TBT	DMSO	L_F_5TBT-L_F_DMSO	GO term	L2	REGULATION OF SYNAPSE STRUCTURE OR ACTIVITY	0.127294013115334
Females	Liver	5TBT	DMSO	L_F_5TBT-L_F_DMSO	GO term	H1	REGULATION OF SYNAPSE STRUCTURE OR ACTIVITY	-0.0419653862697303
Females	Liver	5TBT	DMSO	L_F_5TBT-L_F_DMSO	GO term	H2	REGULATION OF SYNAPSE STRUCTURE OR ACTIVITY	0.0669314078423709
Females	Liver	5TBT	DMSO	L_F_5TBT-L_F_DMSO	GO term	H3	REGULATION OF SYNAPSE STRUCTURE OR ACTIVITY	-0.00239341500879095
Females	Liver	5TBT	DMSO	L_F_5TBT-L_F_DMSO	GO term	L1	TRANSLATION AT SYNAPSE	0
Females	Liver	5TBT	DMSO	L_F_5TBT-L_F_DMSO	GO term	L2	TRANSLATION AT SYNAPSE	-0.906284875247673
Females	Liver	5TBT	DMSO	L_F_5TBT-L_F_DMSO	GO term	H1	TRANSLATION AT SYNAPSE	-0.0532678799215846
Females	Liver	5TBT	DMSO	L_F_5TBT-L_F_DMSO	GO term	H2	TRANSLATION AT SYNAPSE	0.124102223782602
Females	Liver	5TBT	DMSO	L_F_5TBT-L_F_DMSO	GO term	H3	TRANSLATION AT SYNAPSE	0.809125736642459
Females	Liver	50TBT	DMSO	L_F_50TBT-L_F_DMSO	Chromosome	L1	chr1	0.309791683853906
Females	Liver	50TBT	DMSO	L_F_50TBT-L_F_DMSO	Chromosome	L2	chr1	0.120396560726245
Females	Liver	50TBT	DMSO	L_F_50TBT-L_F_DMSO	Chromosome	H1	chr1	0.0563791151347236
Females	Liver	50TBT	DMSO	L_F_50TBT-L_F_DMSO	Chromosome	H2	chr1	-0.145747133083193
Females	Liver	50TBT	DMSO	L_F_50TBT-L_F_DMSO	Chromosome	H3	chr1	0
Females	Liver	50TBT	DMSO	L_F_50TBT-L_F_DMSO	Chromosome	L1	chr2	-0.17907885039655
Females	Liver	50TBT	DMSO	L_F_50TBT-L_F_DMSO	Chromosome	L2	chr2	-0.0226170522193391
Females	Liver	50TBT	DMSO	L_F_50TBT-L_F_DMSO	Chromosome	H1	chr2	-0.0345514104436945
Females	Liver	50TBT	DMSO	L_F_50TBT-L_F_DMSO	Chromosome	H2	chr2	0.0465265318375568
Females	Liver	50TBT	DMSO	L_F_50TBT-L_F_DMSO	Chromosome	H3	chr2	0
Females	Liver	50TBT	DMSO	L_F_50TBT-L_F_DMSO	Chromosome	L1	chr3	0.108454075965433
Females	Liver	50TBT	DMSO	L_F_50TBT-L_F_DMSO	Chromosome	L2	chr3	0.156106637834879
Females	Liver	50TBT	DMSO	L_F_50TBT-L_F_DMSO	Chromosome	H1	chr3	0.126541923584697
Females	Liver	50TBT	DMSO	L_F_50TBT-L_F_DMSO	Chromosome	H2	chr3	-0.367343574807478
Females	Liver	50TBT	DMSO	L_F_50TBT-L_F_DMSO	Chromosome	H3	chr3	0
Females	Liver	50TBT	DMSO	L_F_50TBT-L_F_DMSO	Chromosome	L1	chr4	-0.104478312381636
Females	Liver	50TBT	DMSO	L_F_50TBT-L_F_DMSO	Chromosome	L2	chr4	0.0115957246844292
Females	Liver	50TBT	DMSO	L_F_50TBT-L_F_DMSO	Chromosome	H1	chr4	-0.109248954896526
Females	Liver	50TBT	DMSO	L_F_50TBT-L_F_DMSO	Chromosome	H2	chr4	0.0987229602508512
Females	Liver	50TBT	DMSO	L_F_50TBT-L_F_DMSO	Chromosome	H3	chr4	-0.171425102012249
Females	Liver	50TBT	DMSO	L_F_50TBT-L_F_DMSO	Chromosome	L1	chr5	0.153261321203311
Females	Liver	50TBT	DMSO	L_F_50TBT-L_F_DMSO	Chromosome	L2	chr5	-0.113618582994871
Females	Liver	50TBT	DMSO	L_F_50TBT-L_F_DMSO	Chromosome	H1	chr5	-0.0316577133131181
Females	Liver	50TBT	DMSO	L_F_50TBT-L_F_DMSO	Chromosome	H2	chr5	0.0697907482186844
Females	Liver	50TBT	DMSO	L_F_50TBT-L_F_DMSO	Chromosome	H3	chr5	-0.633844771833259
Females	Liver	50TBT	DMSO	L_F_50TBT-L_F_DMSO	Chromosome	L1	chr6	-0.0864202055480619
Females	Liver	50TBT	DMSO	L_F_50TBT-L_F_DMSO	Chromosome	L2	chr6	0.161891806867803
Females	Liver	50TBT	DMSO	L_F_50TBT-L_F_DMSO	Chromosome	H1	chr6	0.0326451512235438
Females	Liver	50TBT	DMSO	L_F_50TBT-L_F_DMSO	Chromosome	H2	chr6	-0.13139662125428
Females	Liver	50TBT	DMSO	L_F_50TBT-L_F_DMSO	Chromosome	H3	chr6	0
Females	Liver	50TBT	DMSO	L_F_50TBT-L_F_DMSO	Chromosome	L1	chr7	-1.06268319992234
Females	Liver	50TBT	DMSO	L_F_50TBT-L_F_DMSO	Chromosome	L2	chr7	-0.223306580479973
Females	Liver	50TBT	DMSO	L_F_50TBT-L_F_DMSO	Chromosome	H1	chr7	-0.099256519991517
Females	Liver	50TBT	DMSO	L_F_50TBT-L_F_DMSO	Chromosome	H2	chr7	0.152113390701428
Females	Liver	50TBT	DMSO	L_F_50TBT-L_F_DMSO	Chromosome	H3	chr7	0
Females	Liver	50TBT	DMSO	L_F_50TBT-L_F_DMSO	Chromosome	L1	chr8	-0.0291763973977686
Females	Liver	50TBT	DMSO	L_F_50TBT-L_F_DMSO	Chromosome	L2	chr8	-0.225316522948198
Females	Liver	50TBT	DMSO	L_F_50TBT-L_F_DMSO	Chromosome	H1	chr8	-0.039984994909975
Females	Liver	50TBT	DMSO	L_F_50TBT-L_F_DMSO	Chromosome	H2	chr8	0.0935644103479211
Females	Liver	50TBT	DMSO	L_F_50TBT-L_F_DMSO	Chromosome	H3	chr8	0.505936804299581
Females	Liver	50TBT	DMSO	L_F_50TBT-L_F_DMSO	Chromosome	L1	chr9	-0.629738820062836
Females	Liver	50TBT	DMSO	L_F_50TBT-L_F_DMSO	Chromosome	L2	chr9	-0.132228450255859
Females	Liver	50TBT	DMSO	L_F_50TBT-L_F_DMSO	Chromosome	H1	chr9	0.0563329541077193
Females	Liver	50TBT	DMSO	L_F_50TBT-L_F_DMSO	Chromosome	H2	chr9	-0.000888266795791018
Females	Liver	50TBT	DMSO	L_F_50TBT-L_F_DMSO	Chromosome	H3	chr9	0
Females	Liver	50TBT	DMSO	L_F_50TBT-L_F_DMSO	Chromosome	L1	chr10	0.120524368902167
Females	Liver	50TBT	DMSO	L_F_50TBT-L_F_DMSO	Chromosome	L2	chr10	0.00482249311886479
Females	Liver	50TBT	DMSO	L_F_50TBT-L_F_DMSO	Chromosome	H1	chr10	0.0573455187743149
Females	Liver	50TBT	DMSO	L_F_50TBT-L_F_DMSO	Chromosome	H2	chr10	-0.234625421907902
Females	Liver	50TBT	DMSO	L_F_50TBT-L_F_DMSO	Chromosome	H3	chr10	1.16078754891942
Females	Liver	50TBT	DMSO	L_F_50TBT-L_F_DMSO	Chromosome	L1	chr11	-1.09571721444434
Females	Liver	50TBT	DMSO	L_F_50TBT-L_F_DMSO	Chromosome	L2	chr11	-0.359560081917035
Females	Liver	50TBT	DMSO	L_F_50TBT-L_F_DMSO	Chromosome	H1	chr11	-0.158896064572187
Females	Liver	50TBT	DMSO	L_F_50TBT-L_F_DMSO	Chromosome	H2	chr11	0.211488887960809
Females	Liver	50TBT	DMSO	L_F_50TBT-L_F_DMSO	Chromosome	H3	chr11	0
Females	Liver	50TBT	DMSO	L_F_50TBT-L_F_DMSO	Chromosome	L1	chr12	0.134026839305814
Females	Liver	50TBT	DMSO	L_F_50TBT-L_F_DMSO	Chromosome	L2	chr12	-0.0122214162989782
Females	Liver	50TBT	DMSO	L_F_50TBT-L_F_DMSO	Chromosome	H1	chr12	0.06671275769971
Females	Liver	50TBT	DMSO	L_F_50TBT-L_F_DMSO	Chromosome	H2	chr12	-0.070399164136868
Females	Liver	50TBT	DMSO	L_F_50TBT-L_F_DMSO	Chromosome	H3	chr12	0.192018786283501
Females	Liver	50TBT	DMSO	L_F_50TBT-L_F_DMSO	Chromosome	L1	chr13	-0.504549985847911
Females	Liver	50TBT	DMSO	L_F_50TBT-L_F_DMSO	Chromosome	L2	chr13	0.213584042546117
Females	Liver	50TBT	DMSO	L_F_50TBT-L_F_DMSO	Chromosome	H1	chr13	0.141314462524733
Females	Liver	50TBT	DMSO	L_F_50TBT-L_F_DMSO	Chromosome	H2	chr13	-0.52319746283178
Females	Liver	50TBT	DMSO	L_F_50TBT-L_F_DMSO	Chromosome	H3	chr13	0
Females	Liver	50TBT	DMSO	L_F_50TBT-L_F_DMSO	Chromosome	L1	chr14	0.259619141849201
Females	Liver	50TBT	DMSO	L_F_50TBT-L_F_DMSO	Chromosome	L2	chr14	-0.0984936424653466
Females	Liver	50TBT	DMSO	L_F_50TBT-L_F_DMSO	Chromosome	H1	chr14	0.16220048796875
Females	Liver	50TBT	DMSO	L_F_50TBT-L_F_DMSO	Chromosome	H2	chr14	-0.22356046254631
Females	Liver	50TBT	DMSO	L_F_50TBT-L_F_DMSO	Chromosome	H3	chr14	0
Females	Liver	50TBT	DMSO	L_F_50TBT-L_F_DMSO	Chromosome	L1	chr15	0.0340489086050846
Females	Liver	50TBT	DMSO	L_F_50TBT-L_F_DMSO	Chromosome	L2	chr15	-0.123404425163045
Females	Liver	50TBT	DMSO	L_F_50TBT-L_F_DMSO	Chromosome	H1	chr15	-0.13917125067161
Females	Liver	50TBT	DMSO	L_F_50TBT-L_F_DMSO	Chromosome	H2	chr15	0.15821489199922
Females	Liver	50TBT	DMSO	L_F_50TBT-L_F_DMSO	Chromosome	H3	chr15	0
Females	Liver	50TBT	DMSO	L_F_50TBT-L_F_DMSO	Chromosome	L1	chr16	0.415013321690935
Females	Liver	50TBT	DMSO	L_F_50TBT-L_F_DMSO	Chromosome	L2	chr16	0.0579117007712496
Females	Liver	50TBT	DMSO	L_F_50TBT-L_F_DMSO	Chromosome	H1	chr16	0.0602291732013341
Females	Liver	50TBT	DMSO	L_F_50TBT-L_F_DMSO	Chromosome	H2	chr16	-0.0847035688575888
Females	Liver	50TBT	DMSO	L_F_50TBT-L_F_DMSO	Chromosome	H3	chr16	0
Females	Liver	50TBT	DMSO	L_F_50TBT-L_F_DMSO	Chromosome	L1	chr17	-0.300029547209806
Females	Liver	50TBT	DMSO	L_F_50TBT-L_F_DMSO	Chromosome	L2	chr17	-0.158927504441809
Females	Liver	50TBT	DMSO	L_F_50TBT-L_F_DMSO	Chromosome	H1	chr17	-0.168448678603176
Females	Liver	50TBT	DMSO	L_F_50TBT-L_F_DMSO	Chromosome	H2	chr17	0.179903781304648
Females	Liver	50TBT	DMSO	L_F_50TBT-L_F_DMSO	Chromosome	H3	chr17	0
Females	Liver	50TBT	DMSO	L_F_50TBT-L_F_DMSO	Chromosome	L1	chr18	-0.183030601792318
Females	Liver	50TBT	DMSO	L_F_50TBT-L_F_DMSO	Chromosome	L2	chr18	0.125979250977159
Females	Liver	50TBT	DMSO	L_F_50TBT-L_F_DMSO	Chromosome	H1	chr18	0.131950035394853
Females	Liver	50TBT	DMSO	L_F_50TBT-L_F_DMSO	Chromosome	H2	chr18	-0.344976824435561
Females	Liver	50TBT	DMSO	L_F_50TBT-L_F_DMSO	Chromosome	H3	chr18	0
Females	Liver	50TBT	DMSO	L_F_50TBT-L_F_DMSO	Chromosome	L1	chr19	0
Females	Liver	50TBT	DMSO	L_F_50TBT-L_F_DMSO	Chromosome	L2	chr19	-0.10616945527901
Females	Liver	50TBT	DMSO	L_F_50TBT-L_F_DMSO	Chromosome	H1	chr19	-0.017530847276613
Females	Liver	50TBT	DMSO	L_F_50TBT-L_F_DMSO	Chromosome	H2	chr19	0.0641862975104623
Females	Liver	50TBT	DMSO	L_F_50TBT-L_F_DMSO	Chromosome	H3	chr19	0
Females	Liver	50TBT	DMSO	L_F_50TBT-L_F_DMSO	Chromosome	L1	chrX	0.628355621427225
Females	Liver	50TBT	DMSO	L_F_50TBT-L_F_DMSO	Chromosome	L2	chrX	0.435975644750102
Females	Liver	50TBT	DMSO	L_F_50TBT-L_F_DMSO	Chromosome	H1	chrX	0.0131645966680247
Females	Liver	50TBT	DMSO	L_F_50TBT-L_F_DMSO	Chromosome	H2	chrX	-0.745679513543218
Females	Liver	50TBT	DMSO	L_F_50TBT-L_F_DMSO	Chromosome	H3	chrX	-0.091803681978732
Females	Liver	50TBT	DMSO	L_F_50TBT-L_F_DMSO	GO term	L1	AEROBIC RESPIRATION	0
Females	Liver	50TBT	DMSO	L_F_50TBT-L_F_DMSO	GO term	L2	AEROBIC RESPIRATION	-0.290229644005966
Females	Liver	50TBT	DMSO	L_F_50TBT-L_F_DMSO	GO term	H1	AEROBIC RESPIRATION	-0.0161715520138881
Females	Liver	50TBT	DMSO	L_F_50TBT-L_F_DMSO	GO term	H2	AEROBIC RESPIRATION	0.0750232751523613
Females	Liver	50TBT	DMSO	L_F_50TBT-L_F_DMSO	GO term	H3	AEROBIC RESPIRATION	0.547479014156099
Females	Liver	50TBT	DMSO	L_F_50TBT-L_F_DMSO	GO term	L1	AMEBOIDAL-TYPE CELL MIGRATION	0.203520817950307
Females	Liver	50TBT	DMSO	L_F_50TBT-L_F_DMSO	GO term	L2	AMEBOIDAL-TYPE CELL MIGRATION	-0.0231223625969828
Females	Liver	50TBT	DMSO	L_F_50TBT-L_F_DMSO	GO term	H1	AMEBOIDAL-TYPE CELL MIGRATION	-0.0143360713117674
Females	Liver	50TBT	DMSO	L_F_50TBT-L_F_DMSO	GO term	H2	AMEBOIDAL-TYPE CELL MIGRATION	0.0570867614853119
Females	Liver	50TBT	DMSO	L_F_50TBT-L_F_DMSO	GO term	H3	AMEBOIDAL-TYPE CELL MIGRATION	0.0396640153116374
Females	Liver	50TBT	DMSO	L_F_50TBT-L_F_DMSO	GO term	L1	CELL JUNCTION ASSEMBLY	0.502511868639576
Females	Liver	50TBT	DMSO	L_F_50TBT-L_F_DMSO	GO term	L2	CELL JUNCTION ASSEMBLY	0.0518538767194221
Females	Liver	50TBT	DMSO	L_F_50TBT-L_F_DMSO	GO term	H1	CELL JUNCTION ASSEMBLY	-0.0417256564862763
Females	Liver	50TBT	DMSO	L_F_50TBT-L_F_DMSO	GO term	H2	CELL JUNCTION ASSEMBLY	0.0729594058193018
Females	Liver	50TBT	DMSO	L_F_50TBT-L_F_DMSO	GO term	H3	CELL JUNCTION ASSEMBLY	-0.138466188718756
Females	Liver	50TBT	DMSO	L_F_50TBT-L_F_DMSO	GO term	L1	MESENCHYME DEVELOPMENT	0.470181911983026
Females	Liver	50TBT	DMSO	L_F_50TBT-L_F_DMSO	GO term	L2	MESENCHYME DEVELOPMENT	-0.0819337206959053
Females	Liver	50TBT	DMSO	L_F_50TBT-L_F_DMSO	GO term	H1	MESENCHYME DEVELOPMENT	0.00261334239886466
Females	Liver	50TBT	DMSO	L_F_50TBT-L_F_DMSO	GO term	H2	MESENCHYME DEVELOPMENT	0.0449942545652016
Females	Liver	50TBT	DMSO	L_F_50TBT-L_F_DMSO	GO term	H3	MESENCHYME DEVELOPMENT	-0.249977391422931
Females	Liver	50TBT	DMSO	L_F_50TBT-L_F_DMSO	GO term	L1	MITOCHONDRIAL GENE EXPRESSION	-0.0897767274829835
Females	Liver	50TBT	DMSO	L_F_50TBT-L_F_DMSO	GO term	L2	MITOCHONDRIAL GENE EXPRESSION	-0.213075785016807
Females	Liver	50TBT	DMSO	L_F_50TBT-L_F_DMSO	GO term	H1	MITOCHONDRIAL GENE EXPRESSION	-0.00437073964878474
Females	Liver	50TBT	DMSO	L_F_50TBT-L_F_DMSO	GO term	H2	MITOCHONDRIAL GENE EXPRESSION	0.0532373391661874
Females	Liver	50TBT	DMSO	L_F_50TBT-L_F_DMSO	GO term	H3	MITOCHONDRIAL GENE EXPRESSION	0.269245215158684
Females	Liver	50TBT	DMSO	L_F_50TBT-L_F_DMSO	GO term	L1	OXIDATIVE PHOSPHORYLATION	0
Females	Liver	50TBT	DMSO	L_F_50TBT-L_F_DMSO	GO term	L2	OXIDATIVE PHOSPHORYLATION	-0.252216699499122
Females	Liver	50TBT	DMSO	L_F_50TBT-L_F_DMSO	GO term	H1	OXIDATIVE PHOSPHORYLATION	-0.043975891996687
Females	Liver	50TBT	DMSO	L_F_50TBT-L_F_DMSO	GO term	H2	OXIDATIVE PHOSPHORYLATION	0.102312354267433
Females	Liver	50TBT	DMSO	L_F_50TBT-L_F_DMSO	GO term	H3	OXIDATIVE PHOSPHORYLATION	0.5574632350627
Females	Liver	50TBT	DMSO	L_F_50TBT-L_F_DMSO	GO term	L1	POSITIVE REGULATION OF CELL PROJECTION ORGANIZATION	0.363140567645722
Females	Liver	50TBT	DMSO	L_F_50TBT-L_F_DMSO	GO term	L2	POSITIVE REGULATION OF CELL PROJECTION ORGANIZATION	0.00314363945662303
Females	Liver	50TBT	DMSO	L_F_50TBT-L_F_DMSO	GO term	H1	POSITIVE REGULATION OF CELL PROJECTION ORGANIZATION	-0.00761271997708894
Females	Liver	50TBT	DMSO	L_F_50TBT-L_F_DMSO	GO term	H2	POSITIVE REGULATION OF CELL PROJECTION ORGANIZATION	0.0518962625347348
Females	Liver	50TBT	DMSO	L_F_50TBT-L_F_DMSO	GO term	H3	POSITIVE REGULATION OF CELL PROJECTION ORGANIZATION	0.275004478945171
Females	Liver	50TBT	DMSO	L_F_50TBT-L_F_DMSO	GO term	L1	PROTON MOTIVE FORCE-DRIVEN ATP SYNTHESIS	0
Females	Liver	50TBT	DMSO	L_F_50TBT-L_F_DMSO	GO term	L2	PROTON MOTIVE FORCE-DRIVEN ATP SYNTHESIS	-0.307168065922246
Females	Liver	50TBT	DMSO	L_F_50TBT-L_F_DMSO	GO term	H1	PROTON MOTIVE FORCE-DRIVEN ATP SYNTHESIS	0.0322829876318238
Females	Liver	50TBT	DMSO	L_F_50TBT-L_F_DMSO	GO term	H2	PROTON MOTIVE FORCE-DRIVEN ATP SYNTHESIS	0.0363656035428454
Females	Liver	50TBT	DMSO	L_F_50TBT-L_F_DMSO	GO term	H3	PROTON MOTIVE FORCE-DRIVEN ATP SYNTHESIS	0.706631851295501
Females	Liver	50TBT	DMSO	L_F_50TBT-L_F_DMSO	GO term	L1	REGULATION OF SYNAPSE STRUCTURE OR ACTIVITY	0.421132514623409
Females	Liver	50TBT	DMSO	L_F_50TBT-L_F_DMSO	GO term	L2	REGULATION OF SYNAPSE STRUCTURE OR ACTIVITY	0.121742198033904
Females	Liver	50TBT	DMSO	L_F_50TBT-L_F_DMSO	GO term	H1	REGULATION OF SYNAPSE STRUCTURE OR ACTIVITY	-0.0464360549607523
Females	Liver	50TBT	DMSO	L_F_50TBT-L_F_DMSO	GO term	H2	REGULATION OF SYNAPSE STRUCTURE OR ACTIVITY	0.0751261032532096
Females	Liver	50TBT	DMSO	L_F_50TBT-L_F_DMSO	GO term	H3	REGULATION OF SYNAPSE STRUCTURE OR ACTIVITY	0.0020032068814331
Females	Liver	50TBT	DMSO	L_F_50TBT-L_F_DMSO	GO term	L1	TRANSLATION AT SYNAPSE	0
Females	Liver	50TBT	DMSO	L_F_50TBT-L_F_DMSO	GO term	L2	TRANSLATION AT SYNAPSE	-0.902049472623085
Females	Liver	50TBT	DMSO	L_F_50TBT-L_F_DMSO	GO term	H1	TRANSLATION AT SYNAPSE	-0.0539601129032879
Females	Liver	50TBT	DMSO	L_F_50TBT-L_F_DMSO	GO term	H2	TRANSLATION AT SYNAPSE	0.123420861879245
Females	Liver	50TBT	DMSO	L_F_50TBT-L_F_DMSO	GO term	H3	TRANSLATION AT SYNAPSE	0.81072044893068
Females	Liver	IAS	DMSO	L_F_IAS-L_F_DMSO	Chromosome	L1	chr1	0.308318070870808
Females	Liver	IAS	DMSO	L_F_IAS-L_F_DMSO	Chromosome	L2	chr1	0.125530459096988
Females	Liver	IAS	DMSO	L_F_IAS-L_F_DMSO	Chromosome	H1	chr1	0.0529575213184543
Females	Liver	IAS	DMSO	L_F_IAS-L_F_DMSO	Chromosome	H2	chr1	-0.143657887603007
Females	Liver	IAS	DMSO	L_F_IAS-L_F_DMSO	Chromosome	H3	chr1	0
Females	Liver	IAS	DMSO	L_F_IAS-L_F_DMSO	Chromosome	L1	chr2	-0.183844030121291
Females	Liver	IAS	DMSO	L_F_IAS-L_F_DMSO	Chromosome	L2	chr2	-0.0231467912205406
Females	Liver	IAS	DMSO	L_F_IAS-L_F_DMSO	Chromosome	H1	chr2	-0.0309598221203826
Females	Liver	IAS	DMSO	L_F_IAS-L_F_DMSO	Chromosome	H2	chr2	0.0423379477283163
Females	Liver	IAS	DMSO	L_F_IAS-L_F_DMSO	Chromosome	H3	chr2	0
Females	Liver	IAS	DMSO	L_F_IAS-L_F_DMSO	Chromosome	L1	chr3	0.0589310488434337
Females	Liver	IAS	DMSO	L_F_IAS-L_F_DMSO	Chromosome	L2	chr3	0.165147821947875
Females	Liver	IAS	DMSO	L_F_IAS-L_F_DMSO	Chromosome	H1	chr3	0.127047247994959
Females	Liver	IAS	DMSO	L_F_IAS-L_F_DMSO	Chromosome	H2	chr3	-0.376090976919911
Females	Liver	IAS	DMSO	L_F_IAS-L_F_DMSO	Chromosome	H3	chr3	0
Females	Liver	IAS	DMSO	L_F_IAS-L_F_DMSO	Chromosome	L1	chr4	-0.104399655024779
Females	Liver	IAS	DMSO	L_F_IAS-L_F_DMSO	Chromosome	L2	chr4	0.0090641548279623
Females	Liver	IAS	DMSO	L_F_IAS-L_F_DMSO	Chromosome	H1	chr4	-0.107702936755065
Females	Liver	IAS	DMSO	L_F_IAS-L_F_DMSO	Chromosome	H2	chr4	0.0979965658039878
Females	Liver	IAS	DMSO	L_F_IAS-L_F_DMSO	Chromosome	H3	chr4	-0.171731628256609
Females	Liver	IAS	DMSO	L_F_IAS-L_F_DMSO	Chromosome	L1	chr5	0.180123738193231
Females	Liver	IAS	DMSO	L_F_IAS-L_F_DMSO	Chromosome	L2	chr5	-0.122594881675828
Females	Liver	IAS	DMSO	L_F_IAS-L_F_DMSO	Chromosome	H1	chr5	-0.03021603765349
Females	Liver	IAS	DMSO	L_F_IAS-L_F_DMSO	Chromosome	H2	chr5	0.070500078160477
Females	Liver	IAS	DMSO	L_F_IAS-L_F_DMSO	Chromosome	H3	chr5	-0.93836075748598
Females	Liver	IAS	DMSO	L_F_IAS-L_F_DMSO	Chromosome	L1	chr6	-0.0844089325244693
Females	Liver	IAS	DMSO	L_F_IAS-L_F_DMSO	Chromosome	L2	chr6	0.148948252908628
Females	Liver	IAS	DMSO	L_F_IAS-L_F_DMSO	Chromosome	H1	chr6	0.0355065419592706
Females	Liver	IAS	DMSO	L_F_IAS-L_F_DMSO	Chromosome	H2	chr6	-0.126985260159197
Females	Liver	IAS	DMSO	L_F_IAS-L_F_DMSO	Chromosome	H3	chr6	0
Females	Liver	IAS	DMSO	L_F_IAS-L_F_DMSO	Chromosome	L1	chr7	-1.0686678587128
Females	Liver	IAS	DMSO	L_F_IAS-L_F_DMSO	Chromosome	L2	chr7	-0.216356048107999
Females	Liver	IAS	DMSO	L_F_IAS-L_F_DMSO	Chromosome	H1	chr7	-0.102179658648794
Females	Liver	IAS	DMSO	L_F_IAS-L_F_DMSO	Chromosome	H2	chr7	0.152983161408708
Females	Liver	IAS	DMSO	L_F_IAS-L_F_DMSO	Chromosome	H3	chr7	0
Females	Liver	IAS	DMSO	L_F_IAS-L_F_DMSO	Chromosome	L1	chr8	-0.0907874542591794
Females	Liver	IAS	DMSO	L_F_IAS-L_F_DMSO	Chromosome	L2	chr8	-0.225941570473569
Females	Liver	IAS	DMSO	L_F_IAS-L_F_DMSO	Chromosome	H1	chr8	-0.0412793015155592
Females	Liver	IAS	DMSO	L_F_IAS-L_F_DMSO	Chromosome	H2	chr8	0.0961717963887405
Females	Liver	IAS	DMSO	L_F_IAS-L_F_DMSO	Chromosome	H3	chr8	0.483449105120626
Females	Liver	IAS	DMSO	L_F_IAS-L_F_DMSO	Chromosome	L1	chr9	-0.632240384150056
Females	Liver	IAS	DMSO	L_F_IAS-L_F_DMSO	Chromosome	L2	chr9	-0.14165640956285
Females	Liver	IAS	DMSO	L_F_IAS-L_F_DMSO	Chromosome	H1	chr9	0.0582458259518965
Females	Liver	IAS	DMSO	L_F_IAS-L_F_DMSO	Chromosome	H2	chr9	-0.00194951001296951
Females	Liver	IAS	DMSO	L_F_IAS-L_F_DMSO	Chromosome	H3	chr9	0
Females	Liver	IAS	DMSO	L_F_IAS-L_F_DMSO	Chromosome	L1	chr10	0.157265391514848
Females	Liver	IAS	DMSO	L_F_IAS-L_F_DMSO	Chromosome	L2	chr10	0.00933190729137764
Females	Liver	IAS	DMSO	L_F_IAS-L_F_DMSO	Chromosome	H1	chr10	0.054234026083179
Females	Liver	IAS	DMSO	L_F_IAS-L_F_DMSO	Chromosome	H2	chr10	-0.233196512643588
Females	Liver	IAS	DMSO	L_F_IAS-L_F_DMSO	Chromosome	H3	chr10	1.16470554542559
Females	Liver	IAS	DMSO	L_F_IAS-L_F_DMSO	Chromosome	L1	chr11	-1.09681659342145
Females	Liver	IAS	DMSO	L_F_IAS-L_F_DMSO	Chromosome	L2	chr11	-0.357908973686266
Females	Liver	IAS	DMSO	L_F_IAS-L_F_DMSO	Chromosome	H1	chr11	-0.160817715505348
Females	Liver	IAS	DMSO	L_F_IAS-L_F_DMSO	Chromosome	H2	chr11	0.212789597055185
Females	Liver	IAS	DMSO	L_F_IAS-L_F_DMSO	Chromosome	H3	chr11	0
Females	Liver	IAS	DMSO	L_F_IAS-L_F_DMSO	Chromosome	L1	chr12	0.135177861552009
Females	Liver	IAS	DMSO	L_F_IAS-L_F_DMSO	Chromosome	L2	chr12	-0.0152162212191176
Females	Liver	IAS	DMSO	L_F_IAS-L_F_DMSO	Chromosome	H1	chr12	0.0691981734860233
Females	Liver	IAS	DMSO	L_F_IAS-L_F_DMSO	Chromosome	H2	chr12	-0.0734283991305037
Females	Liver	IAS	DMSO	L_F_IAS-L_F_DMSO	Chromosome	H3	chr12	0.24393714737586
Females	Liver	IAS	DMSO	L_F_IAS-L_F_DMSO	Chromosome	L1	chr13	-0.510661054354541
Females	Liver	IAS	DMSO	L_F_IAS-L_F_DMSO	Chromosome	L2	chr13	0.214006126266033
Females	Liver	IAS	DMSO	L_F_IAS-L_F_DMSO	Chromosome	H1	chr13	0.139819994075828
Females	Liver	IAS	DMSO	L_F_IAS-L_F_DMSO	Chromosome	H2	chr13	-0.518475275730056
Females	Liver	IAS	DMSO	L_F_IAS-L_F_DMSO	Chromosome	H3	chr13	0
Females	Liver	IAS	DMSO	L_F_IAS-L_F_DMSO	Chromosome	L1	chr14	0.297723923608318
Females	Liver	IAS	DMSO	L_F_IAS-L_F_DMSO	Chromosome	L2	chr14	-0.0981828269769589
Females	Liver	IAS	DMSO	L_F_IAS-L_F_DMSO	Chromosome	H1	chr14	0.162930545867227
Females	Liver	IAS	DMSO	L_F_IAS-L_F_DMSO	Chromosome	H2	chr14	-0.226937078277622
Females	Liver	IAS	DMSO	L_F_IAS-L_F_DMSO	Chromosome	H3	chr14	0
Females	Liver	IAS	DMSO	L_F_IAS-L_F_DMSO	Chromosome	L1	chr15	0.089420370991334
Females	Liver	IAS	DMSO	L_F_IAS-L_F_DMSO	Chromosome	L2	chr15	-0.126790996269436
Females	Liver	IAS	DMSO	L_F_IAS-L_F_DMSO	Chromosome	H1	chr15	-0.139466931984908
Females	Liver	IAS	DMSO	L_F_IAS-L_F_DMSO	Chromosome	H2	chr15	0.160613364612466
Females	Liver	IAS	DMSO	L_F_IAS-L_F_DMSO	Chromosome	H3	chr15	0
Females	Liver	IAS	DMSO	L_F_IAS-L_F_DMSO	Chromosome	L1	chr16	0.380690529366159
Females	Liver	IAS	DMSO	L_F_IAS-L_F_DMSO	Chromosome	L2	chr16	0.0609385701983194
Females	Liver	IAS	DMSO	L_F_IAS-L_F_DMSO	Chromosome	H1	chr16	0.0606265571348031
Females	Liver	IAS	DMSO	L_F_IAS-L_F_DMSO	Chromosome	H2	chr16	-0.0858485478432511
Females	Liver	IAS	DMSO	L_F_IAS-L_F_DMSO	Chromosome	H3	chr16	0
Females	Liver	IAS	DMSO	L_F_IAS-L_F_DMSO	Chromosome	L1	chr17	-0.425891383084089
Females	Liver	IAS	DMSO	L_F_IAS-L_F_DMSO	Chromosome	L2	chr17	-0.164105018068568
Females	Liver	IAS	DMSO	L_F_IAS-L_F_DMSO	Chromosome	H1	chr17	-0.168300350589116
Females	Liver	IAS	DMSO	L_F_IAS-L_F_DMSO	Chromosome	H2	chr17	0.180704825254787
Females	Liver	IAS	DMSO	L_F_IAS-L_F_DMSO	Chromosome	H3	chr17	0
Females	Liver	IAS	DMSO	L_F_IAS-L_F_DMSO	Chromosome	L1	chr18	-0.194839414422754
Females	Liver	IAS	DMSO	L_F_IAS-L_F_DMSO	Chromosome	L2	chr18	0.122744378085912
Females	Liver	IAS	DMSO	L_F_IAS-L_F_DMSO	Chromosome	H1	chr18	0.132201552856636
Females	Liver	IAS	DMSO	L_F_IAS-L_F_DMSO	Chromosome	H2	chr18	-0.342699790669312
Females	Liver	IAS	DMSO	L_F_IAS-L_F_DMSO	Chromosome	H3	chr18	0
Females	Liver	IAS	DMSO	L_F_IAS-L_F_DMSO	Chromosome	L1	chr19	0
Females	Liver	IAS	DMSO	L_F_IAS-L_F_DMSO	Chromosome	L2	chr19	-0.0996214113903303
Females	Liver	IAS	DMSO	L_F_IAS-L_F_DMSO	Chromosome	H1	chr19	-0.019766425267928
Females	Liver	IAS	DMSO	L_F_IAS-L_F_DMSO	Chromosome	H2	chr19	0.0670831900346377
Females	Liver	IAS	DMSO	L_F_IAS-L_F_DMSO	Chromosome	H3	chr19	0
Females	Liver	IAS	DMSO	L_F_IAS-L_F_DMSO	Chromosome	L1	chrX	0.639451362315286
Females	Liver	IAS	DMSO	L_F_IAS-L_F_DMSO	Chromosome	L2	chrX	0.438447286189072
Females	Liver	IAS	DMSO	L_F_IAS-L_F_DMSO	Chromosome	H1	chrX	0.00885637387379463
Females	Liver	IAS	DMSO	L_F_IAS-L_F_DMSO	Chromosome	H2	chrX	-0.741943521872822
Females	Liver	IAS	DMSO	L_F_IAS-L_F_DMSO	Chromosome	H3	chrX	-0.098821891652319
Females	Liver	IAS	DMSO	L_F_IAS-L_F_DMSO	GO term	L1	AEROBIC RESPIRATION	0
Females	Liver	IAS	DMSO	L_F_IAS-L_F_DMSO	GO term	L2	AEROBIC RESPIRATION	-0.290647798908106
Females	Liver	IAS	DMSO	L_F_IAS-L_F_DMSO	GO term	H1	AEROBIC RESPIRATION	-0.0189617128244357
Females	Liver	IAS	DMSO	L_F_IAS-L_F_DMSO	GO term	H2	AEROBIC RESPIRATION	0.0777712948366666
Females	Liver	IAS	DMSO	L_F_IAS-L_F_DMSO	GO term	H3	AEROBIC RESPIRATION	0.547441762167697
Females	Liver	IAS	DMSO	L_F_IAS-L_F_DMSO	GO term	L1	AMEBOIDAL-TYPE CELL MIGRATION	0.201394130435266
Females	Liver	IAS	DMSO	L_F_IAS-L_F_DMSO	GO term	L2	AMEBOIDAL-TYPE CELL MIGRATION	-0.0132408485905487
Females	Liver	IAS	DMSO	L_F_IAS-L_F_DMSO	GO term	H1	AMEBOIDAL-TYPE CELL MIGRATION	-0.0141379555486682
Females	Liver	IAS	DMSO	L_F_IAS-L_F_DMSO	GO term	H2	AMEBOIDAL-TYPE CELL MIGRATION	0.055068365262177
Females	Liver	IAS	DMSO	L_F_IAS-L_F_DMSO	GO term	H3	AMEBOIDAL-TYPE CELL MIGRATION	0.0371521441953798
Females	Liver	IAS	DMSO	L_F_IAS-L_F_DMSO	GO term	L1	CELL JUNCTION ASSEMBLY	0.50140345704684
Females	Liver	IAS	DMSO	L_F_IAS-L_F_DMSO	GO term	L2	CELL JUNCTION ASSEMBLY	0.0499793786117322
Females	Liver	IAS	DMSO	L_F_IAS-L_F_DMSO	GO term	H1	CELL JUNCTION ASSEMBLY	-0.0405092648008722
Females	Liver	IAS	DMSO	L_F_IAS-L_F_DMSO	GO term	H2	CELL JUNCTION ASSEMBLY	0.0720521181981184
Females	Liver	IAS	DMSO	L_F_IAS-L_F_DMSO	GO term	H3	CELL JUNCTION ASSEMBLY	-0.139959783912709
Females	Liver	IAS	DMSO	L_F_IAS-L_F_DMSO	GO term	L1	MESENCHYME DEVELOPMENT	0.471213743712815
Females	Liver	IAS	DMSO	L_F_IAS-L_F_DMSO	GO term	L2	MESENCHYME DEVELOPMENT	-0.0816679754810703
Females	Liver	IAS	DMSO	L_F_IAS-L_F_DMSO	GO term	H1	MESENCHYME DEVELOPMENT	0.00264203405786606
Females	Liver	IAS	DMSO	L_F_IAS-L_F_DMSO	GO term	H2	MESENCHYME DEVELOPMENT	0.0447918897113872
Females	Liver	IAS	DMSO	L_F_IAS-L_F_DMSO	GO term	H3	MESENCHYME DEVELOPMENT	-0.249330743294359
Females	Liver	IAS	DMSO	L_F_IAS-L_F_DMSO	GO term	L1	MITOCHONDRIAL GENE EXPRESSION	-0.0919034149980242
Females	Liver	IAS	DMSO	L_F_IAS-L_F_DMSO	GO term	L2	MITOCHONDRIAL GENE EXPRESSION	-0.215968559046802
Females	Liver	IAS	DMSO	L_F_IAS-L_F_DMSO	GO term	H1	MITOCHONDRIAL GENE EXPRESSION	-0.00417262388568557
Females	Liver	IAS	DMSO	L_F_IAS-L_F_DMSO	GO term	H2	MITOCHONDRIAL GENE EXPRESSION	0.0535107397226373
Females	Liver	IAS	DMSO	L_F_IAS-L_F_DMSO	GO term	H3	MITOCHONDRIAL GENE EXPRESSION	0.266733344042427
Females	Liver	IAS	DMSO	L_F_IAS-L_F_DMSO	GO term	L1	OXIDATIVE PHOSPHORYLATION	0
Females	Liver	IAS	DMSO	L_F_IAS-L_F_DMSO	GO term	L2	OXIDATIVE PHOSPHORYLATION	-0.255109473529117
Females	Liver	IAS	DMSO	L_F_IAS-L_F_DMSO	GO term	H1	OXIDATIVE PHOSPHORYLATION	-0.0437777762335878
Females	Liver	IAS	DMSO	L_F_IAS-L_F_DMSO	GO term	H2	OXIDATIVE PHOSPHORYLATION	0.102585754823883
Females	Liver	IAS	DMSO	L_F_IAS-L_F_DMSO	GO term	H3	OXIDATIVE PHOSPHORYLATION	0.554951363946442
Females	Liver	IAS	DMSO	L_F_IAS-L_F_DMSO	GO term	L1	POSITIVE REGULATION OF CELL PROJECTION ORGANIZATION	0.356817765537073
Females	Liver	IAS	DMSO	L_F_IAS-L_F_DMSO	GO term	L2	POSITIVE REGULATION OF CELL PROJECTION ORGANIZATION	0.00230370011002171
Females	Liver	IAS	DMSO	L_F_IAS-L_F_DMSO	GO term	H1	POSITIVE REGULATION OF CELL PROJECTION ORGANIZATION	-0.00484235612509936
Females	Liver	IAS	DMSO	L_F_IAS-L_F_DMSO	GO term	H2	POSITIVE REGULATION OF CELL PROJECTION ORGANIZATION	0.050353250242931
Females	Liver	IAS	DMSO	L_F_IAS-L_F_DMSO	GO term	H3	POSITIVE REGULATION OF CELL PROJECTION ORGANIZATION	0.268296493235305
Females	Liver	IAS	DMSO	L_F_IAS-L_F_DMSO	GO term	L1	PROTON MOTIVE FORCE-DRIVEN ATP SYNTHESIS	0
Females	Liver	IAS	DMSO	L_F_IAS-L_F_DMSO	GO term	L2	PROTON MOTIVE FORCE-DRIVEN ATP SYNTHESIS	-0.310060839952241
Females	Liver	IAS	DMSO	L_F_IAS-L_F_DMSO	GO term	H1	PROTON MOTIVE FORCE-DRIVEN ATP SYNTHESIS	0.032481103394923
Females	Liver	IAS	DMSO	L_F_IAS-L_F_DMSO	GO term	H2	PROTON MOTIVE FORCE-DRIVEN ATP SYNTHESIS	0.0366390040992952
Females	Liver	IAS	DMSO	L_F_IAS-L_F_DMSO	GO term	H3	PROTON MOTIVE FORCE-DRIVEN ATP SYNTHESIS	0.704119980179243
Females	Liver	IAS	DMSO	L_F_IAS-L_F_DMSO	GO term	L1	REGULATION OF SYNAPSE STRUCTURE OR ACTIVITY	0.419005827108368
Females	Liver	IAS	DMSO	L_F_IAS-L_F_DMSO	GO term	L2	REGULATION OF SYNAPSE STRUCTURE OR ACTIVITY	0.125189602034928
Females	Liver	IAS	DMSO	L_F_IAS-L_F_DMSO	GO term	H1	REGULATION OF SYNAPSE STRUCTURE OR ACTIVITY	-0.0429353036475675
Females	Liver	IAS	DMSO	L_F_IAS-L_F_DMSO	GO term	H2	REGULATION OF SYNAPSE STRUCTURE OR ACTIVITY	0.0693253560974662
Females	Liver	IAS	DMSO	L_F_IAS-L_F_DMSO	GO term	H3	REGULATION OF SYNAPSE STRUCTURE OR ACTIVITY	-0.00050866423482459
Females	Liver	IAS	DMSO	L_F_IAS-L_F_DMSO	GO term	L1	TRANSLATION AT SYNAPSE	0
Females	Liver	IAS	DMSO	L_F_IAS-L_F_DMSO	GO term	L2	TRANSLATION AT SYNAPSE	-0.90494224665308
Females	Liver	IAS	DMSO	L_F_IAS-L_F_DMSO	GO term	H1	TRANSLATION AT SYNAPSE	-0.0537619971401887
Females	Liver	IAS	DMSO	L_F_IAS-L_F_DMSO	GO term	H2	TRANSLATION AT SYNAPSE	0.123694262435695
Females	Liver	IAS	DMSO	L_F_IAS-L_F_DMSO	GO term	H3	TRANSLATION AT SYNAPSE	0.808208577814423
Females	Liver	TWD	DMSO	L_F_TWD-L_F_DMSO	Chromosome	L1	chr1	0.25892809365026
Females	Liver	TWD	DMSO	L_F_TWD-L_F_DMSO	Chromosome	L2	chr1	0.123134440066813
Females	Liver	TWD	DMSO	L_F_TWD-L_F_DMSO	Chromosome	H1	chr1	0.0525207519178436
Females	Liver	TWD	DMSO	L_F_TWD-L_F_DMSO	Chromosome	H2	chr1	-0.139359059979737
Females	Liver	TWD	DMSO	L_F_TWD-L_F_DMSO	Chromosome	H3	chr1	0
Females	Liver	TWD	DMSO	L_F_TWD-L_F_DMSO	Chromosome	L1	chr2	-0.136792458457552
Females	Liver	TWD	DMSO	L_F_TWD-L_F_DMSO	Chromosome	L2	chr2	-0.0348379519212249
Females	Liver	TWD	DMSO	L_F_TWD-L_F_DMSO	Chromosome	H1	chr2	-0.0277520661715583
Females	Liver	TWD	DMSO	L_F_TWD-L_F_DMSO	Chromosome	H2	chr2	0.0446436700396285
Females	Liver	TWD	DMSO	L_F_TWD-L_F_DMSO	Chromosome	H3	chr2	0
Females	Liver	TWD	DMSO	L_F_TWD-L_F_DMSO	Chromosome	L1	chr3	0.100646998703014
Females	Liver	TWD	DMSO	L_F_TWD-L_F_DMSO	Chromosome	L2	chr3	0.168605125564456
Females	Liver	TWD	DMSO	L_F_TWD-L_F_DMSO	Chromosome	H1	chr3	0.126302457879457
Females	Liver	TWD	DMSO	L_F_TWD-L_F_DMSO	Chromosome	H2	chr3	-0.380457611509149
Females	Liver	TWD	DMSO	L_F_TWD-L_F_DMSO	Chromosome	H3	chr3	0
Females	Liver	TWD	DMSO	L_F_TWD-L_F_DMSO	Chromosome	L1	chr4	-0.108920774989883
Females	Liver	TWD	DMSO	L_F_TWD-L_F_DMSO	Chromosome	L2	chr4	-0.00251844410024195
Females	Liver	TWD	DMSO	L_F_TWD-L_F_DMSO	Chromosome	H1	chr4	-0.105745238364872
Females	Liver	TWD	DMSO	L_F_TWD-L_F_DMSO	Chromosome	H2	chr4	0.101391481243526
Females	Liver	TWD	DMSO	L_F_TWD-L_F_DMSO	Chromosome	H3	chr4	-0.170891019849605
Females	Liver	TWD	DMSO	L_F_TWD-L_F_DMSO	Chromosome	L1	chr5	0.18105103621608
Females	Liver	TWD	DMSO	L_F_TWD-L_F_DMSO	Chromosome	L2	chr5	-0.109854940390356
Females	Liver	TWD	DMSO	L_F_TWD-L_F_DMSO	Chromosome	H1	chr5	-0.0331216755485897
Females	Liver	TWD	DMSO	L_F_TWD-L_F_DMSO	Chromosome	H2	chr5	0.0700573408111961
Females	Liver	TWD	DMSO	L_F_TWD-L_F_DMSO	Chromosome	H3	chr5	-0.932071731091024
Females	Liver	TWD	DMSO	L_F_TWD-L_F_DMSO	Chromosome	L1	chr6	-0.0939050530200991
Females	Liver	TWD	DMSO	L_F_TWD-L_F_DMSO	Chromosome	L2	chr6	0.151562824572558
Females	Liver	TWD	DMSO	L_F_TWD-L_F_DMSO	Chromosome	H1	chr6	0.03104716297103
Females	Liver	TWD	DMSO	L_F_TWD-L_F_DMSO	Chromosome	H2	chr6	-0.121580852736343
Females	Liver	TWD	DMSO	L_F_TWD-L_F_DMSO	Chromosome	H3	chr6	0
Females	Liver	TWD	DMSO	L_F_TWD-L_F_DMSO	Chromosome	L1	chr7	-1.07828412229173
Females	Liver	TWD	DMSO	L_F_TWD-L_F_DMSO	Chromosome	L2	chr7	-0.221801410718188
Females	Liver	TWD	DMSO	L_F_TWD-L_F_DMSO	Chromosome	H1	chr7	-0.100971247510459
Females	Liver	TWD	DMSO	L_F_TWD-L_F_DMSO	Chromosome	H2	chr7	0.152370028875628
Females	Liver	TWD	DMSO	L_F_TWD-L_F_DMSO	Chromosome	H3	chr7	0
Females	Liver	TWD	DMSO	L_F_TWD-L_F_DMSO	Chromosome	L1	chr8	0.0159830715214389
Females	Liver	TWD	DMSO	L_F_TWD-L_F_DMSO	Chromosome	L2	chr8	-0.220416740630028
Females	Liver	TWD	DMSO	L_F_TWD-L_F_DMSO	Chromosome	H1	chr8	-0.0440345325170451
Females	Liver	TWD	DMSO	L_F_TWD-L_F_DMSO	Chromosome	H2	chr8	0.0951989699824217
Females	Liver	TWD	DMSO	L_F_TWD-L_F_DMSO	Chromosome	H3	chr8	0.504920295542298
Females	Liver	TWD	DMSO	L_F_TWD-L_F_DMSO	Chromosome	L1	chr9	-0.637601428984915
Females	Liver	TWD	DMSO	L_F_TWD-L_F_DMSO	Chromosome	L2	chr9	-0.136686244724144
Females	Liver	TWD	DMSO	L_F_TWD-L_F_DMSO	Chromosome	H1	chr9	0.056323781729423
Females	Liver	TWD	DMSO	L_F_TWD-L_F_DMSO	Chromosome	H2	chr9	-0.000369083073809755
Females	Liver	TWD	DMSO	L_F_TWD-L_F_DMSO	Chromosome	H3	chr9	0
Females	Liver	TWD	DMSO	L_F_TWD-L_F_DMSO	Chromosome	L1	chr10	0.189292165508866
Females	Liver	TWD	DMSO	L_F_TWD-L_F_DMSO	Chromosome	L2	chr10	0.0150402601062433
Females	Liver	TWD	DMSO	L_F_TWD-L_F_DMSO	Chromosome	H1	chr10	0.0498316134070625
Females	Liver	TWD	DMSO	L_F_TWD-L_F_DMSO	Chromosome	H2	chr10	-0.22593666543521
Females	Liver	TWD	DMSO	L_F_TWD-L_F_DMSO	Chromosome	H3	chr10	1.15985114547606
Females	Liver	TWD	DMSO	L_F_TWD-L_F_DMSO	Chromosome	L1	chr11	-0.79984042852621
Females	Liver	TWD	DMSO	L_F_TWD-L_F_DMSO	Chromosome	L2	chr11	-0.350843043530932
Females	Liver	TWD	DMSO	L_F_TWD-L_F_DMSO	Chromosome	H1	chr11	-0.16114973024437
Females	Liver	TWD	DMSO	L_F_TWD-L_F_DMSO	Chromosome	H2	chr11	0.211702978085596
Females	Liver	TWD	DMSO	L_F_TWD-L_F_DMSO	Chromosome	H3	chr11	0
Females	Liver	TWD	DMSO	L_F_TWD-L_F_DMSO	Chromosome	L1	chr12	0.12181085952536
Females	Liver	TWD	DMSO	L_F_TWD-L_F_DMSO	Chromosome	L2	chr12	-0.0176789396180508
Females	Liver	TWD	DMSO	L_F_TWD-L_F_DMSO	Chromosome	H1	chr12	0.0708548699859215
Females	Liver	TWD	DMSO	L_F_TWD-L_F_DMSO	Chromosome	H2	chr12	-0.0764217245967722
Females	Liver	TWD	DMSO	L_F_TWD-L_F_DMSO	Chromosome	H3	chr12	0.235931873721319
Females	Liver	TWD	DMSO	L_F_TWD-L_F_DMSO	Chromosome	L1	chr13	-0.516610851221608
Females	Liver	TWD	DMSO	L_F_TWD-L_F_DMSO	Chromosome	L2	chr13	0.215831354636539
Females	Liver	TWD	DMSO	L_F_TWD-L_F_DMSO	Chromosome	H1	chr13	0.139022560445165
Females	Liver	TWD	DMSO	L_F_TWD-L_F_DMSO	Chromosome	H2	chr13	-0.522261366081572
Females	Liver	TWD	DMSO	L_F_TWD-L_F_DMSO	Chromosome	H3	chr13	0
Females	Liver	TWD	DMSO	L_F_TWD-L_F_DMSO	Chromosome	L1	chr14	0.327750888279629
Females	Liver	TWD	DMSO	L_F_TWD-L_F_DMSO	Chromosome	L2	chr14	-0.110547446533805
Females	Liver	TWD	DMSO	L_F_TWD-L_F_DMSO	Chromosome	H1	chr14	0.164066893740401
Females	Liver	TWD	DMSO	L_F_TWD-L_F_DMSO	Chromosome	H2	chr14	-0.230046167576465
Females	Liver	TWD	DMSO	L_F_TWD-L_F_DMSO	Chromosome	H3	chr14	0
Females	Liver	TWD	DMSO	L_F_TWD-L_F_DMSO	Chromosome	L1	chr15	0.133176223529934
Females	Liver	TWD	DMSO	L_F_TWD-L_F_DMSO	Chromosome	L2	chr15	-0.126086471581037
Females	Liver	TWD	DMSO	L_F_TWD-L_F_DMSO	Chromosome	H1	chr15	-0.13131033424143
Females	Liver	TWD	DMSO	L_F_TWD-L_F_DMSO	Chromosome	H2	chr15	0.153636244329178
Females	Liver	TWD	DMSO	L_F_TWD-L_F_DMSO	Chromosome	H3	chr15	0
Females	Liver	TWD	DMSO	L_F_TWD-L_F_DMSO	Chromosome	L1	chr16	0.337695190579473
Females	Liver	TWD	DMSO	L_F_TWD-L_F_DMSO	Chromosome	L2	chr16	0.0565490512621932
Females	Liver	TWD	DMSO	L_F_TWD-L_F_DMSO	Chromosome	H1	chr16	0.0673293357900901
Females	Liver	TWD	DMSO	L_F_TWD-L_F_DMSO	Chromosome	H2	chr16	-0.0949375797243248
Females	Liver	TWD	DMSO	L_F_TWD-L_F_DMSO	Chromosome	H3	chr16	0
Females	Liver	TWD	DMSO	L_F_TWD-L_F_DMSO	Chromosome	L1	chr17	-0.433481446328991
Females	Liver	TWD	DMSO	L_F_TWD-L_F_DMSO	Chromosome	L2	chr17	-0.14700251320012
Females	Liver	TWD	DMSO	L_F_TWD-L_F_DMSO	Chromosome	H1	chr17	-0.169539094057254
Females	Liver	TWD	DMSO	L_F_TWD-L_F_DMSO	Chromosome	H2	chr17	0.179318446327177
Females	Liver	TWD	DMSO	L_F_TWD-L_F_DMSO	Chromosome	H3	chr17	0
Females	Liver	TWD	DMSO	L_F_TWD-L_F_DMSO	Chromosome	L1	chr18	-0.194096686396988
Females	Liver	TWD	DMSO	L_F_TWD-L_F_DMSO	Chromosome	L2	chr18	0.118317980826283
Females	Liver	TWD	DMSO	L_F_TWD-L_F_DMSO	Chromosome	H1	chr18	0.133232644739142
Females	Liver	TWD	DMSO	L_F_TWD-L_F_DMSO	Chromosome	H2	chr18	-0.343653776941232
Females	Liver	TWD	DMSO	L_F_TWD-L_F_DMSO	Chromosome	H3	chr18	0
Females	Liver	TWD	DMSO	L_F_TWD-L_F_DMSO	Chromosome	L1	chr19	0
Females	Liver	TWD	DMSO	L_F_TWD-L_F_DMSO	Chromosome	L2	chr19	-0.101111068487227
Females	Liver	TWD	DMSO	L_F_TWD-L_F_DMSO	Chromosome	H1	chr19	-0.0195470861905375
Females	Liver	TWD	DMSO	L_F_TWD-L_F_DMSO	Chromosome	H2	chr19	0.0667527711022184
Females	Liver	TWD	DMSO	L_F_TWD-L_F_DMSO	Chromosome	H3	chr19	0
Females	Liver	TWD	DMSO	L_F_TWD-L_F_DMSO	Chromosome	L1	chrX	0.583054605031366
Females	Liver	TWD	DMSO	L_F_TWD-L_F_DMSO	Chromosome	L2	chrX	0.442956975863049
Females	Liver	TWD	DMSO	L_F_TWD-L_F_DMSO	Chromosome	H1	chrX	0.0104990890507628
Females	Liver	TWD	DMSO	L_F_TWD-L_F_DMSO	Chromosome	H2	chrX	-0.74065924479136
Females	Liver	TWD	DMSO	L_F_TWD-L_F_DMSO	Chromosome	H3	chrX	-0.0943395927143004
Females	Liver	TWD	DMSO	L_F_TWD-L_F_DMSO	GO term	L1	AEROBIC RESPIRATION	0
Females	Liver	TWD	DMSO	L_F_TWD-L_F_DMSO	GO term	L2	AEROBIC RESPIRATION	-0.290953155089288
Females	Liver	TWD	DMSO	L_F_TWD-L_F_DMSO	GO term	H1	AEROBIC RESPIRATION	-0.0166157000535987
Females	Liver	TWD	DMSO	L_F_TWD-L_F_DMSO	GO term	H2	AEROBIC RESPIRATION	0.0754587442022876
Females	Liver	TWD	DMSO	L_F_TWD-L_F_DMSO	GO term	H3	AEROBIC RESPIRATION	0.548327233389875
Females	Liver	TWD	DMSO	L_F_TWD-L_F_DMSO	GO term	L1	AMEBOIDAL-TYPE CELL MIGRATION	0.192297675648591
Females	Liver	TWD	DMSO	L_F_TWD-L_F_DMSO	GO term	L2	AMEBOIDAL-TYPE CELL MIGRATION	-0.0119174531314746
Females	Liver	TWD	DMSO	L_F_TWD-L_F_DMSO	GO term	H1	AMEBOIDAL-TYPE CELL MIGRATION	-0.0196421546837865
Females	Liver	TWD	DMSO	L_F_TWD-L_F_DMSO	GO term	H2	AMEBOIDAL-TYPE CELL MIGRATION	0.0594755427480347
Females	Liver	TWD	DMSO	L_F_TWD-L_F_DMSO	GO term	H3	AMEBOIDAL-TYPE CELL MIGRATION	0.0334174177808124
Females	Liver	TWD	DMSO	L_F_TWD-L_F_DMSO	GO term	L1	CELL JUNCTION ASSEMBLY	0.54079450418299
Females	Liver	TWD	DMSO	L_F_TWD-L_F_DMSO	GO term	L2	CELL JUNCTION ASSEMBLY	0.0466857458569032
Females	Liver	TWD	DMSO	L_F_TWD-L_F_DMSO	GO term	H1	CELL JUNCTION ASSEMBLY	-0.0411515286036819
Females	Liver	TWD	DMSO	L_F_TWD-L_F_DMSO	GO term	H2	CELL JUNCTION ASSEMBLY	0.0722141866915947
Females	Liver	TWD	DMSO	L_F_TWD-L_F_DMSO	GO term	H3	CELL JUNCTION ASSEMBLY	-0.136599693562676
Females	Liver	TWD	DMSO	L_F_TWD-L_F_DMSO	GO term	L1	MESENCHYME DEVELOPMENT	0.46135846523753
Females	Liver	TWD	DMSO	L_F_TWD-L_F_DMSO	GO term	L2	MESENCHYME DEVELOPMENT	-0.0873523529876068
Females	Liver	TWD	DMSO	L_F_TWD-L_F_DMSO	GO term	H1	MESENCHYME DEVELOPMENT	-0.00252592684922578
Females	Liver	TWD	DMSO	L_F_TWD-L_F_DMSO	GO term	H2	MESENCHYME DEVELOPMENT	0.0514584677985211
Females	Liver	TWD	DMSO	L_F_TWD-L_F_DMSO	GO term	H3	MESENCHYME DEVELOPMENT	-0.253824293397535
Females	Liver	TWD	DMSO	L_F_TWD-L_F_DMSO	GO term	L1	MITOCHONDRIAL GENE EXPRESSION	-0.0939050530200991
Females	Liver	TWD	DMSO	L_F_TWD-L_F_DMSO	GO term	L2	MITOCHONDRIAL GENE EXPRESSION	-0.213799296100129
Females	Liver	TWD	DMSO	L_F_TWD-L_F_DMSO	GO term	H1	MITOCHONDRIAL GENE EXPRESSION	-0.00481488768849534
Females	Liver	TWD	DMSO	L_F_TWD-L_F_DMSO	GO term	H2	MITOCHONDRIAL GENE EXPRESSION	0.0536728082161136
Females	Liver	TWD	DMSO	L_F_TWD-L_F_DMSO	GO term	H3	MITOCHONDRIAL GENE EXPRESSION	0.27009343439246
Females	Liver	TWD	DMSO	L_F_TWD-L_F_DMSO	GO term	L1	OXIDATIVE PHOSPHORYLATION	0
Females	Liver	TWD	DMSO	L_F_TWD-L_F_DMSO	GO term	L2	OXIDATIVE PHOSPHORYLATION	-0.252940210582444
Females	Liver	TWD	DMSO	L_F_TWD-L_F_DMSO	GO term	H1	OXIDATIVE PHOSPHORYLATION	-0.0444200400363976
Females	Liver	TWD	DMSO	L_F_TWD-L_F_DMSO	GO term	H2	OXIDATIVE PHOSPHORYLATION	0.102747823317359
Females	Liver	TWD	DMSO	L_F_TWD-L_F_DMSO	GO term	H3	OXIDATIVE PHOSPHORYLATION	0.558311454296476
Females	Liver	TWD	DMSO	L_F_TWD-L_F_DMSO	GO term	L1	POSITIVE REGULATION OF CELL PROJECTION ORGANIZATION	0.352733176366706
Females	Liver	TWD	DMSO	L_F_TWD-L_F_DMSO	GO term	L2	POSITIVE REGULATION OF CELL PROJECTION ORGANIZATION	0.0146244683254139
Females	Liver	TWD	DMSO	L_F_TWD-L_F_DMSO	GO term	H1	POSITIVE REGULATION OF CELL PROJECTION ORGANIZATION	-0.00981199199865387
Females	Liver	TWD	DMSO	L_F_TWD-L_F_DMSO	GO term	H2	POSITIVE REGULATION OF CELL PROJECTION ORGANIZATION	0.050799100867222
Females	Liver	TWD	DMSO	L_F_TWD-L_F_DMSO	GO term	H3	POSITIVE REGULATION OF CELL PROJECTION ORGANIZATION	0.269573632437046
Females	Liver	TWD	DMSO	L_F_TWD-L_F_DMSO	GO term	L1	PROTON MOTIVE FORCE-DRIVEN ATP SYNTHESIS	0
Females	Liver	TWD	DMSO	L_F_TWD-L_F_DMSO	GO term	L2	PROTON MOTIVE FORCE-DRIVEN ATP SYNTHESIS	-0.307891577005568
Females	Liver	TWD	DMSO	L_F_TWD-L_F_DMSO	GO term	H1	PROTON MOTIVE FORCE-DRIVEN ATP SYNTHESIS	0.0318388395921132
Females	Liver	TWD	DMSO	L_F_TWD-L_F_DMSO	GO term	H2	PROTON MOTIVE FORCE-DRIVEN ATP SYNTHESIS	0.0368010725927716
Females	Liver	TWD	DMSO	L_F_TWD-L_F_DMSO	GO term	H3	PROTON MOTIVE FORCE-DRIVEN ATP SYNTHESIS	0.707480070529276
Females	Liver	TWD	DMSO	L_F_TWD-L_F_DMSO	GO term	L1	REGULATION OF SYNAPSE STRUCTURE OR ACTIVITY	0.418411952010684
Females	Liver	TWD	DMSO	L_F_TWD-L_F_DMSO	GO term	L2	REGULATION OF SYNAPSE STRUCTURE OR ACTIVITY	0.128766627905992
Females	Liver	TWD	DMSO	L_F_TWD-L_F_DMSO	GO term	H1	REGULATION OF SYNAPSE STRUCTURE OR ACTIVITY	-0.0454724400760725
Females	Liver	TWD	DMSO	L_F_TWD-L_F_DMSO	GO term	H2	REGULATION OF SYNAPSE STRUCTURE OR ACTIVITY	0.070895187515333
Females	Liver	TWD	DMSO	L_F_TWD-L_F_DMSO	GO term	H3	REGULATION OF SYNAPSE STRUCTURE OR ACTIVITY	0.00425918903959902
Females	Liver	TWD	DMSO	L_F_TWD-L_F_DMSO	GO term	L1	TRANSLATION AT SYNAPSE	0
Females	Liver	TWD	DMSO	L_F_TWD-L_F_DMSO	GO term	L2	TRANSLATION AT SYNAPSE	-0.902772983706407
Females	Liver	TWD	DMSO	L_F_TWD-L_F_DMSO	GO term	H1	TRANSLATION AT SYNAPSE	-0.0544042609429985
Females	Liver	TWD	DMSO	L_F_TWD-L_F_DMSO	GO term	H2	TRANSLATION AT SYNAPSE	0.123856330929171
Females	Liver	TWD	DMSO	L_F_TWD-L_F_DMSO	GO term	H3	TRANSLATION AT SYNAPSE	0.811568668164456
Males	GWAT	5TBT	DMSO	G_M_5TBT-G_M_DMSO	Chromosome	L1	chr1	0.176909505038919
Males	GWAT	5TBT	DMSO	G_M_5TBT-G_M_DMSO	Chromosome	L2	chr1	0.123369115475326
Males	GWAT	5TBT	DMSO	G_M_5TBT-G_M_DMSO	Chromosome	H1	chr1	0.0374121765690779
Males	GWAT	5TBT	DMSO	G_M_5TBT-G_M_DMSO	Chromosome	H2	chr1	-0.119301037252732
Males	GWAT	5TBT	DMSO	G_M_5TBT-G_M_DMSO	Chromosome	H3	chr1	0
Males	GWAT	5TBT	DMSO	G_M_5TBT-G_M_DMSO	Chromosome	L1	chr2	-0.216175084084573
Males	GWAT	5TBT	DMSO	G_M_5TBT-G_M_DMSO	Chromosome	L2	chr2	-0.039129960200232
Males	GWAT	5TBT	DMSO	G_M_5TBT-G_M_DMSO	Chromosome	H1	chr2	-0.0412936699791236
Males	GWAT	5TBT	DMSO	G_M_5TBT-G_M_DMSO	Chromosome	H2	chr2	0.0594583508326396
Males	GWAT	5TBT	DMSO	G_M_5TBT-G_M_DMSO	Chromosome	H3	chr2	0
Males	GWAT	5TBT	DMSO	G_M_5TBT-G_M_DMSO	Chromosome	L1	chr3	0.202071855882633
Males	GWAT	5TBT	DMSO	G_M_5TBT-G_M_DMSO	Chromosome	L2	chr3	0.171285745441112
Males	GWAT	5TBT	DMSO	G_M_5TBT-G_M_DMSO	Chromosome	H1	chr3	0.120935490031597
Males	GWAT	5TBT	DMSO	G_M_5TBT-G_M_DMSO	Chromosome	H2	chr3	-0.39241980951236
Males	GWAT	5TBT	DMSO	G_M_5TBT-G_M_DMSO	Chromosome	H3	chr3	0
Males	GWAT	5TBT	DMSO	G_M_5TBT-G_M_DMSO	Chromosome	L1	chr4	-0.125157612268754
Males	GWAT	5TBT	DMSO	G_M_5TBT-G_M_DMSO	Chromosome	L2	chr4	-0.0372398442875936
Males	GWAT	5TBT	DMSO	G_M_5TBT-G_M_DMSO	Chromosome	H1	chr4	-0.0999239742570425
Males	GWAT	5TBT	DMSO	G_M_5TBT-G_M_DMSO	Chromosome	H2	chr4	0.111305806973868
Males	GWAT	5TBT	DMSO	G_M_5TBT-G_M_DMSO	Chromosome	H3	chr4	-0.151741094994816
Males	GWAT	5TBT	DMSO	G_M_5TBT-G_M_DMSO	Chromosome	L1	chr5	0.207280847646852
Males	GWAT	5TBT	DMSO	G_M_5TBT-G_M_DMSO	Chromosome	L2	chr5	-0.143655252925628
Males	GWAT	5TBT	DMSO	G_M_5TBT-G_M_DMSO	Chromosome	H1	chr5	-0.0416171863059377
Males	GWAT	5TBT	DMSO	G_M_5TBT-G_M_DMSO	Chromosome	H2	chr5	0.087540474845187
Males	GWAT	5TBT	DMSO	G_M_5TBT-G_M_DMSO	Chromosome	H3	chr5	-0.685589974163406
Males	GWAT	5TBT	DMSO	G_M_5TBT-G_M_DMSO	Chromosome	L1	chr6	-0.0562641834224442
Males	GWAT	5TBT	DMSO	G_M_5TBT-G_M_DMSO	Chromosome	L2	chr6	0.174656321244751
Males	GWAT	5TBT	DMSO	G_M_5TBT-G_M_DMSO	Chromosome	H1	chr6	0.0261876410263109
Males	GWAT	5TBT	DMSO	G_M_5TBT-G_M_DMSO	Chromosome	H2	chr6	-0.1393818495529
Males	GWAT	5TBT	DMSO	G_M_5TBT-G_M_DMSO	Chromosome	H3	chr6	0
Males	GWAT	5TBT	DMSO	G_M_5TBT-G_M_DMSO	Chromosome	L1	chr7	-0.887620089387049
Males	GWAT	5TBT	DMSO	G_M_5TBT-G_M_DMSO	Chromosome	L2	chr7	-0.21956585498953
Males	GWAT	5TBT	DMSO	G_M_5TBT-G_M_DMSO	Chromosome	H1	chr7	-0.100216148363844
Males	GWAT	5TBT	DMSO	G_M_5TBT-G_M_DMSO	Chromosome	H2	chr7	0.155687598164282
Males	GWAT	5TBT	DMSO	G_M_5TBT-G_M_DMSO	Chromosome	H3	chr7	0
Males	GWAT	5TBT	DMSO	G_M_5TBT-G_M_DMSO	Chromosome	L1	chr8	-0.102021673983119
Males	GWAT	5TBT	DMSO	G_M_5TBT-G_M_DMSO	Chromosome	L2	chr8	-0.196954748704937
Males	GWAT	5TBT	DMSO	G_M_5TBT-G_M_DMSO	Chromosome	H1	chr8	-0.0400569746730002
Males	GWAT	5TBT	DMSO	G_M_5TBT-G_M_DMSO	Chromosome	H2	chr8	0.0893435521074194
Males	GWAT	5TBT	DMSO	G_M_5TBT-G_M_DMSO	Chromosome	H3	chr8	0.503418057996224
Males	GWAT	5TBT	DMSO	G_M_5TBT-G_M_DMSO	Chromosome	L1	chr9	-0.591115967670535
Males	GWAT	5TBT	DMSO	G_M_5TBT-G_M_DMSO	Chromosome	L2	chr9	-0.13116812875986
Males	GWAT	5TBT	DMSO	G_M_5TBT-G_M_DMSO	Chromosome	H1	chr9	0.0577376587352404
Males	GWAT	5TBT	DMSO	G_M_5TBT-G_M_DMSO	Chromosome	H2	chr9	-0.00399086628948974
Males	GWAT	5TBT	DMSO	G_M_5TBT-G_M_DMSO	Chromosome	H3	chr9	0
Males	GWAT	5TBT	DMSO	G_M_5TBT-G_M_DMSO	Chromosome	L1	chr10	0.225678821161598
Males	GWAT	5TBT	DMSO	G_M_5TBT-G_M_DMSO	Chromosome	L2	chr10	0.0427599066533387
Males	GWAT	5TBT	DMSO	G_M_5TBT-G_M_DMSO	Chromosome	H1	chr10	0.0541671631941826
Males	GWAT	5TBT	DMSO	G_M_5TBT-G_M_DMSO	Chromosome	H2	chr10	-0.250123056902096
Males	GWAT	5TBT	DMSO	G_M_5TBT-G_M_DMSO	Chromosome	H3	chr10	1.16097487498363
Males	GWAT	5TBT	DMSO	G_M_5TBT-G_M_DMSO	Chromosome	L1	chr11	-0.607342331999427
Males	GWAT	5TBT	DMSO	G_M_5TBT-G_M_DMSO	Chromosome	L2	chr11	-0.370431463643044
Males	GWAT	5TBT	DMSO	G_M_5TBT-G_M_DMSO	Chromosome	H1	chr11	-0.15046505991653
Males	GWAT	5TBT	DMSO	G_M_5TBT-G_M_DMSO	Chromosome	H2	chr11	0.213238765589286
Males	GWAT	5TBT	DMSO	G_M_5TBT-G_M_DMSO	Chromosome	H3	chr11	0
Males	GWAT	5TBT	DMSO	G_M_5TBT-G_M_DMSO	Chromosome	L1	chr12	0.0412025850142241
Males	GWAT	5TBT	DMSO	G_M_5TBT-G_M_DMSO	Chromosome	L2	chr12	-0.0425222681159589
Males	GWAT	5TBT	DMSO	G_M_5TBT-G_M_DMSO	Chromosome	H1	chr12	0.0711444799938557
Males	GWAT	5TBT	DMSO	G_M_5TBT-G_M_DMSO	Chromosome	H2	chr12	-0.0703852628980841
Males	GWAT	5TBT	DMSO	G_M_5TBT-G_M_DMSO	Chromosome	H3	chr12	0.256671237992805
Males	GWAT	5TBT	DMSO	G_M_5TBT-G_M_DMSO	Chromosome	L1	chr13	-0.646089718333395
Males	GWAT	5TBT	DMSO	G_M_5TBT-G_M_DMSO	Chromosome	L2	chr13	0.176204609807612
Males	GWAT	5TBT	DMSO	G_M_5TBT-G_M_DMSO	Chromosome	H1	chr13	0.153036782736118
Males	GWAT	5TBT	DMSO	G_M_5TBT-G_M_DMSO	Chromosome	H2	chr13	-0.533011207630451
Males	GWAT	5TBT	DMSO	G_M_5TBT-G_M_DMSO	Chromosome	H3	chr13	0
Males	GWAT	5TBT	DMSO	G_M_5TBT-G_M_DMSO	Chromosome	L1	chr14	0.359451663843459
Males	GWAT	5TBT	DMSO	G_M_5TBT-G_M_DMSO	Chromosome	L2	chr14	-0.138417467043489
Males	GWAT	5TBT	DMSO	G_M_5TBT-G_M_DMSO	Chromosome	H1	chr14	0.16501983417623
Males	GWAT	5TBT	DMSO	G_M_5TBT-G_M_DMSO	Chromosome	H2	chr14	-0.239660199188279
Males	GWAT	5TBT	DMSO	G_M_5TBT-G_M_DMSO	Chromosome	H3	chr14	0
Males	GWAT	5TBT	DMSO	G_M_5TBT-G_M_DMSO	Chromosome	L1	chr15	0.0075131725306183
Males	GWAT	5TBT	DMSO	G_M_5TBT-G_M_DMSO	Chromosome	L2	chr15	-0.132232246607562
Males	GWAT	5TBT	DMSO	G_M_5TBT-G_M_DMSO	Chromosome	H1	chr15	-0.113686743602186
Males	GWAT	5TBT	DMSO	G_M_5TBT-G_M_DMSO	Chromosome	H2	chr15	0.148045562961787
Males	GWAT	5TBT	DMSO	G_M_5TBT-G_M_DMSO	Chromosome	H3	chr15	0
Males	GWAT	5TBT	DMSO	G_M_5TBT-G_M_DMSO	Chromosome	L1	chr16	0.373565872908669
Males	GWAT	5TBT	DMSO	G_M_5TBT-G_M_DMSO	Chromosome	L2	chr16	0.106514983883082
Males	GWAT	5TBT	DMSO	G_M_5TBT-G_M_DMSO	Chromosome	H1	chr16	0.0324517069367076
Males	GWAT	5TBT	DMSO	G_M_5TBT-G_M_DMSO	Chromosome	H2	chr16	-0.0743363794334452
Males	GWAT	5TBT	DMSO	G_M_5TBT-G_M_DMSO	Chromosome	H3	chr16	0
Males	GWAT	5TBT	DMSO	G_M_5TBT-G_M_DMSO	Chromosome	L1	chr17	-0.540442941493761
Males	GWAT	5TBT	DMSO	G_M_5TBT-G_M_DMSO	Chromosome	L2	chr17	-0.181578190078541
Males	GWAT	5TBT	DMSO	G_M_5TBT-G_M_DMSO	Chromosome	H1	chr17	-0.146643910261028
Males	GWAT	5TBT	DMSO	G_M_5TBT-G_M_DMSO	Chromosome	H2	chr17	0.177558421806511
Males	GWAT	5TBT	DMSO	G_M_5TBT-G_M_DMSO	Chromosome	H3	chr17	0
Males	GWAT	5TBT	DMSO	G_M_5TBT-G_M_DMSO	Chromosome	L1	chr18	-0.0976292776857136
Males	GWAT	5TBT	DMSO	G_M_5TBT-G_M_DMSO	Chromosome	L2	chr18	0.142836544887712
Males	GWAT	5TBT	DMSO	G_M_5TBT-G_M_DMSO	Chromosome	H1	chr18	0.118998769830562
Males	GWAT	5TBT	DMSO	G_M_5TBT-G_M_DMSO	Chromosome	H2	chr18	-0.327525283307309
Males	GWAT	5TBT	DMSO	G_M_5TBT-G_M_DMSO	Chromosome	H3	chr18	0
Males	GWAT	5TBT	DMSO	G_M_5TBT-G_M_DMSO	Chromosome	L1	chr19	0
Males	GWAT	5TBT	DMSO	G_M_5TBT-G_M_DMSO	Chromosome	L2	chr19	-0.103735921037533
Males	GWAT	5TBT	DMSO	G_M_5TBT-G_M_DMSO	Chromosome	H1	chr19	-0.0102909959739035
Males	GWAT	5TBT	DMSO	G_M_5TBT-G_M_DMSO	Chromosome	H2	chr19	0.060809970606138
Males	GWAT	5TBT	DMSO	G_M_5TBT-G_M_DMSO	Chromosome	H3	chr19	0
Males	GWAT	5TBT	DMSO	G_M_5TBT-G_M_DMSO	Chromosome	L1	chrX	0.593773317388449
Males	GWAT	5TBT	DMSO	G_M_5TBT-G_M_DMSO	Chromosome	L2	chrX	0.454970991958343
Males	GWAT	5TBT	DMSO	G_M_5TBT-G_M_DMSO	Chromosome	H1	chrX	-0.00755336360374317
Males	GWAT	5TBT	DMSO	G_M_5TBT-G_M_DMSO	Chromosome	H2	chrX	-0.743535173381025
Males	GWAT	5TBT	DMSO	G_M_5TBT-G_M_DMSO	Chromosome	H3	chrX	-0.15296946874357
Males	GWAT	5TBT	DMSO	G_M_5TBT-G_M_DMSO	GO term	L1	AEROBIC RESPIRATION	0
Males	GWAT	5TBT	DMSO	G_M_5TBT-G_M_DMSO	GO term	L2	AEROBIC RESPIRATION	-0.230805428644528
Males	GWAT	5TBT	DMSO	G_M_5TBT-G_M_DMSO	GO term	H1	AEROBIC RESPIRATION	-0.0223655255346999
Males	GWAT	5TBT	DMSO	G_M_5TBT-G_M_DMSO	GO term	H2	AEROBIC RESPIRATION	0.0721201159776932
Males	GWAT	5TBT	DMSO	G_M_5TBT-G_M_DMSO	GO term	H3	AEROBIC RESPIRATION	0.5696825309399
Males	GWAT	5TBT	DMSO	G_M_5TBT-G_M_DMSO	GO term	L1	AMEBOIDAL-TYPE CELL MIGRATION	0.146099113670028
Males	GWAT	5TBT	DMSO	G_M_5TBT-G_M_DMSO	GO term	L2	AMEBOIDAL-TYPE CELL MIGRATION	0.00823783840639901
Males	GWAT	5TBT	DMSO	G_M_5TBT-G_M_DMSO	GO term	H1	AMEBOIDAL-TYPE CELL MIGRATION	-0.0295012545269583
Males	GWAT	5TBT	DMSO	G_M_5TBT-G_M_DMSO	GO term	H2	AMEBOIDAL-TYPE CELL MIGRATION	0.0618970662473522
Males	GWAT	5TBT	DMSO	G_M_5TBT-G_M_DMSO	GO term	H3	AMEBOIDAL-TYPE CELL MIGRATION	0.0525688413133519
Males	GWAT	5TBT	DMSO	G_M_5TBT-G_M_DMSO	GO term	L1	CELL JUNCTION ASSEMBLY	0.773574325140291
Males	GWAT	5TBT	DMSO	G_M_5TBT-G_M_DMSO	GO term	L2	CELL JUNCTION ASSEMBLY	0.086464493022606
Males	GWAT	5TBT	DMSO	G_M_5TBT-G_M_DMSO	GO term	H1	CELL JUNCTION ASSEMBLY	-0.0669717608864451
Males	GWAT	5TBT	DMSO	G_M_5TBT-G_M_DMSO	GO term	H2	CELL JUNCTION ASSEMBLY	0.0620441842205893
Males	GWAT	5TBT	DMSO	G_M_5TBT-G_M_DMSO	GO term	H3	CELL JUNCTION ASSEMBLY	-0.15880503795364
Males	GWAT	5TBT	DMSO	G_M_5TBT-G_M_DMSO	GO term	L1	MESENCHYME DEVELOPMENT	0.470257226275334
Males	GWAT	5TBT	DMSO	G_M_5TBT-G_M_DMSO	GO term	L2	MESENCHYME DEVELOPMENT	-0.0874389531192795
Males	GWAT	5TBT	DMSO	G_M_5TBT-G_M_DMSO	GO term	H1	MESENCHYME DEVELOPMENT	-0.0167853456393795
Males	GWAT	5TBT	DMSO	G_M_5TBT-G_M_DMSO	GO term	H2	MESENCHYME DEVELOPMENT	0.0627487884775247
Males	GWAT	5TBT	DMSO	G_M_5TBT-G_M_DMSO	GO term	H3	MESENCHYME DEVELOPMENT	-0.246522336479243
Males	GWAT	5TBT	DMSO	G_M_5TBT-G_M_DMSO	GO term	L1	MITOCHONDRIAL GENE EXPRESSION	-0.123341020810251
Males	GWAT	5TBT	DMSO	G_M_5TBT-G_M_DMSO	GO term	L2	MITOCHONDRIAL GENE EXPRESSION	-0.218274095532069
Males	GWAT	5TBT	DMSO	G_M_5TBT-G_M_DMSO	GO term	H1	MITOCHONDRIAL GENE EXPRESSION	-0.00672985839044469
Males	GWAT	5TBT	DMSO	G_M_5TBT-G_M_DMSO	GO term	H2	MITOCHONDRIAL GENE EXPRESSION	0.059628660170087
Males	GWAT	5TBT	DMSO	G_M_5TBT-G_M_DMSO	GO term	H3	MITOCHONDRIAL GENE EXPRESSION	0.306007452113411
Males	GWAT	5TBT	DMSO	G_M_5TBT-G_M_DMSO	GO term	L1	OXIDATIVE PHOSPHORYLATION	0
Males	GWAT	5TBT	DMSO	G_M_5TBT-G_M_DMSO	GO term	L2	OXIDATIVE PHOSPHORYLATION	-0.264096595370899
Males	GWAT	5TBT	DMSO	G_M_5TBT-G_M_DMSO	GO term	H1	OXIDATIVE PHOSPHORYLATION	-0.0375044299166147
Males	GWAT	5TBT	DMSO	G_M_5TBT-G_M_DMSO	GO term	H2	OXIDATIVE PHOSPHORYLATION	0.102022089914817
Males	GWAT	5TBT	DMSO	G_M_5TBT-G_M_DMSO	GO term	H3	OXIDATIVE PHOSPHORYLATION	0.587543886660911
Males	GWAT	5TBT	DMSO	G_M_5TBT-G_M_DMSO	GO term	L1	POSITIVE REGULATION OF CELL PROJECTION ORGANIZATION	0.527278682386813
Males	GWAT	5TBT	DMSO	G_M_5TBT-G_M_DMSO	GO term	L2	POSITIVE REGULATION OF CELL PROJECTION ORGANIZATION	0.0417935326151702
Males	GWAT	5TBT	DMSO	G_M_5TBT-G_M_DMSO	GO term	H1	POSITIVE REGULATION OF CELL PROJECTION ORGANIZATION	-0.0198899660182729
Males	GWAT	5TBT	DMSO	G_M_5TBT-G_M_DMSO	GO term	H2	POSITIVE REGULATION OF CELL PROJECTION ORGANIZATION	0.0473927065963239
Males	GWAT	5TBT	DMSO	G_M_5TBT-G_M_DMSO	GO term	H3	POSITIVE REGULATION OF CELL PROJECTION ORGANIZATION	0.275385917934887
Males	GWAT	5TBT	DMSO	G_M_5TBT-G_M_DMSO	GO term	L1	PROTON MOTIVE FORCE-DRIVEN ATP SYNTHESIS	0
Males	GWAT	5TBT	DMSO	G_M_5TBT-G_M_DMSO	GO term	L2	PROTON MOTIVE FORCE-DRIVEN ATP SYNTHESIS	-0.312366376437508
Males	GWAT	5TBT	DMSO	G_M_5TBT-G_M_DMSO	GO term	H1	PROTON MOTIVE FORCE-DRIVEN ATP SYNTHESIS	0.0299238688901638
Males	GWAT	5TBT	DMSO	G_M_5TBT-G_M_DMSO	GO term	H2	PROTON MOTIVE FORCE-DRIVEN ATP SYNTHESIS	0.042756924546745
Males	GWAT	5TBT	DMSO	G_M_5TBT-G_M_DMSO	GO term	H3	PROTON MOTIVE FORCE-DRIVEN ATP SYNTHESIS	0.743394088250227
Males	GWAT	5TBT	DMSO	G_M_5TBT-G_M_DMSO	GO term	L1	REGULATION OF SYNAPSE STRUCTURE OR ACTIVITY	0.696500223989782
Males	GWAT	5TBT	DMSO	G_M_5TBT-G_M_DMSO	GO term	L2	REGULATION OF SYNAPSE STRUCTURE OR ACTIVITY	0.144068284587526
Males	GWAT	5TBT	DMSO	G_M_5TBT-G_M_DMSO	GO term	H1	REGULATION OF SYNAPSE STRUCTURE OR ACTIVITY	-0.0758921393037498
Males	GWAT	5TBT	DMSO	G_M_5TBT-G_M_DMSO	GO term	H2	REGULATION OF SYNAPSE STRUCTURE OR ACTIVITY	0.068230132216831
Males	GWAT	5TBT	DMSO	G_M_5TBT-G_M_DMSO	GO term	H3	REGULATION OF SYNAPSE STRUCTURE OR ACTIVITY	-0.020279338764794
Males	GWAT	5TBT	DMSO	G_M_5TBT-G_M_DMSO	GO term	L1	TRANSLATION AT SYNAPSE	0
Males	GWAT	5TBT	DMSO	G_M_5TBT-G_M_DMSO	GO term	L2	TRANSLATION AT SYNAPSE	-0.907247783138347
Males	GWAT	5TBT	DMSO	G_M_5TBT-G_M_DMSO	GO term	H1	TRANSLATION AT SYNAPSE	-0.0563192316449478
Males	GWAT	5TBT	DMSO	G_M_5TBT-G_M_DMSO	GO term	H2	TRANSLATION AT SYNAPSE	0.129812182883145
Males	GWAT	5TBT	DMSO	G_M_5TBT-G_M_DMSO	GO term	H3	TRANSLATION AT SYNAPSE	0.847482685885407
Males	GWAT	50TBT	DMSO	G_M_50TBT-G_M_DMSO	Chromosome	L1	chr1	0.189401104770142
Males	GWAT	50TBT	DMSO	G_M_50TBT-G_M_DMSO	Chromosome	L2	chr1	0.118860721345246
Males	GWAT	50TBT	DMSO	G_M_50TBT-G_M_DMSO	Chromosome	H1	chr1	0.0369506609948496
Males	GWAT	50TBT	DMSO	G_M_50TBT-G_M_DMSO	Chromosome	H2	chr1	-0.120624368955364
Males	GWAT	50TBT	DMSO	G_M_50TBT-G_M_DMSO	Chromosome	H3	chr1	0
Males	GWAT	50TBT	DMSO	G_M_50TBT-G_M_DMSO	Chromosome	L1	chr2	-0.221032446323375
Males	GWAT	50TBT	DMSO	G_M_50TBT-G_M_DMSO	Chromosome	L2	chr2	-0.0497563855526522
Males	GWAT	50TBT	DMSO	G_M_50TBT-G_M_DMSO	Chromosome	H1	chr2	-0.0379077726825636
Males	GWAT	50TBT	DMSO	G_M_50TBT-G_M_DMSO	Chromosome	H2	chr2	0.0616423433223049
Males	GWAT	50TBT	DMSO	G_M_50TBT-G_M_DMSO	Chromosome	H3	chr2	0
Males	GWAT	50TBT	DMSO	G_M_50TBT-G_M_DMSO	Chromosome	L1	chr3	0.18048202270696
Males	GWAT	50TBT	DMSO	G_M_50TBT-G_M_DMSO	Chromosome	L2	chr3	0.167311536286747
Males	GWAT	50TBT	DMSO	G_M_50TBT-G_M_DMSO	Chromosome	H1	chr3	0.120197997660039
Males	GWAT	50TBT	DMSO	G_M_50TBT-G_M_DMSO	Chromosome	H2	chr3	-0.396589985042753
Males	GWAT	50TBT	DMSO	G_M_50TBT-G_M_DMSO	Chromosome	H3	chr3	0
Males	GWAT	50TBT	DMSO	G_M_50TBT-G_M_DMSO	Chromosome	L1	chr4	-0.0870960156140334
Males	GWAT	50TBT	DMSO	G_M_50TBT-G_M_DMSO	Chromosome	L2	chr4	-0.0446007228133219
Males	GWAT	50TBT	DMSO	G_M_50TBT-G_M_DMSO	Chromosome	H1	chr4	-0.107904169064128
Males	GWAT	50TBT	DMSO	G_M_50TBT-G_M_DMSO	Chromosome	H2	chr4	0.120590526216838
Males	GWAT	50TBT	DMSO	G_M_50TBT-G_M_DMSO	Chromosome	H3	chr4	-0.154968925103221
Males	GWAT	50TBT	DMSO	G_M_50TBT-G_M_DMSO	Chromosome	L1	chr5	0.219811547301412
Males	GWAT	50TBT	DMSO	G_M_50TBT-G_M_DMSO	Chromosome	L2	chr5	-0.13116633227732
Males	GWAT	50TBT	DMSO	G_M_50TBT-G_M_DMSO	Chromosome	H1	chr5	-0.0424936911299255
Males	GWAT	50TBT	DMSO	G_M_50TBT-G_M_DMSO	Chromosome	H2	chr5	0.0868874880540548
Males	GWAT	50TBT	DMSO	G_M_50TBT-G_M_DMSO	Chromosome	H3	chr5	-0.693159402202033
Males	GWAT	50TBT	DMSO	G_M_50TBT-G_M_DMSO	Chromosome	L1	chr6	-0.0580646808056156
Males	GWAT	50TBT	DMSO	G_M_50TBT-G_M_DMSO	Chromosome	L2	chr6	0.169046368062116
Males	GWAT	50TBT	DMSO	G_M_50TBT-G_M_DMSO	Chromosome	H1	chr6	0.0243898309538332
Males	GWAT	50TBT	DMSO	G_M_50TBT-G_M_DMSO	Chromosome	H2	chr6	-0.135869421531658
Males	GWAT	50TBT	DMSO	G_M_50TBT-G_M_DMSO	Chromosome	H3	chr6	0
Males	GWAT	50TBT	DMSO	G_M_50TBT-G_M_DMSO	Chromosome	L1	chr7	-0.936272306933705
Males	GWAT	50TBT	DMSO	G_M_50TBT-G_M_DMSO	Chromosome	L2	chr7	-0.210093627031226
Males	GWAT	50TBT	DMSO	G_M_50TBT-G_M_DMSO	Chromosome	H1	chr7	-0.0927156196817751
Males	GWAT	50TBT	DMSO	G_M_50TBT-G_M_DMSO	Chromosome	H2	chr7	0.152784972195873
Males	GWAT	50TBT	DMSO	G_M_50TBT-G_M_DMSO	Chromosome	H3	chr7	0
Males	GWAT	50TBT	DMSO	G_M_50TBT-G_M_DMSO	Chromosome	L1	chr8	-0.0665661604907754
Males	GWAT	50TBT	DMSO	G_M_50TBT-G_M_DMSO	Chromosome	L2	chr8	-0.193679999217825
Males	GWAT	50TBT	DMSO	G_M_50TBT-G_M_DMSO	Chromosome	H1	chr8	-0.0340856236931653
Males	GWAT	50TBT	DMSO	G_M_50TBT-G_M_DMSO	Chromosome	H2	chr8	0.0858905953659545
Males	GWAT	50TBT	DMSO	G_M_50TBT-G_M_DMSO	Chromosome	H3	chr8	0.489615215054167
Males	GWAT	50TBT	DMSO	G_M_50TBT-G_M_DMSO	Chromosome	L1	chr9	-0.626754201044205
Males	GWAT	50TBT	DMSO	G_M_50TBT-G_M_DMSO	Chromosome	L2	chr9	-0.142262730537061
Males	GWAT	50TBT	DMSO	G_M_50TBT-G_M_DMSO	Chromosome	H1	chr9	0.0605052875908938
Males	GWAT	50TBT	DMSO	G_M_50TBT-G_M_DMSO	Chromosome	H2	chr9	-0.00304795808286486
Males	GWAT	50TBT	DMSO	G_M_50TBT-G_M_DMSO	Chromosome	H3	chr9	0
Males	GWAT	50TBT	DMSO	G_M_50TBT-G_M_DMSO	Chromosome	L1	chr10	0.178495916431939
Males	GWAT	50TBT	DMSO	G_M_50TBT-G_M_DMSO	Chromosome	L2	chr10	0.0340079816354672
Males	GWAT	50TBT	DMSO	G_M_50TBT-G_M_DMSO	Chromosome	H1	chr10	0.0550496353236093
Males	GWAT	50TBT	DMSO	G_M_50TBT-G_M_DMSO	Chromosome	H2	chr10	-0.246770028474456
Males	GWAT	50TBT	DMSO	G_M_50TBT-G_M_DMSO	Chromosome	H3	chr10	1.1595802703845
Males	GWAT	50TBT	DMSO	G_M_50TBT-G_M_DMSO	Chromosome	L1	chr11	-0.647776012845618
Males	GWAT	50TBT	DMSO	G_M_50TBT-G_M_DMSO	Chromosome	L2	chr11	-0.365520381119848
Males	GWAT	50TBT	DMSO	G_M_50TBT-G_M_DMSO	Chromosome	H1	chr11	-0.145293962451293
Males	GWAT	50TBT	DMSO	G_M_50TBT-G_M_DMSO	Chromosome	H2	chr11	0.214633633785835
Males	GWAT	50TBT	DMSO	G_M_50TBT-G_M_DMSO	Chromosome	H3	chr11	0
Males	GWAT	50TBT	DMSO	G_M_50TBT-G_M_DMSO	Chromosome	L1	chr12	0.124138254109347
Males	GWAT	50TBT	DMSO	G_M_50TBT-G_M_DMSO	Chromosome	L2	chr12	-0.0202019865922135
Males	GWAT	50TBT	DMSO	G_M_50TBT-G_M_DMSO	Chromosome	H1	chr12	0.0623488740651088
Males	GWAT	50TBT	DMSO	G_M_50TBT-G_M_DMSO	Chromosome	H2	chr12	-0.0691522494573021
Males	GWAT	50TBT	DMSO	G_M_50TBT-G_M_DMSO	Chromosome	H3	chr12	0.252559989764127
Males	GWAT	50TBT	DMSO	G_M_50TBT-G_M_DMSO	Chromosome	L1	chr13	-0.397665811215591
Males	GWAT	50TBT	DMSO	G_M_50TBT-G_M_DMSO	Chromosome	L2	chr13	0.168360810732655
Males	GWAT	50TBT	DMSO	G_M_50TBT-G_M_DMSO	Chromosome	H1	chr13	0.151005342094565
Males	GWAT	50TBT	DMSO	G_M_50TBT-G_M_DMSO	Chromosome	H2	chr13	-0.524009525151626
Males	GWAT	50TBT	DMSO	G_M_50TBT-G_M_DMSO	Chromosome	H3	chr13	0
Males	GWAT	50TBT	DMSO	G_M_50TBT-G_M_DMSO	Chromosome	L1	chr14	0.329528995319832
Males	GWAT	50TBT	DMSO	G_M_50TBT-G_M_DMSO	Chromosome	L2	chr14	-0.112550617014491
Males	GWAT	50TBT	DMSO	G_M_50TBT-G_M_DMSO	Chromosome	H1	chr14	0.155933893938577
Males	GWAT	50TBT	DMSO	G_M_50TBT-G_M_DMSO	Chromosome	H2	chr14	-0.230004048182137
Males	GWAT	50TBT	DMSO	G_M_50TBT-G_M_DMSO	Chromosome	H3	chr14	0
Males	GWAT	50TBT	DMSO	G_M_50TBT-G_M_DMSO	Chromosome	L1	chr15	-0.0379693603126042
Males	GWAT	50TBT	DMSO	G_M_50TBT-G_M_DMSO	Chromosome	L2	chr15	-0.113573379589887
Males	GWAT	50TBT	DMSO	G_M_50TBT-G_M_DMSO	Chromosome	H1	chr15	-0.118242146050855
Males	GWAT	50TBT	DMSO	G_M_50TBT-G_M_DMSO	Chromosome	H2	chr15	0.148527882448329
Males	GWAT	50TBT	DMSO	G_M_50TBT-G_M_DMSO	Chromosome	H3	chr15	0
Males	GWAT	50TBT	DMSO	G_M_50TBT-G_M_DMSO	Chromosome	L1	chr16	0.405209863899704
Males	GWAT	50TBT	DMSO	G_M_50TBT-G_M_DMSO	Chromosome	L2	chr16	0.0997129693373883
Males	GWAT	50TBT	DMSO	G_M_50TBT-G_M_DMSO	Chromosome	H1	chr16	0.0327605042391916
Males	GWAT	50TBT	DMSO	G_M_50TBT-G_M_DMSO	Chromosome	H2	chr16	-0.0745210692860649
Males	GWAT	50TBT	DMSO	G_M_50TBT-G_M_DMSO	Chromosome	H3	chr16	0
Males	GWAT	50TBT	DMSO	G_M_50TBT-G_M_DMSO	Chromosome	L1	chr17	-0.590720367721355
Males	GWAT	50TBT	DMSO	G_M_50TBT-G_M_DMSO	Chromosome	L2	chr17	-0.164220844191899
Males	GWAT	50TBT	DMSO	G_M_50TBT-G_M_DMSO	Chromosome	H1	chr17	-0.140626386786719
Males	GWAT	50TBT	DMSO	G_M_50TBT-G_M_DMSO	Chromosome	H2	chr17	0.173324716490133
Males	GWAT	50TBT	DMSO	G_M_50TBT-G_M_DMSO	Chromosome	H3	chr17	0
Males	GWAT	50TBT	DMSO	G_M_50TBT-G_M_DMSO	Chromosome	L1	chr18	-0.14039228958963
Males	GWAT	50TBT	DMSO	G_M_50TBT-G_M_DMSO	Chromosome	L2	chr18	0.122250431301157
Males	GWAT	50TBT	DMSO	G_M_50TBT-G_M_DMSO	Chromosome	H1	chr18	0.123470800938446
Males	GWAT	50TBT	DMSO	G_M_50TBT-G_M_DMSO	Chromosome	H2	chr18	-0.326129655265833
Males	GWAT	50TBT	DMSO	G_M_50TBT-G_M_DMSO	Chromosome	H3	chr18	0
Males	GWAT	50TBT	DMSO	G_M_50TBT-G_M_DMSO	Chromosome	L1	chr19	0
Males	GWAT	50TBT	DMSO	G_M_50TBT-G_M_DMSO	Chromosome	L2	chr19	-0.134617041877613
Males	GWAT	50TBT	DMSO	G_M_50TBT-G_M_DMSO	Chromosome	H1	chr19	-0.00241265438826003
Males	GWAT	50TBT	DMSO	G_M_50TBT-G_M_DMSO	Chromosome	H2	chr19	0.0645207366802348
Males	GWAT	50TBT	DMSO	G_M_50TBT-G_M_DMSO	Chromosome	H3	chr19	0
Males	GWAT	50TBT	DMSO	G_M_50TBT-G_M_DMSO	Chromosome	L1	chrX	0.563948542192922
Males	GWAT	50TBT	DMSO	G_M_50TBT-G_M_DMSO	Chromosome	L2	chrX	0.460601425423621
Males	GWAT	50TBT	DMSO	G_M_50TBT-G_M_DMSO	Chromosome	H1	chrX	-0.0224193680095482
Males	GWAT	50TBT	DMSO	G_M_50TBT-G_M_DMSO	Chromosome	H2	chrX	-0.769792864160275
Males	GWAT	50TBT	DMSO	G_M_50TBT-G_M_DMSO	Chromosome	H3	chrX	-0.0760211352467855
Males	GWAT	50TBT	DMSO	G_M_50TBT-G_M_DMSO	GO term	L1	AEROBIC RESPIRATION	0
Males	GWAT	50TBT	DMSO	G_M_50TBT-G_M_DMSO	GO term	L2	AEROBIC RESPIRATION	-0.241031232785057
Males	GWAT	50TBT	DMSO	G_M_50TBT-G_M_DMSO	GO term	H1	AEROBIC RESPIRATION	-0.0223154051417411
Males	GWAT	50TBT	DMSO	G_M_50TBT-G_M_DMSO	GO term	H2	AEROBIC RESPIRATION	0.0778440886952822
Males	GWAT	50TBT	DMSO	G_M_50TBT-G_M_DMSO	GO term	H3	AEROBIC RESPIRATION	0.57517164776651
Males	GWAT	50TBT	DMSO	G_M_50TBT-G_M_DMSO	GO term	L1	AMEBOIDAL-TYPE CELL MIGRATION	0.114664738217317
Males	GWAT	50TBT	DMSO	G_M_50TBT-G_M_DMSO	GO term	L2	AMEBOIDAL-TYPE CELL MIGRATION	-0.00101963872895076
Males	GWAT	50TBT	DMSO	G_M_50TBT-G_M_DMSO	GO term	H1	AMEBOIDAL-TYPE CELL MIGRATION	-0.0284828071288204
Males	GWAT	50TBT	DMSO	G_M_50TBT-G_M_DMSO	GO term	H2	AMEBOIDAL-TYPE CELL MIGRATION	0.0664124467158457
Males	GWAT	50TBT	DMSO	G_M_50TBT-G_M_DMSO	GO term	H3	AMEBOIDAL-TYPE CELL MIGRATION	0.0590262851451405
Males	GWAT	50TBT	DMSO	G_M_50TBT-G_M_DMSO	GO term	L1	CELL JUNCTION ASSEMBLY	0.719199348673135
Males	GWAT	50TBT	DMSO	G_M_50TBT-G_M_DMSO	GO term	L2	CELL JUNCTION ASSEMBLY	0.0821717418301153
Males	GWAT	50TBT	DMSO	G_M_50TBT-G_M_DMSO	GO term	H1	CELL JUNCTION ASSEMBLY	-0.06740087315919
Males	GWAT	50TBT	DMSO	G_M_50TBT-G_M_DMSO	GO term	H2	CELL JUNCTION ASSEMBLY	0.0690854191158877
Males	GWAT	50TBT	DMSO	G_M_50TBT-G_M_DMSO	GO term	H3	CELL JUNCTION ASSEMBLY	-0.15598303994091
Males	GWAT	50TBT	DMSO	G_M_50TBT-G_M_DMSO	GO term	L1	MESENCHYME DEVELOPMENT	0.437854523817444
Males	GWAT	50TBT	DMSO	G_M_50TBT-G_M_DMSO	GO term	L2	MESENCHYME DEVELOPMENT	-0.0976647572598083
Males	GWAT	50TBT	DMSO	G_M_50TBT-G_M_DMSO	GO term	H1	MESENCHYME DEVELOPMENT	-0.0167352252464207
Males	GWAT	50TBT	DMSO	G_M_50TBT-G_M_DMSO	GO term	H2	MESENCHYME DEVELOPMENT	0.0684727611951137
Males	GWAT	50TBT	DMSO	G_M_50TBT-G_M_DMSO	GO term	H3	MESENCHYME DEVELOPMENT	-0.241033219652633
Males	GWAT	50TBT	DMSO	G_M_50TBT-G_M_DMSO	GO term	L1	MITOCHONDRIAL GENE EXPRESSION	-0.155743723268141
Males	GWAT	50TBT	DMSO	G_M_50TBT-G_M_DMSO	GO term	L2	MITOCHONDRIAL GENE EXPRESSION	-0.228499899672598
Males	GWAT	50TBT	DMSO	G_M_50TBT-G_M_DMSO	GO term	H1	MITOCHONDRIAL GENE EXPRESSION	-0.00667973799748588
Males	GWAT	50TBT	DMSO	G_M_50TBT-G_M_DMSO	GO term	H2	MITOCHONDRIAL GENE EXPRESSION	0.065352632887676
Males	GWAT	50TBT	DMSO	G_M_50TBT-G_M_DMSO	GO term	H3	MITOCHONDRIAL GENE EXPRESSION	0.31149656894002
Males	GWAT	50TBT	DMSO	G_M_50TBT-G_M_DMSO	GO term	L1	OXIDATIVE PHOSPHORYLATION	0
Males	GWAT	50TBT	DMSO	G_M_50TBT-G_M_DMSO	GO term	L2	OXIDATIVE PHOSPHORYLATION	-0.274322399511428
Males	GWAT	50TBT	DMSO	G_M_50TBT-G_M_DMSO	GO term	H1	OXIDATIVE PHOSPHORYLATION	-0.0374543095236559
Males	GWAT	50TBT	DMSO	G_M_50TBT-G_M_DMSO	GO term	H2	OXIDATIVE PHOSPHORYLATION	0.107746062632406
Males	GWAT	50TBT	DMSO	G_M_50TBT-G_M_DMSO	GO term	H3	OXIDATIVE PHOSPHORYLATION	0.59303300348752
Males	GWAT	50TBT	DMSO	G_M_50TBT-G_M_DMSO	GO term	L1	POSITIVE REGULATION OF CELL PROJECTION ORGANIZATION	0.493907652923744
Males	GWAT	50TBT	DMSO	G_M_50TBT-G_M_DMSO	GO term	L2	POSITIVE REGULATION OF CELL PROJECTION ORGANIZATION	0.0358005951552699
Males	GWAT	50TBT	DMSO	G_M_50TBT-G_M_DMSO	GO term	H1	POSITIVE REGULATION OF CELL PROJECTION ORGANIZATION	-0.0208081726304932
Males	GWAT	50TBT	DMSO	G_M_50TBT-G_M_DMSO	GO term	H2	POSITIVE REGULATION OF CELL PROJECTION ORGANIZATION	0.0521483523087337
Males	GWAT	50TBT	DMSO	G_M_50TBT-G_M_DMSO	GO term	H3	POSITIVE REGULATION OF CELL PROJECTION ORGANIZATION	0.279906707756318
Males	GWAT	50TBT	DMSO	G_M_50TBT-G_M_DMSO	GO term	L1	PROTON MOTIVE FORCE-DRIVEN ATP SYNTHESIS	0
Males	GWAT	50TBT	DMSO	G_M_50TBT-G_M_DMSO	GO term	L2	PROTON MOTIVE FORCE-DRIVEN ATP SYNTHESIS	-0.322592180578037
Males	GWAT	50TBT	DMSO	G_M_50TBT-G_M_DMSO	GO term	H1	PROTON MOTIVE FORCE-DRIVEN ATP SYNTHESIS	0.0299739892831227
Males	GWAT	50TBT	DMSO	G_M_50TBT-G_M_DMSO	GO term	H2	PROTON MOTIVE FORCE-DRIVEN ATP SYNTHESIS	0.048480897264334
Males	GWAT	50TBT	DMSO	G_M_50TBT-G_M_DMSO	GO term	H3	PROTON MOTIVE FORCE-DRIVEN ATP SYNTHESIS	0.748883205076836
Males	GWAT	50TBT	DMSO	G_M_50TBT-G_M_DMSO	GO term	L1	REGULATION OF SYNAPSE STRUCTURE OR ACTIVITY	0.664097521531892
Males	GWAT	50TBT	DMSO	G_M_50TBT-G_M_DMSO	GO term	L2	REGULATION OF SYNAPSE STRUCTURE OR ACTIVITY	0.12857824045464
Males	GWAT	50TBT	DMSO	G_M_50TBT-G_M_DMSO	GO term	H1	REGULATION OF SYNAPSE STRUCTURE OR ACTIVITY	-0.069725094101109
Males	GWAT	50TBT	DMSO	G_M_50TBT-G_M_DMSO	GO term	H2	REGULATION OF SYNAPSE STRUCTURE OR ACTIVITY	0.07395410493442
Males	GWAT	50TBT	DMSO	G_M_50TBT-G_M_DMSO	GO term	H3	REGULATION OF SYNAPSE STRUCTURE OR ACTIVITY	-0.0147902219381846
Males	GWAT	50TBT	DMSO	G_M_50TBT-G_M_DMSO	GO term	L1	TRANSLATION AT SYNAPSE	0
Males	GWAT	50TBT	DMSO	G_M_50TBT-G_M_DMSO	GO term	L2	TRANSLATION AT SYNAPSE	-0.917473587278876
Males	GWAT	50TBT	DMSO	G_M_50TBT-G_M_DMSO	GO term	H1	TRANSLATION AT SYNAPSE	-0.056269111251989
Males	GWAT	50TBT	DMSO	G_M_50TBT-G_M_DMSO	GO term	H2	TRANSLATION AT SYNAPSE	0.135536155600733
Males	GWAT	50TBT	DMSO	G_M_50TBT-G_M_DMSO	GO term	H3	TRANSLATION AT SYNAPSE	0.852971802712016
Males	GWAT	IAS	DMSO	G_M_IAS-G_M_DMSO	Chromosome	L1	chr1	0.153336702904431
Males	GWAT	IAS	DMSO	G_M_IAS-G_M_DMSO	Chromosome	L2	chr1	0.122199410889056
Males	GWAT	IAS	DMSO	G_M_IAS-G_M_DMSO	Chromosome	H1	chr1	0.0389071723768866
Males	GWAT	IAS	DMSO	G_M_IAS-G_M_DMSO	Chromosome	H2	chr1	-0.121599526838658
Males	GWAT	IAS	DMSO	G_M_IAS-G_M_DMSO	Chromosome	H3	chr1	0
Males	GWAT	IAS	DMSO	G_M_IAS-G_M_DMSO	Chromosome	L1	chr2	-0.241073280981433
Males	GWAT	IAS	DMSO	G_M_IAS-G_M_DMSO	Chromosome	L2	chr2	-0.0437312444814389
Males	GWAT	IAS	DMSO	G_M_IAS-G_M_DMSO	Chromosome	H1	chr2	-0.0368836837925645
Males	GWAT	IAS	DMSO	G_M_IAS-G_M_DMSO	Chromosome	H2	chr2	0.057607099483689
Males	GWAT	IAS	DMSO	G_M_IAS-G_M_DMSO	Chromosome	H3	chr2	0
Males	GWAT	IAS	DMSO	G_M_IAS-G_M_DMSO	Chromosome	L1	chr3	0.201590697471996
Males	GWAT	IAS	DMSO	G_M_IAS-G_M_DMSO	Chromosome	L2	chr3	0.172623924804001
Males	GWAT	IAS	DMSO	G_M_IAS-G_M_DMSO	Chromosome	H1	chr3	0.119757211447155
Males	GWAT	IAS	DMSO	G_M_IAS-G_M_DMSO	Chromosome	H2	chr3	-0.394677606100119
Males	GWAT	IAS	DMSO	G_M_IAS-G_M_DMSO	Chromosome	H3	chr3	0
Males	GWAT	IAS	DMSO	G_M_IAS-G_M_DMSO	Chromosome	L1	chr4	-0.10526534016972
Males	GWAT	IAS	DMSO	G_M_IAS-G_M_DMSO	Chromosome	L2	chr4	-0.0381333239143139
Males	GWAT	IAS	DMSO	G_M_IAS-G_M_DMSO	Chromosome	H1	chr4	-0.100046355955037
Males	GWAT	IAS	DMSO	G_M_IAS-G_M_DMSO	Chromosome	H2	chr4	0.112333158908343
Males	GWAT	IAS	DMSO	G_M_IAS-G_M_DMSO	Chromosome	H3	chr4	-0.157721732524523
Males	GWAT	IAS	DMSO	G_M_IAS-G_M_DMSO	Chromosome	L1	chr5	0.222386617622809
Males	GWAT	IAS	DMSO	G_M_IAS-G_M_DMSO	Chromosome	L2	chr5	-0.142593807531482
Males	GWAT	IAS	DMSO	G_M_IAS-G_M_DMSO	Chromosome	H1	chr5	-0.0451862491238987
Males	GWAT	IAS	DMSO	G_M_IAS-G_M_DMSO	Chromosome	H2	chr5	0.0900947222797878
Males	GWAT	IAS	DMSO	G_M_IAS-G_M_DMSO	Chromosome	H3	chr5	-0.694472969941638
Males	GWAT	IAS	DMSO	G_M_IAS-G_M_DMSO	Chromosome	L1	chr6	-0.0405585191090826
Males	GWAT	IAS	DMSO	G_M_IAS-G_M_DMSO	Chromosome	L2	chr6	0.172701532824561
Males	GWAT	IAS	DMSO	G_M_IAS-G_M_DMSO	Chromosome	H1	chr6	0.0273586341794404
Males	GWAT	IAS	DMSO	G_M_IAS-G_M_DMSO	Chromosome	H2	chr6	-0.137711274255367
Males	GWAT	IAS	DMSO	G_M_IAS-G_M_DMSO	Chromosome	H3	chr6	0
Males	GWAT	IAS	DMSO	G_M_IAS-G_M_DMSO	Chromosome	L1	chr7	-1.20996182011239
Males	GWAT	IAS	DMSO	G_M_IAS-G_M_DMSO	Chromosome	L2	chr7	-0.226375855307062
Males	GWAT	IAS	DMSO	G_M_IAS-G_M_DMSO	Chromosome	H1	chr7	-0.0994621330257588
Males	GWAT	IAS	DMSO	G_M_IAS-G_M_DMSO	Chromosome	H2	chr7	0.158231550936503
Males	GWAT	IAS	DMSO	G_M_IAS-G_M_DMSO	Chromosome	H3	chr7	0
Males	GWAT	IAS	DMSO	G_M_IAS-G_M_DMSO	Chromosome	L1	chr8	-0.1324943573788
Males	GWAT	IAS	DMSO	G_M_IAS-G_M_DMSO	Chromosome	L2	chr8	-0.18367049883268
Males	GWAT	IAS	DMSO	G_M_IAS-G_M_DMSO	Chromosome	H1	chr8	-0.0366974410409371
Males	GWAT	IAS	DMSO	G_M_IAS-G_M_DMSO	Chromosome	H2	chr8	0.0838324146356263
Males	GWAT	IAS	DMSO	G_M_IAS-G_M_DMSO	Chromosome	H3	chr8	0.519499383869997
Males	GWAT	IAS	DMSO	G_M_IAS-G_M_DMSO	Chromosome	L1	chr9	-0.610803833036398
Males	GWAT	IAS	DMSO	G_M_IAS-G_M_DMSO	Chromosome	L2	chr9	-0.134302346328172
Males	GWAT	IAS	DMSO	G_M_IAS-G_M_DMSO	Chromosome	H1	chr9	0.0622897384569507
Males	GWAT	IAS	DMSO	G_M_IAS-G_M_DMSO	Chromosome	H2	chr9	-0.00920110322958975
Males	GWAT	IAS	DMSO	G_M_IAS-G_M_DMSO	Chromosome	H3	chr9	0
Males	GWAT	IAS	DMSO	G_M_IAS-G_M_DMSO	Chromosome	L1	chr10	0.20426118938863
Males	GWAT	IAS	DMSO	G_M_IAS-G_M_DMSO	Chromosome	L2	chr10	0.0328516063440686
Males	GWAT	IAS	DMSO	G_M_IAS-G_M_DMSO	Chromosome	H1	chr10	0.0548152818206618
Males	GWAT	IAS	DMSO	G_M_IAS-G_M_DMSO	Chromosome	H2	chr10	-0.246923056127924
Males	GWAT	IAS	DMSO	G_M_IAS-G_M_DMSO	Chromosome	H3	chr10	1.16297349958618
Males	GWAT	IAS	DMSO	G_M_IAS-G_M_DMSO	Chromosome	L1	chr11	-0.630592386338172
Males	GWAT	IAS	DMSO	G_M_IAS-G_M_DMSO	Chromosome	L2	chr11	-0.365914755811048
Males	GWAT	IAS	DMSO	G_M_IAS-G_M_DMSO	Chromosome	H1	chr11	-0.152922955624576
Males	GWAT	IAS	DMSO	G_M_IAS-G_M_DMSO	Chromosome	H2	chr11	0.215058771397557
Males	GWAT	IAS	DMSO	G_M_IAS-G_M_DMSO	Chromosome	H3	chr11	0
Males	GWAT	IAS	DMSO	G_M_IAS-G_M_DMSO	Chromosome	L1	chr12	0.0198653837463807
Males	GWAT	IAS	DMSO	G_M_IAS-G_M_DMSO	Chromosome	L2	chr12	-0.0367057895942063
Males	GWAT	IAS	DMSO	G_M_IAS-G_M_DMSO	Chromosome	H1	chr12	0.0718730291254597
Males	GWAT	IAS	DMSO	G_M_IAS-G_M_DMSO	Chromosome	H2	chr12	-0.0725474118588272
Males	GWAT	IAS	DMSO	G_M_IAS-G_M_DMSO	Chromosome	H3	chr12	0.209461127096221
Males	GWAT	IAS	DMSO	G_M_IAS-G_M_DMSO	Chromosome	L1	chr13	-0.372633119353048
Males	GWAT	IAS	DMSO	G_M_IAS-G_M_DMSO	Chromosome	L2	chr13	0.178250730521033
Males	GWAT	IAS	DMSO	G_M_IAS-G_M_DMSO	Chromosome	H1	chr13	0.147529136451931
Males	GWAT	IAS	DMSO	G_M_IAS-G_M_DMSO	Chromosome	H2	chr13	-0.514056562916653
Males	GWAT	IAS	DMSO	G_M_IAS-G_M_DMSO	Chromosome	H3	chr13	0
Males	GWAT	IAS	DMSO	G_M_IAS-G_M_DMSO	Chromosome	L1	chr14	0.34121948668967
Males	GWAT	IAS	DMSO	G_M_IAS-G_M_DMSO	Chromosome	L2	chr14	-0.116697944014866
Males	GWAT	IAS	DMSO	G_M_IAS-G_M_DMSO	Chromosome	H1	chr14	0.157955409482961
Males	GWAT	IAS	DMSO	G_M_IAS-G_M_DMSO	Chromosome	H2	chr14	-0.228963248568203
Males	GWAT	IAS	DMSO	G_M_IAS-G_M_DMSO	Chromosome	H3	chr14	0
Males	GWAT	IAS	DMSO	G_M_IAS-G_M_DMSO	Chromosome	L1	chr15	0.0303411215821332
Males	GWAT	IAS	DMSO	G_M_IAS-G_M_DMSO	Chromosome	L2	chr15	-0.126888412319674
Males	GWAT	IAS	DMSO	G_M_IAS-G_M_DMSO	Chromosome	H1	chr15	-0.114550534711899
Males	GWAT	IAS	DMSO	G_M_IAS-G_M_DMSO	Chromosome	H2	chr15	0.146000500382144
Males	GWAT	IAS	DMSO	G_M_IAS-G_M_DMSO	Chromosome	H3	chr15	0
Males	GWAT	IAS	DMSO	G_M_IAS-G_M_DMSO	Chromosome	L1	chr16	0.378645984630294
Males	GWAT	IAS	DMSO	G_M_IAS-G_M_DMSO	Chromosome	L2	chr16	0.0970209217981392
Males	GWAT	IAS	DMSO	G_M_IAS-G_M_DMSO	Chromosome	H1	chr16	0.0402016427298853
Males	GWAT	IAS	DMSO	G_M_IAS-G_M_DMSO	Chromosome	H2	chr16	-0.0804491259165095
Males	GWAT	IAS	DMSO	G_M_IAS-G_M_DMSO	Chromosome	H3	chr16	0
Males	GWAT	IAS	DMSO	G_M_IAS-G_M_DMSO	Chromosome	L1	chr17	-0.566494211463646
Males	GWAT	IAS	DMSO	G_M_IAS-G_M_DMSO	Chromosome	L2	chr17	-0.173972853684814
Males	GWAT	IAS	DMSO	G_M_IAS-G_M_DMSO	Chromosome	H1	chr17	-0.147698297342393
Males	GWAT	IAS	DMSO	G_M_IAS-G_M_DMSO	Chromosome	H2	chr17	0.176830875767581
Males	GWAT	IAS	DMSO	G_M_IAS-G_M_DMSO	Chromosome	H3	chr17	0
Males	GWAT	IAS	DMSO	G_M_IAS-G_M_DMSO	Chromosome	L1	chr18	-0.118836552737076
Males	GWAT	IAS	DMSO	G_M_IAS-G_M_DMSO	Chromosome	L2	chr18	0.140562619379254
Males	GWAT	IAS	DMSO	G_M_IAS-G_M_DMSO	Chromosome	H1	chr18	0.121622672332908
Males	GWAT	IAS	DMSO	G_M_IAS-G_M_DMSO	Chromosome	H2	chr18	-0.331802537620444
Males	GWAT	IAS	DMSO	G_M_IAS-G_M_DMSO	Chromosome	H3	chr18	0
Males	GWAT	IAS	DMSO	G_M_IAS-G_M_DMSO	Chromosome	L1	chr19	0
Males	GWAT	IAS	DMSO	G_M_IAS-G_M_DMSO	Chromosome	L2	chr19	-0.129513905840683
Males	GWAT	IAS	DMSO	G_M_IAS-G_M_DMSO	Chromosome	H1	chr19	-0.00527929680247435
Males	GWAT	IAS	DMSO	G_M_IAS-G_M_DMSO	Chromosome	H2	chr19	0.063785576650538
Males	GWAT	IAS	DMSO	G_M_IAS-G_M_DMSO	Chromosome	H3	chr19	0
Males	GWAT	IAS	DMSO	G_M_IAS-G_M_DMSO	Chromosome	L1	chrX	0.620982065740216
Males	GWAT	IAS	DMSO	G_M_IAS-G_M_DMSO	Chromosome	L2	chrX	0.456996500774862
Males	GWAT	IAS	DMSO	G_M_IAS-G_M_DMSO	Chromosome	H1	chrX	-0.0165315710586459
Males	GWAT	IAS	DMSO	G_M_IAS-G_M_DMSO	Chromosome	H2	chrX	-0.741203031798531
Males	GWAT	IAS	DMSO	G_M_IAS-G_M_DMSO	Chromosome	H3	chrX	-0.164598607184912
Males	GWAT	IAS	DMSO	G_M_IAS-G_M_DMSO	GO term	L1	AEROBIC RESPIRATION	0
Males	GWAT	IAS	DMSO	G_M_IAS-G_M_DMSO	GO term	L2	AEROBIC RESPIRATION	-0.233631540472643
Males	GWAT	IAS	DMSO	G_M_IAS-G_M_DMSO	GO term	H1	AEROBIC RESPIRATION	-0.022059236506272
Males	GWAT	IAS	DMSO	G_M_IAS-G_M_DMSO	GO term	H2	AEROBIC RESPIRATION	0.0734076001545836
Males	GWAT	IAS	DMSO	G_M_IAS-G_M_DMSO	GO term	H3	AEROBIC RESPIRATION	0.563442845098365
Males	GWAT	IAS	DMSO	G_M_IAS-G_M_DMSO	GO term	L1	AMEBOIDAL-TYPE CELL MIGRATION	0.125307979304187
Males	GWAT	IAS	DMSO	G_M_IAS-G_M_DMSO	GO term	L2	AMEBOIDAL-TYPE CELL MIGRATION	0.00638005358346367
Males	GWAT	IAS	DMSO	G_M_IAS-G_M_DMSO	GO term	H1	AMEBOIDAL-TYPE CELL MIGRATION	-0.0282266384933513
Males	GWAT	IAS	DMSO	G_M_IAS-G_M_DMSO	GO term	H2	AMEBOIDAL-TYPE CELL MIGRATION	0.0619759581751471
Males	GWAT	IAS	DMSO	G_M_IAS-G_M_DMSO	GO term	H3	AMEBOIDAL-TYPE CELL MIGRATION	0.047297482476996
Males	GWAT	IAS	DMSO	G_M_IAS-G_M_DMSO	GO term	L1	CELL JUNCTION ASSEMBLY	0.752707555721612
Males	GWAT	IAS	DMSO	G_M_IAS-G_M_DMSO	GO term	L2	CELL JUNCTION ASSEMBLY	0.0713028074130773
Males	GWAT	IAS	DMSO	G_M_IAS-G_M_DMSO	GO term	H1	CELL JUNCTION ASSEMBLY	-0.061407974503226
Males	GWAT	IAS	DMSO	G_M_IAS-G_M_DMSO	GO term	H2	CELL JUNCTION ASSEMBLY	0.0662211201058959
Males	GWAT	IAS	DMSO	G_M_IAS-G_M_DMSO	GO term	H3	CELL JUNCTION ASSEMBLY	-0.164152031842835
Males	GWAT	IAS	DMSO	G_M_IAS-G_M_DMSO	GO term	L1	MESENCHYME DEVELOPMENT	0.449957579663357
Males	GWAT	IAS	DMSO	G_M_IAS-G_M_DMSO	GO term	L2	MESENCHYME DEVELOPMENT	-0.088805250188351
Males	GWAT	IAS	DMSO	G_M_IAS-G_M_DMSO	GO term	H1	MESENCHYME DEVELOPMENT	-0.0150192418519087
Males	GWAT	IAS	DMSO	G_M_IAS-G_M_DMSO	GO term	H2	MESENCHYME DEVELOPMENT	0.062218377652222
Males	GWAT	IAS	DMSO	G_M_IAS-G_M_DMSO	GO term	H3	MESENCHYME DEVELOPMENT	-0.251302207561735
Males	GWAT	IAS	DMSO	G_M_IAS-G_M_DMSO	GO term	L1	MITOCHONDRIAL GENE EXPRESSION	-0.145100482181271
Males	GWAT	IAS	DMSO	G_M_IAS-G_M_DMSO	GO term	L2	MITOCHONDRIAL GENE EXPRESSION	-0.221100207360184
Males	GWAT	IAS	DMSO	G_M_IAS-G_M_DMSO	GO term	H1	MITOCHONDRIAL GENE EXPRESSION	-0.00642356936201675
Males	GWAT	IAS	DMSO	G_M_IAS-G_M_DMSO	GO term	H2	MITOCHONDRIAL GENE EXPRESSION	0.0609161443469773
Males	GWAT	IAS	DMSO	G_M_IAS-G_M_DMSO	GO term	H3	MITOCHONDRIAL GENE EXPRESSION	0.299767766271876
Males	GWAT	IAS	DMSO	G_M_IAS-G_M_DMSO	GO term	L1	OXIDATIVE PHOSPHORYLATION	0
Males	GWAT	IAS	DMSO	G_M_IAS-G_M_DMSO	GO term	L2	OXIDATIVE PHOSPHORYLATION	-0.266922707199014
Males	GWAT	IAS	DMSO	G_M_IAS-G_M_DMSO	GO term	H1	OXIDATIVE PHOSPHORYLATION	-0.0371981408881867
Males	GWAT	IAS	DMSO	G_M_IAS-G_M_DMSO	GO term	H2	OXIDATIVE PHOSPHORYLATION	0.103309574091707
Males	GWAT	IAS	DMSO	G_M_IAS-G_M_DMSO	GO term	H3	OXIDATIVE PHOSPHORYLATION	0.581304200819376
Males	GWAT	IAS	DMSO	G_M_IAS-G_M_DMSO	GO term	L1	POSITIVE REGULATION OF CELL PROJECTION ORGANIZATION	0.504550894010614
Males	GWAT	IAS	DMSO	G_M_IAS-G_M_DMSO	GO term	L2	POSITIVE REGULATION OF CELL PROJECTION ORGANIZATION	0.0379990937818766
Males	GWAT	IAS	DMSO	G_M_IAS-G_M_DMSO	GO term	H1	POSITIVE REGULATION OF CELL PROJECTION ORGANIZATION	-0.0184178744823383
Males	GWAT	IAS	DMSO	G_M_IAS-G_M_DMSO	GO term	H2	POSITIVE REGULATION OF CELL PROJECTION ORGANIZATION	0.0477118637680351
Males	GWAT	IAS	DMSO	G_M_IAS-G_M_DMSO	GO term	H3	POSITIVE REGULATION OF CELL PROJECTION ORGANIZATION	0.268177905088173
Males	GWAT	IAS	DMSO	G_M_IAS-G_M_DMSO	GO term	L1	PROTON MOTIVE FORCE-DRIVEN ATP SYNTHESIS	0
Males	GWAT	IAS	DMSO	G_M_IAS-G_M_DMSO	GO term	L2	PROTON MOTIVE FORCE-DRIVEN ATP SYNTHESIS	-0.315192488265622
Males	GWAT	IAS	DMSO	G_M_IAS-G_M_DMSO	GO term	H1	PROTON MOTIVE FORCE-DRIVEN ATP SYNTHESIS	0.0302301579185918
Males	GWAT	IAS	DMSO	G_M_IAS-G_M_DMSO	GO term	H2	PROTON MOTIVE FORCE-DRIVEN ATP SYNTHESIS	0.0440444087236354
Males	GWAT	IAS	DMSO	G_M_IAS-G_M_DMSO	GO term	H3	PROTON MOTIVE FORCE-DRIVEN ATP SYNTHESIS	0.737154402408692
Males	GWAT	IAS	DMSO	G_M_IAS-G_M_DMSO	GO term	L1	REGULATION OF SYNAPSE STRUCTURE OR ACTIVITY	0.674740762618763
Males	GWAT	IAS	DMSO	G_M_IAS-G_M_DMSO	GO term	L2	REGULATION OF SYNAPSE STRUCTURE OR ACTIVITY	0.141242172759412
Males	GWAT	IAS	DMSO	G_M_IAS-G_M_DMSO	GO term	H1	REGULATION OF SYNAPSE STRUCTURE OR ACTIVITY	-0.0725166185476452
Males	GWAT	IAS	DMSO	G_M_IAS-G_M_DMSO	GO term	H2	REGULATION OF SYNAPSE STRUCTURE OR ACTIVITY	0.0695176163937214
Males	GWAT	IAS	DMSO	G_M_IAS-G_M_DMSO	GO term	H3	REGULATION OF SYNAPSE STRUCTURE OR ACTIVITY	-0.0265190246063291
Males	GWAT	IAS	DMSO	G_M_IAS-G_M_DMSO	GO term	L1	TRANSLATION AT SYNAPSE	0
Males	GWAT	IAS	DMSO	G_M_IAS-G_M_DMSO	GO term	L2	TRANSLATION AT SYNAPSE	-0.910073894966461
Males	GWAT	IAS	DMSO	G_M_IAS-G_M_DMSO	GO term	H1	TRANSLATION AT SYNAPSE	-0.0560129426165198
Males	GWAT	IAS	DMSO	G_M_IAS-G_M_DMSO	GO term	H2	TRANSLATION AT SYNAPSE	0.131099667060035
Males	GWAT	IAS	DMSO	G_M_IAS-G_M_DMSO	GO term	H3	TRANSLATION AT SYNAPSE	0.841243000043872
Males	GWAT	TWD	DMSO	G_M_TWD-G_M_DMSO	Chromosome	L1	chr1	0.141091699258738
Males	GWAT	TWD	DMSO	G_M_TWD-G_M_DMSO	Chromosome	L2	chr1	0.1294097178976
Males	GWAT	TWD	DMSO	G_M_TWD-G_M_DMSO	Chromosome	H1	chr1	0.0330465131278418
Males	GWAT	TWD	DMSO	G_M_TWD-G_M_DMSO	Chromosome	H2	chr1	-0.121541765998752
Males	GWAT	TWD	DMSO	G_M_TWD-G_M_DMSO	Chromosome	H3	chr1	0
Males	GWAT	TWD	DMSO	G_M_TWD-G_M_DMSO	Chromosome	L1	chr2	-0.176077312017997
Males	GWAT	TWD	DMSO	G_M_TWD-G_M_DMSO	Chromosome	L2	chr2	-0.0436748927567862
Males	GWAT	TWD	DMSO	G_M_TWD-G_M_DMSO	Chromosome	H1	chr2	-0.0439741580974377
Males	GWAT	TWD	DMSO	G_M_TWD-G_M_DMSO	Chromosome	H2	chr2	0.065077660211068
Males	GWAT	TWD	DMSO	G_M_TWD-G_M_DMSO	Chromosome	H3	chr2	0
Males	GWAT	TWD	DMSO	G_M_TWD-G_M_DMSO	Chromosome	L1	chr3	0.178166546787997
Males	GWAT	TWD	DMSO	G_M_TWD-G_M_DMSO	Chromosome	L2	chr3	0.172605686582031
Males	GWAT	TWD	DMSO	G_M_TWD-G_M_DMSO	Chromosome	H1	chr3	0.117400024338309
Males	GWAT	TWD	DMSO	G_M_TWD-G_M_DMSO	Chromosome	H2	chr3	-0.400501430362741
Males	GWAT	TWD	DMSO	G_M_TWD-G_M_DMSO	Chromosome	H3	chr3	0
Males	GWAT	TWD	DMSO	G_M_TWD-G_M_DMSO	Chromosome	L1	chr4	-0.153836840585901
Males	GWAT	TWD	DMSO	G_M_TWD-G_M_DMSO	Chromosome	L2	chr4	-0.045793767184135
Males	GWAT	TWD	DMSO	G_M_TWD-G_M_DMSO	Chromosome	H1	chr4	-0.109447116522138
Males	GWAT	TWD	DMSO	G_M_TWD-G_M_DMSO	Chromosome	H2	chr4	0.124807179084897
Males	GWAT	TWD	DMSO	G_M_TWD-G_M_DMSO	Chromosome	H3	chr4	-0.166307776443497
Males	GWAT	TWD	DMSO	G_M_TWD-G_M_DMSO	Chromosome	L1	chr5	0.202464771757621
Males	GWAT	TWD	DMSO	G_M_TWD-G_M_DMSO	Chromosome	L2	chr5	-0.119592639393624
Males	GWAT	TWD	DMSO	G_M_TWD-G_M_DMSO	Chromosome	H1	chr5	-0.0442712177922951
Males	GWAT	TWD	DMSO	G_M_TWD-G_M_DMSO	Chromosome	H2	chr5	0.0848210184276851
Males	GWAT	TWD	DMSO	G_M_TWD-G_M_DMSO	Chromosome	H3	chr5	-0.710621531964063
Males	GWAT	TWD	DMSO	G_M_TWD-G_M_DMSO	Chromosome	L1	chr6	-0.124373668480632
Males	GWAT	TWD	DMSO	G_M_TWD-G_M_DMSO	Chromosome	L2	chr6	0.161644807851366
Males	GWAT	TWD	DMSO	G_M_TWD-G_M_DMSO	Chromosome	H1	chr6	0.0268303506414888
Males	GWAT	TWD	DMSO	G_M_TWD-G_M_DMSO	Chromosome	H2	chr6	-0.134565763053975
Males	GWAT	TWD	DMSO	G_M_TWD-G_M_DMSO	Chromosome	H3	chr6	0
Males	GWAT	TWD	DMSO	G_M_TWD-G_M_DMSO	Chromosome	L1	chr7	-0.784528068135731
Males	GWAT	TWD	DMSO	G_M_TWD-G_M_DMSO	Chromosome	L2	chr7	-0.224743042921882
Males	GWAT	TWD	DMSO	G_M_TWD-G_M_DMSO	Chromosome	H1	chr7	-0.0919380258676492
Males	GWAT	TWD	DMSO	G_M_TWD-G_M_DMSO	Chromosome	H2	chr7	0.157240550267688
Males	GWAT	TWD	DMSO	G_M_TWD-G_M_DMSO	Chromosome	H3	chr7	0
Males	GWAT	TWD	DMSO	G_M_TWD-G_M_DMSO	Chromosome	L1	chr8	-0.0198749835434875
Males	GWAT	TWD	DMSO	G_M_TWD-G_M_DMSO	Chromosome	L2	chr8	-0.187245556226755
Males	GWAT	TWD	DMSO	G_M_TWD-G_M_DMSO	Chromosome	H1	chr8	-0.0342684581362797
Males	GWAT	TWD	DMSO	G_M_TWD-G_M_DMSO	Chromosome	H2	chr8	0.0852729283994753
Males	GWAT	TWD	DMSO	G_M_TWD-G_M_DMSO	Chromosome	H3	chr8	0.497163404778267
Males	GWAT	TWD	DMSO	G_M_TWD-G_M_DMSO	Chromosome	L1	chr9	-0.656980101330905
Males	GWAT	TWD	DMSO	G_M_TWD-G_M_DMSO	Chromosome	L2	chr9	-0.144541312308066
Males	GWAT	TWD	DMSO	G_M_TWD-G_M_DMSO	Chromosome	H1	chr9	0.0585995080772391
Males	GWAT	TWD	DMSO	G_M_TWD-G_M_DMSO	Chromosome	H2	chr9	0.000493479052221273
Males	GWAT	TWD	DMSO	G_M_TWD-G_M_DMSO	Chromosome	H3	chr9	0
Males	GWAT	TWD	DMSO	G_M_TWD-G_M_DMSO	Chromosome	L1	chr10	0.145101833770179
Males	GWAT	TWD	DMSO	G_M_TWD-G_M_DMSO	Chromosome	L2	chr10	0.0381529368574965
Males	GWAT	TWD	DMSO	G_M_TWD-G_M_DMSO	Chromosome	H1	chr10	0.0612489892736729
Males	GWAT	TWD	DMSO	G_M_TWD-G_M_DMSO	Chromosome	H2	chr10	-0.263888801630905
Males	GWAT	TWD	DMSO	G_M_TWD-G_M_DMSO	Chromosome	H3	chr10	1.15538147301475
Males	GWAT	TWD	DMSO	G_M_TWD-G_M_DMSO	Chromosome	L1	chr11	-0.575358832830095
Males	GWAT	TWD	DMSO	G_M_TWD-G_M_DMSO	Chromosome	L2	chr11	-0.367145073716917
Males	GWAT	TWD	DMSO	G_M_TWD-G_M_DMSO	Chromosome	H1	chr11	-0.14788100136819
Males	GWAT	TWD	DMSO	G_M_TWD-G_M_DMSO	Chromosome	H2	chr11	0.218213936151222
Males	GWAT	TWD	DMSO	G_M_TWD-G_M_DMSO	Chromosome	H3	chr11	0
Males	GWAT	TWD	DMSO	G_M_TWD-G_M_DMSO	Chromosome	L1	chr12	0.126139821921124
Males	GWAT	TWD	DMSO	G_M_TWD-G_M_DMSO	Chromosome	L2	chr12	-0.028856851582045
Males	GWAT	TWD	DMSO	G_M_TWD-G_M_DMSO	Chromosome	H1	chr12	0.0654866577568242
Males	GWAT	TWD	DMSO	G_M_TWD-G_M_DMSO	Chromosome	H2	chr12	-0.0703569745449897
Males	GWAT	TWD	DMSO	G_M_TWD-G_M_DMSO	Chromosome	H3	chr12	0.275201424948284
Males	GWAT	TWD	DMSO	G_M_TWD-G_M_DMSO	Chromosome	L1	chr13	-0.429793785775973
Males	GWAT	TWD	DMSO	G_M_TWD-G_M_DMSO	Chromosome	L2	chr13	0.156679842347989
Males	GWAT	TWD	DMSO	G_M_TWD-G_M_DMSO	Chromosome	H1	chr13	0.153494888769849
Males	GWAT	TWD	DMSO	G_M_TWD-G_M_DMSO	Chromosome	H2	chr13	-0.525461359494628
Males	GWAT	TWD	DMSO	G_M_TWD-G_M_DMSO	Chromosome	H3	chr13	0
Males	GWAT	TWD	DMSO	G_M_TWD-G_M_DMSO	Chromosome	L1	chr14	0.374717537782819
Males	GWAT	TWD	DMSO	G_M_TWD-G_M_DMSO	Chromosome	L2	chr14	-0.108221906345043
Males	GWAT	TWD	DMSO	G_M_TWD-G_M_DMSO	Chromosome	H1	chr14	0.156680788003587
Males	GWAT	TWD	DMSO	G_M_TWD-G_M_DMSO	Chromosome	H2	chr14	-0.240761490725362
Males	GWAT	TWD	DMSO	G_M_TWD-G_M_DMSO	Chromosome	H3	chr14	0
Males	GWAT	TWD	DMSO	G_M_TWD-G_M_DMSO	Chromosome	L1	chr15	0.0534570901578707
Males	GWAT	TWD	DMSO	G_M_TWD-G_M_DMSO	Chromosome	L2	chr15	-0.132506048577382
Males	GWAT	TWD	DMSO	G_M_TWD-G_M_DMSO	Chromosome	H1	chr15	-0.106806372285067
Males	GWAT	TWD	DMSO	G_M_TWD-G_M_DMSO	Chromosome	H2	chr15	0.145351404580501
Males	GWAT	TWD	DMSO	G_M_TWD-G_M_DMSO	Chromosome	H3	chr15	0
Males	GWAT	TWD	DMSO	G_M_TWD-G_M_DMSO	Chromosome	L1	chr16	0.405113399594893
Males	GWAT	TWD	DMSO	G_M_TWD-G_M_DMSO	Chromosome	L2	chr16	0.104866151782161
Males	GWAT	TWD	DMSO	G_M_TWD-G_M_DMSO	Chromosome	H1	chr16	0.0355344174908295
Males	GWAT	TWD	DMSO	G_M_TWD-G_M_DMSO	Chromosome	H2	chr16	-0.0853356635509706
Males	GWAT	TWD	DMSO	G_M_TWD-G_M_DMSO	Chromosome	H3	chr16	0
Males	GWAT	TWD	DMSO	G_M_TWD-G_M_DMSO	Chromosome	L1	chr17	-0.612321494918167
Males	GWAT	TWD	DMSO	G_M_TWD-G_M_DMSO	Chromosome	L2	chr17	-0.174090197111206
Males	GWAT	TWD	DMSO	G_M_TWD-G_M_DMSO	Chromosome	H1	chr17	-0.136666698772174
Males	GWAT	TWD	DMSO	G_M_TWD-G_M_DMSO	Chromosome	H2	chr17	0.173990862873014
Males	GWAT	TWD	DMSO	G_M_TWD-G_M_DMSO	Chromosome	H3	chr17	0
Males	GWAT	TWD	DMSO	G_M_TWD-G_M_DMSO	Chromosome	L1	chr18	-0.169667973308131
Males	GWAT	TWD	DMSO	G_M_TWD-G_M_DMSO	Chromosome	L2	chr18	0.1321447702071
Males	GWAT	TWD	DMSO	G_M_TWD-G_M_DMSO	Chromosome	H1	chr18	0.115546537473129
Males	GWAT	TWD	DMSO	G_M_TWD-G_M_DMSO	Chromosome	H2	chr18	-0.314274696373651
Males	GWAT	TWD	DMSO	G_M_TWD-G_M_DMSO	Chromosome	H3	chr18	0
Males	GWAT	TWD	DMSO	G_M_TWD-G_M_DMSO	Chromosome	L1	chr19	0
Males	GWAT	TWD	DMSO	G_M_TWD-G_M_DMSO	Chromosome	L2	chr19	-0.127364787839461
Males	GWAT	TWD	DMSO	G_M_TWD-G_M_DMSO	Chromosome	H1	chr19	-0.00705000053842598
Males	GWAT	TWD	DMSO	G_M_TWD-G_M_DMSO	Chromosome	H2	chr19	0.0684409619471102
Males	GWAT	TWD	DMSO	G_M_TWD-G_M_DMSO	Chromosome	H3	chr19	0
Males	GWAT	TWD	DMSO	G_M_TWD-G_M_DMSO	Chromosome	L1	chrX	0.563954256273638
Males	GWAT	TWD	DMSO	G_M_TWD-G_M_DMSO	Chromosome	L2	chrX	0.458672518728418
Males	GWAT	TWD	DMSO	G_M_TWD-G_M_DMSO	Chromosome	H1	chrX	-0.0248170045634665
Males	GWAT	TWD	DMSO	G_M_TWD-G_M_DMSO	Chromosome	H2	chrX	-0.778308874773849
Males	GWAT	TWD	DMSO	G_M_TWD-G_M_DMSO	Chromosome	H3	chrX	-0.181640960154283
Males	GWAT	TWD	DMSO	G_M_TWD-G_M_DMSO	GO term	L1	AEROBIC RESPIRATION	0
Males	GWAT	TWD	DMSO	G_M_TWD-G_M_DMSO	GO term	L2	AEROBIC RESPIRATION	-0.244265182624357
Males	GWAT	TWD	DMSO	G_M_TWD-G_M_DMSO	GO term	H1	AEROBIC RESPIRATION	-0.0227156983486524
Males	GWAT	TWD	DMSO	G_M_TWD-G_M_DMSO	GO term	H2	AEROBIC RESPIRATION	0.0806855786065372
Males	GWAT	TWD	DMSO	G_M_TWD-G_M_DMSO	GO term	H3	AEROBIC RESPIRATION	0.577819336391897
Males	GWAT	TWD	DMSO	G_M_TWD-G_M_DMSO	GO term	L1	AMEBOIDAL-TYPE CELL MIGRATION	0.0987306870953335
Males	GWAT	TWD	DMSO	G_M_TWD-G_M_DMSO	GO term	L2	AMEBOIDAL-TYPE CELL MIGRATION	-0.00522191557342988
Males	GWAT	TWD	DMSO	G_M_TWD-G_M_DMSO	GO term	H1	AMEBOIDAL-TYPE CELL MIGRATION	-0.0276745080866363
Males	GWAT	TWD	DMSO	G_M_TWD-G_M_DMSO	GO term	H2	AMEBOIDAL-TYPE CELL MIGRATION	0.0682856096219216
Males	GWAT	TWD	DMSO	G_M_TWD-G_M_DMSO	GO term	H3	AMEBOIDAL-TYPE CELL MIGRATION	0.0607056467653491
Males	GWAT	TWD	DMSO	G_M_TWD-G_M_DMSO	GO term	L1	CELL JUNCTION ASSEMBLY	0.738491316550597
Males	GWAT	TWD	DMSO	G_M_TWD-G_M_DMSO	GO term	L2	CELL JUNCTION ASSEMBLY	0.0838400906325448
Males	GWAT	TWD	DMSO	G_M_TWD-G_M_DMSO	GO term	H1	CELL JUNCTION ASSEMBLY	-0.0735199214094101
Males	GWAT	TWD	DMSO	G_M_TWD-G_M_DMSO	GO term	H2	CELL JUNCTION ASSEMBLY	0.0683960401320096
Males	GWAT	TWD	DMSO	G_M_TWD-G_M_DMSO	GO term	H3	CELL JUNCTION ASSEMBLY	-0.156866220210656
Males	GWAT	TWD	DMSO	G_M_TWD-G_M_DMSO	GO term	L1	MESENCHYME DEVELOPMENT	0.418538568183051
Males	GWAT	TWD	DMSO	G_M_TWD-G_M_DMSO	GO term	L2	MESENCHYME DEVELOPMENT	-0.105248938616696
Males	GWAT	TWD	DMSO	G_M_TWD-G_M_DMSO	GO term	H1	MESENCHYME DEVELOPMENT	-0.0120098580870426
Males	GWAT	TWD	DMSO	G_M_TWD-G_M_DMSO	GO term	H2	MESENCHYME DEVELOPMENT	0.0669640195887805
Males	GWAT	TWD	DMSO	G_M_TWD-G_M_DMSO	GO term	H3	MESENCHYME DEVELOPMENT	-0.242735762544834
Males	GWAT	TWD	DMSO	G_M_TWD-G_M_DMSO	GO term	L1	MITOCHONDRIAL GENE EXPRESSION	-0.170709447384945
Males	GWAT	TWD	DMSO	G_M_TWD-G_M_DMSO	GO term	L2	MITOCHONDRIAL GENE EXPRESSION	-0.231733849511898
Males	GWAT	TWD	DMSO	G_M_TWD-G_M_DMSO	GO term	H1	MITOCHONDRIAL GENE EXPRESSION	-0.00708003120439717
Males	GWAT	TWD	DMSO	G_M_TWD-G_M_DMSO	GO term	H2	MITOCHONDRIAL GENE EXPRESSION	0.068194122798931
Males	GWAT	TWD	DMSO	G_M_TWD-G_M_DMSO	GO term	H3	MITOCHONDRIAL GENE EXPRESSION	0.314144257565408
Males	GWAT	TWD	DMSO	G_M_TWD-G_M_DMSO	GO term	L1	OXIDATIVE PHOSPHORYLATION	0
Males	GWAT	TWD	DMSO	G_M_TWD-G_M_DMSO	GO term	L2	OXIDATIVE PHOSPHORYLATION	-0.277556349350728
Males	GWAT	TWD	DMSO	G_M_TWD-G_M_DMSO	GO term	H1	OXIDATIVE PHOSPHORYLATION	-0.0378546027305672
Males	GWAT	TWD	DMSO	G_M_TWD-G_M_DMSO	GO term	H2	OXIDATIVE PHOSPHORYLATION	0.110587552543661
Males	GWAT	TWD	DMSO	G_M_TWD-G_M_DMSO	GO term	H3	OXIDATIVE PHOSPHORYLATION	0.595680692112908
Males	GWAT	TWD	DMSO	G_M_TWD-G_M_DMSO	GO term	L1	POSITIVE REGULATION OF CELL PROJECTION ORGANIZATION	0.479910255812119
Males	GWAT	TWD	DMSO	G_M_TWD-G_M_DMSO	GO term	L2	POSITIVE REGULATION OF CELL PROJECTION ORGANIZATION	0.0283337786353413
Males	GWAT	TWD	DMSO	G_M_TWD-G_M_DMSO	GO term	H1	POSITIVE REGULATION OF CELL PROJECTION ORGANIZATION	-0.0202401388322254
Males	GWAT	TWD	DMSO	G_M_TWD-G_M_DMSO	GO term	H2	POSITIVE REGULATION OF CELL PROJECTION ORGANIZATION	0.0559581692251679
Males	GWAT	TWD	DMSO	G_M_TWD-G_M_DMSO	GO term	H3	POSITIVE REGULATION OF CELL PROJECTION ORGANIZATION	0.283522723386885
Males	GWAT	TWD	DMSO	G_M_TWD-G_M_DMSO	GO term	L1	PROTON MOTIVE FORCE-DRIVEN ATP SYNTHESIS	0
Males	GWAT	TWD	DMSO	G_M_TWD-G_M_DMSO	GO term	L2	PROTON MOTIVE FORCE-DRIVEN ATP SYNTHESIS	-0.325826130417337
Males	GWAT	TWD	DMSO	G_M_TWD-G_M_DMSO	GO term	H1	PROTON MOTIVE FORCE-DRIVEN ATP SYNTHESIS	0.0295736960762113
Males	GWAT	TWD	DMSO	G_M_TWD-G_M_DMSO	GO term	H2	PROTON MOTIVE FORCE-DRIVEN ATP SYNTHESIS	0.051322387175589
Males	GWAT	TWD	DMSO	G_M_TWD-G_M_DMSO	GO term	H3	PROTON MOTIVE FORCE-DRIVEN ATP SYNTHESIS	0.751530893702224
Males	GWAT	TWD	DMSO	G_M_TWD-G_M_DMSO	GO term	L1	REGULATION OF SYNAPSE STRUCTURE OR ACTIVITY	0.6145003780966
Males	GWAT	TWD	DMSO	G_M_TWD-G_M_DMSO	GO term	L2	REGULATION OF SYNAPSE STRUCTURE OR ACTIVITY	0.133362988346418
Males	GWAT	TWD	DMSO	G_M_TWD-G_M_DMSO	GO term	H1	REGULATION OF SYNAPSE STRUCTURE OR ACTIVITY	-0.0725721232551077
Males	GWAT	TWD	DMSO	G_M_TWD-G_M_DMSO	GO term	H2	REGULATION OF SYNAPSE STRUCTURE OR ACTIVITY	0.0743488588985877
Males	GWAT	TWD	DMSO	G_M_TWD-G_M_DMSO	GO term	H3	REGULATION OF SYNAPSE STRUCTURE OR ACTIVITY	-0.0145892692598842
Males	GWAT	TWD	DMSO	G_M_TWD-G_M_DMSO	GO term	L1	TRANSLATION AT SYNAPSE	0
Males	GWAT	TWD	DMSO	G_M_TWD-G_M_DMSO	GO term	L2	TRANSLATION AT SYNAPSE	-0.920707537118176
Males	GWAT	TWD	DMSO	G_M_TWD-G_M_DMSO	GO term	H1	TRANSLATION AT SYNAPSE	-0.0566694044589003
Males	GWAT	TWD	DMSO	G_M_TWD-G_M_DMSO	GO term	H2	TRANSLATION AT SYNAPSE	0.138377645511989
Males	GWAT	TWD	DMSO	G_M_TWD-G_M_DMSO	GO term	H3	TRANSLATION AT SYNAPSE	0.855619491337404
Males	Liver	5TBT	DMSO	L_M_5TBT-L_M_DMSO	Chromosome	L1	chr1	0.272552121549604
Males	Liver	5TBT	DMSO	L_M_5TBT-L_M_DMSO	Chromosome	L2	chr1	0.121221736741999
Males	Liver	5TBT	DMSO	L_M_5TBT-L_M_DMSO	Chromosome	H1	chr1	0.057349178598054
Males	Liver	5TBT	DMSO	L_M_5TBT-L_M_DMSO	Chromosome	H2	chr1	-0.140470382271963
Males	Liver	5TBT	DMSO	L_M_5TBT-L_M_DMSO	Chromosome	H3	chr1	0
Males	Liver	5TBT	DMSO	L_M_5TBT-L_M_DMSO	Chromosome	L1	chr2	-0.148371092826785
Males	Liver	5TBT	DMSO	L_M_5TBT-L_M_DMSO	Chromosome	L2	chr2	-0.0328052697376402
Males	Liver	5TBT	DMSO	L_M_5TBT-L_M_DMSO	Chromosome	H1	chr2	-0.0299481170043556
Males	Liver	5TBT	DMSO	L_M_5TBT-L_M_DMSO	Chromosome	H2	chr2	0.0450319437363579
Males	Liver	5TBT	DMSO	L_M_5TBT-L_M_DMSO	Chromosome	H3	chr2	0
Males	Liver	5TBT	DMSO	L_M_5TBT-L_M_DMSO	Chromosome	L1	chr3	-0.0117883750547778
Males	Liver	5TBT	DMSO	L_M_5TBT-L_M_DMSO	Chromosome	L2	chr3	0.152664355407292
Males	Liver	5TBT	DMSO	L_M_5TBT-L_M_DMSO	Chromosome	H1	chr3	0.131675405790878
Males	Liver	5TBT	DMSO	L_M_5TBT-L_M_DMSO	Chromosome	H2	chr3	-0.371303940590529
Males	Liver	5TBT	DMSO	L_M_5TBT-L_M_DMSO	Chromosome	H3	chr3	0
Males	Liver	5TBT	DMSO	L_M_5TBT-L_M_DMSO	Chromosome	L1	chr4	-0.137584554156615
Males	Liver	5TBT	DMSO	L_M_5TBT-L_M_DMSO	Chromosome	L2	chr4	0.0287045193454529
Males	Liver	5TBT	DMSO	L_M_5TBT-L_M_DMSO	Chromosome	H1	chr4	-0.111298105056012
Males	Liver	5TBT	DMSO	L_M_5TBT-L_M_DMSO	Chromosome	H2	chr4	0.0939644873341336
Males	Liver	5TBT	DMSO	L_M_5TBT-L_M_DMSO	Chromosome	H3	chr4	-0.104508095355028
Males	Liver	5TBT	DMSO	L_M_5TBT-L_M_DMSO	Chromosome	L1	chr5	0.237803095858497
Males	Liver	5TBT	DMSO	L_M_5TBT-L_M_DMSO	Chromosome	L2	chr5	-0.0992291979129331
Males	Liver	5TBT	DMSO	L_M_5TBT-L_M_DMSO	Chromosome	H1	chr5	-0.0420251476686363
Males	Liver	5TBT	DMSO	L_M_5TBT-L_M_DMSO	Chromosome	H2	chr5	0.0734339589356798
Males	Liver	5TBT	DMSO	L_M_5TBT-L_M_DMSO	Chromosome	H3	chr5	-0.933240427995841
Males	Liver	5TBT	DMSO	L_M_5TBT-L_M_DMSO	Chromosome	L1	chr6	-0.125863751828934
Males	Liver	5TBT	DMSO	L_M_5TBT-L_M_DMSO	Chromosome	L2	chr6	0.16398752945263
Males	Liver	5TBT	DMSO	L_M_5TBT-L_M_DMSO	Chromosome	H1	chr6	0.0302786462244826
Males	Liver	5TBT	DMSO	L_M_5TBT-L_M_DMSO	Chromosome	H2	chr6	-0.12774336540831
Males	Liver	5TBT	DMSO	L_M_5TBT-L_M_DMSO	Chromosome	H3	chr6	0
Males	Liver	5TBT	DMSO	L_M_5TBT-L_M_DMSO	Chromosome	L1	chr7	-1.03950854128367
Males	Liver	5TBT	DMSO	L_M_5TBT-L_M_DMSO	Chromosome	L2	chr7	-0.256741738099215
Males	Liver	5TBT	DMSO	L_M_5TBT-L_M_DMSO	Chromosome	H1	chr7	-0.0932128998448468
Males	Liver	5TBT	DMSO	L_M_5TBT-L_M_DMSO	Chromosome	H2	chr7	0.152138754295452
Males	Liver	5TBT	DMSO	L_M_5TBT-L_M_DMSO	Chromosome	H3	chr7	0
Males	Liver	5TBT	DMSO	L_M_5TBT-L_M_DMSO	Chromosome	L1	chr8	-0.128550513710752
Males	Liver	5TBT	DMSO	L_M_5TBT-L_M_DMSO	Chromosome	L2	chr8	-0.213158145251703
Males	Liver	5TBT	DMSO	L_M_5TBT-L_M_DMSO	Chromosome	H1	chr8	-0.0468991475293517
Males	Liver	5TBT	DMSO	L_M_5TBT-L_M_DMSO	Chromosome	H2	chr8	0.0958435968922594
Males	Liver	5TBT	DMSO	L_M_5TBT-L_M_DMSO	Chromosome	H3	chr8	0.468797375529397
Males	Liver	5TBT	DMSO	L_M_5TBT-L_M_DMSO	Chromosome	L1	chr9	-0.602985006548597
Males	Liver	5TBT	DMSO	L_M_5TBT-L_M_DMSO	Chromosome	L2	chr9	-0.137042466211351
Males	Liver	5TBT	DMSO	L_M_5TBT-L_M_DMSO	Chromosome	H1	chr9	0.0568312290538921
Males	Liver	5TBT	DMSO	L_M_5TBT-L_M_DMSO	Chromosome	H2	chr9	-0.00247772288927624
Males	Liver	5TBT	DMSO	L_M_5TBT-L_M_DMSO	Chromosome	H3	chr9	0
Males	Liver	5TBT	DMSO	L_M_5TBT-L_M_DMSO	Chromosome	L1	chr10	0.181939004592231
Males	Liver	5TBT	DMSO	L_M_5TBT-L_M_DMSO	Chromosome	L2	chr10	0.0276050892491202
Males	Liver	5TBT	DMSO	L_M_5TBT-L_M_DMSO	Chromosome	H1	chr10	0.0489861352916072
Males	Liver	5TBT	DMSO	L_M_5TBT-L_M_DMSO	Chromosome	H2	chr10	-0.229571781455658
Males	Liver	5TBT	DMSO	L_M_5TBT-L_M_DMSO	Chromosome	H3	chr10	1.15589401127516
Males	Liver	5TBT	DMSO	L_M_5TBT-L_M_DMSO	Chromosome	L1	chr11	-1.06601979998965
Males	Liver	5TBT	DMSO	L_M_5TBT-L_M_DMSO	Chromosome	L2	chr11	-0.350199786435809
Males	Liver	5TBT	DMSO	L_M_5TBT-L_M_DMSO	Chromosome	H1	chr11	-0.156773494611703
Males	Liver	5TBT	DMSO	L_M_5TBT-L_M_DMSO	Chromosome	H2	chr11	0.207814251776821
Males	Liver	5TBT	DMSO	L_M_5TBT-L_M_DMSO	Chromosome	H3	chr11	0
Males	Liver	5TBT	DMSO	L_M_5TBT-L_M_DMSO	Chromosome	L1	chr12	0.163766784090953
Males	Liver	5TBT	DMSO	L_M_5TBT-L_M_DMSO	Chromosome	L2	chr12	-0.0198990650783199
Males	Liver	5TBT	DMSO	L_M_5TBT-L_M_DMSO	Chromosome	H1	chr12	0.0728116074509535
Males	Liver	5TBT	DMSO	L_M_5TBT-L_M_DMSO	Chromosome	H2	chr12	-0.0793559331808204
Males	Liver	5TBT	DMSO	L_M_5TBT-L_M_DMSO	Chromosome	H3	chr12	0.247995765339921
Males	Liver	5TBT	DMSO	L_M_5TBT-L_M_DMSO	Chromosome	L1	chr13	-0.772350903972042
Males	Liver	5TBT	DMSO	L_M_5TBT-L_M_DMSO	Chromosome	L2	chr13	0.218396302681579
Males	Liver	5TBT	DMSO	L_M_5TBT-L_M_DMSO	Chromosome	H1	chr13	0.14408719470354
Males	Liver	5TBT	DMSO	L_M_5TBT-L_M_DMSO	Chromosome	H2	chr13	-0.52158215627426
Males	Liver	5TBT	DMSO	L_M_5TBT-L_M_DMSO	Chromosome	H3	chr13	0
Males	Liver	5TBT	DMSO	L_M_5TBT-L_M_DMSO	Chromosome	L1	chr14	0.323399443508776
Males	Liver	5TBT	DMSO	L_M_5TBT-L_M_DMSO	Chromosome	L2	chr14	-0.0945827398769839
Males	Liver	5TBT	DMSO	L_M_5TBT-L_M_DMSO	Chromosome	H1	chr14	0.163814815381562
Males	Liver	5TBT	DMSO	L_M_5TBT-L_M_DMSO	Chromosome	H2	chr14	-0.229863578157063
Males	Liver	5TBT	DMSO	L_M_5TBT-L_M_DMSO	Chromosome	H3	chr14	0
Males	Liver	5TBT	DMSO	L_M_5TBT-L_M_DMSO	Chromosome	L1	chr15	-0.00501252287061571
Males	Liver	5TBT	DMSO	L_M_5TBT-L_M_DMSO	Chromosome	L2	chr15	-0.159753271481794
Males	Liver	5TBT	DMSO	L_M_5TBT-L_M_DMSO	Chromosome	H1	chr15	-0.131289968986792
Males	Liver	5TBT	DMSO	L_M_5TBT-L_M_DMSO	Chromosome	H2	chr15	0.160389601848683
Males	Liver	5TBT	DMSO	L_M_5TBT-L_M_DMSO	Chromosome	H3	chr15	0
Males	Liver	5TBT	DMSO	L_M_5TBT-L_M_DMSO	Chromosome	L1	chr16	0.418589476122558
Males	Liver	5TBT	DMSO	L_M_5TBT-L_M_DMSO	Chromosome	L2	chr16	0.0588323678976041
Males	Liver	5TBT	DMSO	L_M_5TBT-L_M_DMSO	Chromosome	H1	chr16	0.0598911972253259
Males	Liver	5TBT	DMSO	L_M_5TBT-L_M_DMSO	Chromosome	H2	chr16	-0.0853119307137805
Males	Liver	5TBT	DMSO	L_M_5TBT-L_M_DMSO	Chromosome	H3	chr16	0
Males	Liver	5TBT	DMSO	L_M_5TBT-L_M_DMSO	Chromosome	L1	chr17	-0.272898370871003
Males	Liver	5TBT	DMSO	L_M_5TBT-L_M_DMSO	Chromosome	L2	chr17	-0.16643758738662
Males	Liver	5TBT	DMSO	L_M_5TBT-L_M_DMSO	Chromosome	H1	chr17	-0.177472828232035
Males	Liver	5TBT	DMSO	L_M_5TBT-L_M_DMSO	Chromosome	H2	chr17	0.18363230654968
Males	Liver	5TBT	DMSO	L_M_5TBT-L_M_DMSO	Chromosome	H3	chr17	0
Males	Liver	5TBT	DMSO	L_M_5TBT-L_M_DMSO	Chromosome	L1	chr18	-0.164165360010017
Males	Liver	5TBT	DMSO	L_M_5TBT-L_M_DMSO	Chromosome	L2	chr18	0.112623448432305
Males	Liver	5TBT	DMSO	L_M_5TBT-L_M_DMSO	Chromosome	H1	chr18	0.138430916789495
Males	Liver	5TBT	DMSO	L_M_5TBT-L_M_DMSO	Chromosome	H2	chr18	-0.356769283944238
Males	Liver	5TBT	DMSO	L_M_5TBT-L_M_DMSO	Chromosome	H3	chr18	0
Males	Liver	5TBT	DMSO	L_M_5TBT-L_M_DMSO	Chromosome	L1	chr19	0
Males	Liver	5TBT	DMSO	L_M_5TBT-L_M_DMSO	Chromosome	L2	chr19	-0.0915882132097768
Males	Liver	5TBT	DMSO	L_M_5TBT-L_M_DMSO	Chromosome	H1	chr19	-0.0185747342509961
Males	Liver	5TBT	DMSO	L_M_5TBT-L_M_DMSO	Chromosome	H2	chr19	0.0601880780643396
Males	Liver	5TBT	DMSO	L_M_5TBT-L_M_DMSO	Chromosome	H3	chr19	0
Males	Liver	5TBT	DMSO	L_M_5TBT-L_M_DMSO	Chromosome	L1	chrX	0.64314411911484
Males	Liver	5TBT	DMSO	L_M_5TBT-L_M_DMSO	Chromosome	L2	chrX	0.443099857640313
Males	Liver	5TBT	DMSO	L_M_5TBT-L_M_DMSO	Chromosome	H1	chrX	0.0105238212613344
Males	Liver	5TBT	DMSO	L_M_5TBT-L_M_DMSO	Chromosome	H2	chrX	-0.731056403979553
Males	Liver	5TBT	DMSO	L_M_5TBT-L_M_DMSO	Chromosome	H3	chrX	-0.0834472667732047
Males	Liver	5TBT	DMSO	L_M_5TBT-L_M_DMSO	GO term	L1	AEROBIC RESPIRATION	0
Males	Liver	5TBT	DMSO	L_M_5TBT-L_M_DMSO	GO term	L2	AEROBIC RESPIRATION	-0.282013924689647
Males	Liver	5TBT	DMSO	L_M_5TBT-L_M_DMSO	GO term	H1	AEROBIC RESPIRATION	-0.019459319769895
Males	Liver	5TBT	DMSO	L_M_5TBT-L_M_DMSO	GO term	H2	AEROBIC RESPIRATION	0.0742034542323999
Males	Liver	5TBT	DMSO	L_M_5TBT-L_M_DMSO	GO term	H3	AEROBIC RESPIRATION	0.540392498878
Males	Liver	5TBT	DMSO	L_M_5TBT-L_M_DMSO	GO term	L1	AMEBOIDAL-TYPE CELL MIGRATION	0.222982005935096
Males	Liver	5TBT	DMSO	L_M_5TBT-L_M_DMSO	GO term	L2	AMEBOIDAL-TYPE CELL MIGRATION	-0.0264358742518467
Males	Liver	5TBT	DMSO	L_M_5TBT-L_M_DMSO	GO term	H1	AMEBOIDAL-TYPE CELL MIGRATION	-0.0150292295061606
Males	Liver	5TBT	DMSO	L_M_5TBT-L_M_DMSO	GO term	H2	AMEBOIDAL-TYPE CELL MIGRATION	0.0578991556521383
Males	Liver	5TBT	DMSO	L_M_5TBT-L_M_DMSO	GO term	H3	AMEBOIDAL-TYPE CELL MIGRATION	0.034209715120326
Males	Liver	5TBT	DMSO	L_M_5TBT-L_M_DMSO	GO term	L1	CELL JUNCTION ASSEMBLY	0.524012001599077
Males	Liver	5TBT	DMSO	L_M_5TBT-L_M_DMSO	GO term	L2	CELL JUNCTION ASSEMBLY	0.0527453717957782
Males	Liver	5TBT	DMSO	L_M_5TBT-L_M_DMSO	GO term	H1	CELL JUNCTION ASSEMBLY	-0.0406518833405257
Males	Liver	5TBT	DMSO	L_M_5TBT-L_M_DMSO	GO term	H2	CELL JUNCTION ASSEMBLY	0.0669472846295354
Males	Liver	5TBT	DMSO	L_M_5TBT-L_M_DMSO	GO term	H3	CELL JUNCTION ASSEMBLY	-0.141881543935355
Males	Liver	5TBT	DMSO	L_M_5TBT-L_M_DMSO	GO term	L1	MESENCHYME DEVELOPMENT	0.493476056943984
Males	Liver	5TBT	DMSO	L_M_5TBT-L_M_DMSO	GO term	L2	MESENCHYME DEVELOPMENT	-0.0798347018664446
Males	Liver	5TBT	DMSO	L_M_5TBT-L_M_DMSO	GO term	H1	MESENCHYME DEVELOPMENT	-0.00321393229249083
Males	Liver	5TBT	DMSO	L_M_5TBT-L_M_DMSO	GO term	H2	MESENCHYME DEVELOPMENT	0.0460053210531027
Males	Liver	5TBT	DMSO	L_M_5TBT-L_M_DMSO	GO term	H3	MESENCHYME DEVELOPMENT	-0.251598734638074
Males	Liver	5TBT	DMSO	L_M_5TBT-L_M_DMSO	GO term	L1	MITOCHONDRIAL GENE EXPRESSION	-0.0744223737128376
Males	Liver	5TBT	DMSO	L_M_5TBT-L_M_DMSO	GO term	L2	MITOCHONDRIAL GENE EXPRESSION	-0.207334684828343
Males	Liver	5TBT	DMSO	L_M_5TBT-L_M_DMSO	GO term	H1	MITOCHONDRIAL GENE EXPRESSION	-0.0046702308311448
Males	Liver	5TBT	DMSO	L_M_5TBT-L_M_DMSO	GO term	H2	MITOCHONDRIAL GENE EXPRESSION	0.0499428991183705
Males	Liver	5TBT	DMSO	L_M_5TBT-L_M_DMSO	GO term	H3	MITOCHONDRIAL GENE EXPRESSION	0.25968408075273
Males	Liver	5TBT	DMSO	L_M_5TBT-L_M_DMSO	GO term	L1	OXIDATIVE PHOSPHORYLATION	0
Males	Liver	5TBT	DMSO	L_M_5TBT-L_M_DMSO	GO term	L2	OXIDATIVE PHOSPHORYLATION	-0.246475599310658
Males	Liver	5TBT	DMSO	L_M_5TBT-L_M_DMSO	GO term	H1	OXIDATIVE PHOSPHORYLATION	-0.0442753831790471
Males	Liver	5TBT	DMSO	L_M_5TBT-L_M_DMSO	GO term	H2	OXIDATIVE PHOSPHORYLATION	0.0990179142196159
Males	Liver	5TBT	DMSO	L_M_5TBT-L_M_DMSO	GO term	H3	OXIDATIVE PHOSPHORYLATION	0.547902100656745
Males	Liver	5TBT	DMSO	L_M_5TBT-L_M_DMSO	GO term	L1	POSITIVE REGULATION OF CELL PROJECTION ORGANIZATION	0.378494921415868
Males	Liver	5TBT	DMSO	L_M_5TBT-L_M_DMSO	GO term	L2	POSITIVE REGULATION OF CELL PROJECTION ORGANIZATION	0.00888473964508687
Males	Liver	5TBT	DMSO	L_M_5TBT-L_M_DMSO	GO term	H1	POSITIVE REGULATION OF CELL PROJECTION ORGANIZATION	-0.00791221115944901
Males	Liver	5TBT	DMSO	L_M_5TBT-L_M_DMSO	GO term	H2	POSITIVE REGULATION OF CELL PROJECTION ORGANIZATION	0.0509815242322726
Males	Liver	5TBT	DMSO	L_M_5TBT-L_M_DMSO	GO term	H3	POSITIVE REGULATION OF CELL PROJECTION ORGANIZATION	0.265443344539216
Males	Liver	5TBT	DMSO	L_M_5TBT-L_M_DMSO	GO term	L1	PROTON MOTIVE FORCE-DRIVEN ATP SYNTHESIS	0
Males	Liver	5TBT	DMSO	L_M_5TBT-L_M_DMSO	GO term	L2	PROTON MOTIVE FORCE-DRIVEN ATP SYNTHESIS	-0.301426965733782
Males	Liver	5TBT	DMSO	L_M_5TBT-L_M_DMSO	GO term	H1	PROTON MOTIVE FORCE-DRIVEN ATP SYNTHESIS	0.0319834964494637
Males	Liver	5TBT	DMSO	L_M_5TBT-L_M_DMSO	GO term	H2	PROTON MOTIVE FORCE-DRIVEN ATP SYNTHESIS	0.0330711634950286
Males	Liver	5TBT	DMSO	L_M_5TBT-L_M_DMSO	GO term	H3	PROTON MOTIVE FORCE-DRIVEN ATP SYNTHESIS	0.697070716889546
Males	Liver	5TBT	DMSO	L_M_5TBT-L_M_DMSO	GO term	L1	REGULATION OF SYNAPSE STRUCTURE OR ACTIVITY	0.440723921336809
Males	Liver	5TBT	DMSO	L_M_5TBT-L_M_DMSO	GO term	L2	REGULATION OF SYNAPSE STRUCTURE OR ACTIVITY	0.125286241160213
Males	Liver	5TBT	DMSO	L_M_5TBT-L_M_DMSO	GO term	H1	REGULATION OF SYNAPSE STRUCTURE OR ACTIVITY	-0.049180078556373
Males	Liver	5TBT	DMSO	L_M_5TBT-L_M_DMSO	GO term	H2	REGULATION OF SYNAPSE STRUCTURE OR ACTIVITY	0.0699945684364542
Males	Liver	5TBT	DMSO	L_M_5TBT-L_M_DMSO	GO term	H3	REGULATION OF SYNAPSE STRUCTURE OR ACTIVITY	-0.00332087458126694
Males	Liver	5TBT	DMSO	L_M_5TBT-L_M_DMSO	GO term	L1	TRANSLATION AT SYNAPSE	0
Males	Liver	5TBT	DMSO	L_M_5TBT-L_M_DMSO	GO term	L2	TRANSLATION AT SYNAPSE	-0.896308372434621
Males	Liver	5TBT	DMSO	L_M_5TBT-L_M_DMSO	GO term	H1	TRANSLATION AT SYNAPSE	-0.054259604085648
Males	Liver	5TBT	DMSO	L_M_5TBT-L_M_DMSO	GO term	H2	TRANSLATION AT SYNAPSE	0.120126421831428
Males	Liver	5TBT	DMSO	L_M_5TBT-L_M_DMSO	GO term	H3	TRANSLATION AT SYNAPSE	0.801159314524726
Males	Liver	50TBT	DMSO	L_M_50TBT-L_M_DMSO	Chromosome	L1	chr1	0.281908860513611
Males	Liver	50TBT	DMSO	L_M_50TBT-L_M_DMSO	Chromosome	L2	chr1	0.123859120805107
Males	Liver	50TBT	DMSO	L_M_50TBT-L_M_DMSO	Chromosome	H1	chr1	0.0562559727738288
Males	Liver	50TBT	DMSO	L_M_50TBT-L_M_DMSO	Chromosome	H2	chr1	-0.141129803796637
Males	Liver	50TBT	DMSO	L_M_50TBT-L_M_DMSO	Chromosome	H3	chr1	0
Males	Liver	50TBT	DMSO	L_M_50TBT-L_M_DMSO	Chromosome	L1	chr2	-0.137907129459337
Males	Liver	50TBT	DMSO	L_M_50TBT-L_M_DMSO	Chromosome	L2	chr2	-0.0368300005260037
Males	Liver	50TBT	DMSO	L_M_50TBT-L_M_DMSO	Chromosome	H1	chr2	-0.0275519737042762
Males	Liver	50TBT	DMSO	L_M_50TBT-L_M_DMSO	Chromosome	H2	chr2	0.043242197080846
Males	Liver	50TBT	DMSO	L_M_50TBT-L_M_DMSO	Chromosome	H3	chr2	0
Males	Liver	50TBT	DMSO	L_M_50TBT-L_M_DMSO	Chromosome	L1	chr3	0.0490334729494262
Males	Liver	50TBT	DMSO	L_M_50TBT-L_M_DMSO	Chromosome	L2	chr3	0.164292906403628
Males	Liver	50TBT	DMSO	L_M_50TBT-L_M_DMSO	Chromosome	H1	chr3	0.126356173599368
Males	Liver	50TBT	DMSO	L_M_50TBT-L_M_DMSO	Chromosome	H2	chr3	-0.370634574447257
Males	Liver	50TBT	DMSO	L_M_50TBT-L_M_DMSO	Chromosome	H3	chr3	0
Males	Liver	50TBT	DMSO	L_M_50TBT-L_M_DMSO	Chromosome	L1	chr4	-0.124087592177461
Males	Liver	50TBT	DMSO	L_M_50TBT-L_M_DMSO	Chromosome	L2	chr4	0.0127999234985785
Males	Liver	50TBT	DMSO	L_M_50TBT-L_M_DMSO	Chromosome	H1	chr4	-0.109769495404071
Males	Liver	50TBT	DMSO	L_M_50TBT-L_M_DMSO	Chromosome	H2	chr4	0.0985675317710728
Males	Liver	50TBT	DMSO	L_M_50TBT-L_M_DMSO	Chromosome	H3	chr4	-0.175900638679017
Males	Liver	50TBT	DMSO	L_M_50TBT-L_M_DMSO	Chromosome	L1	chr5	0.223209886943156
Males	Liver	50TBT	DMSO	L_M_50TBT-L_M_DMSO	Chromosome	L2	chr5	-0.0977351883699627
Males	Liver	50TBT	DMSO	L_M_50TBT-L_M_DMSO	Chromosome	H1	chr5	-0.040958262515535
Males	Liver	50TBT	DMSO	L_M_50TBT-L_M_DMSO	Chromosome	H2	chr5	0.0728323538072073
Males	Liver	50TBT	DMSO	L_M_50TBT-L_M_DMSO	Chromosome	H3	chr5	-0.636717633319487
Males	Liver	50TBT	DMSO	L_M_50TBT-L_M_DMSO	Chromosome	L1	chr6	-0.109992924663665
Males	Liver	50TBT	DMSO	L_M_50TBT-L_M_DMSO	Chromosome	L2	chr6	0.162140692331889
Males	Liver	50TBT	DMSO	L_M_50TBT-L_M_DMSO	Chromosome	H1	chr6	0.0314386477736449
Males	Liver	50TBT	DMSO	L_M_50TBT-L_M_DMSO	Chromosome	H2	chr6	-0.126622200434307
Males	Liver	50TBT	DMSO	L_M_50TBT-L_M_DMSO	Chromosome	H3	chr6	0
Males	Liver	50TBT	DMSO	L_M_50TBT-L_M_DMSO	Chromosome	L1	chr7	-1.02469015824692
Males	Liver	50TBT	DMSO	L_M_50TBT-L_M_DMSO	Chromosome	L2	chr7	-0.253320972241131
Males	Liver	50TBT	DMSO	L_M_50TBT-L_M_DMSO	Chromosome	H1	chr7	-0.0998248004915537
Males	Liver	50TBT	DMSO	L_M_50TBT-L_M_DMSO	Chromosome	H2	chr7	0.155212985280665
Males	Liver	50TBT	DMSO	L_M_50TBT-L_M_DMSO	Chromosome	H3	chr7	0
Males	Liver	50TBT	DMSO	L_M_50TBT-L_M_DMSO	Chromosome	L1	chr8	-0.118017952049605
Males	Liver	50TBT	DMSO	L_M_50TBT-L_M_DMSO	Chromosome	L2	chr8	-0.213321288729228
Males	Liver	50TBT	DMSO	L_M_50TBT-L_M_DMSO	Chromosome	H1	chr8	-0.0464534471906851
Males	Liver	50TBT	DMSO	L_M_50TBT-L_M_DMSO	Chromosome	H2	chr8	0.0954937924590592
Males	Liver	50TBT	DMSO	L_M_50TBT-L_M_DMSO	Chromosome	H3	chr8	0.480692376713401
Males	Liver	50TBT	DMSO	L_M_50TBT-L_M_DMSO	Chromosome	L1	chr9	-0.592861433286215
Males	Liver	50TBT	DMSO	L_M_50TBT-L_M_DMSO	Chromosome	L2	chr9	-0.125613319921549
Males	Liver	50TBT	DMSO	L_M_50TBT-L_M_DMSO	Chromosome	H1	chr9	0.0550467872232948
Males	Liver	50TBT	DMSO	L_M_50TBT-L_M_DMSO	Chromosome	H2	chr9	-0.00417267932908817
Males	Liver	50TBT	DMSO	L_M_50TBT-L_M_DMSO	Chromosome	H3	chr9	0
Males	Liver	50TBT	DMSO	L_M_50TBT-L_M_DMSO	Chromosome	L1	chr10	0.107761091195184
Males	Liver	50TBT	DMSO	L_M_50TBT-L_M_DMSO	Chromosome	L2	chr10	0.00611757648454143
Males	Liver	50TBT	DMSO	L_M_50TBT-L_M_DMSO	Chromosome	H1	chr10	0.0576444535129869
Males	Liver	50TBT	DMSO	L_M_50TBT-L_M_DMSO	Chromosome	H2	chr10	-0.233185524365069
[truncated: 401 more rows]
