# Supplementary material for: Preconception exposures of female mice to a panel of metabolic disruptors induce sexually dimorphic metabolic perturbations in their offspring
Source: Front Endocrinol (Lausanne). 2026 Apr 2;17:1787973. doi: 10.3389/fendo.2026.1787973 (PMC13082944; doi:10.3389/fendo.2026.1787973)
Supplement: Supplementary file 1 [file Supplementaryfile1.zip › Data Sheet 1_updated/Supplementary Data 22.csv]

Trait	Generation	Sex	Timepoint	Matched condition a	Matched condition b	Unmatched condition x	Unmatched condition y	Matched condition contrast	Unmatched condition contrast	N pairs	N pairs unmatched condition x	N pairs unmatched condition y	mbMCW test type	Observed mbMCW_BI	N expected-by-chance mbMCW_BIs	Pupper value	Plower value
Fasting bodyweight by age [g/days old]	F0	Female	T0	Prefasting bodyweight	Fasting bodyweight	5TBT	DMSO	Fasting bodyweight-Prefasting bodyweight	5TBT-DMSO	64	32	32	Approximated	-0.0841025641025641	10000	0.8603	0.1422
Fasting bodyweight by age [g/days old]	F0	Female	T1	Prefasting bodyweight	Fasting bodyweight	5TBT	DMSO	Fasting bodyweight-Prefasting bodyweight	5TBT-DMSO	64	32	32	Approximated	0.0656700480512547	10000	0.2069	0.7963
Fasting bodyweight by age [g/days old]	F0	Female	T2	Prefasting bodyweight	Fasting bodyweight	5TBT	DMSO	Fasting bodyweight-Prefasting bodyweight	5TBT-DMSO	64	32	32	Approximated	-0.0840824960338445	10000	0.8489	0.1539
Fasting bodyweight by age [g/days old]	F0	Female	T3	Prefasting bodyweight	Fasting bodyweight	5TBT	DMSO	Fasting bodyweight-Prefasting bodyweight	5TBT-DMSO	64	32	32	Approximated	-0.0570962479608483	10000	0.7593	0.2449
Fasting bodyweight by age [g/days old]	F0	Female	T0	Prefasting bodyweight	Fasting bodyweight	50TBT	DMSO	Fasting bodyweight-Prefasting bodyweight	50TBT-DMSO	64	32	32	Approximated	-0.0220399794976935	10000	0.6253	0.3797
Fasting bodyweight by age [g/days old]	F0	Female	T1	Prefasting bodyweight	Fasting bodyweight	50TBT	DMSO	Fasting bodyweight-Prefasting bodyweight	50TBT-DMSO	64	32	32	Approximated	0.125194805194805	10000	0.0503	0.9506
Fasting bodyweight by age [g/days old]	F0	Female	T2	Prefasting bodyweight	Fasting bodyweight	50TBT	DMSO	Fasting bodyweight-Prefasting bodyweight	50TBT-DMSO	64	32	32	Approximated	-0.0527983104540655	10000	0.7335	0.2703
Fasting bodyweight by age [g/days old]	F0	Female	T3	Prefasting bodyweight	Fasting bodyweight	50TBT	DMSO	Fasting bodyweight-Prefasting bodyweight	50TBT-DMSO	64	32	32	Approximated	0.0108138873079112	10000	0.4544	0.5506
Fasting bodyweight by age [g/days old]	F0	Female	T0	Prefasting bodyweight	Fasting bodyweight	IAS	DMSO	Fasting bodyweight-Prefasting bodyweight	IAS-DMSO	64	32	32	Approximated	-0.046738572162301	10000	0.7342	0.2705
Fasting bodyweight by age [g/days old]	F0	Female	T1	Prefasting bodyweight	Fasting bodyweight	IAS	DMSO	Fasting bodyweight-Prefasting bodyweight	IAS-DMSO	64	32	32	Approximated	0.180431351920042	10000	0.01	0.9903
Fasting bodyweight by age [g/days old]	F0	Female	T2	Prefasting bodyweight	Fasting bodyweight	IAS	DMSO	Fasting bodyweight-Prefasting bodyweight	IAS-DMSO	64	32	32	Approximated	-0.0257759074171489	10000	0.6251	0.3802
Fasting bodyweight by age [g/days old]	F0	Female	T3	Prefasting bodyweight	Fasting bodyweight	IAS	DMSO	Fasting bodyweight-Prefasting bodyweight	IAS-DMSO	64	32	32	Approximated	0.00983606557377049	10000	0.4523	0.5534
Fasting bodyweight by age [g/days old]	F0	Female	T0	Prefasting bodyweight	Fasting bodyweight	TWD	DMSO	Fasting bodyweight-Prefasting bodyweight	TWD-DMSO	64	32	32	Approximated	0.0109090909090909	10000	0.446	0.5612
Fasting bodyweight by age [g/days old]	F0	Female	T1	Prefasting bodyweight	Fasting bodyweight	TWD	DMSO	Fasting bodyweight-Prefasting bodyweight	TWD-DMSO	64	32	32	Approximated	-0.171561051004637	10000	0.9881	0.0123
Fasting bodyweight by age [g/days old]	F0	Female	T2	Prefasting bodyweight	Fasting bodyweight	TWD	DMSO	Fasting bodyweight-Prefasting bodyweight	TWD-DMSO	64	32	32	Approximated	-0.186756337299534	10000	0.9904	0.0098
Fasting bodyweight by age [g/days old]	F0	Female	T3	Prefasting bodyweight	Fasting bodyweight	TWD	DMSO	Fasting bodyweight-Prefasting bodyweight	TWD-DMSO	64	32	32	Approximated	-0.278947368421053	10000	0.9999	1e-04
Semiweekly water consumption [mL]	F0	Female	T0.5	Entry water	Exit water	5TBT	DMSO	Exit water-Entry water	5TBT-DMSO	16	8	8	Approximated	-0.196969696969697	10000	0.9233	0.0933
Semiweekly water consumption [mL]	F0	Female	T1	Entry water	Exit water	5TBT	DMSO	Exit water-Entry water	5TBT-DMSO	16	8	8	Approximated	-0.278195488721805	10000	0.98	0.0271
Semiweekly water consumption [mL]	F0	Female	T1.5	Entry water	Exit water	5TBT	DMSO	Exit water-Entry water	5TBT-DMSO	16	8	8	Approximated	-0.165354330708661	10000	0.8825	0.1403
Semiweekly water consumption [mL]	F0	Female	T2	Entry water	Exit water	5TBT	DMSO	Exit water-Entry water	5TBT-DMSO	16	8	8	Approximated	0.131782945736434	10000	0.1941	0.8334
Semiweekly water consumption [mL]	F0	Female	T2.5	Entry water	Exit water	5TBT	DMSO	Exit water-Entry water	5TBT-DMSO	15	8	7	Exact	-0.304347826086957	6435	0.94980574980575	0.0632478632478633
Semiweekly water consumption [mL]	F0	Female	T3	Entry water	Exit water	5TBT	DMSO	Exit water-Entry water	5TBT-DMSO	16	8	8	Approximated	0.0852713178294574	10000	0.3082	0.7301
Semiweekly water consumption [mL]	F0	Female	T3.5	Entry water	Exit water	5TBT	DMSO	Exit water-Entry water	5TBT-DMSO	16	8	8	Approximated	-0.236641221374046	10000	0.9515	0.0614
Semiweekly water consumption [mL]	F0	Female	T0.5	Entry water	Exit water	50TBT	DMSO	Exit water-Entry water	50TBT-DMSO	15	7	8	Exact	-0.0756302521008403	6435	0.846620046620047	0.182595182595183
Semiweekly water consumption [mL]	F0	Female	T1	Entry water	Exit water	50TBT	DMSO	Exit water-Entry water	50TBT-DMSO	16	8	8	Approximated	-0.157894736842105	10000	0.886	0.1382
Semiweekly water consumption [mL]	F0	Female	T1.5	Entry water	Exit water	50TBT	DMSO	Exit water-Entry water	50TBT-DMSO	16	8	8	Approximated	-0.088	10000	0.7359	0.2995
Semiweekly water consumption [mL]	F0	Female	T2	Entry water	Exit water	50TBT	DMSO	Exit water-Entry water	50TBT-DMSO	16	8	8	Approximated	-0.0625	10000	0.6872	0.355
Semiweekly water consumption [mL]	F0	Female	T2.5	Entry water	Exit water	50TBT	DMSO	Exit water-Entry water	50TBT-DMSO	15	8	7	Exact	-0.0654205607476636	6435	0.51981351981352	0.533954933954934
Semiweekly water consumption [mL]	F0	Female	T3	Entry water	Exit water	50TBT	DMSO	Exit water-Entry water	50TBT-DMSO	16	8	8	Approximated	0.0153846153846154	10000	0.4749	0.5685
Semiweekly water consumption [mL]	F0	Female	T3.5	Entry water	Exit water	50TBT	DMSO	Exit water-Entry water	50TBT-DMSO	16	8	8	Approximated	0.0852713178294574	10000	0.3071	0.7276
Semiweekly water consumption [mL]	F0	Female	T0.5	Entry water	Exit water	IAS	DMSO	Exit water-Entry water	IAS-DMSO	15	7	8	Exact	-0.137931034482759	6435	0.927117327117327	0.0913752913752914
Semiweekly water consumption [mL]	F0	Female	T1	Entry water	Exit water	IAS	DMSO	Exit water-Entry water	IAS-DMSO	16	8	8	Approximated	-0.121212121212121	10000	0.8278	0.2039
Semiweekly water consumption [mL]	F0	Female	T1.5	Entry water	Exit water	IAS	DMSO	Exit water-Entry water	IAS-DMSO	14	6	8	Exact	-0.11340206185567	3003	0.95970695970696	0.04995004995005
Semiweekly water consumption [mL]	F0	Female	T2	Entry water	Exit water	IAS	DMSO	Exit water-Entry water	IAS-DMSO	16	8	8	Approximated	0.12781954887218	10000	0.2021	0.8294
Semiweekly water consumption [mL]	F0	Female	T2.5	Entry water	Exit water	IAS	DMSO	Exit water-Entry water	IAS-DMSO	15	8	7	Exact	-0.079646017699115	6435	0.553379953379953	0.489355089355089
Semiweekly water consumption [mL]	F0	Female	T3	Entry water	Exit water	IAS	DMSO	Exit water-Entry water	IAS-DMSO	16	8	8	Approximated	0.104477611940299	10000	0.2566	0.7743
Semiweekly water consumption [mL]	F0	Female	T3.5	Entry water	Exit water	IAS	DMSO	Exit water-Entry water	IAS-DMSO	16	8	8	Approximated	-0.0757575757575758	10000	0.7173	0.3216
Semiweekly water consumption [mL]	F0	Female	T0.5	Entry water	Exit water	TWD	DMSO	Exit water-Entry water	TWD-DMSO	16	8	8	Approximated	0.272727272727273	10000	0.0378	0.9713
Semiweekly water consumption [mL]	F0	Female	T1	Entry water	Exit water	TWD	DMSO	Exit water-Entry water	TWD-DMSO	16	8	8	Approximated	0.194029850746269	10000	0.0969	0.9202
Semiweekly water consumption [mL]	F0	Female	T1.5	Entry water	Exit water	TWD	DMSO	Exit water-Entry water	TWD-DMSO	16	8	8	Approximated	0.46969696969697	10000	0	1
Semiweekly water consumption [mL]	F0	Female	T2	Entry water	Exit water	TWD	DMSO	Exit water-Entry water	TWD-DMSO	16	8	8	Approximated	0.417910447761194	10000	0.0012	0.9994
Semiweekly water consumption [mL]	F0	Female	T2.5	Entry water	Exit water	TWD	DMSO	Exit water-Entry water	TWD-DMSO	15	8	7	Exact	0.299145299145299	6435	0.00497280497280497	0.996891996891997
Semiweekly water consumption [mL]	F0	Female	T3	Entry water	Exit water	TWD	DMSO	Exit water-Entry water	TWD-DMSO	16	8	8	Approximated	0.377777777777778	10000	0.0029	0.9984
Semiweekly water consumption [mL]	F0	Female	T3.5	Entry water	Exit water	TWD	DMSO	Exit water-Entry water	TWD-DMSO	16	8	8	Approximated	0.318181818181818	10000	0.0159	0.9886
Weekly food consumption [g]	F0	Female	T1	Entry food	Exit food	5TBT	DMSO	Exit food-Entry food	5TBT-DMSO	16	8	8	Approximated	0.220588235294118	10000	0.0631	0.9489
Weekly food consumption [g]	F0	Female	T2	Entry food	Exit food	5TBT	DMSO	Exit food-Entry food	5TBT-DMSO	16	8	8	Approximated	0.176470588235294	10000	0.1188	0.9032
Weekly food consumption [g]	F0	Female	T3	Entry food	Exit food	5TBT	DMSO	Exit food-Entry food	5TBT-DMSO	16	8	8	Approximated	0.191176470588235	10000	0.101	0.9169
Weekly food consumption [g]	F0	Female	T3.5	Entry food	Exit food	5TBT	DMSO	Exit food-Entry food	5TBT-DMSO	16	8	8	Approximated	0.176470588235294	10000	0.1225	0.8985
Weekly food consumption [g]	F0	Female	T1	Entry food	Exit food	50TBT	DMSO	Exit food-Entry food	50TBT-DMSO	16	8	8	Approximated	0.117647058823529	10000	0.2299	0.8029
Weekly food consumption [g]	F0	Female	T2	Entry food	Exit food	50TBT	DMSO	Exit food-Entry food	50TBT-DMSO	16	8	8	Approximated	0.117647058823529	10000	0.2173	0.8139
Weekly food consumption [g]	F0	Female	T3	Entry food	Exit food	50TBT	DMSO	Exit food-Entry food	50TBT-DMSO	16	8	8	Approximated	0.132352941176471	10000	0.1897	0.8378
Weekly food consumption [g]	F0	Female	T3.5	Entry food	Exit food	50TBT	DMSO	Exit food-Entry food	50TBT-DMSO	16	8	8	Approximated	0.185185185185185	10000	0.1089	0.9103
Weekly food consumption [g]	F0	Female	T1	Entry food	Exit food	IAS	DMSO	Exit food-Entry food	IAS-DMSO	16	8	8	Approximated	0.0895522388059701	10000	0.2811	0.7535
Weekly food consumption [g]	F0	Female	T2	Entry food	Exit food	IAS	DMSO	Exit food-Entry food	IAS-DMSO	16	8	8	Approximated	0.117647058823529	10000	0.225	0.8055
Weekly food consumption [g]	F0	Female	T3	Entry food	Exit food	IAS	DMSO	Exit food-Entry food	IAS-DMSO	16	8	8	Approximated	0.0518518518518519	10000	0.3806	0.6575
Weekly food consumption [g]	F0	Female	T3.5	Entry food	Exit food	IAS	DMSO	Exit food-Entry food	IAS-DMSO	16	8	8	Approximated	0.0441176470588235	10000	0.3949	0.6432
Weekly food consumption [g]	F0	Female	T1	Entry food	Exit food	TWD	DMSO	Exit food-Entry food	TWD-DMSO	16	8	8	Approximated	-0.0588235294117647	10000	0.6848	0.3521
Weekly food consumption [g]	F0	Female	T2	Entry food	Exit food	TWD	DMSO	Exit food-Entry food	TWD-DMSO	16	8	8	Approximated	-0.220588235294118	10000	0.9485	0.0673
Weekly food consumption [g]	F0	Female	T3	Entry food	Exit food	TWD	DMSO	Exit food-Entry food	TWD-DMSO	16	8	8	Approximated	-0.264705882352941	10000	0.9735	0.0333
Weekly food consumption [g]	F0	Female	T3.5	Entry food	Exit food	TWD	DMSO	Exit food-Entry food	TWD-DMSO	16	8	8	Approximated	-0.308823529411765	10000	0.9902	0.0137
Weekly food consumption [kcal]	F0	Female	T1	Entry food	Exit food	5TBT	DMSO	Exit food-Entry food	5TBT-DMSO	16	8	8	Approximated	0.220588235294118	10000	0.067	0.9476
Weekly food consumption [kcal]	F0	Female	T2	Entry food	Exit food	5TBT	DMSO	Exit food-Entry food	5TBT-DMSO	16	8	8	Approximated	0.176470588235294	10000	0.1117	0.9087
Weekly food consumption [kcal]	F0	Female	T3	Entry food	Exit food	5TBT	DMSO	Exit food-Entry food	5TBT-DMSO	16	8	8	Approximated	0.191176470588235	10000	0.1043	0.9141
Weekly food consumption [kcal]	F0	Female	T3.5	Entry food	Exit food	5TBT	DMSO	Exit food-Entry food	5TBT-DMSO	16	8	8	Approximated	0.176470588235294	10000	0.1114	0.9074
Weekly food consumption [kcal]	F0	Female	T1	Entry food	Exit food	50TBT	DMSO	Exit food-Entry food	50TBT-DMSO	16	8	8	Approximated	0.117647058823529	10000	0.2266	0.8023
Weekly food consumption [kcal]	F0	Female	T2	Entry food	Exit food	50TBT	DMSO	Exit food-Entry food	50TBT-DMSO	16	8	8	Approximated	0.117647058823529	10000	0.2218	0.8066
Weekly food consumption [kcal]	F0	Female	T3	Entry food	Exit food	50TBT	DMSO	Exit food-Entry food	50TBT-DMSO	16	8	8	Approximated	0.132352941176471	10000	0.1951	0.8358
Weekly food consumption [kcal]	F0	Female	T3.5	Entry food	Exit food	50TBT	DMSO	Exit food-Entry food	50TBT-DMSO	16	8	8	Approximated	0.185185185185185	10000	0.1099	0.9104
Weekly food consumption [kcal]	F0	Female	T1	Entry food	Exit food	IAS	DMSO	Exit food-Entry food	IAS-DMSO	16	8	8	Approximated	0.0814814814814815	10000	0.3047	0.7327
Weekly food consumption [kcal]	F0	Female	T2	Entry food	Exit food	IAS	DMSO	Exit food-Entry food	IAS-DMSO	16	8	8	Approximated	0.117647058823529	10000	0.2226	0.8093
Weekly food consumption [kcal]	F0	Female	T3	Entry food	Exit food	IAS	DMSO	Exit food-Entry food	IAS-DMSO	16	8	8	Approximated	0.0441176470588235	10000	0.3975	0.6384
Weekly food consumption [kcal]	F0	Female	T3.5	Entry food	Exit food	IAS	DMSO	Exit food-Entry food	IAS-DMSO	16	8	8	Approximated	0.0441176470588235	10000	0.4038	0.6367
Weekly food consumption [kcal]	F0	Female	T1	Entry food	Exit food	TWD	DMSO	Exit food-Entry food	TWD-DMSO	16	8	8	Approximated	-0.279411764705882	10000	0.9802	0.0267
Weekly food consumption [kcal]	F0	Female	T2	Entry food	Exit food	TWD	DMSO	Exit food-Entry food	TWD-DMSO	16	8	8	Approximated	-0.455882352941176	10000	0.9996	6e-04
Weekly food consumption [kcal]	F0	Female	T3	Entry food	Exit food	TWD	DMSO	Exit food-Entry food	TWD-DMSO	16	8	8	Approximated	-0.455882352941176	10000	1	0
Weekly food consumption [kcal]	F0	Female	T3.5	Entry food	Exit food	TWD	DMSO	Exit food-Entry food	TWD-DMSO	16	8	8	Approximated	-0.455882352941176	10000	0.9999	3e-04
Fasting bodyweight by age [g/days old]	F1	Female	T7	Prefasting bodyweight	Fasting bodyweight	5TBT	DMSO	Fasting bodyweight-Prefasting bodyweight	5TBT-DMSO	33	13	20	Approximated	0.073345259391771	10000	0.9275	0.0778
Fasting bodyweight by age [g/days old]	F1	Female	Euthanasia	Prefasting bodyweight	Fasting bodyweight	5TBT	DMSO	Fasting bodyweight-Prefasting bodyweight	5TBT-DMSO	20	10	10	Approximated	-0.2	10000	0.9422	0.0668
Fasting bodyweight by age [g/days old]	F1	Female	T7	Prefasting bodyweight	Fasting bodyweight	50TBT	DMSO	Fasting bodyweight-Prefasting bodyweight	50TBT-DMSO	39	19	20	Approximated	0.00128369704749679	10000	0.6043	0.4067
Fasting bodyweight by age [g/days old]	F1	Female	Euthanasia	Prefasting bodyweight	Fasting bodyweight	50TBT	DMSO	Fasting bodyweight-Prefasting bodyweight	50TBT-DMSO	20	10	10	Approximated	-0.114285714285714	10000	0.8192	0.2013
Fasting bodyweight by age [g/days old]	F1	Female	T7	Prefasting bodyweight	Fasting bodyweight	IAS	DMSO	Fasting bodyweight-Prefasting bodyweight	IAS-DMSO	35	15	20	Approximated	0.297297297297297	10000	0.0524	0.9514
Fasting bodyweight by age [g/days old]	F1	Female	Euthanasia	Prefasting bodyweight	Fasting bodyweight	IAS	DMSO	Fasting bodyweight-Prefasting bodyweight	IAS-DMSO	20	10	10	Approximated	-0.180952380952381	10000	0.9273	0.0841
Fasting bodyweight by age [g/days old]	F1	Female	T7	Prefasting bodyweight	Fasting bodyweight	TWD	DMSO	Fasting bodyweight-Prefasting bodyweight	TWD-DMSO	34	14	20	Approximated	0.205387205387205	10000	0.3994	0.6147
Fasting bodyweight by age [g/days old]	F1	Female	Euthanasia	Prefasting bodyweight	Fasting bodyweight	TWD	DMSO	Fasting bodyweight-Prefasting bodyweight	TWD-DMSO	20	10	10	Approximated	-0.0666666666666667	10000	0.7006	0.3247
Fasting bodyweight by age [g/days old]	F1	Male	T7	Prefasting bodyweight	Fasting bodyweight	5TBT	DMSO	Fasting bodyweight-Prefasting bodyweight	5TBT-DMSO	36	15	21	Approximated	0.015015015015015	10000	0.9496	0.0543
Fasting bodyweight by age [g/days old]	F1	Male	Euthanasia	Prefasting bodyweight	Fasting bodyweight	5TBT	DMSO	Fasting bodyweight-Prefasting bodyweight	5TBT-DMSO	20	10	10	Approximated	0.00952380952380953	10000	0.485	0.5447
Fasting bodyweight by age [g/days old]	F1	Male	T7	Prefasting bodyweight	Fasting bodyweight	50TBT	DMSO	Fasting bodyweight-Prefasting bodyweight	50TBT-DMSO	41	20	21	Approximated	-0.0267131242740999	10000	0.7129	0.2949
Fasting bodyweight by age [g/days old]	F1	Male	Euthanasia	Prefasting bodyweight	Fasting bodyweight	50TBT	DMSO	Fasting bodyweight-Prefasting bodyweight	50TBT-DMSO	20	10	10	Approximated	0.00952380952380953	10000	0.4801	0.5464
Fasting bodyweight by age [g/days old]	F1	Male	T7	Prefasting bodyweight	Fasting bodyweight	IAS	DMSO	Fasting bodyweight-Prefasting bodyweight	IAS-DMSO	37	16	21	Approximated	0.140825035561878	10000	0.4788	0.5324
Fasting bodyweight by age [g/days old]	F1	Male	Euthanasia	Prefasting bodyweight	Fasting bodyweight	IAS	DMSO	Fasting bodyweight-Prefasting bodyweight	IAS-DMSO	20	10	10	Approximated	0.0380952380952381	10000	0.3974	0.6307
Fasting bodyweight by age [g/days old]	F1	Male	T7	Prefasting bodyweight	Fasting bodyweight	TWD	DMSO	Fasting bodyweight-Prefasting bodyweight	TWD-DMSO	31	10	21	Approximated	0.262096774193548	10000	0.8373	0.1719
Fasting bodyweight by age [g/days old]	F1	Male	Euthanasia	Prefasting bodyweight	Fasting bodyweight	TWD	DMSO	Fasting bodyweight-Prefasting bodyweight	TWD-DMSO	20	10	10	Approximated	-0.272727272727273	10000	0.9875	0.0159
