# Supplementary material for: Preconception exposures of female mice to a panel of metabolic disruptors induce sexually dimorphic metabolic perturbations in their offspring
Source: Front Endocrinol (Lausanne). 2026 Apr 2;17:1787973. doi: 10.3389/fendo.2026.1787973 (PMC13082944; doi:10.3389/fendo.2026.1787973)
Supplement: Supplementary file 1 [file Supplementaryfile1.zip › Data Sheet 1_updated/Supplementary Data 21.csv]

Trait	Generation	Sex	Timepoint	Condition a	Condition b	Condition contrast	N	N condition a	N condition b	uMCW test type	Observed uMCW_BI	N expected-by-chance uMCW_BIs	Pupper value	Plower value
Bodyweight by age [g/days old]	F0	Female	Entry	5TBT	DMSO	5TBT-DMSO	64	32	32	Approximated	-0.0116699288098282	10000	0.5468	0.4532
Bodyweight by age [g/days old]	F0	Female	T0	5TBT	DMSO	5TBT-DMSO	64	32	32	Approximated	-0.0204818762427212	10000	0.5677	0.4323
Bodyweight by age [g/days old]	F0	Female	T1	5TBT	DMSO	5TBT-DMSO	64	32	32	Approximated	-0.248041327137481	10000	0.9896	0.0104
Bodyweight by age [g/days old]	F0	Female	T2	5TBT	DMSO	5TBT-DMSO	64	32	32	Approximated	-0.0768978128106803	10000	0.7559	0.2441
Bodyweight by age [g/days old]	F0	Female	T3	5TBT	DMSO	5TBT-DMSO	64	32	32	Approximated	-0.120600267628888	10000	0.8669	0.1331
Bodyweight by age [g/days old]	F0	Female	T3.5	5TBT	DMSO	5TBT-DMSO	64	32	32	Approximated	-0.121140906831416	10000	0.8667	0.1333
Bodyweight by age [g/days old]	F0	Female	Entry	50TBT	DMSO	50TBT-DMSO	64	32	32	Approximated	-0.00956035408677745	10000	0.5341	0.4659
Bodyweight by age [g/days old]	F0	Female	T0	50TBT	DMSO	50TBT-DMSO	64	32	32	Approximated	-0.00249542856128391	10000	0.5056	0.4944
Bodyweight by age [g/days old]	F0	Female	T1	50TBT	DMSO	50TBT-DMSO	64	32	32	Approximated	-0.177359616886806	10000	0.947	0.053
Bodyweight by age [g/days old]	F0	Female	T2	50TBT	DMSO	50TBT-DMSO	64	32	32	Approximated	-0.145608922294418	10000	0.9067	0.0933
Bodyweight by age [g/days old]	F0	Female	T3	50TBT	DMSO	50TBT-DMSO	64	32	32	Approximated	-0.166194543566255	10000	0.9363	0.0637
Bodyweight by age [g/days old]	F0	Female	T3.5	50TBT	DMSO	50TBT-DMSO	64	32	32	Approximated	-0.16566472269564	10000	0.9332	0.0668
Bodyweight by age [g/days old]	F0	Female	Entry	IAS	DMSO	IAS-DMSO	64	32	32	Approximated	-0.0183537161802301	10000	0.5571	0.4429
Bodyweight by age [g/days old]	F0	Female	T0	IAS	DMSO	IAS-DMSO	64	32	32	Approximated	-0.159383987537282	10000	0.9255	0.0745
Bodyweight by age [g/days old]	F0	Female	T1	IAS	DMSO	IAS-DMSO	64	32	32	Approximated	-0.371229117845477	10000	0.9997	3e-04
Bodyweight by age [g/days old]	F0	Female	T2	IAS	DMSO	IAS-DMSO	64	32	32	Approximated	-0.2133167008415	10000	0.9729	0.0271
Bodyweight by age [g/days old]	F0	Female	T3	IAS	DMSO	IAS-DMSO	64	32	32	Approximated	-0.220341959149979	10000	0.9791	0.0209
Bodyweight by age [g/days old]	F0	Female	T3.5	IAS	DMSO	IAS-DMSO	64	32	32	Approximated	-0.272888261610567	10000	0.9935	0.0065
Bodyweight by age [g/days old]	F0	Female	Entry	TWD	DMSO	TWD-DMSO	64	32	32	Approximated	-0.00517865226885386	10000	0.5149	0.4851
Bodyweight by age [g/days old]	F0	Female	T0	TWD	DMSO	TWD-DMSO	64	32	32	Approximated	0.0459263155091606	10000	0.3459	0.6541
Bodyweight by age [g/days old]	F0	Female	T1	TWD	DMSO	TWD-DMSO	64	32	32	Approximated	0.422292199261469	10000	0	1
Bodyweight by age [g/days old]	F0	Female	T2	TWD	DMSO	TWD-DMSO	64	32	32	Approximated	0.300482497603323	10000	0.0027	0.9973
Bodyweight by age [g/days old]	F0	Female	T3	TWD	DMSO	TWD-DMSO	64	32	32	Approximated	0.273279940704445	10000	0.0054	0.9946
Bodyweight by age [g/days old]	F0	Female	T3.5	TWD	DMSO	TWD-DMSO	64	32	32	Approximated	0.284704931384036	10000	0.005	0.995
Litter size [N]	F0	Female	F1 litter	5TBT	DMSO	5TBT-DMSO	14	6	8	Exact	-0.15273396424816	3003	0.808191808191808	0.227772227772228
Litter size [N]	F0	Female	F1 litter	50TBT	DMSO	50TBT-DMSO	21	13	8	Approximated	-0.00647114079949901	10000	0.5181	0.4931
Litter size [N]	F0	Female	F1 litter	IAS	DMSO	IAS-DMSO	14	6	8	Exact	-0.0621713985278654	3003	0.647352647352647	0.388611388611389
Litter size [N]	F0	Female	F1 litter	TWD	DMSO	TWD-DMSO	13	5	8	Exact	-0.105677655677656	1287	0.686091686091686	0.327894327894328
Female fraction [n/N]	F0	Female	F1 litter	5TBT	DMSO	5TBT-DMSO	14	6	8	Exact	0.0478443743427971	3003	0.424575424575425	0.580752580752581
Female fraction [n/N]	F0	Female	F1 litter	50TBT	DMSO	50TBT-DMSO	21	13	8	Approximated	-0.117680826636051	10000	0.7262	0.274
Female fraction [n/N]	F0	Female	F1 litter	IAS	DMSO	IAS-DMSO	14	6	8	Exact	0.195583596214511	3003	0.209457209457209	0.791874791874792
Female fraction [n/N]	F0	Female	F1 litter	TWD	DMSO	TWD-DMSO	13	5	8	Exact	0.180769230769231	1287	0.257964257964258	0.745143745143745
Bodyweight by age [g/days old]	F1	Female	T3	5TBT	DMSO	5TBT-DMSO	33	13	20	Approximated	0.0489974677238574	10000	0.3892	0.6108
Bodyweight by age [g/days old]	F1	Female	T4	5TBT	DMSO	5TBT-DMSO	33	13	20	Approximated	0.0420191788783262	10000	0.3949	0.6051
Bodyweight by age [g/days old]	F1	Female	T5	5TBT	DMSO	5TBT-DMSO	33	13	20	Approximated	0.204641122504047	10000	0.1025	0.8975
Bodyweight by age [g/days old]	F1	Female	T6	5TBT	DMSO	5TBT-DMSO	33	13	20	Approximated	0.221383203952011	10000	0.0844	0.9156
Bodyweight by age [g/days old]	F1	Female	T7	5TBT	DMSO	5TBT-DMSO	33	13	20	Approximated	0.247739632197268	10000	0.06	0.94
Bodyweight by age [g/days old]	F1	Female	T8	5TBT	DMSO	5TBT-DMSO	33	13	20	Approximated	0.305450620615219	10000	0.0299	0.9701
Bodyweight by age [g/days old]	F1	Female	T9	5TBT	DMSO	5TBT-DMSO	33	13	20	Approximated	0.107928930217112	10000	0.2504	0.7496
Bodyweight by age [g/days old]	F1	Female	T10	5TBT	DMSO	5TBT-DMSO	33	13	20	Approximated	0.124401178961352	10000	0.2281	0.7719
Bodyweight by age [g/days old]	F1	Female	Euthanasia	5TBT	DMSO	5TBT-DMSO	20	10	10	Approximated	0.159515885022693	10000	0.2193	0.7808
Bodyweight by age [g/days old]	F1	Female	T3	50TBT	DMSO	50TBT-DMSO	39	19	20	Approximated	0.33096813600733	10000	0.0114	0.9886
Bodyweight by age [g/days old]	F1	Female	T4	50TBT	DMSO	50TBT-DMSO	39	19	20	Approximated	0.16166955105365	10000	0.1325	0.8675
Bodyweight by age [g/days old]	F1	Female	T5	50TBT	DMSO	50TBT-DMSO	39	19	20	Approximated	0.212061488343683	10000	0.0771	0.9229
Bodyweight by age [g/days old]	F1	Female	T6	50TBT	DMSO	50TBT-DMSO	39	19	20	Approximated	0.239379008449557	10000	0.0552	0.9448
Bodyweight by age [g/days old]	F1	Female	T7	50TBT	DMSO	50TBT-DMSO	39	19	20	Approximated	0.206523465336455	10000	0.0807	0.9193
Bodyweight by age [g/days old]	F1	Female	T8	50TBT	DMSO	50TBT-DMSO	39	19	20	Approximated	0.217176015473888	10000	0.0701	0.9299
Bodyweight by age [g/days old]	F1	Female	T9	50TBT	DMSO	50TBT-DMSO	39	19	20	Approximated	0.123206759645729	10000	0.1968	0.8032
Bodyweight by age [g/days old]	F1	Female	T10	50TBT	DMSO	50TBT-DMSO	39	19	20	Approximated	0.0344049679324035	10000	0.4005	0.5995
Bodyweight by age [g/days old]	F1	Female	Euthanasia	50TBT	DMSO	50TBT-DMSO	20	10	10	Approximated	0.0921936459909229	10000	0.3214	0.6786
Bodyweight by age [g/days old]	F1	Female	T3	IAS	DMSO	IAS-DMSO	35	15	20	Approximated	0.3518276469646	10000	0.0124	0.9876
Bodyweight by age [g/days old]	F1	Female	T4	IAS	DMSO	IAS-DMSO	35	15	20	Approximated	0.0469197501201346	10000	0.3802	0.6198
Bodyweight by age [g/days old]	F1	Female	T5	IAS	DMSO	IAS-DMSO	35	15	20	Approximated	0.173631267019061	10000	0.1331	0.867
Bodyweight by age [g/days old]	F1	Female	T6	IAS	DMSO	IAS-DMSO	35	15	20	Approximated	0.230213038603236	10000	0.0699	0.9301
Bodyweight by age [g/days old]	F1	Female	T7	IAS	DMSO	IAS-DMSO	35	15	20	Approximated	0.195912221688291	10000	0.1065	0.8935
Bodyweight by age [g/days old]	F1	Female	T8	IAS	DMSO	IAS-DMSO	35	15	20	Approximated	0.247316995034439	10000	0.0575	0.9425
Bodyweight by age [g/days old]	F1	Female	T9	IAS	DMSO	IAS-DMSO	35	15	20	Approximated	0.191933365369214	10000	0.1016	0.8984
Bodyweight by age [g/days old]	F1	Female	T10	IAS	DMSO	IAS-DMSO	35	15	20	Approximated	0.285253884350473	10000	0.0331	0.9669
Bodyweight by age [g/days old]	F1	Female	Euthanasia	IAS	DMSO	IAS-DMSO	20	10	10	Approximated	0.179425113464448	10000	0.2	0.8002
Bodyweight by age [g/days old]	F1	Female	T3	TWD	DMSO	TWD-DMSO	34	14	20	Approximated	0.444605597964377	10000	0.0021	0.9979
Bodyweight by age [g/days old]	F1	Female	T4	TWD	DMSO	TWD-DMSO	34	14	20	Approximated	0.322595419847328	10000	0.0191	0.9809
Bodyweight by age [g/days old]	F1	Female	T5	TWD	DMSO	TWD-DMSO	34	14	20	Approximated	0.245067248273355	10000	0.0645	0.9355
Bodyweight by age [g/days old]	F1	Female	T6	TWD	DMSO	TWD-DMSO	34	14	20	Approximated	0.189785532533624	10000	0.1164	0.8836
Bodyweight by age [g/days old]	F1	Female	T7	TWD	DMSO	TWD-DMSO	34	14	20	Approximated	0.264296619411123	10000	0.0462	0.9538
Bodyweight by age [g/days old]	F1	Female	T8	TWD	DMSO	TWD-DMSO	34	14	20	Approximated	0.261214103962196	10000	0.0504	0.9496
Bodyweight by age [g/days old]	F1	Female	T9	TWD	DMSO	TWD-DMSO	34	14	20	Approximated	0.143856779352963	10000	0.1822	0.8178
Bodyweight by age [g/days old]	F1	Female	T10	TWD	DMSO	TWD-DMSO	34	14	20	Approximated	0.316201381315885	10000	0.0239	0.9761
Bodyweight by age [g/days old]	F1	Female	Euthanasia	TWD	DMSO	TWD-DMSO	20	10	10	Approximated	0.21267776096823	10000	0.151	0.849
Fasting glucose by bodyweight and age [(mg/dL)/g/days old]	F1	Female	T7	5TBT	DMSO	5TBT-DMSO	33	13	20	Approximated	-0.32583336792727	10000	0.9759	0.0241
Fasting glucose by bodyweight and age [(mg/dL)/g/days old]	F1	Female	Euthanasia	5TBT	DMSO	5TBT-DMSO	20	10	10	Approximated	-0.364962178517398	10000	0.9588	0.0412
Fasting glucose by bodyweight and age [(mg/dL)/g/days old]	F1	Female	T7	50TBT	DMSO	50TBT-DMSO	39	19	20	Approximated	-0.414977094573959	10000	0.9984	0.0016
Fasting glucose by bodyweight and age [(mg/dL)/g/days old]	F1	Female	Euthanasia	50TBT	DMSO	50TBT-DMSO	20	10	10	Approximated	-0.185052950075643	10000	0.8085	0.1915
Fasting glucose by bodyweight and age [(mg/dL)/g/days old]	F1	Female	T7	IAS	DMSO	IAS-DMSO	35	15	20	Approximated	-0.315393240429281	10000	0.9805	0.0195
Fasting glucose by bodyweight and age [(mg/dL)/g/days old]	F1	Female	Euthanasia	IAS	DMSO	IAS-DMSO	20	10	10	Approximated	-0.0791527987897126	10000	0.6417	0.3586
Fasting glucose by bodyweight and age [(mg/dL)/g/days old]	F1	Female	T7	TWD	DMSO	TWD-DMSO	34	14	20	Approximated	-0.309589240276263	10000	0.9726	0.0274
Fasting glucose by bodyweight and age [(mg/dL)/g/days old]	F1	Female	Euthanasia	TWD	DMSO	TWD-DMSO	20	10	10	Approximated	-0.0546444780635401	10000	0.5922	0.4079
iWAT weight by bodyweight and age [mg/g/days old]	F1	Female	Euthanasia	5TBT	DMSO	5TBT-DMSO	20	10	10	Approximated	-0.148441754916793	10000	0.7634	0.2368
iWAT weight by bodyweight and age [mg/g/days old]	F1	Female	Euthanasia	50TBT	DMSO	50TBT-DMSO	20	10	10	Approximated	-0.204659606656581	10000	0.835	0.165
iWAT weight by bodyweight and age [mg/g/days old]	F1	Female	Euthanasia	IAS	DMSO	IAS-DMSO	20	10	10	Approximated	-0.316550680786687	10000	0.9378	0.0622
iWAT weight by bodyweight and age [mg/g/days old]	F1	Female	Euthanasia	TWD	DMSO	TWD-DMSO	20	10	10	Approximated	-0.0048411497730711	10000	0.5096	0.4905
gWAT weight by bodyweight and age [mg/g/days old]	F1	Female	Euthanasia	5TBT	DMSO	5TBT-DMSO	20	10	10	Approximated	-0.153403933434191	10000	0.769	0.2314
gWAT weight by bodyweight and age [mg/g/days old]	F1	Female	Euthanasia	50TBT	DMSO	50TBT-DMSO	20	10	10	Approximated	-0.229228441754917	10000	0.858	0.142
gWAT weight by bodyweight and age [mg/g/days old]	F1	Female	Euthanasia	IAS	DMSO	IAS-DMSO	20	10	10	Approximated	-0.213736762481089	10000	0.8373	0.1628
gWAT weight by bodyweight and age [mg/g/days old]	F1	Female	Euthanasia	TWD	DMSO	TWD-DMSO	20	10	10	Approximated	-0.0309228441754917	10000	0.5594	0.4406
Liver weight by bodyweight and age [mg/g/days old]	F1	Female	Euthanasia	5TBT	DMSO	5TBT-DMSO	20	10	10	Approximated	-0.0164599092284418	10000	0.5316	0.4684
Liver weight by bodyweight and age [mg/g/days old]	F1	Female	Euthanasia	50TBT	DMSO	50TBT-DMSO	20	10	10	Approximated	0.119576399394856	10000	0.2875	0.7127
Liver weight by bodyweight and age [mg/g/days old]	F1	Female	Euthanasia	IAS	DMSO	IAS-DMSO	20	10	10	Approximated	0.100877458396369	10000	0.3127	0.6874
Liver weight by bodyweight and age [mg/g/days old]	F1	Female	Euthanasia	TWD	DMSO	TWD-DMSO	20	10	10	Approximated	-0.00520423600605144	10000	0.506	0.4941
Amylin plasma level by bodyweight and age [(pg/mL)/g/days old]	F1	Female	Euthanasia	5TBT	DMSO	5TBT-DMSO	19	10	9	Approximated	-0.0112791783380019	10000	0.5236	0.4765
Amylin plasma level by bodyweight and age [(pg/mL)/g/days old]	F1	Female	Euthanasia	50TBT	DMSO	50TBT-DMSO	19	10	9	Approximated	0.0759663865546219	10000	0.3672	0.6331
Amylin plasma level by bodyweight and age [(pg/mL)/g/days old]	F1	Female	Euthanasia	IAS	DMSO	IAS-DMSO	18	9	9	Approximated	-0.0302144249512671	10000	0.5496	0.4507
Amylin plasma level by bodyweight and age [(pg/mL)/g/days old]	F1	Female	Euthanasia	TWD	DMSO	TWD-DMSO	19	10	9	Approximated	-0.0159103641456583	10000	0.5425	0.4579
GIP plasma level by bodyweight and age [(pg/mL)/g/days old]	F1	Female	Euthanasia	5TBT	DMSO	5TBT-DMSO	20	10	10	Approximated	-0.169742813918306	10000	0.7867	0.2133
GIP plasma level by bodyweight and age [(pg/mL)/g/days old]	F1	Female	Euthanasia	50TBT	DMSO	50TBT-DMSO	20	10	10	Approximated	-0.274735249621785	10000	0.9042	0.0958
GIP plasma level by bodyweight and age [(pg/mL)/g/days old]	F1	Female	Euthanasia	IAS	DMSO	IAS-DMSO	20	10	10	Approximated	-0.222934947049924	10000	0.8525	0.1476
GIP plasma level by bodyweight and age [(pg/mL)/g/days old]	F1	Female	Euthanasia	TWD	DMSO	TWD-DMSO	20	10	10	Approximated	-0.339001512859304	10000	0.9487	0.0514
Ghrelin plasma level by bodyweight and age [(pg/mL)/g/days old]	F1	Female	Euthanasia	5TBT	DMSO	5TBT-DMSO	19	10	9	Approximated	0.321344537815126	10000	0.0643	0.9357
Ghrelin plasma level by bodyweight and age [(pg/mL)/g/days old]	F1	Female	Euthanasia	50TBT	DMSO	50TBT-DMSO	19	10	9	Approximated	0.380578898225957	10000	0.0341	0.9659
Ghrelin plasma level by bodyweight and age [(pg/mL)/g/days old]	F1	Female	Euthanasia	IAS	DMSO	IAS-DMSO	18	9	9	Approximated	0.322426436461524	10000	0.0699	0.9302
Ghrelin plasma level by bodyweight and age [(pg/mL)/g/days old]	F1	Female	Euthanasia	TWD	DMSO	TWD-DMSO	19	10	9	Approximated	0.29094304388422	10000	0.0785	0.9215
GLP-1 plasma level by bodyweight and age [(pg/mL)/g/days old]	F1	Female	Euthanasia	5TBT	DMSO	5TBT-DMSO	20	10	10	Approximated	0.281331316187595	10000	0.0865	0.9137
GLP-1 plasma level by bodyweight and age [(pg/mL)/g/days old]	F1	Female	Euthanasia	50TBT	DMSO	50TBT-DMSO	20	10	10	Approximated	0.266142208774584	10000	0.0993	0.9008
GLP-1 plasma level by bodyweight and age [(pg/mL)/g/days old]	F1	Female	Euthanasia	IAS	DMSO	IAS-DMSO	20	10	10	Approximated	0.15588502269289	10000	0.2272	0.7728
GLP-1 plasma level by bodyweight and age [(pg/mL)/g/days old]	F1	Female	Euthanasia	TWD	DMSO	TWD-DMSO	20	10	10	Approximated	0.291497730711044	10000	0.0821	0.9179
Insulin plasma level by bodyweight and age [(pg/mL)/g/days old]	F1	Female	Euthanasia	5TBT	DMSO	5TBT-DMSO	17	8	9	Approximated	-0.266619685224336	10000	0.8741	0.1259
Insulin plasma level by bodyweight and age [(pg/mL)/g/days old]	F1	Female	Euthanasia	50TBT	DMSO	50TBT-DMSO	17	8	9	Approximated	-0.200963119567771	10000	0.8062	0.1938
Insulin plasma level by bodyweight and age [(pg/mL)/g/days old]	F1	Female	Euthanasia	IAS	DMSO	IAS-DMSO	17	8	9	Approximated	-0.365163260512098	10000	0.9431	0.0572
Insulin plasma level by bodyweight and age [(pg/mL)/g/days old]	F1	Female	Euthanasia	TWD	DMSO	TWD-DMSO	18	9	9	Approximated	-0.135941706117145	10000	0.7301	0.2703
Leptin plasma level by bodyweight and age [(pg/mL)/g/days old]	F1	Female	Euthanasia	5TBT	DMSO	5TBT-DMSO	20	10	10	Approximated	-0.149652042360061	10000	0.7609	0.2393
Leptin plasma level by bodyweight and age [(pg/mL)/g/days old]	F1	Female	Euthanasia	50TBT	DMSO	50TBT-DMSO	20	10	10	Approximated	-0.400060514372163	10000	0.9735	0.0265
Leptin plasma level by bodyweight and age [(pg/mL)/g/days old]	F1	Female	Euthanasia	IAS	DMSO	IAS-DMSO	20	10	10	Approximated	-0.338154311649017	10000	0.9497	0.0503
Leptin plasma level by bodyweight and age [(pg/mL)/g/days old]	F1	Female	Euthanasia	TWD	DMSO	TWD-DMSO	20	10	10	Approximated	-0.243449319213313	10000	0.881	0.1191
PYY plasma level by bodyweight and age [(pg/mL)/g/days old]	F1	Female	Euthanasia	5TBT	DMSO	5TBT-DMSO	20	10	10	Approximated	0.324780635400908	10000	0.0564	0.9436
PYY plasma level by bodyweight and age [(pg/mL)/g/days old]	F1	Female	Euthanasia	50TBT	DMSO	50TBT-DMSO	20	10	10	Approximated	0.21767019667171	10000	0.15	0.8501
PYY plasma level by bodyweight and age [(pg/mL)/g/days old]	F1	Female	Euthanasia	IAS	DMSO	IAS-DMSO	20	10	10	Approximated	0.0778819969742814	10000	0.3575	0.6425
PYY plasma level by bodyweight and age [(pg/mL)/g/days old]	F1	Female	Euthanasia	TWD	DMSO	TWD-DMSO	20	10	10	Approximated	0.23642965204236	10000	0.1318	0.8684
Glucagon plasma level by bodyweight and age [(pg/mL)/g/days old]	F1	Female	Euthanasia	5TBT	DMSO	5TBT-DMSO	20	10	10	Approximated	0.125143721633888	10000	0.2762	0.7239
Glucagon plasma level by bodyweight and age [(pg/mL)/g/days old]	F1	Female	Euthanasia	50TBT	DMSO	50TBT-DMSO	20	10	10	Approximated	-0.0875037821482602	10000	0.6571	0.3429
Glucagon plasma level by bodyweight and age [(pg/mL)/g/days old]	F1	Female	Euthanasia	IAS	DMSO	IAS-DMSO	20	10	10	Approximated	-0.219667170953101	10000	0.8502	0.1499
Glucagon plasma level by bodyweight and age [(pg/mL)/g/days old]	F1	Female	Euthanasia	TWD	DMSO	TWD-DMSO	20	10	10	Approximated	0.129863842662632	10000	0.2632	0.7368
PP plasma level by bodyweight and age [(pg/mL)/g/days old]	F1	Female	Euthanasia	5TBT	DMSO	5TBT-DMSO	20	10	10	Approximated	0.0868986384266263	10000	0.335	0.6651
PP plasma level by bodyweight and age [(pg/mL)/g/days old]	F1	Female	Euthanasia	50TBT	DMSO	50TBT-DMSO	20	10	10	Approximated	0.0704387291981846	10000	0.3704	0.6299
PP plasma level by bodyweight and age [(pg/mL)/g/days old]	F1	Female	Euthanasia	IAS	DMSO	IAS-DMSO	20	10	10	Approximated	-0.201936459909228	10000	0.828	0.172
PP plasma level by bodyweight and age [(pg/mL)/g/days old]	F1	Female	Euthanasia	TWD	DMSO	TWD-DMSO	20	10	10	Approximated	-0.0266868381240545	10000	0.5343	0.4658
Resistin plasma level by bodyweight and age [(pg/mL)/g/days old]	F1	Female	Euthanasia	5TBT	DMSO	5TBT-DMSO	20	10	10	Approximated	0.276127080181543	10000	0.0933	0.9069
Resistin plasma level by bodyweight and age [(pg/mL)/g/days old]	F1	Female	Euthanasia	50TBT	DMSO	50TBT-DMSO	20	10	10	Approximated	0.133313161875946	10000	0.2707	0.7294
Resistin plasma level by bodyweight and age [(pg/mL)/g/days old]	F1	Female	Euthanasia	IAS	DMSO	IAS-DMSO	20	10	10	Approximated	0.280786686838124	10000	0.0898	0.9103
Resistin plasma level by bodyweight and age [(pg/mL)/g/days old]	F1	Female	Euthanasia	TWD	DMSO	TWD-DMSO	20	10	10	Approximated	-0.0124659606656581	10000	0.5229	0.4771
C-Peptide plasma level by bodyweight and age [(pg/mL)/g/days old]	F1	Female	Euthanasia	5TBT	DMSO	5TBT-DMSO	20	10	10	Approximated	-0.282844175491679	10000	0.9146	0.0855
C-Peptide plasma level by bodyweight and age [(pg/mL)/g/days old]	F1	Female	Euthanasia	50TBT	DMSO	50TBT-DMSO	20	10	10	Approximated	-0.106142208774584	10000	0.69	0.3101
C-Peptide plasma level by bodyweight and age [(pg/mL)/g/days old]	F1	Female	Euthanasia	IAS	DMSO	IAS-DMSO	20	10	10	Approximated	-0.313948562783661	10000	0.9334	0.0667
C-Peptide plasma level by bodyweight and age [(pg/mL)/g/days old]	F1	Female	Euthanasia	TWD	DMSO	TWD-DMSO	20	10	10	Approximated	-0.035945537065053	10000	0.5681	0.4321
Bodyweight by age [g/days old]	F1	Male	T3	5TBT	DMSO	5TBT-DMSO	36	15	21	Approximated	-0.063359668436731	10000	0.6623	0.3378
Bodyweight by age [g/days old]	F1	Male	T4	5TBT	DMSO	5TBT-DMSO	36	15	21	Approximated	0.0242714674264992	10000	0.4405	0.5595
Bodyweight by age [g/days old]	F1	Male	T5	5TBT	DMSO	5TBT-DMSO	36	15	21	Approximated	0.108679071507721	10000	0.2445	0.7556
Bodyweight by age [g/days old]	F1	Male	T6	5TBT	DMSO	5TBT-DMSO	36	15	21	Approximated	0.208090489142166	10000	0.0902	0.9098
Bodyweight by age [g/days old]	F1	Male	T7	5TBT	DMSO	5TBT-DMSO	36	15	21	Approximated	0.196937644807092	10000	0.103	0.897
Bodyweight by age [g/days old]	F1	Male	T8	5TBT	DMSO	5TBT-DMSO	36	15	21	Approximated	0.232123069838392	10000	0.0665	0.9335
Bodyweight by age [g/days old]	F1	Male	T9	5TBT	DMSO	5TBT-DMSO	36	15	21	Approximated	0.182310869346227	10000	0.1182	0.8819
Bodyweight by age [g/days old]	F1	Male	T10	5TBT	DMSO	5TBT-DMSO	36	15	21	Approximated	0.168631006346328	10000	0.141	0.859
Bodyweight by age [g/days old]	F1	Male	Euthanasia	5TBT	DMSO	5TBT-DMSO	20	10	10	Approximated	0.110015128593041	10000	0.2981	0.7019
Bodyweight by age [g/days old]	F1	Male	T3	50TBT	DMSO	50TBT-DMSO	41	20	21	Approximated	0.230135983089496	10000	0.0541	0.9459
Bodyweight by age [g/days old]	F1	Male	T4	50TBT	DMSO	50TBT-DMSO	41	20	21	Approximated	0.0121452705514222	10000	0.4696	0.5304
Bodyweight by age [g/days old]	F1	Male	T5	50TBT	DMSO	50TBT-DMSO	41	20	21	Approximated	-0.00740999650471863	10000	0.5174	0.4826
Bodyweight by age [g/days old]	F1	Male	T6	50TBT	DMSO	50TBT-DMSO	41	20	21	Approximated	0.00647292821357834	10000	0.4804	0.5196
Bodyweight by age [g/days old]	F1	Male	T7	50TBT	DMSO	50TBT-DMSO	41	20	21	Approximated	0.01814051031108	10000	0.4428	0.5573
Bodyweight by age [g/days old]	F1	Male	T8	50TBT	DMSO	50TBT-DMSO	41	20	21	Approximated	0.0278424127427972	10000	0.4262	0.5738
Bodyweight by age [g/days old]	F1	Male	T9	50TBT	DMSO	50TBT-DMSO	41	20	21	Approximated	-0.0252375959121852	10000	0.5692	0.4308
Bodyweight by age [g/days old]	F1	Male	T10	50TBT	DMSO	50TBT-DMSO	41	20	21	Approximated	0.0242356152527421	10000	0.4302	0.5698
Bodyweight by age [g/days old]	F1	Male	Euthanasia	50TBT	DMSO	50TBT-DMSO	20	10	10	Approximated	-0.0864750378214826	10000	0.6501	0.35
Bodyweight by age [g/days old]	F1	Male	T3	IAS	DMSO	IAS-DMSO	37	16	21	Approximated	0.133684495696089	10000	0.1919	0.8081
Bodyweight by age [g/days old]	F1	Male	T4	IAS	DMSO	IAS-DMSO	37	16	21	Approximated	-0.204466458116093	10000	0.9112	0.0888
Bodyweight by age [g/days old]	F1	Male	T5	IAS	DMSO	IAS-DMSO	37	16	21	Approximated	-0.0397753992107792	10000	0.6027	0.3973
Bodyweight by age [g/days old]	F1	Male	T6	IAS	DMSO	IAS-DMSO	37	16	21	Approximated	0.0261378273937312	10000	0.4334	0.5666
Bodyweight by age [g/days old]	F1	Male	T7	IAS	DMSO	IAS-DMSO	37	16	21	Approximated	-0.0553016827168824	10000	0.6417	0.3583
Bodyweight by age [g/days old]	F1	Male	T8	IAS	DMSO	IAS-DMSO	37	16	21	Approximated	0.0404373428203398	10000	0.4014	0.5986
Bodyweight by age [g/days old]	F1	Male	T9	IAS	DMSO	IAS-DMSO	37	16	21	Approximated	-0.0329693921364166	10000	0.586	0.414
Bodyweight by age [g/days old]	F1	Male	T10	IAS	DMSO	IAS-DMSO	37	16	21	Approximated	-0.000178903678259625	10000	0.5013	0.4987
Bodyweight by age [g/days old]	F1	Male	Euthanasia	IAS	DMSO	IAS-DMSO	20	10	10	Approximated	-0.030499243570348	10000	0.5605	0.4395
Bodyweight by age [g/days old]	F1	Male	T3	TWD	DMSO	TWD-DMSO	31	10	21	Approximated	-0.0975108880620692	10000	0.7146	0.2854
Bodyweight by age [g/days old]	F1	Male	T4	TWD	DMSO	TWD-DMSO	31	10	21	Approximated	-0.0657610106429004	10000	0.6401	0.3599
Bodyweight by age [g/days old]	F1	Male	T5	TWD	DMSO	TWD-DMSO	31	10	21	Approximated	0.0557064982261833	10000	0.3798	0.6202
Bodyweight by age [g/days old]	F1	Male	T6	TWD	DMSO	TWD-DMSO	31	10	21	Approximated	0.14226875486718	10000	0.2102	0.7898
Bodyweight by age [g/days old]	F1	Male	T7	TWD	DMSO	TWD-DMSO	31	10	21	Approximated	0.165804274465692	10000	0.1642	0.8358
Bodyweight by age [g/days old]	F1	Male	T8	TWD	DMSO	TWD-DMSO	31	10	21	Approximated	0.115952813590609	10000	0.2548	0.7452
Bodyweight by age [g/days old]	F1	Male	T9	TWD	DMSO	TWD-DMSO	31	10	21	Approximated	0.0548469902800612	10000	0.3786	0.6214
Bodyweight by age [g/days old]	F1	Male	T10	TWD	DMSO	TWD-DMSO	31	10	21	Approximated	0.0335958005249344	10000	0.4176	0.5824
Bodyweight by age [g/days old]	F1	Male	Euthanasia	TWD	DMSO	TWD-DMSO	20	10	10	Approximated	0.0408169440242058	10000	0.4171	0.583
Fasting glucose by bodyweight and age [(mg/dL)/g/days old]	F1	Male	T7	5TBT	DMSO	5TBT-DMSO	36	15	21	Approximated	0.0870957993351466	10000	0.2898	0.7102
Fasting glucose by bodyweight and age [(mg/dL)/g/days old]	F1	Male	Euthanasia	5TBT	DMSO	5TBT-DMSO	20	10	10	Approximated	0.0754614220877458	10000	0.3664	0.6337
Fasting glucose by bodyweight and age [(mg/dL)/g/days old]	F1	Male	T7	50TBT	DMSO	50TBT-DMSO	41	20	21	Approximated	0.0954844293537058	10000	0.2523	0.7477
Fasting glucose by bodyweight and age [(mg/dL)/g/days old]	F1	Male	Euthanasia	50TBT	DMSO	50TBT-DMSO	20	10	10	Approximated	-0.207443267776097	10000	0.8333	0.1668
Fasting glucose by bodyweight and age [(mg/dL)/g/days old]	F1	Male	T7	IAS	DMSO	IAS-DMSO	37	16	21	Approximated	-0.0550869983029708	10000	0.638	0.362
Fasting glucose by bodyweight and age [(mg/dL)/g/days old]	F1	Male	Euthanasia	IAS	DMSO	IAS-DMSO	20	10	10	Approximated	-0.106747352496218	10000	0.6895	0.3105
Fasting glucose by bodyweight and age [(mg/dL)/g/days old]	F1	Male	T7	TWD	DMSO	TWD-DMSO	31	10	21	Approximated	0.17230538490381	10000	0.1672	0.8328
Fasting glucose by bodyweight and age [(mg/dL)/g/days old]	F1	Male	Euthanasia	TWD	DMSO	TWD-DMSO	20	10	10	Approximated	0.173373676248109	10000	0.208	0.7921
iWAT weight by bodyweight and age [mg/g/days old]	F1	Male	Euthanasia	5TBT	DMSO	5TBT-DMSO	20	10	10	Approximated	-0.0235400907715582	10000	0.5464	0.4536
iWAT weight by bodyweight and age [mg/g/days old]	F1	Male	Euthanasia	50TBT	DMSO	50TBT-DMSO	20	10	10	Approximated	0.17428139183056	10000	0.203	0.797
iWAT weight by bodyweight and age [mg/g/days old]	F1	Male	Euthanasia	IAS	DMSO	IAS-DMSO	20	10	10	Approximated	-0.337307110438729	10000	0.9472	0.0528
iWAT weight by bodyweight and age [mg/g/days old]	F1	Male	Euthanasia	TWD	DMSO	TWD-DMSO	20	10	10	Approximated	-0.536217851739788	10000	0.9959	0.0041
gWAT weight by bodyweight and age [mg/g/days old]	F1	Male	Euthanasia	5TBT	DMSO	5TBT-DMSO	20	10	10	Approximated	-0.00472012102874433	10000	0.51	0.4902
gWAT weight by bodyweight and age [mg/g/days old]	F1	Male	Euthanasia	50TBT	DMSO	50TBT-DMSO	20	10	10	Approximated	-0.0126475037821483	10000	0.5196	0.4805
gWAT weight by bodyweight and age [mg/g/days old]	F1	Male	Euthanasia	IAS	DMSO	IAS-DMSO	20	10	10	Approximated	-0.287080181543117	10000	0.9127	0.0874
gWAT weight by bodyweight and age [mg/g/days old]	F1	Male	Euthanasia	TWD	DMSO	TWD-DMSO	20	10	10	Approximated	-0.409863842662632	10000	0.9777	0.0223
Liver weight by bodyweight and age [mg/g/days old]	F1	Male	Euthanasia	5TBT	DMSO	5TBT-DMSO	20	10	10	Approximated	-0.000665658093797277	10000	0.4953	0.5048
Liver weight by bodyweight and age [mg/g/days old]	F1	Male	Euthanasia	50TBT	DMSO	50TBT-DMSO	20	10	10	Approximated	0.00175491679273828	10000	0.5004	0.5001
Liver weight by bodyweight and age [mg/g/days old]	F1	Male	Euthanasia	IAS	DMSO	IAS-DMSO	20	10	10	Approximated	0.292042360060514	10000	0.0809	0.9192
Liver weight by bodyweight and age [mg/g/days old]	F1	Male	Euthanasia	TWD	DMSO	TWD-DMSO	20	10	10	Approximated	0.173978819969743	10000	0.2041	0.7959
Amylin plasma level by bodyweight and age [(pg/mL)/g/days old]	F1	Male	Euthanasia	5TBT	DMSO	5TBT-DMSO	20	10	10	Approximated	-0.227897125567322	10000	0.8595	0.1406
Amylin plasma level by bodyweight and age [(pg/mL)/g/days old]	F1	Male	Euthanasia	50TBT	DMSO	50TBT-DMSO	19	9	10	Approximated	-0.202726423902894	10000	0.826	0.174
Amylin plasma level by bodyweight and age [(pg/mL)/g/days old]	F1	Male	Euthanasia	IAS	DMSO	IAS-DMSO	19	9	10	Approximated	-0.0259943977591036	10000	0.5475	0.4528
Amylin plasma level by bodyweight and age [(pg/mL)/g/days old]	F1	Male	Euthanasia	TWD	DMSO	TWD-DMSO	19	9	10	Approximated	0.110700280112045	10000	0.3035	0.6965
GIP plasma level by bodyweight and age [(pg/mL)/g/days old]	F1	Male	Euthanasia	5TBT	DMSO	5TBT-DMSO	20	10	10	Approximated	-0.0671104387291982	10000	0.6241	0.3761
GIP plasma level by bodyweight and age [(pg/mL)/g/days old]	F1	Male	Euthanasia	50TBT	DMSO	50TBT-DMSO	20	10	10	Approximated	0.00629349470499244	10000	0.4882	0.5119
GIP plasma level by bodyweight and age [(pg/mL)/g/days old]	F1	Male	Euthanasia	IAS	DMSO	IAS-DMSO	20	10	10	Approximated	-0.0591830559757943	10000	0.6073	0.3928
GIP plasma level by bodyweight and age [(pg/mL)/g/days old]	F1	Male	Euthanasia	TWD	DMSO	TWD-DMSO	20	10	10	Approximated	-0.150196671709531	10000	0.7597	0.2406
Ghrelin plasma level by bodyweight and age [(pg/mL)/g/days old]	F1	Male	Euthanasia	5TBT	DMSO	5TBT-DMSO	20	10	10	Approximated	0.0441149773071104	10000	0.4228	0.5772
Ghrelin plasma level by bodyweight and age [(pg/mL)/g/days old]	F1	Male	Euthanasia	50TBT	DMSO	50TBT-DMSO	20	10	10	Approximated	-0.369440242057489	10000	0.9605	0.0395
Ghrelin plasma level by bodyweight and age [(pg/mL)/g/days old]	F1	Male	Euthanasia	IAS	DMSO	IAS-DMSO	20	10	10	Approximated	0.179909228441755	10000	0.2011	0.7989
Ghrelin plasma level by bodyweight and age [(pg/mL)/g/days old]	F1	Male	Euthanasia	TWD	DMSO	TWD-DMSO	20	10	10	Approximated	-0.165385779122542	10000	0.7737	0.2263
GLP-1 plasma level by bodyweight and age [(pg/mL)/g/days old]	F1	Male	Euthanasia	5TBT	DMSO	5TBT-DMSO	20	10	10	Approximated	-0.234735249621785	10000	0.8691	0.131
GLP-1 plasma level by bodyweight and age [(pg/mL)/g/days old]	F1	Male	Euthanasia	50TBT	DMSO	50TBT-DMSO	20	10	10	Approximated	-0.268986384266263	10000	0.9015	0.0985
GLP-1 plasma level by bodyweight and age [(pg/mL)/g/days old]	F1	Male	Euthanasia	IAS	DMSO	IAS-DMSO	20	10	10	Approximated	-0.0787897125567322	10000	0.6454	0.3546
GLP-1 plasma level by bodyweight and age [(pg/mL)/g/days old]	F1	Male	Euthanasia	TWD	DMSO	TWD-DMSO	20	10	10	Approximated	-0.160665658093797	10000	0.7755	0.2245
Insulin plasma level by bodyweight and age [(pg/mL)/g/days old]	F1	Male	Euthanasia	5TBT	DMSO	5TBT-DMSO	18	9	9	Approximated	0.0316996194189177	10000	0.4378	0.5624
Insulin plasma level by bodyweight and age [(pg/mL)/g/days old]	F1	Male	Euthanasia	50TBT	DMSO	50TBT-DMSO	16	7	9	Approximated	-0.169438748386117	10000	0.7566	0.2435
Insulin plasma level by bodyweight and age [(pg/mL)/g/days old]	F1	Male	Euthanasia	IAS	DMSO	IAS-DMSO	18	9	9	Approximated	-0.366425322565673	10000	0.9552	0.0448
Insulin plasma level by bodyweight and age [(pg/mL)/g/days old]	F1	Male	Euthanasia	TWD	DMSO	TWD-DMSO	16	7	9	Approximated	-0.148932938406623	10000	0.7341	0.2664
Leptin plasma level by bodyweight and age [(pg/mL)/g/days old]	F1	Male	Euthanasia	5TBT	DMSO	5TBT-DMSO	20	10	10	Approximated	0.103116490166415	10000	0.3175	0.6826
Leptin plasma level by bodyweight and age [(pg/mL)/g/days old]	F1	Male	Euthanasia	50TBT	DMSO	50TBT-DMSO	20	10	10	Approximated	0.113464447806354	10000	0.2919	0.7082
Leptin plasma level by bodyweight and age [(pg/mL)/g/days old]	F1	Male	Euthanasia	IAS	DMSO	IAS-DMSO	20	10	10	Approximated	-0.329077155824508	10000	0.9424	0.0576
Leptin plasma level by bodyweight and age [(pg/mL)/g/days old]	F1	Male	Euthanasia	TWD	DMSO	TWD-DMSO	20	10	10	Approximated	-0.561754916792738	10000	0.9988	0.0012
PYY plasma level by bodyweight and age [(pg/mL)/g/days old]	F1	Male	Euthanasia	5TBT	DMSO	5TBT-DMSO	20	10	10	Approximated	0.0935552193645991	10000	0.3318	0.6682
PYY plasma level by bodyweight and age [(pg/mL)/g/days old]	F1	Male	Euthanasia	50TBT	DMSO	50TBT-DMSO	20	10	10	Approximated	-0.100635400907716	10000	0.6865	0.3135
PYY plasma level by bodyweight and age [(pg/mL)/g/days old]	F1	Male	Euthanasia	IAS	DMSO	IAS-DMSO	20	10	10	Approximated	0.366354009077156	10000	0.0356	0.9644
PYY plasma level by bodyweight and age [(pg/mL)/g/days old]	F1	Male	Euthanasia	TWD	DMSO	TWD-DMSO	20	10	10	Approximated	0.407201210287443	10000	0.0229	0.9772
Glucagon plasma level by bodyweight and age [(pg/mL)/g/days old]	F1	Male	Euthanasia	5TBT	DMSO	5TBT-DMSO	20	10	10	Approximated	-0.128835098335855	10000	0.7315	0.2686
Glucagon plasma level by bodyweight and age [(pg/mL)/g/days old]	F1	Male	Euthanasia	50TBT	DMSO	50TBT-DMSO	20	10	10	Approximated	-0.277458396369138	10000	0.9071	0.0929
Glucagon plasma level by bodyweight and age [(pg/mL)/g/days old]	F1	Male	Euthanasia	IAS	DMSO	IAS-DMSO	20	10	10	Approximated	-0.220030257186082	10000	0.8578	0.1422
Glucagon plasma level by bodyweight and age [(pg/mL)/g/days old]	F1	Male	Euthanasia	TWD	DMSO	TWD-DMSO	20	10	10	Approximated	-0.118971255673222	10000	0.718	0.282
PP plasma level by bodyweight and age [(pg/mL)/g/days old]	F1	Male	Euthanasia	5TBT	DMSO	5TBT-DMSO	20	10	10	Approximated	-0.0674735249621785	10000	0.6202	0.38
PP plasma level by bodyweight and age [(pg/mL)/g/days old]	F1	Male	Euthanasia	50TBT	DMSO	50TBT-DMSO	20	10	10	Approximated	-0.131316187594554	10000	0.7325	0.2675
PP plasma level by bodyweight and age [(pg/mL)/g/days old]	F1	Male	Euthanasia	IAS	DMSO	IAS-DMSO	20	10	10	Approximated	-0.162662632375189	10000	0.7838	0.2162
PP plasma level by bodyweight and age [(pg/mL)/g/days old]	F1	Male	Euthanasia	TWD	DMSO	TWD-DMSO	20	10	10	Approximated	-0.111346444780635	10000	0.6992	0.301
Resistin plasma level by bodyweight and age [(pg/mL)/g/days old]	F1	Male	Euthanasia	5TBT	DMSO	5TBT-DMSO	20	10	10	Approximated	0.352798789712557	10000	0.0472	0.9528
Resistin plasma level by bodyweight and age [(pg/mL)/g/days old]	F1	Male	Euthanasia	50TBT	DMSO	50TBT-DMSO	20	10	10	Approximated	0.174341906202723	10000	0.2036	0.7964
Resistin plasma level by bodyweight and age [(pg/mL)/g/days old]	F1	Male	Euthanasia	IAS	DMSO	IAS-DMSO	20	10	10	Approximated	0.152375189107413	10000	0.2364	0.7636
Resistin plasma level by bodyweight and age [(pg/mL)/g/days old]	F1	Male	Euthanasia	TWD	DMSO	TWD-DMSO	20	10	10	Approximated	0.167443267776097	10000	0.2211	0.7792
C-Peptide plasma level by bodyweight and age [(pg/mL)/g/days old]	F1	Male	Euthanasia	5TBT	DMSO	5TBT-DMSO	20	10	10	Approximated	0.109894099848714	10000	0.3002	0.7001
C-Peptide plasma level by bodyweight and age [(pg/mL)/g/days old]	F1	Male	Euthanasia	50TBT	DMSO	50TBT-DMSO	20	10	10	Approximated	-0.227776096822995	10000	0.8579	0.1421
C-Peptide plasma level by bodyweight and age [(pg/mL)/g/days old]	F1	Male	Euthanasia	IAS	DMSO	IAS-DMSO	20	10	10	Approximated	-0.292647503782148	10000	0.9181	0.0821
C-Peptide plasma level by bodyweight and age [(pg/mL)/g/days old]	F1	Male	Euthanasia	TWD	DMSO	TWD-DMSO	20	10	10	Approximated	-0.0563993948562784	10000	0.5964	0.4037
