# Supplementary material for: Preconception exposures of female mice to a panel of metabolic disruptors induce sexually dimorphic metabolic perturbations in their offspring
Source: Front Endocrinol (Lausanne). 2026 Apr 2;17:1787973. doi: 10.3389/fendo.2026.1787973 (PMC13082944; doi:10.3389/fendo.2026.1787973)
Supplement: Supplementary file 1 [file Supplementaryfile1.zip › Data Sheet 1_updated/Supplementary Data 20.csv]

focal_gene	focal_isochore_class	gene_ID	chromosome	start	end
Sema4c	H2	1110002O04Rik	chr1	35909028	35920244
Sema4c	H2	Gm33176	chr1	35981093	35994097
Sema4c	H2	Gm8022	chr1	35998015	35998897
Sema4c	H2	Gm39622	chr1	35999079	36004179
Sema4c	H2	Gm33222	chr1	36041019	36050246
Sema4c	H2	Gm39623	chr1	36055875	36060569
Sema4c	H2	Gm39624	chr1	36097767	36105324
Sema4c	H2	Hs6st1	chr1	36107480	36145527
Sema4c	H2	Gm53548	chr1	36112242	36137720
Sema4c	H2	Gm33280	chr1	36171065	36176302
Sema4c	H2	Uggt1	chr1	36179108	36283407
Sema4c	H2	Mir6897	chr1	36183332	36183394
Sema4c	H2	Gm18750	chr1	36216749	36218098
Sema4c	H2	Gm39625	chr1	36283450	36289623
Sema4c	H2	Neurl3	chr1	36303682	36313755
Sema4c	H2	Arid5a	chr1	36346813	36363117
Sema4c	H2	Kansl3	chr1	36374810	36408276
Sema4c	H2	Mir6898	chr1	36387762	36387839
Sema4c	H2	Fer1l5	chr1	36411263	36461191
Sema4c	H2	Lman2l	chr1	36458273	36484352
Sema4c	H2	Gm33401	chr1	36501058	36501954
Sema4c	H2	Gm33454	chr1	36502292	36510850
Sema4c	H2	Cnnm4	chr1	36510677	36547857
Sema4c	H2	Cnnm3	chr1	36550947	36567318
Sema4c	H2	Ankrd23	chr1	36569268	36578380
Sema4c	H2	Ankrd39	chr1	36577251	36586333
Sema4c	H2	Sema4c	chr1	36587719	36599780
Sema4c	H2	Fam178b	chr1	36601778	36722271
Sema4c	H2	Cox5b	chr1	36730567	36732469
Sema4c	H2	Actr1b	chr1	36737194	36749051
Sema4c	H2	4933424G06Rik	chr1	36749135	36797040
Sema4c	H2	Gm33533	chr1	36751928	36783873
Sema4c	H2	Zap70	chr1	36800911	36821899
Sema4c	H2	Gm18828	chr1	36804098	36804964
Ndufb3	H1	Satb2	chr1	56833144	57019350
Ndufb3	H1	Gm51624	chr1	56924555	56933373
Ndufb3	H1	9130024F11Rik	chr1	57010627	57014355
Ndufb3	H1	Gm38484	chr1	57041662	57081678
Ndufb3	H1	1700126A01Rik	chr1	57166473	57168559
Ndufb3	H1	BC055402	chr1	57239803	57254155
Ndufb3	H1	Gm5254	chr1	57330327	57331658
Ndufb3	H1	4930558J18Rik	chr1	57398380	57416703
Ndufb3	H1	1700066M21Rik	chr1	57416754	57424587
Ndufb3	H1	Tyw5	chr1	57427393	57445833
Ndufb3	H1	Maip1	chr1	57445424	57457112
Ndufb3	H1	Gm22371	chr1	57461402	57461532
Ndufb3	H1	Gm53555	chr1	57475778	57508122
Ndufb3	H1	Gm8581	chr1	57557684	57558527
Ndufb3	H1	Gm17929	chr1	57600456	57601009
Ndufb3	H1	Gm57573	chr1	57622089	57622231
Ndufb3	H1	Spats2l	chr1	57813260	57987557
Ndufb3	H1	Gm57576	chr1	57904897	57904999
Ndufb3	H1	Kctd18	chr1	57994259	58009298
Ndufb3	H1	Sgo2a	chr1	58024498	58065436
Ndufb3	H1	Aox1	chr1	58068962	58145569
Ndufb3	H1	Aox3	chr1	58152293	58241380
Ndufb3	H1	Gm39643	chr1	58155964	58179488
Ndufb3	H1	Gm24548	chr1	58194139	58194247
Ndufb3	H1	Aox4	chr1	58249555	58307759
Ndufb3	H1	Aox2	chr1	58317484	58418423
Ndufb3	H1	Gm15759	chr1	58328573	58354814
Ndufb3	H1	Gm6860	chr1	58427925	58428149
Ndufb3	H1	Gm53481	chr1	58430925	58433130
Ndufb3	H1	Bzw1	chr1	58432056	58446513
Ndufb3	H1	Clk1	chr1	58451146	58463247
Ndufb3	H1	Ppil3	chr1	58470151	58484878
Ndufb3	H1	Nif3l1	chr1	58484309	58501435
Ndufb3	H1	Orc2	chr1	58501932	58544114
Ndufb3	H1	Gm23966	chr1	58505673	58505780
Ndufb3	H1	Gm15834	chr1	58544304	58578227
Ndufb3	H1	Hycc2	chr1	58561964	58625492
Ndufb3	H1	Ndufb3	chr1	58625555	58635123
Ndufb3	H1	Gm18802	chr1	58675918	58676506
Ndufb3	H1	Cbx3-ps7	chr1	58685751	58687476
Ndufb3	H1	Gm20257	chr1	58691799	58694990
Ndufb3	H1	Flacc1	chr1	58696084	58735167
Ndufb3	H1	Cflar	chr1	58750352	58798043
Ndufb3	H1	Gm39646	chr1	58806739	58831028
Ndufb3	H1	Casp8	chr1	58834552	58886663
Ndufb3	H1	Gm28802	chr1	58888949	58935864
Ndufb3	H1	Trak2	chr1	58939607	59013509
Ndufb3	H1	Stradb	chr1	59012680	59034281
Ndufb3	H1	C2cd6	chr1	59036274	59134283
Ndufb3	H1	Gm29018	chr1	59075092	59077059
Ndufb3	H1	Gm25502	chr1	59110146	59110277
Ndufb3	H1	Tmem237	chr1	59139742	59159567
Ndufb3	H1	Mpp4	chr1	59160093	59202548
Ndufb3	H1	Gm19125	chr1	59194765	59196116
Ndufb3	H1	Als2	chr1	59201914	59276390
Ndufb3	H1	Gm33667	chr1	59276513	59278181
Ndufb3	H1	Cdk15	chr1	59296028	59391656
Ndufb3	H1	Gm51625	chr1	59390005	59407557
Ndufs1	H1	Gm34881	chr1	62552539	62565230
Ndufs1	H1	Gm11599	chr1	62698014	62700879
Ndufs1	H1	Nrp2	chr1	62742475	62857851
Ndufs1	H1	Gm29083	chr1	62750833	62757346
Ndufs1	H1	4930487H11Rik	chr1	62830076	62833891
Ndufs1	H1	Gm4208	chr1	62860488	62877284
Ndufs1	H1	Gm35120	chr1	62876016	62880344
Ndufs1	H1	Gm39652	chr1	62879469	62883524
Ndufs1	H1	Gm35252	chr1	62945334	62995753
Ndufs1	H1	Gm38513	chr1	63013948	63020588
Ndufs1	H1	Gm44468	chr1	63064913	63065025
Ndufs1	H1	Gm24942	chr1	63071864	63071978
Ndufs1	H1	Ino80d	chr1	63086959	63153693
Ndufs1	H1	Rps27-ps1	chr1	63112902	63113225
Ndufs1	H1	Ino80dos	chr1	63153629	63197454
Ndufs1	H1	Ndufs1	chr1	63182750	63215981
Ndufs1	H1	Eef1b2	chr1	63215989	63219645
Ndufs1	H1	Gm26457	chr1	63217835	63217913
Ndufs1	H1	Snora41	chr1	63218181	63218294
Ndufs1	H1	Cmklr2	chr1	63221736	63253714
Ndufs1	H1	Zdbf2	chr1	63239516	63353735
Ndufs1	H1	1700039I01Rik	chr1	63287172	63292355
Ndufs1	H1	Gm11608	chr1	63305627	63312415
Ndufs1	H1	Gm23448	chr1	63339438	63339542
Ndufs1	H1	Gm11606	chr1	63396592	63397209
Ndufs1	H1	Gm11605	chr1	63403582	63404646
Ndufs1	H1	Gm35393	chr1	63470412	63475587
Ndufs1	H1	Adam23	chr1	63484879	63635263
Ndufs1	H1	Gm22281	chr1	63614646	63614749
Ndufs1	H1	Fam237a	chr1	63655126	63659980
Ndufs1	H1	Dytn	chr1	63662009	63726086
Ndufs1	H1	Mdh1b	chr1	63726731	63769707
Ndufs1	H1	Fastkd2	chr1	63769757	63792544
Ndufs1	H1	4933402D24Rik	chr1	63794062	63808426
Ndufs1	H1	Gm13751	chr1	63883985	63884791
Ndufs1	H1	Gm13754	chr1	63957039	63973947
Ndufs1	H1	Gm13749	chr1	64003885	64008158
Ndufs1	H1	Klf7	chr1	64068606	64161504
Ndufs1	H1	Mir6899	chr1	64081596	64081660
Ndufs1	H1	Gm13748	chr1	64118492	64140362
Ndufs1	H1	Gm35880	chr1	64160757	64281372
Ndufs1	H1	Gm13750	chr1	64189287	64190009
Ndufs1	H1	Gm39654	chr1	64286152	64295315
Ndufs1	H1	Gm35803	chr1	64318509	64337696
Ndufs1	H1	Gm53557	chr1	64442077	64481202
Ndufs1	H1	Gm28980	chr1	64493517	64493767
Ndufs1	H1	Gm36148	chr1	64555959	64557785
Ndufs1	H1	Creb1	chr1	64571962	64643707
Ndufs1	H1	Mettl21a	chr1	64645631	64661926
Ndufs1	H1	Gm29152	chr1	64688782	64693169
Ndufs1	H1	2810408I11Rik	chr1	64719027	64729818
Ndufs1	H1	Ccnyl1	chr1	64729962	64764805
Ndufs1	H1	Fzd5	chr1	64769716	64776907
Ndufs1	H1	Plekhm3	chr1	64828278	64995983
Ndufs1	H1	Gm18633	chr1	64838286	64839282
Ndufs1	H1	Gm51628	chr1	64926012	64935887
Ndufs1	H1	Rpl31-ps24	chr1	64973559	64973938
Ndufs1	H1	Gm51627	chr1	64995737	65006760
Ndufs1	H1	Rpl10a-ps1	chr1	65033077	65033790
Ndufs1	H1	Gm24788	chr1	65040463	65040621
Ndufs1	H1	Akr1cl	chr1	65052236	65071918
Ndufs1	H1	Gm8550	chr1	65067123	65068134
Ndufs1	H1	Cryge	chr1	65087715	65090783
Ndufs1	H1	Crygd	chr1	65101000	65102598
Ndufs1	H1	Crygc	chr1	65110683	65112691
Ndufs1	H1	Crygb	chr1	65119380	65121449
Ndufs1	H1	Gm7329	chr1	65134383	65134938
Ndufs1	H1	Cryga	chr1	65139551	65142532
Ndufs1	H1	D630023F18Rik	chr1	65144442	65162509
Ndufs1	H1	Gm36358	chr1	65151441	65158173
Ndufs1	H1	Idh1	chr1	65197774	65225638
Ndufa10	H1	Ndufa10	chr1	92367207	92401547
Ndufa10	H1	Mir6900	chr1	92392204	92392264
Ndufa10	H1	Or6b2	chr1	92407402	92408341
Ndufa10	H1	Or6b2b	chr1	92418539	92419475
Ndufa10	H1	Or6b3	chr1	92438769	92446237
Ndufa10	H1	Or9s23	chr1	92500846	92501928
Ndufa10	H1	Or9s27	chr1	92516053	92517019
Ndufa10	H1	Or9s15	chr1	92524242	92525214
Ndufa10	H1	Or9s14	chr1	92535560	92536529
Ndufa10	H1	Or9s13	chr1	92547602	92548723
Ndufa10	H1	Cops9	chr1	92564866	92569707
Ndufa10	H2	Gm18699	chr1	88976686	88977287
Ndufa10	H2	Sh3bp4	chr1	88998060	89082940
Ndufa10	H2	Gm34331	chr1	89029976	89031775
Ndufa10	H2	Gm5259	chr1	89183864	89184722
Ndufa10	H2	C030007H22Rik	chr1	89288063	89333855
Ndufa10	H2	Gm41913	chr1	89315417	89322029
Ndufa10	H2	Agap1	chr1	89382532	89823004
Ndufa10	H2	Gm41914	chr1	89482229	89508649
Ndufa10	H2	4933400F21Rik	chr1	89604228	89611614
Ndufa10	H2	Gbx2	chr1	89855683	89858898
Ndufa10	H2	LOC102637806	chr1	89857929	89862331
Ndufa10	H2	Asb18	chr1	89880312	89942388
Ndufa10	H2	Gm41915	chr1	89890241	89894241
Ndufa10	H2	Gm34616	chr1	89932382	89935083
Ndufa10	H2	Iqca1	chr1	89969853	90081158
Ndufa10	H2	4930434B07Rik	chr1	90081213	90087177
Ndufa10	H2	Ackr3	chr1	90131701	90143446
Ndufa10	H2	2700003A03Rik	chr1	90176097	90218492
Ndufa10	H2	Gm34992	chr1	90265374	90379504
Ndufa10	H2	Gm28722	chr1	90381251	90431678
Ndufa10	H2	Gm35048	chr1	90434447	90452633
Ndufa10	H2	Gm35141	chr1	90466716	90475593
Ndufa10	H2	Gm41917	chr1	90475774	90510509
Ndufa10	H2	Gm35192	chr1	90510584	90511014
Ndufa10	H2	Cops8	chr1	90531146	90541063
Ndufa10	H2	Gm35242	chr1	90576799	90581668
Ndufa10	H2	Gm9991	chr1	90588682	90607377
Ndufa10	H2	Gm35332	chr1	90614566	90631612
Ndufa10	H2	Gm41918	chr1	90686483	90691736
Ndufa10	H2	Col6a3	chr1	90694581	90771710
Ndufa10	H2	Gm35381	chr1	90815588	90836959
Ndufa10	H2	Mlph	chr1	90842749	90878864
Ndufa10	H2	Prlh	chr1	90879544	90881848
Ndufa10	H2	Rab17	chr1	90885854	90897395
Ndufa10	H2	Lrrfip1	chr1	90924651	91056666
Ndufa10	H2	Rbm44	chr1	91072694	91098521
Ndufa10	H2	Gm35443	chr1	91075172	91075467
Ndufa10	H2	Gm7776	chr1	91099009	91099885
Ndufa10	H2	Ramp1	chr1	91107543	91152918
Ndufa10	H2	Ube2f	chr1	91177411	91214243
Ndufa10	H2	Gm7785	chr1	91218052	91225305
Ndufa10	H2	Scly	chr1	91226016	91248797
Ndufa10	H2	Espnl	chr1	91249844	91277130
Ndufa10	H2	Klhl30	chr1	91278794	91290126
Ndufa10	H2	Erfe	chr1	91293032	91301939
Ndufa10	H2	Ilkap	chr1	91301567	91326566
Ndufa10	H2	1700020N18Rik	chr1	91332600	91333751
Ndufa10	H2	Hes6	chr1	91339203	91342901
Ndufa10	H2	Per2	chr1	91343698	91387028
Ndufa10	H2	Gm35591	chr1	91370724	91381244
Ndufa10	H2	Gm28382	chr1	91406492	91412497
Ndufa10	H2	Gm19085	chr1	91415450	91417731
Ndufa10	H2	Traf3ip1	chr1	91422310	91457029
Ndufa10	H2	Asb1	chr1	91467724	91487312
Ndufa10	H2	Gm28380	chr1	91538932	91552235
Ndufa10	H2	Twist2	chr1	91729182	91775756
Ndufa10	H2	Gm46117	chr1	91743148	91759044
Ndufa10	H2	Gm46242	chr1	91806443	91808157
Ndufa10	H2	Hdac4	chr1	91856500	92123424
Ndufa10	H2	Gm50604	chr1	91931386	91940384
Ndufa10	H2	Gm53573	chr1	92268384	92271022
Ndufa10	H2	Gm53574	chr1	92276099	92282163
Ndufa10	H2	Gm35992	chr1	92307349	92321352
Ndufa10	H2	Gm7837	chr1	92357605	92358340
Ndufa10	H2	Ndufa10	chr1	92367207	92401547
Ndufs2	H2	Fcgr3	chr1	170878737	170893477
Ndufs2	H2	n-TEctc5	chr1	170891732	170891804
Ndufs2	H2	Mir6546	chr1	170892159	170892221
Ndufs2	H2	n-TGtcc1	chr1	170892267	170892339
Ndufs2	H2	n-TDgtc3	chr1	170892926	170892998
Ndufs2	H2	n-TLcag6	chr1	170893552	170893635
Ndufs2	H2	n-TGgcc12	chr1	170894199	170894270
Ndufs2	H2	n-TEctc8	chr1	170899360	170899432
Ndufs2	H2	n-TGtcc5	chr1	170899902	170899974
Ndufs2	H2	n-TDgtc7	chr1	170900561	170900633
Ndufs2	H2	n-TLcag7	chr1	170901187	170901270
Ndufs2	H2	n-TGgcc13	chr1	170901870	170901941
Ndufs2	H2	n-TEctc7	chr1	170906974	170907046
Ndufs2	H2	n-TGtcc4	chr1	170907516	170907588
Ndufs2	H2	n-TDgtc6	chr1	170908175	170908247
Ndufs2	H2	n-TLcag8	chr1	170908801	170908884
Ndufs2	H2	n-TGgcc14	chr1	170909444	170909515
Ndufs2	H2	n-TLcag9	chr1	170929406	170929489
Ndufs2	H2	n-TDgtc5	chr1	170929939	170930011
Ndufs2	H2	n-TGtcc3	chr1	170930324	170930396
Ndufs2	H2	n-TEctc6	chr1	170930611	170930683
Ndufs2	H2	n-TVcac6	chr1	170939011	170939084
Ndufs2	H2	Cfap126	chr1	170941325	170954525
Ndufs2	H2	Sdhc	chr1	170956725	170978209
Ndufs2	H2	Gm46172	chr1	170959325	170961336
Ndufs2	H2	Mpz	chr1	170978281	170988699
Ndufs2	H2	Pcp4l1	chr1	171000832	171023837
Ndufs2	H2	Nr1i3	chr1	171041502	171046414
Ndufs2	H2	Tomm40l	chr1	171043578	171050020
Ndufs2	H2	Apoa2	chr1	171049132	171053948
Ndufs2	H2	Fcer1g	chr1	171057140	171061918
Ndufs2	H2	Ndufs2	chr1	171062425	171078956
Ndufs2	H2	Adamts4	chr1	171077697	171089836
Ndufs2	H2	B4galt3	chr1	171097897	171104468
Ndufs2	H2	Ppox	chr1	171104563	171108955
Ndufs2	H2	Usp21	chr1	171109522	171115534
Ndufs2	H2	Ufc1	chr1	171116136	171122575
Ndufs2	H2	Rpl27-ps1	chr1	171132623	171133150
Ndufs2	H2	Gm25151	chr1	171135619	171135710
Ndufs2	H2	Gm20045	chr1	171148168	171154882
Ndufs2	H2	Dedd	chr1	171152228	171170843
Ndufs2	H2	Nit1	chr1	171168144	171173209
Ndufs2	H2	Pfdn2	chr1	171172521	171186822
Ndufs2	H2	Klhdc9	chr1	171186016	171188366
Ndufs2	H2	Nectin4	chr1	171197740	171215855
Ndufs2	H2	Arhgap30	chr1	171216527	171237808
Ndufs2	H2	Usf1	chr1	171238880	171246327
Ndufs2	H2	Tstd1	chr1	171246600	171247920
Ndufs2	H2	Gm26641	chr1	171250752	171264890
Ndufs7	H3	E130317F20Rik	chr10	79687210	79690805
Ndufs7	H3	Ptbp1	chr10	79690501	79700269
Ndufs7	H3	Plppr3	chr10	79696308	79710948
Ndufs7	H3	Mir6910	chr10	79698420	79698486
Ndufs7	H3	Prtn3	chr10	79715498	79719008
Ndufs7	H3	Elane	chr10	79722145	79724050
Ndufs7	H3	Gm19810	chr10	79724500	79724848
Ndufs7	H3	Cfd	chr10	79726686	79728489
Ndufs7	H3	Med16	chr10	79730542	79744757
Ndufs7	H3	Gm24019	chr10	79745028	79745135
Ndufs7	H3	R3hdm4	chr10	79745885	79752764
Ndufs7	H3	Kiss1r	chr10	79752785	79759922
Ndufs7	H3	Gm40715	chr10	79760526	79762825
Ndufs7	H3	Arid3a	chr10	79762876	79790852
Ndufs7	H3	Wdr18	chr10	79795988	79805081
Ndufs7	H3	Grin3b	chr10	79806226	79813024
Ndufs7	H3	Tmem259	chr10	79812953	79820159
Ndufs7	H3	Gm26243	chr10	79821339	79821446
Ndufs7	H3	Cnn2	chr10	79824433	79831234
Ndufs7	H3	Abca7	chr10	79832327	79851406
Ndufs7	H3	Arhgap45	chr10	79852504	79867305
Ndufs7	H3	Polr2e	chr10	79871786	79875493
Ndufs7	H3	Gpx4	chr10	79882999	79892273
Ndufs7	H3	Sbno2	chr10	79892825	79941942
Ndufs7	H3	Stk11	chr10	79951601	79966513
Ndufs7	H3	Cbarp	chr10	79966267	79976189
Ndufs7	H3	Atp5f1d	chr10	79974450	79981662
Ndufs7	H3	Midn	chr10	79984105	79994202
Ndufs7	H3	Cirbp	chr10	80001823	80008620
Ndufs7	H3	Fam174c	chr10	80008777	80010953
Ndufs7	H3	Efna2	chr10	80015315	80025844
Ndufs7	H3	Pwwp3a	chr10	80062264	80082415
Ndufs7	H3	n-TFgaa3	chr10	80084797	80084870
Ndufs7	H3	Ndufs7	chr10	80084938	80092628
Ndufs7	H3	n-TNgtt7	chr10	80084992	80085066
Ndufs7	H3	Gamt	chr10	80093984	80096846
Ndufs7	H3	Dazap1	chr10	80097167	80124242
Ndufs7	H3	Mir6911	chr10	80113997	80114066
Ndufs7	H3	Gm15122	chr10	80118277	80118840
Ndufs7	H3	Rps15	chr10	80128264	80129948
Ndufs7	H3	Apc2	chr10	80131789	80154091
Ndufs7	H3	2310011J03Rik	chr10	80154088	80156382
Ndufs7	H3	Pcsk4	chr10	80157116	80165583
Ndufs7	H3	Reep6	chr10	80165830	80172275
Ndufs7	H3	Gm51809	chr10	80166292	80169019
Ndufs7	H3	Adamtsl5	chr10	80175654	80184246
Ndufs7	H3	Plk5	chr10	80192292	80201323
Ndufs7	H3	Mex3d	chr10	80216188	80223485
Ndufs7	H3	Gm30823	chr10	80223593	80230901
Ndufs7	H3	Mbd3	chr10	80228372	80235365
Ndufs7	H3	3300002P09Rik	chr10	80234835	80237508
Ndufs7	H3	Uqcr11	chr10	80238830	80242655
Ndufs7	H3	Tcf3	chr10	80245374	80269814
Ndufs7	H3	Gm40716	chr10	80307242	80311214
Ndufs7	H3	Onecut3	chr10	80330739	80353100
Ndufs7	H3	Atp8b3	chr10	80355417	80374987
Ndufs7	H3	Rexo1	chr10	80376758	80400624
Ndufs7	H3	Gm31057	chr10	80382744	80391215
Ndufs7	H3	Klf16	chr10	80402954	80413130
Ndufs7	H3	Gm26710	chr10	80413957	80415330
Ndufs7	H3	Abhd17a	chr10	80419482	80426199
Ndufs7	H3	Adat3	chr10	80438713	80443488
Ndufs7	H3	Scamp4	chr10	80438715	80451617
Ndufs7	H3	Mir6912	chr10	80445093	80445163
Ndufs7	H3	Gm31298	chr10	80448289	80458398
Ndufs7	H3	Csnk1g2	chr10	80458464	80476605
Ndufs7	H3	Btbd2	chr10	80478456	80492328
Ndufs7	H3	Gm51810	chr10	80480406	80485328
Ndufs7	H3	Mknk2	chr10	80501151	80512264
Ndufs7	H3	Mob3a	chr10	80521086	80537845
Ndufs7	H3	Izumo4	chr10	80537857	80541216
Ndufs7	H3	Ap3d1	chr10	80542789	80578137
Ndufs7	H3	Gm53592	chr10	80587561	80588569
Ndufs7	H3	Dot1l	chr10	80590934	80631295
Ndufs7	H3	Plekhj1	chr10	80631932	80634404
Ndufs7	H3	Sf3a2	chr10	80634568	80640756
Ndufs7	H3	Amh	chr10	80641073	80643513
Ndufs7	H3	Jsrp1	chr10	80644329	80649359
Ndufs7	H3	Oaz1	chr10	80662489	80665124
Ndufs7	H3	Mir1982	chr10	80664630	80664704
Ndufs7	H3	Lingo3	chr10	80668634	80679873
Ndufs7	H3	Lsm7	chr10	80688658	80691043
Ndufs7	H3	Sppl2b	chr10	80691066	80704542
Ndufs7	H3	Tmprss9	chr10	80706950	80735329
Ndufs7	H3	Timm13	chr10	80735283	80736803
Ndufs7	H3	Lmnb2	chr10	80737196	80754079
Ndufs7	H3	Gadd45b	chr10	80765924	80768038
Ndufs7	H3	Gng7	chr10	80784462	80850742
Ndufs7	H3	LOC118567793	chr10	80789761	80796243
Ndufs7	H3	Diras1	chr10	80855422	80862038
Ndufs7	H3	Gm16099	chr10	80861252	80864386
Ndufs7	H3	Slc39a3	chr10	80864373	80873169
Ndufs7	H3	Sgta	chr10	80879904	80896105
Ndufs7	H3	Thop1	chr10	80905916	80918194
Ndufs7	H3	Creb3l3	chr10	80920162	80934706
Ndufs7	H3	Mir5615-1	chr10	80940447	80940507
Ndufs7	H3	Mir5615-2	chr10	80940449	80940509
Ndufs7	H3	Map2k2	chr10	80941748	80960531
Ndufs7	H3	Zbtb7a	chr10	80971112	80988056
Ndufs7	H3	Pias4	chr10	80989794	81003554
Ndufs7	H3	Eef2	chr10	81012464	81018343
Ndufs7	H3	Snord37	chr10	81014794	81014847
Ndufs7	H3	Dapk3	chr10	81018820	81029031
Ndufs7	H3	Atcayos	chr10	81030524	81044204
Ndufs7	H3	Nmrk2	chr10	81034003	81037871
Ndufs7	H3	Atcay	chr10	81040337	81067037
Ndufs7	H3	Zfr2	chr10	81068966	81087957
Ndufs7	H3	Matk	chr10	81088768	81098819
Ndufs7	H3	Mrpl54	chr10	81100555	81102760
Ndufs7	H3	Apba3	chr10	81102798	81109081
Ndufs7	H3	Mir3057	chr10	81107430	81107521
Ndufs7	H3	Tjp3	chr10	81109021	81127415
Ndufs7	H3	Pip5k1c	chr10	81128668	81155808
Ndufs7	H3	Gm16315	chr10	81137534	81140110
Ndufs7	H3	Cactin	chr10	81156936	81162085
Ndufs7	H3	Tbxa2r	chr10	81164101	81171008
Ndufs7	H3	Gipc3	chr10	81171095	81179452
Ndufs7	H3	Hmg20b	chr10	81181879	81186777
Ndufs7	H3	Mfsd12	chr10	81193324	81202059
Ndufs7	H3	Tektip1	chr10	81199857	81201654
Ndufs7	H3	Fzr1	chr10	81202712	81214204
Ndufs7	H3	Dohh	chr10	81220267	81224186
Ndufs7	H3	Gm48551	chr10	81220267	81227389
Ndufs7	H3	Mir6913	chr10	81222180	81222246
Ndufs7	H3	Gm48552	chr10	81226150	81227389
Ndufs7	H3	Smim24	chr10	81228897	81230913
Ndufs7	H3	Nfic	chr10	81232024	81267753
Ndufs7	H3	Gm16104	chr10	81245408	81247413
Ndufs7	H3	Mir1191b	chr10	81252073	81252131
Ndufs7	H3	Gm53593	chr10	81254506	81255813
Ndufs7	H3	Gm51811	chr10	81256626	81260012
Ndufa12	H1	Gm40738	chr10	92225519	92307055
Ndufa12	H1	Gm18043	chr10	92320075	92320821
Ndufa12	H1	Gm25884	chr10	92322679	92322741
Ndufa12	H1	Gm4800	chr10	92378070	92379606
Ndufa12	H1	Gm3523	chr10	92422922	92423229
Ndufa12	H1	Gm31822	chr10	92479952	92490716
Ndufa12	H1	Nedd1	chr10	92520606	92559544
Ndufa12	H1	Gm24241	chr10	92524725	92524870
Ndufa12	H1	Cfap54	chr10	92611470	92919085
Ndufa12	H1	Gm40739	chr10	92910669	92912305
Ndufa12	H1	Gm32468	chr10	92920097	92929388
Ndufa12	H1	Gm40740	chr10	92962277	92964177
Ndufa12	H1	Gm40741	chr10	92979138	92981334
Ndufa12	H1	Cdk17	chr10	92996491	93086956
Ndufa12	H1	Mir1931	chr10	92998646	92998765
Ndufa12	H1	Elk3	chr10	93083276	93147021
Ndufa12	H1	Gm32604	chr10	93101541	93120631
Ndufa12	H1	Gm32551	chr10	93120834	93125327
Ndufa12	H1	Gm32688	chr10	93153264	93158585
Ndufa12	H1	Gm17745	chr10	93172072	93184741
Ndufa12	H1	Gm40742	chr10	93266146	93267164
Ndufa12	H1	Mir7688	chr10	93268968	93269024
Ndufa12	H1	Gm57556	chr10	93287948	93289176
Ndufa12	H1	n-TDgtc8	chr10	93288839	93288911
Ndufa12	H1	Lta4h	chr10	93289257	93320758
Ndufa12	H1	Hal	chr10	93324629	93352623
Ndufa12	H1	Amdhd1	chr10	93359199	93375973
Ndufa12	H1	Ccdc38	chr10	93376450	93420189
Ndufa12	H1	Snrpf	chr10	93418890	93425520
Ndufa12	H1	4933408J17Rik	chr10	93425274	93441107
Ndufa12	H1	Ntn4	chr10	93476910	93581834
Ndufa12	H1	Gm8580	chr10	93501105	93501716
Ndufa12	H1	Gm15915	chr10	93510079	93519184
Ndufa12	H1	Gm3571	chr10	93614472	93615635
Ndufa12	H1	Gm26239	chr10	93643159	93643266
Ndufa12	H1	Usp44	chr10	93655830	93696792
Ndufa12	H1	Metap2	chr10	93694350	93732952
Ndufa12	H1	Vezt	chr10	93797383	93871661
Ndufa12	H1	Mir331	chr10	93799629	93799725
Ndufa12	H1	Gm48191	chr10	93862031	93864251
Ndufa12	H1	Fgd6	chr10	93871861	93981201
Ndufa12	H1	Gm18391	chr10	93933342	93934015
Ndufa12	H1	Nr2c1	chr10	93983490	94033078
Ndufa12	H1	Gm26122	chr10	94020353	94020457
Ndufa12	H1	Ndufa12	chr10	94034896	94057302
Ndufa12	H1	Gm32749	chr10	94066426	94074473
Ndufa12	H1	Gm4792	chr10	94129524	94134565
Ndufa12	H1	Tmcc3	chr10	94147543	94426816
Ndufa12	H1	Gm32827	chr10	94251003	94262323
Ndufa12	H1	Gm40743	chr10	94348138	94350688
Ndufa12	H1	Mir7211	chr10	94421998	94422061
Ndufa12	H1	Gm32898	chr10	94435911	94459566
Ndufa12	H1	Gm48658	chr10	94488621	94488914
Ndufa12	H1	Gm53583	chr10	94502549	94503008
Ndufa12	H1	Cep83os	chr10	94509354	94524475
Ndufa12	H1	Cep83	chr10	94524475	94626201
Ndufa12	H1	Plxnc1	chr10	94626727	94780875
Ndufa12	H1	Gm53599	chr10	94779137	94791037
Ndufa12	H1	Gm40744	chr10	94797498	94801106
Ndufa12	H1	Gm53600	chr10	94955158	94958354
Ndufa12	H1	Gm29684	chr10	94956443	94981687
Ndufa12	H1	Cradd	chr10	95010600	95160000
Ndufa12	H1	2310039L15Rik	chr10	95172137	95199078
Ndufa12	H1	Socs2	chr10	95219764	95253176
Ndufa12	H1	Gm33230	chr10	95249963	95250465
Ndufa12	H1	5730420D15Rik	chr10	95253236	95264502
Ndufa12	H1	Gm3619	chr10	95312850	95314276
Ndufa12	H1	Mrpl42	chr10	95316666	95337811
Ndufa12	H1	Gm46239	chr10	95348088	95350118
Ndufa12	H1	Ube2n	chr10	95351023	95381520
Ndufa12	H1	Nudt4	chr10	95382868	95400008
Ndufa12	H1	Mir3058	chr10	95395092	95395183
Ndufa12	H1	Gm33336	chr10	95466364	95468106
Ndufa12	H1	Anapc15-ps	chr10	95508549	95509377
Ndufa12	H1	Gm47708	chr10	95566187	95575225
Ndufa12	H1	4732465J04Rik	chr10	95608994	95630846
Ndufa12	H1	Gm33377	chr10	95653993	95733740
Ndufa12	H1	Gm33543	chr10	95659834	95678772
Ndufa12	H1	Gm24433	chr10	95734464	95734597
Ndufa12	H1	Eea1	chr10	95776524	95881380
Ndufa12	H1	Gm49817	chr10	95888056	95962580
Ndufa12	H1	Gm48425	chr10	95963998	95965604
Ndufa12	H1	Atg5lrt	chr10	95972411	95972899
Ndufa12	H1	Gm40746	chr10	96016783	96018557
Ndufa12	H1	4930459C07Rik	chr10	96062068	96084570
Ndufa12	H1	Gm40747	chr10	96062193	96094770
Ndufa12	H1	Gm40748	chr10	96141362	96144594
Ndufa12	H1	Gm33782	chr10	96144942	96198389
Ndufa12	H1	Gm20091	chr10	96244592	96244991
Ndufa12	H1	Gm8601	chr10	96312326	96313395
Ndufa12	H1	Gm33843	chr10	96360285	96434607
Ndufa12	H1	Btg1	chr10	96452862	96458675
Ndufa4l2	H2	Gm30539	chr10	126793891	126796866
Ndufa4l2	H2	Gm40798	chr10	126810312	126813431
Ndufa4l2	H2	Ctdsp2	chr10	126814585	126835844
Ndufa4l2	H2	Mir26a-2	chr10	126831398	126831482
Ndufa4l2	H2	Mir546	chr10	126834308	126834429
Ndufa4l2	H2	Avil	chr10	126835932	126856857
Ndufa4l2	H2	Tsfm	chr10	126858200	126866683
Ndufa4l2	H2	Eef1akmt3	chr10	126868653	126877883
Ndufa4l2	H2	Mettl1	chr10	126877286	126882234
Ndufa4l2	H2	Cyp27b1	chr10	126884114	126891897
Ndufa4l2	H2	Marchf9	chr10	126891918	126896053
Ndufa4l2	H2	Cdk4	chr10	126899403	126903157
Ndufa4l2	H2	Tspan31	chr10	126903155	126906977
Ndufa4l2	H2	A730063M14Rik	chr10	126906349	126906970
Ndufa4l2	H2	Agap2	chr10	126911153	126929039
Ndufa4l2	H2	Os9	chr10	126928879	126957029
Ndufa4l2	H2	Gm40799	chr10	126942139	126950876
Ndufa4l2	H2	Gm4178	chr10	126968715	126969374
Ndufa4l2	H2	Gm23664	chr10	126974397	126974486
Ndufa4l2	H2	Gm51819	chr10	126995928	126999552
Ndufa4l2	H2	B4galnt1	chr10	127001024	127008209
Ndufa4l2	H2	Slc26a10	chr10	127007261	127016690
Ndufa4l2	H2	Arhgef25	chr10	127018389	127025952
Ndufa4l2	H2	Dtx3	chr10	127026241	127032367
Ndufa4l2	H2	F420014N23Rik	chr10	127031117	127038512
Ndufa4l2	H2	Pip4k2c	chr10	127032935	127047508
Ndufa4l2	H2	Kif5a	chr10	127061563	127102217
Ndufa4l2	H2	Gm40800	chr10	127100172	127101613
Ndufa4l2	H2	Dctn2	chr10	127102130	127117828
Ndufa4l2	H2	Mbd6	chr10	127117824	127126738
Ndufa4l2	H2	Ddit3	chr10	127126661	127132160
Ndufa4l2	H2	Mars1	chr10	127132089	127147655
Ndufa4l2	H2	Gm6283	chr10	127148878	127150310
Ndufa4l2	H2	Arhgap9	chr10	127157828	127165816
Ndufa4l2	H2	Gli1	chr10	127165750	127177448
Ndufa4l2	H2	Inhbe	chr10	127185270	127187717
Ndufa4l2	H2	Inhbc	chr10	127192190	127206417
Ndufa4l2	H2	R3hdm2	chr10	127216200	127335253
Ndufa4l2	H2	Gm23819	chr10	127240152	127240261
Ndufa4l2	H2	Stac3	chr10	127337504	127344692
Ndufa4l2	H2	Ndufa4l2	chr10	127345142	127353023
Ndufa4l2	H2	Shmt2	chr10	127352991	127358313
Ndufa4l2	H2	Nxph4	chr10	127361341	127370428
Ndufa4l2	H2	Lrp1	chr10	127374025	127457158
Ndufa4l2	H2	Gm16217	chr10	127431278	127442008
Ndufa4l2	H2	Gm40802	chr10	127470545	127476289
Ndufa4l2	H2	Stat6	chr10	127478854	127496856
Ndufa4l2	H2	Gm30989	chr10	127484124	127488897
Ndufa4l2	H2	Nab2	chr10	127496786	127502572
Ndufa4l2	H2	1700012D01Rik	chr10	127502991	127504720
Ndufa4l2	H2	Gm16230	chr10	127508203	127512628
Ndufa4l2	H2	Nemp1	chr10	127512933	127536918
Ndufa4l2	H2	Myo1a	chr10	127539305	127556809
Ndufa4l2	H2	Tac2	chr10	127560346	127567637
Ndufaf8	H2	Sox9	chr11	112673035	112678583
Ndufaf8	H2	Gm11681	chr11	112683556	112689834
Ndufaf8	H2	Gm30562	chr11	112696551	112701427
Ndufaf8	H2	1700012H19Rik	chr11	112713790	112715954
Ndufaf8	H2	Gm46301	chr11	112751629	112785320
Ndufaf8	H2	2610035D17Rik	chr11	112934731	113092664
Ndufaf8	H2	Gm39467	chr11	113023651	113024769
Ndufaf8	H2	Gm57578	chr11	113060923	113063909
Ndufaf8	H2	4732490B19Rik	chr11	113094140	113100495
Ndufaf8	H2	Gm39505	chr11	113108504	113110106
Ndufaf8	H2	Slc39a11	chr11	113135676	113541050
Ndufaf8	H2	LOC118567877	chr11	113185585	113191261
Ndufaf8	H2	Gm51927	chr11	113199790	113204559
Ndufaf8	H2	Gm51926	chr11	113231485	113252484
Ndufaf8	H2	Gm42094	chr11	113285055	113291530
Ndufaf8	H2	Gm51928	chr11	113349593	113354646
Ndufaf8	H2	Sstr2	chr11	113510152	113516854
Ndufaf8	H2	Cog1	chr11	113540003	113560157
Ndufaf8	H2	Vcf1	chr11	113552144	113574988
Ndufaf8	H2	Mtnap1	chr11	113574489	113590201
Ndufaf8	H2	Cpsf4l	chr11	113588996	113601125
Ndufaf8	H2	Cdc42ep4	chr11	113617675	113643369
Ndufaf8	H2	Gm11736	chr11	113647527	113648032
Ndufaf8	H2	Sdk2	chr11	113667199	113957855
Ndufaf8	H2	Gm39468	chr11	113676999	113678521
Ndufaf8	H2	Gm51930	chr11	113694945	113697134
Ndufaf8	H2	Gm51929	chr11	113902969	113932221
Ndufaf8	H2	1700025D23Rik	chr11	113982234	113986157
Ndufaf8	H2	1700001J04Rik	chr11	114076263	114077575
Ndufaf8	H2	1700092K14Rik	chr11	114089083	114090025
Ndufaf8	H2	Gm11690	chr11	114103525	114129328
Ndufaf8	H2	Gm11691	chr11	114142668	114144498
Ndufaf8	H2	Gm31318	chr11	114194647	114200852
Ndufaf8	H2	4932435O22Rik	chr11	114304230	114339686
Ndufaf8	H2	Gm31399	chr11	114313316	114325015
Ndufaf8	H2	Gm39471	chr11	114370654	114375478
Ndufaf8	H2	Gm39472	chr11	114380031	114395051
Ndufaf8	H2	Gm31724	chr11	114408214	114502512
Ndufaf8	H2	Gm31781	chr11	114504839	114517020
Ndufaf8	H2	Gm53653	chr11	114526632	114534017
Ndufaf8	H2	Gm11689	chr11	114555413	114555950
Ndufaf8	H2	Rpl38	chr11	114558643	114563159
Ndufaf8	H2	Ttyh2	chr11	114566293	114611810
Ndufaf8	H2	Dnai2	chr11	114614633	114648715
Ndufaf8	H2	Kif19a	chr11	114656226	114681565
Ndufaf8	H2	Btbd17	chr11	114681494	114692738
Ndufaf8	H2	Gpr142	chr11	114689749	114697571
Ndufaf8	H2	Gprc5c	chr11	114741975	114763443
Ndufaf8	H2	Cd300a	chr11	114780005	114792772
Ndufaf8	H2	Cd300lb	chr11	114813604	114825197
Ndufaf8	H2	Gm11699	chr11	114823696	114824097
Ndufaf8	H2	Cd300c	chr11	114846930	114851333
Ndufaf8	H2	Cd300ld	chr11	114873268	114880712
Ndufaf8	H2	Cd300c2	chr11	114887594	114892706
Ndufaf8	H2	Cd300ld4	chr11	114892490	114918301
Ndufaf8	H2	Cd300ld2	chr11	114901145	114907657
Ndufaf8	H2	Cd300ld5	chr11	114922272	114928605
Ndufaf8	H2	Cd300ld3	chr11	114932929	114939244
Ndufaf8	H2	Cd300e	chr11	114942742	114957502
Ndufaf8	H2	Rab37	chr11	114982256	115053066
Ndufaf8	H2	Cd300lf	chr11	115007039	115024834
Ndufaf8	H2	Nherf1	chr11	115054137	115072009
Ndufaf8	H2	Nat9	chr11	115073654	115078682
Ndufaf8	H2	Tmem104	chr11	115078312	115137851
Ndufaf8	H2	Grin2c	chr11	115139994	115158123
Ndufaf8	H2	Fdxr	chr11	115158849	115167925
Ndufaf8	H2	Fads6	chr11	115169452	115188388
Ndufaf8	H2	Otop2	chr11	115197988	115223132
Ndufaf8	H2	Ush1g	chr11	115206017	115214239
Ndufaf8	H2	Otop3	chr11	115225556	115237753
Ndufaf8	H2	Hid1	chr11	115238530	115261087
Ndufaf8	H2	Gm53654	chr11	115264982	115267116
Ndufaf8	H2	Cdr2l	chr11	115272699	115286961
Ndufaf8	H2	Gm32013	chr11	115285445	115292079
Ndufaf8	H2	Mrpl58	chr11	115294549	115303500
Ndufaf8	H2	n-TRcct5	chr11	115303806	115303879
Ndufaf8	H2	n-TRcct3	chr11	115304129	115304202
Ndufaf8	H2	n-TRtcg4	chr11	115304604	115304677
Ndufaf8	H2	Atp5pd	chr11	115306516	115310775
Ndufaf8	H2	Kctd2	chr11	115310914	115322100
Ndufaf8	H2	Trim80	chr11	115331370	115339094
Ndufaf8	H2	Mir3968	chr11	115338786	115338886
Ndufaf8	H2	Gm11695	chr11	115352735	115354541
Ndufaf8	H2	Slc16a5	chr11	115353230	115365224
Ndufaf8	H2	Armc7	chr11	115366460	115381294
Ndufaf8	H2	Nt5c	chr11	115381250	115382659
Ndufaf8	H2	Gm11694	chr11	115382354	115384187
Ndufaf8	H2	Jpt1	chr11	115388170	115405219
Ndufaf8	H2	Sumo2	chr11	115413934	115427056
Ndufaf8	H2	Nup85	chr11	115455263	115474750
Ndufaf8	H2	Gga3	chr11	115475080	115495501
Ndufaf8	H2	Gm25364	chr11	115492481	115492596
Ndufaf8	H2	Mrps7	chr11	115494965	115498862
Ndufaf8	H2	Mif4gd	chr11	115498743	115503795
Ndufaf8	H2	Slc25a19	chr11	115504990	115519122
Ndufaf8	H2	Grb2	chr11	115534870	115599423
Ndufaf8	H2	Gm42096	chr11	115613481	115617727
Ndufaf8	H2	Gm11703	chr11	115615151	115615634
Ndufaf8	H2	Gm23699	chr11	115617968	115618103
Ndufaf8	H2	Gm11704	chr11	115620291	115620505
Ndufaf8	H2	Tmem94	chr11	115656244	115689859
Ndufaf8	H2	Gm46302	chr11	115663872	115668064
Ndufaf8	H2	Mir5621	chr11	115686649	115686712
Ndufaf8	H2	Caskin2	chr11	115689812	115704517
Ndufaf8	H2	Tsen54	chr11	115704562	115713928
Ndufaf8	H2	Llgl2	chr11	115714854	115746606
Ndufaf8	H2	Myo15b	chr11	115749001	115783443
Ndufaf8	H2	Recql5	chr11	115783420	115824339
Ndufaf8	H2	Smim5	chr11	115789574	115797095
Ndufaf8	H2	Smim6	chr11	115802842	115804743
Ndufaf8	H2	Sap30bp	chr11	115824476	115857547
Ndufaf8	H2	Gm39474	chr11	115830697	115833654
Ndufaf8	H2	Itgb4	chr11	115865555	115899238
Ndufaf8	H2	B230344G16Rik	chr11	115878823	115884541
Ndufaf8	H2	Galk1	chr11	115899182	115903545
Ndufaf8	H2	H3f3b	chr11	115912786	115921313
Ndufaf8	H2	Unk	chr11	115921116	115952040
Ndufaf8	H2	Gm38482	chr11	115929615	115932226
Ndufaf8	H2	Unc13d	chr11	115952920	115969321
Ndufaf8	H2	Wbp2	chr11	115969396	115977821
Ndufaf8	H2	Trim47	chr11	115996575	116001061
Ndufaf8	H2	Trim65	chr11	116008014	116022239
Ndufaf8	H2	Mrpl38	chr11	116022642	116029694
Ndufaf8	H2	Fbf1	chr11	116033110	116059097
Ndufaf8	H2	Gm26413	chr11	116054735	116054862
Ndufaf8	H2	Acox1	chr11	116062713	116089605
Ndufaf8	H2	Ten1	chr11	116089680	116106144
Ndufaf8	H2	Cdk3	chr11	116106827	116111113
Ndufaf8	H2	Evpl	chr11	116111384	116128983
Ndufaf8	H2	Gm33250	chr11	116116084	116129052
Ndufaf8	H2	Srp68	chr11	116135991	116165043
Ndufaf8	H2	Galr2	chr11	116170519	116174776
Ndufaf8	H2	Exoc7	chr11	116178822	116197574
Ndufaf8	H2	Gm26730	chr11	116197689	116200356
Ndufaf8	H2	Foxj1	chr11	116221529	116226331
Ndufaf8	H2	Rnf157	chr11	116227178	116303859
Ndufaf8	H2	Rps11-ps2	chr11	116273550	116274090
Ndufaf8	H2	Ubald2	chr11	116324919	116329903
Ndufaf8	H2	Qrich2	chr11	116332148	116357092
Ndufaf8	H2	Prpsap1	chr11	116361640	116385739
Ndufaf8	H2	Rpl36-ps1	chr11	116395333	116395691
Ndufaf8	H2	Sphk1	chr11	116421661	116427502
Ndufaf8	H2	Ube2o	chr11	116428499	116472281
Ndufaf8	H2	Aanat	chr11	116482546	116489022
Ndufaf8	H2	Rhbdf2	chr11	116488990	116517786
Ndufaf8	H2	Cygb	chr11	116536420	116544887
Ndufaf8	H2	Prcd	chr11	116544602	116559224
Ndufaf8	H2	Snhg16	chr11	116562485	116566624
Ndufaf8	H2	Snord1c	chr11	116563330	116563408
Ndufaf8	H2	Snord1b	chr11	116564972	116565049
Ndufaf8	H2	Snord1a	chr11	116565422	116565498
Ndufaf8	H2	St6galnac2	chr11	116567528	116586608
Ndufaf8	H2	Gm11735	chr11	116628629	116642384
Ndufaf8	H2	BC018473	chr11	116642992	116648709
Ndufaf8	H2	St6galnac1	chr11	116655850	116666333
Ndufaf8	H2	Mxra7	chr11	116694225	116718953
Ndufaf8	H2	Jmjd6	chr11	116728257	116734593
Ndufaf8	H2	Mettl23	chr11	116734340	116740566
Ndufaf8	H2	Srsf2	chr11	116740722	116744511
Ndufaf8	H2	Mfsd11	chr11	116743036	116766486
Ndufaf8	H2	Mgat5b	chr11	116809628	116877770
Ndufaf8	H2	Gm33829	chr11	116822602	116827378
Ndufaf8	H2	Gm11728	chr11	116925881	116931345
Ndufaf8	H2	Snhg20	chr11	116967608	116969781
Ndufaf8	H2	Mir6516	chr11	116968173	116968283
Ndufaf8	H2	Gm11730	chr11	116985773	116987895
Ndufaf8	H2	Sec14l1	chr11	117005993	117050094
Ndufaf8	H2	Gm51931	chr11	117025409	117025886
Ndufaf8	H2	Septin9	chr11	117090486	117253151
Ndufaf8	H2	Gm39478	chr11	117148074	117156869
Ndufaf8	H2	Gm34065	chr11	117212750	117217797
Ndufaf8	H2	Gm34128	chr11	117298663	117302096
Ndufaf8	H2	Gm11729	chr11	117305214	117306194
Ndufaf8	H2	Gm8624	chr11	117311465	117312543
Ndufaf8	H2	Gm11732	chr11	117316988	117329576
Ndufaf8	H2	Gm34418	chr11	117370397	117373878
Ndufaf8	H2	Gm11733	chr11	117375193	117379840
Ndufaf8	H2	Gm34502	chr11	117381500	117389066
Ndufaf8	H2	Gm11734	chr11	117414005	117425248
Ndufaf8	H2	Gm51933	chr11	117438793	117459473
Ndufaf8	H2	Gm35170	chr11	117485736	117530589
Ndufaf8	H2	2900041M22Rik	chr11	117502072	117504243
Ndufaf8	H2	Tnrc6c	chr11	117544528	117654265
Ndufaf8	H2	Tmc6	chr11	117656810	117673019
Ndufaf8	H2	Tmc8	chr11	117672395	117683963
Ndufaf8	H2	Gm11723	chr11	117673480	117676973
Ndufaf8	H2	6030468B19Rik	chr11	117688459	117698134
Ndufaf8	H2	Syngr2	chr11	117700458	117705112
Ndufaf8	H2	Tk1	chr11	117706344	117716913
Ndufaf8	H2	Afmid	chr11	117716328	117730734
Ndufaf8	H2	Birc5	chr11	117740062	117746569
Ndufaf8	H2	Tmem235	chr11	117751577	117756369
Ndufaf8	H2	Tha1	chr11	117758774	117764352
Ndufaf8	H2	Gm11725	chr11	117761442	117803239
Ndufaf8	H2	Socs3	chr11	117856904	117860192
Ndufaf8	H2	Pgs1	chr11	117876504	117914837
Ndufaf8	H2	Mir6933	chr11	117893095	117893176
Ndufaf8	H2	Dnah17	chr11	117912548	118021684
Ndufaf8	H2	Gm11738	chr11	118005683	118009106
Ndufaf8	H2	Gm38514	chr11	118022683	118028601
Ndufaf8	H2	Cyth1	chr11	118054995	118139452
Ndufaf8	H2	Usp36	chr11	118150476	118181086
Ndufaf8	H2	Timp2	chr11	118191886	118246237
Ndufaf8	H2	Cep295nl	chr11	118223185	118233368
Ndufaf8	H2	Lgals3bp	chr11	118283572	118292787
Ndufaf8	H2	Cant1	chr11	118297114	118309971
Ndufaf8	H2	Gm35598	chr11	118311065	118319039
Ndufaf8	H2	C1qtnf1	chr11	118319186	118342608
Ndufaf8	H2	Gm11747	chr11	118335025	118345821
Ndufaf8	H2	Gm18156	chr11	118362431	118362941
Ndufaf8	H2	Engase	chr11	118367634	118380038
Ndufaf8	H2	Rbfox3	chr11	118380585	118802423
Ndufaf8	H2	Gm53655	chr11	118427847	118430005
Ndufaf8	H2	Gm53656	chr11	118460362	118462826
Ndufaf8	H2	Gm11750	chr11	118676237	118697735
Ndufaf8	H2	Gm35710	chr11	118838253	118874136
Ndufaf8	H2	Enpp7	chr11	118879006	118884047
Ndufaf8	H2	Gm35829	chr11	118902130	118914677
Ndufaf8	H2	Cbx2	chr11	118913844	118922101
Ndufaf8	H2	Cbx8	chr11	118929261	118931739
Ndufaf8	H2	Gm53657	chr11	118934292	118938338
Ndufaf8	H2	Cbx4	chr11	118968398	118977067
Ndufaf8	H2	Gm39482	chr11	118983966	118986580
Ndufaf8	H2	Gm11754	chr11	118995955	119002276
Ndufaf8	H2	Gm35878	chr11	118996667	119000010
Ndufaf8	H2	Gm11755	chr11	119012579	119020811
Ndufaf8	H2	Tbc1d16	chr11	119033868	119119354
Ndufaf8	H2	Mir6934	chr11	119044901	119044963
Ndufaf8	H2	Gm11753	chr11	119067885	119081402
Ndufaf8	H2	Gm36111	chr11	119082776	119084376
Ndufaf8	H2	Ccdc40	chr11	119119327	119156074
Ndufaf8	H2	Gm35932	chr11	119141542	119144261
Ndufaf8	H2	Gm46303	chr11	119147741	119150683
Ndufaf8	H2	Gaa	chr11	119158788	119176284
Ndufaf8	H2	Gm39483	chr11	119176022	119178408
Ndufaf8	H2	Eif4a3	chr11	119179188	119190869
Ndufaf8	H2	Card14	chr11	119197922	119236205
Ndufaf8	H2	Sgsh	chr11	119234314	119246336
Ndufaf8	H2	Slc26a11	chr11	119246327	119271902
Ndufaf8	H2	Rnf213	chr11	119280777	119378245
Ndufaf8	H2	Mir1932	chr11	119281297	119281387
Ndufaf8	H2	A930037H05Rik	chr11	119352025	119382061
Ndufaf8	H2	Endov	chr11	119382172	119402291
Ndufaf8	H2	Gm39484	chr11	119413877	119420561
Ndufaf8	H2	Nptx1	chr11	119429544	119438646
Ndufaf8	H2	Gm11762	chr11	119439455	119459872
Ndufaf8	H2	Rptor	chr11	119493730	119790417
Ndufaf8	H2	Rptoros	chr11	119711636	119725191
Ndufaf8	H2	Gm39485	chr11	119799285	119804284
Ndufaf8	H2	Chmp6	chr11	119803873	119810378
Ndufaf8	H2	Gm11767	chr11	119823835	119833640
Ndufaf8	H2	Baiap2	chr11	119833761	119897608
Ndufaf8	H2	Gm57802	chr11	119834303	119844499
Ndufaf8	H2	Aatk	chr11	119898136	119938009
Ndufaf8	H2	Mir338	chr11	119905590	119905688
Ndufaf8	H2	Mir3065	chr11	119905592	119905679
Ndufaf8	H2	Cep131	chr11	119955246	119977684
Ndufaf8	H2	Tepsin	chr11	119981347	119989675
Ndufaf8	H2	Ndufaf8	chr11	119989759	119991250
Ndufaf8	H2	Slc38a10	chr11	119994776	120042177
Ndufaf8	H2	Gm11769	chr11	120041270	120043547
Ndufaf8	H2	Gm39486	chr11	120048415	120056269
Ndufaf8	H2	Gm9734	chr11	120073526	120079565
Ndufaf8	H2	Reno1	chr11	120077475	120080682
Ndufaf8	H2	Gm11770	chr11	120104303	120107463
Ndufaf8	H2	2900052L18Rik	chr11	120116354	120122443
Ndufaf8	H2	Bahcc1	chr11	120123695	120183123
Ndufaf8	H2	Gm11772	chr11	120126009	120129966
Ndufaf8	H2	Actg1	chr11	120236512	120239321
Ndufaf8	H2	Mir6935	chr11	120238175	120238239
Ndufaf8	H2	0610009L18Rik	chr11	120239503	120242016
Ndufaf8	H2	Fscn2	chr11	120250990	120258999
Ndufaf8	H2	Faap100	chr11	120260387	120269572
Ndufaf8	H2	Nploc4	chr11	120270623	120328526
Ndufaf8	H2	Tspan10	chr11	120333456	120338147
Ndufaf8	H2	Pde6g	chr11	120338432	120344326
Ndufaf8	H2	Oxld1	chr11	120347426	120348896
Ndufaf8	H2	Ccdc137	chr11	120348946	120355184
Ndufaf8	H2	Arl16	chr11	120355151	120358426
Ndufaf8	H2	Hgs	chr11	120358430	120374810
Ndufaf8	H2	Mrpl12	chr11	120375462	120379580
Ndufaf8	H2	Slc25a10	chr11	120382662	120391987
Ndufaf8	H2	Gm39490	chr11	120397048	120399576
Ndufaf8	H2	Gm53658	chr11	120403443	120409656
Ndufaf8	H2	Gcgr	chr11	120420010	120429815
Ndufaf8	H2	Mcrip1	chr11	120433713	120440553
Ndufaf8	H2	Ppp1r27	chr11	120440800	120441958
Ndufaf8	H2	P4hb	chr11	120451123	120464079
Ndufaf8	H2	Arhgdia	chr11	120468924	120472450
Ndufaf8	H2	Gm3807	chr11	120472493	120473967
Ndufaf8	H2	Alyref	chr11	120485329	120489342
Ndufaf8	H2	Anapc11	chr11	120489246	120499024
Ndufaf8	H2	Npb	chr11	120499302	120499926
Ndufaf8	H2	Pcyt2	chr11	120500887	120508784
Ndufaf8	H2	Sirt7	chr11	120509196	120515840
Ndufaf8	H2	Mir6936	chr11	120515648	120515702
Ndufaf8	H2	Mafg	chr11	120515942	120525771
Ndufaf8	H2	Gm17586	chr11	120524575	120528928
Ndufaf8	H2	Pycr1	chr11	120527590	120534602
Ndufaf8	H2	Myadml2	chr11	120536856	120539188
Ndufaf8	H2	Notum	chr11	120544613	120552019
Ndufaf8	H2	Aspscr1	chr11	120563877	120600273
Ndufaf8	H2	Cenpx	chr11	120601767	120604721
Ndufaf8	H2	Lrrc45	chr11	120604778	120611954
Ndufaf8	H2	Rac3	chr11	120612293	120614795
Ndufaf8	H2	Dcxr	chr11	120615371	120618110
Ndufaf8	H2	Cbr2	chr11	120620310	120622851
Ndufaf8	H2	Hmga1b	chr11	120653619	120655218
Ndufaf8	H2	Gm11771	chr11	120656089	120658212
Ndufaf8	H2	Rfng	chr11	120671570	120675077
Ndufaf8	H2	Gps1	chr11	120675085	120679928
Ndufaf8	H2	Dus1l	chr11	120678384	120687254
Ndufaf8	H2	Fasn	chr11	120696783	120715992
Ndufaf8	H2	Ccdc57	chr11	120717354	120823703
Ndufaf8	H2	A430102A20Rik	chr11	120823706	120824838
Ndufaf8	H2	Slc16a3	chr11	120839309	120849826
Ndufaf8	H2	Csnk1d	chr11	120848534	120882180
Ndufaf8	H2	Gm53204	chr11	120882268	120893813
Ndufaf8	H2	Gm30062	chr11	120900300	120906247
Ndufaf8	H2	Gm22152	chr11	120921683	120921808
Ndufaf8	H2	Cd7	chr11	120927572	120930304
Ndufaf8	H2	Gm11775	chr11	120928508	120944243
Ndufaf8	H2	Sectm1b	chr11	120944247	120954377
Ndufaf8	H2	Sectm1a	chr11	120958220	120988023
Ndufaf8	H2	Gm11793	chr11	120996515	120997947
Ndufaf8	H2	Tex19.2	chr11	121007040	121009503
Ndufaf8	H2	Tex19.1	chr11	121036968	121039140
Ndufaf8	H2	Uts2r	chr11	121051096	121052799
Ndufaf8	H2	Gm11790	chr11	121056041	121056780
Ndufaf8	H2	Ogfod3	chr11	121068418	121095474
Ndufaf8	H2	Hexd	chr11	121095186	121113485
Ndufaf8	H2	Cybc1	chr11	121113413	121120135
Ndufaf8	H2	Narf	chr11	121128061	121146682
Ndufb1	H1	Trip11	chr12	101800303	101879463
Ndufb1	H1	Gm20036	chr12	101878925	101881912
Ndufb1	H1	Atxn3	chr12	101885159	101928139
Ndufb1	H1	Ndufb1	chr12	101934354	101941997
Ndufb1	H1	Cpsf2	chr12	101940344	101972252
Sema4d	H2	H2af-ps2	chr13	51354119	51357102
Sema4d	H2	Gm29787	chr13	51359274	51431262
Sema4d	H2	Gm6056	chr13	51492976	51493966
Sema4d	H2	Gm32834	chr13	51532188	51572761
Sema4d	H2	S1pr3	chr13	51562653	51576833
Sema4d	H2	Shc3	chr13	51577421	51724909
Sema4d	H2	Gm52049	chr13	51793271	51797353
Sema4d	H2	Cks2	chr13	51799267	51804698
Sema4d	H2	Gm22806	chr13	51802234	51802370
Sema4d	H2	Secisbp2	chr13	51805720	51838080
Sema4d	H2	Sema4d	chr13	51839564	51947823
Sema4d	H2	Gm19281	chr13	51922440	51923845
Sema4d	H2	Gadd45g	chr13	52000710	52002511
Sema4d	H2	Gm26651	chr13	52124487	52130621
Sema4d	H2	Gm40948	chr13	52236674	52237643
Sema4d	H2	4921525O09Rik	chr13	52250770	52278194
Sema4d	H2	Gm48199	chr13	52331143	52335978
Ndufs6	H2	4930555K05Rik	chr13	73354209	73377219
Ndufs6	H2	Rpl31-ps2	chr13	73381453	73381993
Ndufs6	H2	Irx4	chr13	73407707	73417741
Ndufs6	H2	Gm10263	chr13	73465943	73466264
Ndufs6	H2	Ndufs6	chr13	73467994	73476574
Ndufs6	H2	Mrpl36	chr13	73479127	73480297
Ndufs6	H2	Eprn	chr13	73492783	73495503
Ndufs6	H2	Lpcat1	chr13	73615331	73664539
Ndufs6	H2	Slc6a3	chr13	73684269	73726791
Ndufs6	H2	Clptm1l	chr13	73752120	73768758
Ndufs6	H2	Tert	chr13	73775029	73797962
Ndufs6	H2	Slc6a18	chr13	73809868	73826142
Ndufs6	H2	Slc6a19	chr13	73827863	73848899
Ndufs6	H2	Slc6a19os	chr13	73848073	73857969
Ndufs6	H2	Slc12a7	chr13	73881171	73964873
Ndufs6	H2	Nkd2	chr13	73966652	73995750
Ndufs6	H2	Gm8062	chr13	73978034	73978605
Ndufs6	H2	Gm30303	chr13	73995759	74001226
Ndufs6	H2	Gm30432	chr13	74006573	74008457
Ndufaf2	H1	3830408C21Rik	chr13	107159077	107170026
Ndufaf2	H1	Gm31715	chr13	107347032	107349026
Ndufaf2	H1	Gm2726	chr13	107415917	107416875
Ndufaf2	H1	Gm2736	chr13	107469057	107485067
Ndufaf2	H1	Apoo-ps	chr13	107550662	107551267
Ndufaf2	H1	AI197445	chr13	107606321	107615688
Ndufaf2	H1	Gm31803	chr13	107629774	107641026
Ndufaf2	H1	Gm32004	chr13	107660131	107701900
Ndufaf2	H1	Gm31920	chr13	107677484	107724443
Ndufaf2	H1	Gm32090	chr13	107741848	107749349
Ndufaf2	H1	Gm32186	chr13	107772251	107800633
Ndufaf2	H1	Gm52061	chr13	107823719	107825915
Ndufaf2	H1	1700006H21Rik	chr13	107823931	107828703
Ndufaf2	H1	Zswim6	chr13	107861151	108026598
Ndufaf2	H1	Gm53812	chr13	107997252	108022087
Ndufaf2	H1	Gm41053	chr13	108059944	108066581
Ndufaf2	H1	Gm38557	chr13	108081371	108092623
Ndufaf2	H1	Gm41054	chr13	108114676	108118150
Ndufaf2	H1	B230220B15Rik	chr13	108135634	108141203
Ndufaf2	H1	Gm41055	chr13	108145317	108181006
Ndufaf2	H1	Smim15	chr13	108181007	108185680
Ndufaf2	H1	Ndufaf2	chr13	108189122	108295189
Ndufaf2	H1	Gm52057	chr13	108267669	108272818
Ndufaf2	H1	Ercc8	chr13	108295245	108337738
Ndufaf2	H1	Elovl7	chr13	108350859	108423643
Ndufaf2	H1	Gm32376	chr13	108355147	108357375
Ndufaf2	H1	Gm30747	chr13	108369620	108372228
Ndufaf2	H1	Gm8990	chr13	108444157	108447520
Ndufaf2	H1	Depdc1b	chr13	108452591	108526100
Ndufaf2	H1	Gm41056	chr13	108538600	108549489
Ndufaf2	H1	Gm32450	chr13	108573791	108585431
Ndufaf2	H1	Gm27572	chr13	108633402	108635120
Ndufs4	L2	Ndufs4	chr13	114424330	114524630
Ndufs4	L2	Gm41073	chr13	114574325	114574750
Ndufs4	L2	Fst	chr13	114588797	114595522
Ndufs4	L2	Gm41074	chr13	114593039	114610755
Ndufs4	L2	4930467J12Rik	chr13	114723047	114743620
Ndufs4	L2	4930544M13Rik	chr13	114743763	114834358
Ndufs4	L2	Gm53802	chr13	114871760	114878896
Ndufs4	H1	3110015C05Rik	chr13	111348002	111365965
Ndufs4	H1	Actbl2	chr13	111391546	111394283
Ndufs4	H1	Gm15285	chr13	111497667	111498443
Ndufs4	H1	Gpbp1	chr13	111562213	111626658
Ndufs4	H1	Gm15290	chr13	111658883	111686443
Ndufs4	H1	Gm15286	chr13	111716735	111781375
Ndufs4	H1	Mier3	chr13	111822606	111855130
Ndufs4	H1	Setd9-ps	chr13	111858050	111860850
Ndufs4	H1	Map3k1	chr13	111882961	111954803
Ndufs4	H1	Gm15327	chr13	111946168	111947577
Ndufs4	H1	Gm41060	chr13	111956345	111974580
Ndufs4	H1	Gm15325	chr13	111986849	111989457
Ndufs4	H1	Gm15326	chr13	112004469	112008471
Ndufs4	H1	Ncf2-rs	chr13	112018785	112020953
Ndufs4	H1	Gm53815	chr13	112060987	112080639
Ndufs4	H1	Gm15322	chr13	112131444	112186488
Ndufs4	H1	Gm15323	chr13	112137542	112148772
Ndufs4	H1	Gm41061	chr13	112174846	112178077
Ndufs4	H1	Gm41062	chr13	112237455	112238233
Ndufs4	H1	Gm31104	chr13	112274631	112275578
Ndufs4	H1	Gm41063	chr13	112318977	112322282
Ndufs4	H1	Gm33849	chr13	112322709	112327876
Ndufs4	H1	Gm53816	chr13	112349758	112360571
Ndufs4	H1	Ankrd55	chr13	112424984	112523391
Ndufs4	H1	Gm41065	chr13	112488087	112492339
Ndufs4	H1	Gm48837	chr13	112493058	112501178
Ndufs4	H1	Gm33905	chr13	112544347	112559557
Ndufs4	H1	Il6st	chr13	112600603	112643394
Ndufs4	H1	Il31ra	chr13	112649438	112717266
Ndufs4	H1	Gm3226	chr13	112730118	112731674
Ndufs4	H1	Ddx4	chr13	112734866	112790342
Ndufs4	H1	Slc38a9	chr13	112792722	112875286
Ndufs4	H1	Gm18883	chr13	112835963	112836478
Ndufs4	H1	Gm41067	chr13	112905172	112935905
Ndufs4	H1	Plpp1	chr13	112937310	113004428
Ndufs4	H1	Mtrex	chr13	113004305	113063914
Ndufs4	H1	Dhx29	chr13	113063975	113105968
Ndufs4	H1	Gm8795	chr13	113074090	113074605
Ndufs4	H1	Ccno	chr13	113124362	113127313
Ndufs4	H1	Mcidas	chr13	113130103	113138233
Ndufs4	H1	Cdc20b	chr13	113171513	113257553
Ndufs4	H1	Mir449c	chr13	113172516	113172625
Ndufs4	H1	Mir449b	chr13	113173952	113174032
Ndufs4	H1	Mir449a	chr13	113174067	113174158
Ndufs4	H1	Gpx8	chr13	113179286	113182944
Ndufs4	H1	Gzma	chr13	113230357	113237515
Ndufs4	H1	1700084D21Rik	chr13	113272609	113280546
Ndufs4	H1	Gzmk	chr13	113308163	113317499
Ndufs4	H1	Gm41069	chr13	113324972	113362501
Ndufs4	H1	Esm1	chr13	113346192	113354638
Ndufs4	H1	Cspg4b	chr13	113429569	113507049
Ndufs4	H1	Gm41070	chr13	113492205	113500928
Ndufs4	H1	Gm41071	chr13	113549452	113560532
Ndufs4	H1	4921509O07Rik	chr13	113582823	113639380
Ndufs4	H1	Gm31191	chr13	113616358	113616841
Ndufs4	H1	Gm34471	chr13	113641574	113696976
Ndufs4	H1	Gm53817	chr13	113660116	113683062
Ndufs4	H1	Gm34528	chr13	113660544	113663735
Ndufs4	H1	Snx18	chr13	113728714	113755100
Ndufs4	H1	Gm34586	chr13	113797265	113823076
Ndufs4	H1	Hspb3	chr13	113799431	113800212
Ndufs4	H1	Gm53818	chr13	113827812	113867829
Ndufs4	H1	Gm31276	chr13	113872755	113887115
Ndufs4	H1	Gm6343	chr13	113897722	113898668
Ndufs4	H1	Arl15	chr13	113929962	114293998
Ndufs4	H1	A430090L17Rik	chr13	114260883	114288128
Ndufs4	H1	Gm41072	chr13	114342582	114354674
Ndufs4	H1	Ndufs4	chr13	114424330	114524630
Sema3g	H2	Nt5dc2	chr14	30853045	30861081
Sema3g	H2	Stab1	chr14	30860973	30890616
Sema3g	H2	Gm52148	chr14	30882691	30883374
Sema3g	H2	Nisch	chr14	30892884	30928783
Sema3g	H2	Tnnc1	chr14	30930273	30933671
Sema3g	H2	Sema3g	chr14	30939829	30952309
Sema3g	H2	Phf7	chr14	30959645	30973327
Sema3g	H2	Bap1	chr14	30973357	30981887
Sema3g	H2	Dnah1	chr14	30982331	31045926
Sema3g	H2	Gm35823	chr14	30989877	31042898
Sema3g	H2	Capn7	chr14	31058581	31093944
Sema3g	H2	Sh3bp5	chr14	31094570	31158056
Sema3g	H2	Gm35907	chr14	31157190	31186374
Sema3g	H2	Mettl6	chr14	31180774	31217007
Sema3g	H2	Gm49252	chr14	31180779	31181184
Sema3g	H2	Eaf1	chr14	31217035	31231815
Sema3g	H2	Colq	chr14	31245038	31299820
Sema3g	H2	Gm57482	chr14	31300338	31313300
Sema5a	L2	Sema5a	chr15	32244958	32696487
Sema5a	L2	Gm53870	chr15	32374095	32435119
Sema5a	L2	Gm41289	chr15	32757568	32773298
Sema5a	L2	Gm32618	chr15	32779092	32796150
Sema5a	L2	Sdc2	chr15	32920868	33034867
Sema5a	L2	Gm53871	chr15	32944486	32953424
Sema5a	L2	Gm32764	chr15	33046719	33070177
Sema5a	L2	Cpq	chr15	33083274	33594698
Sema5a	L2	1700084J12Rik	chr15	33405354	33406085
Sema5a	L2	4930592A05Rik	chr15	33594026	33653582
Sema5a	L2	Gm53872	chr15	33615912	33633759
Sema5a	L2	Tspyl5	chr15	33684020	33688029
Sema5a	H1	Gm49208	chr15	31453894	31456505
Sema5a	H1	Marchf6	chr15	31456044	31531172
Sema5a	H1	Cmbl	chr15	31565313	31590266
Sema5a	H1	Cct5	chr15	31590945	31601992
Sema5a	H1	Atpsckmt	chr15	31602261	31624652
Sema5a	H1	Gm32383	chr15	31635864	31640604
Sema5a	H1	Gm53869	chr15	31654610	31667026
Sema5a	H1	Gm46522	chr15	31654912	31655718
Sema5a	H1	Gm18003	chr15	31731439	31733181
Sema5a	H1	Gm32499	chr15	32156501	32240667
Sema5a	H1	Tas2r119	chr15	32177434	32178440
Sema5a	H1	Snhg18	chr15	32240713	32244808
Sema5a	H1	Snord123	chr15	32241990	32242078
Sema5a	H1	Sema5a	chr15	32244958	32696487
Ndufb9	H1	Tbc1d31	chr15	57775080	57833464
Ndufb9	H1	Gm57624	chr15	57837903	57840741
Ndufb9	H1	n-TMcat16	chr15	57839378	57839451
Ndufb9	H1	Fam83a	chr15	57847982	57874102
Ndufb9	H1	9130401M01Rik	chr15	57885665	57897690
Ndufb9	H1	Gm53893	chr15	57897800	57903996
Ndufb9	H1	Gm22299	chr15	57904911	57905047
Ndufb9	H1	Zhx1	chr15	57910398	57939904
Ndufb9	H1	Atad2	chr15	57957439	57998516
Ndufb9	H1	Gm7552	chr15	57984947	57985400
Ndufb9	H1	Ntaq1	chr15	58004729	58022050
Ndufb9	H1	Gm23475	chr15	58006603	58006665
Ndufb9	H1	Gm22488	chr15	58010011	58010138
Ndufb9	H1	Gm36112	chr15	58029523	58048136
Ndufb9	H1	Fbxo32	chr15	58039274	58078288
Ndufb9	H1	Gm36193	chr15	58109317	58116765
Ndufb9	H1	Klhl38	chr15	58176075	58187623
Ndufb9	H1	Anxa13	chr15	58204859	58261123
Ndufb9	H1	Gm53238	chr15	58205345	58270279
Ndufb9	H1	Fam91a1	chr15	58277867	58329655
Ndufb9	H1	Fer1l6	chr15	58381896	58536936
Ndufb9	H1	Gm36451	chr15	58460851	58468904
Ndufb9	H1	Gm41329	chr15	58631792	58635677
Ndufb9	H1	Tmem65	chr15	58654117	58695510
Ndufb9	H1	Gm24041	chr15	58691170	58691327
Ndufb9	H1	Trmt12	chr15	58744497	58748630
Ndufb9	H1	Gm36509	chr15	58754471	58758444
Ndufb9	H1	Rnf139	chr15	58760974	58774239
Ndufb9	H1	Tatdn1	chr15	58762001	58805605
Ndufb9	H1	Ndufb9	chr15	58805649	58811365
Ndufb9	H1	Mtss1	chr15	58813082	58955805
Ndufb9	H1	4930544F09Rik	chr15	58855984	58877015
Ndufb9	H1	Rpl7-ps8	chr15	59082745	59083638
Ndufb9	H1	Gm7691	chr15	59110312	59110887
Ndufb9	H1	Gm36617	chr15	59118055	59163800
Ndufb9	H1	Zfp572	chr15	59178796	59183862
Ndufb9	H1	Sqle	chr15	59186940	59203042
Ndufb9	H1	Washc5	chr15	59203711	59246043
Ndufb4c	H2	Gm7908	chr15	73279340	73280087
Ndufb4c	H2	Gm10362	chr15	73300171	73300773
Ndufb4c	H2	Gm19811	chr15	73368886	73369146
Ndufb4c	H2	Dennd3	chr15	73384332	73444091
Ndufb4c	H2	Slc45a4	chr15	73449266	73517606
Ndufb4c	H2	Gpr20	chr15	73560345	73579354
Ndufb4c	H2	Ptp4a3	chr15	73594990	73629075
Ndufb4c	H2	Gm22106	chr15	73601012	73601139
Ndufb4c	H2	Mroh5	chr15	73658784	73711520
Ndufb4c	H2	Ndufb4c	chr15	73681290	73681783
Ndufb4c	H2	Gm6569	chr15	73701921	73711757
Ndufb4c	H2	Gm52173	chr15	73775562	73779948
Ndufb4c	H2	Gm32355	chr15	73864540	73865897
Ndufb4c	H2	Gm32405	chr15	73865950	73871859
Ndufb4c	H2	Gm7935	chr15	73951854	73953404
Ndufb4c	H2	Gm15387	chr15	73965002	73966322
Ndufb4c	H2	Gm32918	chr15	74067061	74076298
Ndufb4c	H2	Gm19859	chr15	74106436	74157246
Ndufb4c	H2	Gm32839	chr15	74157416	74165328
Ndufb4c	H2	Gm32168	chr15	74284970	74359495
Ndufb4c	H2	Adgrb1	chr15	74388044	74461314
Ndufb4c	H2	Mroh4	chr15	74477874	74508653
Ndufb4c	H2	Arc	chr15	74540929	74544419
Ndufb4c	H2	Gm32994	chr15	74544608	74576357
Ndufb4c	H2	Jrk	chr15	74574260	74581171
Ndufb4c	H2	4933427E11Rik	chr15	74581009	74582223
Ndufb4c	H2	Psca	chr15	74586687	74588914
Ndufb4c	H2	Them6	chr15	74593082	74596222
Ndufb4c	H2	Slurp1	chr15	74598492	74599872
Ndufb4c	H2	Lypd2	chr15	74604094	74606644
Ndufb4c	H2	Gm33124	chr15	74606729	74610280
Ndufb4c	H2	Slurp2	chr15	74614687	74618536
Ndufb4c	H2	Lynx1	chr15	74619704	74624828
Ndufb4c	H2	Ly6d	chr15	74633904	74635416
Ndufb11b	H2	Gm18284	chr15	81558132	81559097
Ndufb11b	H2	Chadl	chr15	81570365	81581564
Ndufb11b	H2	Rangap1	chr15	81588448	81614120
Ndufb11b	H2	Zc3h7b	chr15	81629298	81680470
Ndufb11b	H2	Gm17597	chr15	81684991	81686814
Ndufb11b	H2	Tef	chr15	81686873	81711064
Ndufb11b	H2	Gm8444	chr15	81727477	81727944
Ndufb11b	H2	Tob2	chr15	81732470	81744742
Ndufb11b	H2	Phf5a	chr15	81748716	81756093
Ndufb11b	H2	Aco2	chr15	81756663	81799338
Ndufb11b	H2	Polr3h	chr15	81799230	81813824
Ndufb11b	H2	Csdc2	chr15	81820959	81835142
Ndufb11b	H2	Pmm1	chr15	81835306	81845131
Ndufb11b	H2	Cyp2d67-ps	chr15	81851901	81852750
Ndufb11b	H2	Gm5805	chr15	81856573	81857098
Ndufb11b	H2	Ndufb11b	chr15	81864740	81865764
Ndufb11b	H2	Xrcc6	chr15	81868804	81924286
Ndufb11b	H2	Desi1	chr15	81876723	81900364
Ndufb11b	H2	Snu13	chr15	81925545	81931799
Ndufb11b	H2	4930407I10Rik	chr15	81943351	81950739
Ndufb11b	H2	Mei1	chr15	81954274	82011018
Ndufb11b	H2	Ccdc134	chr15	82012100	82026404
Ndufb11b	H2	Srebf2	chr15	82031454	82089580
Ndufb11b	H2	Mir33	chr15	82082322	82082391
Ndufb11b	H2	Shisa8	chr15	82091152	82097004
Ndufb11b	H2	Tnfrsf13c	chr15	82105942	82108581
Ndufb11b	H2	Cenpm	chr15	82115693	82128974
Ndufb11b	H2	Smim45	chr15	82136672	82144947
Ndufb11b	H2	Gm52180	chr15	82138965	82159403
Ndufb11b	H2	Septin3	chr15	82153002	82178775
Ndufb11b	H2	Wbp2nl	chr15	82183125	82198848
Ndufb11b	H2	Naga	chr15	82213745	82222983
Ndufb11b	H2	Pheta2	chr15	82223147	82229911
Ndufb11b	H2	n-R5s41	chr15	82226853	82226972
Ndufb11b	H2	Smdt1	chr15	82229900	82233266
Ndufb11b	H2	Ndufa6	chr15	82234341	82238438
Ndufb11b	H2	Cyp2d22	chr15	82254727	82264461
Ndufb11b	H2	Cyp2d11	chr15	82273354	82278223
Ndufb11b	H2	Mir7684	chr15	82278119	82278179
Ndufb11b	H2	Cyp2d10	chr15	82287045	82291449
Ndufb11b	H2	Gm19267	chr15	82305603	82307648
Ndufb11b	H2	Gm46501	chr15	82317725	82322855
Ndufb11b	H2	Cyp2d9	chr15	82336577	82341028
Ndufb11b	H2	Cyp2d32-ps	chr15	82346819	82349314
Ndufa6	H2	Gm18284	chr15	81558132	81559097
Ndufa6	H2	Chadl	chr15	81570365	81581564
Ndufa6	H2	Rangap1	chr15	81588448	81614120
Ndufa6	H2	Zc3h7b	chr15	81629298	81680470
Ndufa6	H2	Gm17597	chr15	81684991	81686814
Ndufa6	H2	Tef	chr15	81686873	81711064
Ndufa6	H2	Gm8444	chr15	81727477	81727944
Ndufa6	H2	Tob2	chr15	81732470	81744742
Ndufa6	H2	Phf5a	chr15	81748716	81756093
Ndufa6	H2	Aco2	chr15	81756663	81799338
Ndufa6	H2	Polr3h	chr15	81799230	81813824
Ndufa6	H2	Csdc2	chr15	81820959	81835142
Ndufa6	H2	Pmm1	chr15	81835306	81845131
Ndufa6	H2	Cyp2d67-ps	chr15	81851901	81852750
Ndufa6	H2	Gm5805	chr15	81856573	81857098
Ndufa6	H2	Ndufb11b	chr15	81864740	81865764
Ndufa6	H2	Xrcc6	chr15	81868804	81924286
Ndufa6	H2	Desi1	chr15	81876723	81900364
Ndufa6	H2	Snu13	chr15	81925545	81931799
Ndufa6	H2	4930407I10Rik	chr15	81943351	81950739
Ndufa6	H2	Mei1	chr15	81954274	82011018
Ndufa6	H2	Ccdc134	chr15	82012100	82026404
Ndufa6	H2	Srebf2	chr15	82031454	82089580
Ndufa6	H2	Mir33	chr15	82082322	82082391
Ndufa6	H2	Shisa8	chr15	82091152	82097004
Ndufa6	H2	Tnfrsf13c	chr15	82105942	82108581
Ndufa6	H2	Cenpm	chr15	82115693	82128974
Ndufa6	H2	Smim45	chr15	82136672	82144947
Ndufa6	H2	Gm52180	chr15	82138965	82159403
Ndufa6	H2	Septin3	chr15	82153002	82178775
Ndufa6	H2	Wbp2nl	chr15	82183125	82198848
Ndufa6	H2	Naga	chr15	82213745	82222983
Ndufa6	H2	Pheta2	chr15	82223147	82229911
Ndufa6	H2	n-R5s41	chr15	82226853	82226972
Ndufa6	H2	Smdt1	chr15	82229900	82233266
Ndufa6	H2	Ndufa6	chr15	82234341	82238438
Ndufa6	H2	Cyp2d22	chr15	82254727	82264461
Ndufa6	H2	Cyp2d11	chr15	82273354	82278223
Ndufa6	H2	Mir7684	chr15	82278119	82278179
Ndufa6	H2	Cyp2d10	chr15	82287045	82291449
Ndufa6	H2	Gm19267	chr15	82305603	82307648
Ndufa6	H2	Gm46501	chr15	82317725	82322855
Ndufa6	H2	Cyp2d9	chr15	82336577	82341028
Ndufa6	H2	Cyp2d32-ps	chr15	82346819	82349314
Ndufa11b	H1	Gm50612	chr16	21362080	21364365
Ndufa11b	H1	2510009E07Rik	chr16	21467794	21513415
Ndufa11b	H1	Ehhadh	chr16	21580034	21606589
Ndufa11b	H1	1300002E11Rik	chr16	21613096	21627790
Ndufa11b	H1	Map3k13	chr16	21643922	21752189
Ndufa11b	H1	Gm49607	chr16	21652599	21655305
Ndufa11b	H1	Gm5962	chr16	21659770	21660327
Ndufa11b	H1	Gm26744	chr16	21660860	21664615
Ndufa11b	H1	Gm6467	chr16	21715201	21715925
Ndufa11b	H1	Tmem41a	chr16	21753076	21766302
Ndufa11b	H1	Liph	chr16	21772566	21814408
Ndufa11b	H1	Senp2	chr16	21828181	21868019
Ndufa11b	H1	Ndufa11b	chr16	21872436	21873103
Ndufa11b	H1	Igf2bp2	chr16	21877758	21982049
Ndufa11b	H1	Gm25810	chr16	22042993	22043101
Ndufa11b	H1	Gm5809	chr16	22049140	22049668
Ndufa11b	H1	LOC118568249	chr16	22062848	22063235
Ndufa11b	H1	Tra2b	chr16	22063301	22084755
Ndufa11b	H1	Gng5-ps	chr16	22113722	22114228
Sema5b	H2	Gm53951	chr16	34725586	34729934
Sema5b	H2	1700119H24Rik	chr16	34756224	34759699
Sema5b	H2	E130310I04Rik	chr16	34763544	34779364
Sema5b	H2	Gm21691	chr16	34824222	34842706
Sema5b	H2	Hacd2	chr16	34842790	34929560
Sema5b	H2	Gm53952	chr16	34848858	34850440
Sema5b	H2	Adcy5	chr16	34974932	35126108
Sema5b	H2	Gm46550	chr16	35049541	35062053
Sema5b	H2	Gm25179	chr16	35055208	35055293
Sema5b	H2	Sec22a	chr16	35131504	35184222
Sema5b	H2	Gm25079	chr16	35202414	35202617
Sema5b	H2	Gm23518	chr16	35208302	35208455
Sema5b	H2	Pdia5	chr16	35217677	35311289
Sema5b	H2	Gm18105	chr16	35321679	35322945
Sema5b	H2	1600019K03Rik	chr16	35323539	35329789
Sema5b	H2	Sema5b	chr16	35361516	35485103
Sema5b	H2	Gm5963	chr16	35393639	35393969
Ndufb4	H1	Gtf2e1	chr16	37330157	37360151
Ndufb4	H1	Rabl3	chr16	37360219	37392747
Ndufb4	H1	Hgd	chr16	37400103	37452388
Ndufb4	H1	Gm46559	chr16	37415132	37417993
Ndufb4	H1	Ndufb4	chr16	37467961	37474779
Ndufb4	H1	Gm35833	chr16	37501117	37505660
Ndufb4	H1	Gm4600	chr16	37517028	37517730
Ndufb4	H1	Gm46547	chr16	37535332	37535856
Ndufb4	H1	Fstl1	chr16	37597416	37656878
Ndufb4	H1	Gm41452	chr16	37644627	37669963
Ndufb4	H1	Btnl12	chr16	37671267	37681552
Ndufb4	H1	Lrrc58	chr16	37688761	37709219
Ndufb4	H1	Gm15725	chr16	37702834	37704626
Ndufb4	H1	Gpr156	chr16	37736550	37827892
Ndufb4	H1	Gm36225	chr16	37797350	37808615
Ndufb4	H1	Gm25140	chr16	37800448	37800588
Ndufb4	H1	4930542C21Rik	chr16	37837684	37874888
Ndufb4	H1	BC031361	chr16	37905425	37909622
Ndufb4	H1	Gsk3b	chr16	37909362	38066446
Ndufb4	H1	Gm25617	chr16	37978369	37978501
Ndufb4	H1	Nr1i2	chr16	38068710	38115211
Ndufb4	H1	Cfap91	chr16	38118115	38162222
Ndufb4	H1	Cox17	chr16	38167331	38173125
Ndufb4	H1	Popdc2	chr16	38182522	38198578
Ndufb4	H1	Pla1a	chr16	38214244	38253553
Ndufb4	H1	Gm36333	chr16	38253577	38261045
Ndufb4	H1	Adprh	chr16	38265760	38273051
Ndufb4	H1	Cd80	chr16	38277792	38316682
Ndufb4	H1	Gm8590	chr16	38296851	38298083
Ndufb4	H1	Gm41453	chr16	38300272	38303247
Ndufb4	H1	Ck-ps3	chr16	38303543	38304958
Ndufb4	H1	Timmdc1	chr16	38318204	38343075
Ndufb4	H1	Gm15953	chr16	38332879	38334856
Ndufb4	H1	Gm53953	chr16	38343556	38345775
Ndufb4	H1	Poglut1	chr16	38345419	38370619
Ndufb4	H1	Tmem39a	chr16	38379059	38412524
Ndufb4	H1	Arhgap31	chr16	38418704	38533397
Ndufb4	H1	Gm36482	chr16	38435328	38472855
Ndufb4	H1	Gm15530	chr16	38505491	38506318
Ndufb4	H1	B4galt4	chr16	38562599	38589416
Ndufb4	H1	Gm15575	chr16	38569082	38570686
Ndufb4	H1	Upk1b	chr16	38593543	38620565
Ndufb4	H1	Tex55	chr16	38632565	38649134
Ndufb4	H1	Gm15802	chr16	38649225	38696075
Ndufb4	H1	Igsf11	chr16	38712839	38847521
Ndufb4	H1	Gm22500	chr16	38747570	38747669
Ndufb4	H1	Gm34258	chr16	38807447	38812510
Ndufb4	H1	Gm36585	chr16	38936344	38941414
Ndufs5-ps	L2	Gm36742	chr16	39007824	39009312
Ndufs5-ps	L2	Gm36852	chr16	39097236	39098938
Ndufs5-ps	L2	Gm41454	chr16	39184293	39211764
Ndufs5-ps	L2	Gm53954	chr16	39217683	39273931
Ndufs5-ps	L2	Gm36903	chr16	39267110	39329169
Ndufs5-ps	L2	Gm8609	chr16	39754346	39755566
Ndufs5-ps	L2	Lsamp	chr16	39804673	42002042
Ndufs5-ps	L2	Gm53260	chr16	39805095	39845227
Ndufs5-ps	L2	Gm22543	chr16	40126584	40126674
Ndufs5-ps	L2	Gm18235	chr16	40219845	40221104
Ndufs5-ps	L2	Gm52230	chr16	40513455	40535981
Ndufs5-ps	L2	Gm53955	chr16	41443269	41493383
Ndufs5-ps	L2	Gm53259	chr16	41496140	41638568
Ndufs5-ps	L2	Gm46551	chr16	41652561	41672218
Ndufs5-ps	L2	Gm52229	chr16	41807510	41907362
Ndufs5-ps	L2	Gm49738	chr16	42017044	42017765
Ndufs5-ps	L2	Gap43	chr16	42068914	42161014
Ndufs5-ps	L2	Mir6540	chr16	42123724	42123832
Ndufs5-ps	L2	Gm29960	chr16	42462187	42472983
Ndufs5-ps	L2	4932412D23Rik	chr16	42546064	42696125
Ndufs5-ps	L2	Gm19522	chr16	42704732	42732433
Ndufs5-ps	L2	Zbtb20	chr16	42728007	43462981
Ndufs5-ps	L2	Ndufs5-ps	chr16	42775942	42776442
Ndufs5-ps	L2	Gm25873	chr16	42946595	42946702
Ndufs5-ps	L2	Gm15712	chr16	43004941	43006091
Ndufs5-ps	L2	Gm15711	chr16	43132855	43133628
Ndufs5-ps	L2	Gm9968	chr16	43166243	43184029
Ndufs5-ps	L2	Gm15713	chr16	43230880	43240559
Ndufb10	H2	Zfp213	chr17	23775740	23783200
Ndufb10	H2	Zfp13	chr17	23788819	23818729
Ndufb10	H2	Zscan10	chr17	23819799	23829993
Ndufb10	H2	Gm7912	chr17	23838009	23839903
Ndufb10	H2	Mmp25	chr17	23847288	23864006
Ndufb10	H2	Gm7773	chr17	23861174	23862151
Ndufb10	H2	Bicdl2	chr17	23863662	23887595
Ndufb10	H2	Thoc6	chr17	23887591	23892891
Ndufb10	H2	Hcfc1r1	chr17	23892569	23894499
Ndufb10	H2	Tnfrsf12a	chr17	23894418	23896423
Ndufb10	H2	Cldn6	chr17	23898344	23901417
Ndufb10	H2	Cldn9	chr17	23901557	23903000
Ndufb10	H2	Grep1	chr17	23923581	23945299
Ndufb10	H2	Pkmyt1	chr17	23945384	23955709
Ndufb10	H2	Paqr4	chr17	23955159	23959873
Ndufb10	H2	Kremen2	chr17	23960172	23965305
Ndufb10	H2	9530082P21Rik	chr17	23968209	23973039
Ndufb10	H2	Flywch1	chr17	23971766	23993504
Ndufb10	H2	Flywch2	chr17	23995887	24005190
Ndufb10	H2	Gm52285	chr17	24008593	24022999
Ndufb10	H2	Srrm2	chr17	24009500	24043715
Ndufb10	H2	Mir5125	chr17	24042264	24042343
Ndufb10	H2	Elob	chr17	24043713	24048083
Ndufb10	H2	Prss33	chr17	24052311	24055667
Ndufb10	H2	Prss41	chr17	24055758	24063190
Ndufb10	H2	Prss32	chr17	24072745	24078750
Ndufb10	H2	Prss21	chr17	24087045	24092087
Ndufb10	H2	Dcpp1	chr17	24099642	24101827
Ndufb10	H2	Gm50058	chr17	24111853	24117497
Ndufb10	H2	Dcpp2	chr17	24117695	24119762
Ndufb10	H2	Gm50059	chr17	24127167	24131826
Ndufb10	H2	Gm41545	chr17	24132082	24144330
Ndufb10	H2	Dcpp3	chr17	24136431	24138415
Ndufb10	H2	Sbp	chr17	24141524	24164577
Ndufb10	H2	Sbpl	chr17	24172058	24174247
Ndufb10	H2	Gm41546	chr17	24186238	24196690
Ndufb10	H2	Prss30	chr17	24191099	24199545
Ndufb10	H2	Prss22	chr17	24212507	24219696
Ndufb10	H2	Gm41547	chr17	24220790	24223826
Ndufb10	H2	Gm25092	chr17	24242173	24242300
Ndufb10	H2	Gm5225	chr17	24242834	24243474
Ndufb10	H2	Prss27	chr17	24257216	24264923
Ndufb10	H2	Kctd5	chr17	24266693	24292459
Ndufb10	H2	Pdpk1	chr17	24292653	24370957
Ndufb10	H2	Gm33409	chr17	24360690	24361572
Ndufb10	H2	Amdhd2	chr17	24374806	24382752
Ndufb10	H2	Atp6v0c	chr17	24382838	24388652
Ndufb10	H2	Tbc1d24	chr17	24394404	24424536
Ndufb10	H2	Ntn3	chr17	24422804	24428361
Ndufb10	H2	Tedc2	chr17	24434027	24439825
Ndufb10	H2	Ccnf	chr17	24441517	24470333
Ndufb10	H2	Mir5134	chr17	24453500	24453578
Ndufb10	H2	Mir6965	chr17	24459857	24459921
Ndufb10	H2	Abca17	chr17	24483230	24570079
Ndufb10	H2	Abca3	chr17	24570996	24629178
Ndufb10	H2	Gm25618	chr17	24581411	24581518
Ndufb10	H2	D330041H03Rik	chr17	24628454	24633487
Ndufb10	H2	Rnps1	chr17	24633619	24644872
Ndufb10	H2	Eci1	chr17	24645656	24658290
Ndufb10	H2	Dnase1l2	chr17	24659053	24662075
Ndufb10	H2	E4f1	chr17	24662751	24674366
Ndufb10	H2	4833447I15Rik	chr17	24680193	24689215
Ndufb10	H2	Pgp	chr17	24689399	24692084
Ndufb10	H2	Mlst8	chr17	24692523	24698722
Ndufb10	H2	Bricd5	chr17	24692857	24694443
Ndufb10	H2	Caskin1	chr17	24706870	24727883
Ndufb10	H2	Traf7	chr17	24727823	24746912
Ndufb10	H2	Rab26os	chr17	24747224	24747718
Ndufb10	H2	Snord60	chr17	24747449	24747527
Ndufb10	H2	Rab26	chr17	24748037	24752696
Ndufb10	H2	Gm33508	chr17	24752868	24765753
Ndufb10	H2	Pkd1	chr17	24767656	24815457
Ndufb10	H2	Gm57643	chr17	24769457	24782513
Ndufb10	H2	Tsc2	chr17	24814787	24851607
Ndufb10	H2	Nthl1	chr17	24851655	24857812
Ndufb10	H2	Nherf2	chr17	24858254	24869279
Ndufb10	H2	Npw	chr17	24876302	24877526
Ndufb10	H2	Zfp598	chr17	24888660	24900997
Ndufb10	H2	Syngr3	chr17	24904065	24908923
Ndufb10	H2	Gfer	chr17	24912163	24915065
Ndufb10	H2	Noxo1	chr17	24915207	24919504
Ndufb10	H2	Tbl3	chr17	24919626	24926627
Ndufb10	H2	Rnf151	chr17	24934812	24937031
Ndufb10	H2	Snhg9	chr17	24938504	24938939
Ndufb10	H2	Snora78	chr17	24938649	24938806
Ndufb10	H2	Rps2	chr17	24939036	24940901
Ndufb10	H2	Snora64	chr17	24939762	24939879
Ndufb10	H2	Ndufb10	chr17	24941033	24943397
Ndufb10	H2	Rpl3l	chr17	24946799	24955117
Ndufb10	H2	Msrb1	chr17	24955566	24961752
Ndufb10	H2	Hs3st6	chr17	24971564	24977664
Ndufb10	H2	Meiob	chr17	25023274	25058762
Ndufb10	H2	Hagh	chr17	25056862	25083424
Ndufb10	H2	Fahd1	chr17	25067865	25069276
Ndufb10	H2	Gm41549	chr17	25085504	25097043
Ndufb10	H2	Igfals	chr17	25096817	25100985
Ndufb10	H2	Nubp2	chr17	25101584	25105423
Ndufb10	H2	Spsb3	chr17	25104955	25111124
Ndufb10	H2	Eme2	chr17	25111125	25114061
Ndufb10	H2	Mrps34	chr17	25114093	25115263
Ndufb10	H2	Nme3	chr17	25115473	25116505
Ndufb10	H2	Mapk8ip3	chr17	25116479	25155951
Ndufb10	H2	Jpt2	chr17	25161443	25179597
Ndufb10	H2	Cramp1	chr17	25180199	25234819
Ndufb10	H2	Ift140	chr17	25235055	25318461
Ndufb10	H2	Tmem204	chr17	25276675	25300088
Ndufb10	H2	Telo2	chr17	25318542	25334951
Ndufb10	H2	Ptx4	chr17	25339327	25344256
Ndufb10	H2	Clcn7	chr17	25352352	25381077
Ndufb10	H2	Mir12188	chr17	25379476	25379550
Ndufb10	H2	Ccdc154	chr17	25381141	25390887
Ndufb10	H2	Percc1	chr17	25390127	25399792
Ndufb10	H2	Uqcc4	chr17	25403534	25406636
Ndufb10	H2	Gm52286	chr17	25407027	25408447
Ndufb10	H2	Unkl	chr17	25407335	25453417
Ndufb10	H2	Gnptg	chr17	25451323	25459302
Ndufb10	H2	Tsr3	chr17	25459119	25461773
Ndufb10	H2	Baiap3	chr17	25461632	25475255
Ndufb10	H2	Mir3547	chr17	25464524	25464612
Ndufb10	H2	Ube2i	chr17	25479483	25494965
Ndufb10	H2	Gm17801	chr17	25493097	25494502
Ndufb10	H2	Prss34	chr17	25517367	25519142
Ndufb10	H2	Gm25921	chr17	25525085	25525222
Ndufb10	H2	Prss28	chr17	25527619	25530850
Ndufb10	H2	Prss29	chr17	25537627	25541658
Ndufb10	H2	Gm5430	chr17	25545387	25546506
Ndufb10	H2	Tpsab1	chr17	25562218	25564536
Ndufb10	H2	Tpsb2	chr17	25585281	25587070
Ndufb10	H2	Tpsg1	chr17	25588168	25593416
Ndufb10	H2	Cacna1h	chr17	25593258	25655308
Ndufb10	H2	Gm33617	chr17	25606493	25609053
Ndufb10	H2	Tekt4	chr17	25673510	25695576
Ndufb10	H2	Sstr5	chr17	25708848	25716262
Ndufb10	H2	Gm53993	chr17	25716254	25720315
Ndufb10	H2	Gm33727	chr17	25737562	25741539
Ndufb10	H2	Gm33801	chr17	25751285	25759330
Ndufb10	H2	Rpsa-ps6	chr17	25767795	25768446
Ndufb10	H2	Sox8	chr17	25784864	25789666
Ndufb10	H2	Cerox1	chr17	25789784	25794017
Ndufb10	H2	Lmf1	chr17	25798142	25886381
Ndufb10	H2	Gm22645	chr17	25913087	25913194
Ndufb10	H2	4930541O19Rik	chr17	25917076	25917823
Ndufb10	H2	Gm5836	chr17	25924022	25924793
Ndufb10	H2	Gng13	chr17	25936145	25938076
Ndufb10	H2	Chtf18	chr17	25938003	25946409
Ndufb10	H2	Rpusd1	chr17	25943757	25950438
Ndufb10	H2	Mslnl	chr17	25952476	25967328
Ndufb10	H2	Msln	chr17	25967586	25973352
Ndufb10	H2	Gm41550	chr17	25986351	25991518
Ndufb10	H2	Ciao3	chr17	25992749	26002306
Ndufb10	H2	Haghl	chr17	25998816	26004560
Ndufb10	H2	Mir6966	chr17	25999781	25999853
Ndufb10	H2	Ccdc78	chr17	26005553	26009487
Ndufb10	H2	Antkmt	chr17	26009473	26011761
Ndufb10	H2	Metrn	chr17	26013544	26016019
Ndufb10	H2	Fbxl16	chr17	26027434	26040236
Ndufb10	H2	Wdr24	chr17	26042600	26047704
Ndufb10	H2	Jmjd8	chr17	26048016	26050817
Ndufb10	H2	Stub1	chr17	26049607	26051893
Ndufb10	H2	Mir3082	chr17	26050338	26050402
Ndufb10	H2	Rhbdl1	chr17	26053438	26056101
Ndufb10	H2	Rhot2	chr17	26057430	26063499
Ndufb10	H2	Wdr90	chr17	26063707	26080489
Ndufb10	H2	Mcrip2	chr17	26082671	26087738
Ndufb10	H2	n-TGccc7	chr17	26094061	26094132
Ndufb10	H2	Mettl26	chr17	26094473	26096137
Ndufb10	H2	Wfikkn1	chr17	26096601	26099832
Ndufb10	H2	Rab40c	chr17	26101087	26138688
Ndufb10	H2	Cox7c-ps1	chr17	26120781	26121127
Ndufb10	H2	Pigq	chr17	26145397	26161855
Ndufb10	H2	Nhlrc4	chr17	26161206	26163905
Ndufb10	H2	Prr35	chr17	26165352	26171539
Ndufb10	H2	D630044L22Rik	chr17	26170445	26182584
Ndufb10	H2	Capn15	chr17	26177337	26204753
Ndufb10	H2	1700022N22Rik	chr17	26204803	26210004
Ndufb10	H2	Rab11fip3	chr17	26208009	26289010
Ndufb10	H2	Gm17814	chr17	26292120	26293728
Ndufb10	H2	Decr2	chr17	26300181	26309096
Ndufb10	H2	Nme4	chr17	26310707	26314650
Ndufb10	H2	Gm8186	chr17	26317845	26318231
Ndufb10	H2	Pgap6	chr17	26332289	26342228
Ndufb10	H2	Mrpl28	chr17	26342476	26345587
Ndufb10	H2	Axin1	chr17	26350293	26414784
Ndufb10	H2	Pdia2	chr17	26414972	26418108
Ndufb10	H2	Arhgdig	chr17	26418156	26420324
Ndufb10	H2	Rgs11	chr17	26421499	26430295
Ndufb10	H2	Fam234a	chr17	26431672	26463216
Ndufb10	H2	Gm23123	chr17	26442475	26442619
Ndufb10	H2	Gm3946	chr17	26442692	26443710
Ndufb10	H2	LOC118568322	chr17	26451435	26451915
Ndufb10	H2	Luc7l	chr17	26471873	26504484
Ndufb10	H2	Gm16580	chr17	26488310	26489355
Ndufb10	H2	Hba-ps4	chr17	26505252	26506035
Ndufb10	H2	Gm50015	chr17	26530604	26541861
Ndufb10	H2	Neurl1b	chr17	26633832	26665295
Ndufb10	H2	Gm34455	chr17	26686627	26723344
Ndufb10	H2	Dusp1	chr17	26724564	26727446
Ndufb10	H2	Gm34606	chr17	26748157	26755338
Ndufb10	H2	1700049J03Rik	chr17	26760360	26786232
Ndufb10	H2	Gm8225	chr17	26761718	26762726
Ndufv3	H2	Glp1r	chr17	31120840	31155484
Ndufv3	H2	Gm41562	chr17	31164758	31171400
Ndufv3	H2	Umodl1	chr17	31173613	31229684
Ndufv3	H2	Abcg1	chr17	31276667	31336958
Ndufv3	H2	Tff3	chr17	31344279	31348585
Ndufv3	H2	Tff2	chr17	31360035	31363256
Ndufv3	H2	Gm15318	chr17	31371725	31382026
Ndufv3	H2	Tff1	chr17	31380368	31384034
Ndufv3	H2	Tmprss3	chr17	31398236	31419478
Ndufv3	H2	Ubash3a	chr17	31426841	31478655
Ndufv3	H2	Rsph1	chr17	31473992	31496270
Ndufv3	H2	Slc37a1	chr17	31495721	31569683
Ndufv3	H2	Gm30139	chr17	31504457	31510416
Ndufv3	H2	Pde9a	chr17	31605078	31695284
Ndufv3	H2	Gm9902	chr17	31651340	31654199
Ndufv3	H2	Wdr4	chr17	31713295	31738946
Ndufv3	H2	Ndufv3	chr17	31739088	31750300
Ndufv3	H2	Gm50105	chr17	31768520	31778748
Ndufv3	H2	Pknox1	chr17	31783696	31826665
Ndufv3	H2	Cbs	chr17	31831601	31856170
Ndufv3	H2	Rps2-ps8	chr17	31862829	31863780
Ndufv3	H2	U2af1	chr17	31866054	31878122
Ndufv3	H2	Cryaa	chr17	31896904	31900704
Ndufv3	H2	Gm30187	chr17	31927169	31933215
Ndufv3	H2	Gm30255	chr17	31943871	31950495
Ndufv3	H2	Gm30316	chr17	31954681	31974608
Ndufv3	H2	Gm41563	chr17	32044327	32047665
Ndufv3	H2	Gm41564	chr17	32053760	32056570
Ndufv3	H2	Sik1	chr17	32063221	32074808
Ndufv3	H2	Gm41565	chr17	32083255	32084714
Ndufv3	H2	Gm30509	chr17	32086116	32090083
Ndufv3	H2	Gm41566	chr17	32116907	32118366
Ndufv3	H2	2310015A16Rik	chr17	32126850	32131417
Ndufv3	H2	Gm30571	chr17	32131540	32132777
Ndufv3	H2	Hsf2bp	chr17	32163742	32253869
Ndufv3	H2	Rrp1b	chr17	32255086	32281839
Ndufv3	H2	Pdxk-ps	chr17	32295056	32310397
Ndufv3	H2	Gm30729	chr17	32329104	32331991
Ndufv3	H2	Gm38585	chr17	32332178	32350466
Ndufv3	H2	Notch3	chr17	32339793	32385869
Ndufv3	H2	Gm41568	chr17	32358104	32361909
Ndufv3	H2	Ephx3	chr17	32402741	32408444
Ndufa7	H1	Zfp101	chr17	33599147	33613593
Ndufa7	H1	Actl9	chr17	33651872	33653242
Ndufa7	H1	Nfilz	chr17	33686823	33687660
Ndufa7	H1	Adamts10	chr17	33742619	33772756
Ndufa7	H1	Myo1f	chr17	33774680	33826738
Ndufa7	H1	Zfp414	chr17	33848065	33850690
Ndufa7	H1	Pram1	chr17	33857029	33864680
Ndufa7	H1	Hnrnpm	chr17	33865206	33904432
Ndufa7	H1	Marchf2	chr17	33904665	33937651
Ndufa7	H1	Rab11b	chr17	33961457	33979460
Ndufa7	H1	Rab11bos1	chr17	33974227	33980841
Ndufa7	H1	Angptl4	chr17	33993873	34000549
Ndufa7	H1	Gm53997	chr17	33998119	34002888
Ndufa7	H1	Kank3	chr17	34029496	34041894
Ndufa7	H1	Rps28	chr17	34042009	34043536
Ndufa7	H1	Ndufa7	chr17	34043545	34057290
Ndufa7	H1	Cd320	chr17	34062064	34068748
Sema6b	H2	Zfp119b	chr17	56245372	56263186
Sema6b	H2	Ebi3	chr17	56259622	56264022
Sema6b	H2	Gm16712	chr17	56261770	56266401
Sema6b	H2	Yju2	chr17	56266186	56274951
Sema6b	H2	Shd	chr17	56276827	56283624
Sema6b	H2	Fsd1	chr17	56293474	56303881
Sema6b	H2	Stap2	chr17	56304073	56315558
Sema6b	H2	Mpnd	chr17	56316200	56323790
Sema6b	H2	Gm16276	chr17	56321141	56321589
Sema6b	H2	Sh3gl1	chr17	56323749	56343659
Sema6b	H2	Chaf1a	chr17	56347403	56375027
Sema6b	H2	Ubxn6	chr17	56374044	56386333
Sema6b	H2	Hdgfl2	chr17	56386660	56407605
Sema6b	H2	n-TEctc4	chr17	56399000	56399072
Sema6b	H2	Plin4	chr17	56407586	56416947
Sema6b	H2	Plin5	chr17	56418600	56424606
Sema6b	H2	Lrg1	chr17	56426677	56428946
Sema6b	H2	Sema6b	chr17	56430084	56447343
Sema6b	H2	Tnfaip8l1	chr17	56469438	56491249
Sema6b	H2	Mydgf	chr17	56483540	56490920
Sema6b	H2	Dpp9	chr17	56493673	56525927
Sema6b	H2	A230051N06Rik	chr17	56548715	56549805
Sema6b	H2	Mir7b	chr17	56549987	56550098
Sema6b	H2	Fem1a	chr17	56563792	56570608
Sema6b	H2	Ticam1	chr17	56576461	56583767
Sema6b	H2	Plin3	chr17	56585961	56597511
Sema6b	H2	Arrdc5	chr17	56601110	56607262
Sema6b	H2	Uhrf1	chr17	56610404	56630486
Sema6b	H2	Kdm4b	chr17	56632974	56710774
Sema6b	H2	Gm32715	chr17	56683182	56695656
Sema6b	H2	Ptprs	chr17	56719425	56783480
Sema6b	H2	Mir6977	chr17	56725845	56725909
Sema6b	H2	Gm32822	chr17	56776429	56789200
Sema6b	H2	Gm9258	chr17	56782353	56783444
Sema6b	H2	Gm33089	chr17	56792572	56796445
Sema6b	H2	Gm33211	chr17	56807167	56808715
Sema6b	H2	Gm33258	chr17	56814125	56816666
Sema6b	H2	Znrf4	chr17	56818247	56819483
Sema6b	H2	Tincr	chr17	56858413	56861403
Sema6b	H2	Safb2	chr17	56867970	56891673
Sema6b	H2	Safb	chr17	56891981	56913294
Sema6b	H2	Micos13	chr17	56914451	56916771
Sema6b	H2	Rpl36	chr17	56917093	56921246
Sema6b	H2	Lonp1	chr17	56921296	56933903
Sema6b	H2	Catsperd	chr17	56933916	56971456
Sema6b	H2	Gm33461	chr17	56965148	56971040
Sema6b	H2	Ranbp3	chr17	56980224	57018769
Sema6b	H2	Ccpn-ps	chr17	57018694	57019652
Sema6b	H2	Vmac	chr17	57020935	57024688
Sema6b	H2	Ndufa11	chr17	57024761	57031248
Sema6b	H2	Fut4-ps1	chr17	57041227	57046292
Sema6b	H2	Nrtn	chr17	57058322	57064548
Sema6b	H2	Dus3l	chr17	57069223	57077093
Sema6b	H2	Prr22	chr17	57077275	57079134
Sema6b	H2	Rfx2	chr17	57082896	57138102
Sema6b	H2	Gm41604	chr17	57100861	57108934
Sema6b	H2	Acsbg2	chr17	57150102	57181505
Sema6b	H2	Acsbg3	chr17	57182452	57195907
Sema6b	H2	Mllt1	chr17	57199610	57242497
Sema6b	H2	Acer1	chr17	57260489	57289126
Sema6b	H2	Gm33509	chr17	57295161	57296968
Sema6b	H2	Clpp	chr17	57297263	57303371
Sema6b	H2	Alkbh7	chr17	57304338	57306340
Sema6b	H2	Pspn	chr17	57306252	57307105
Sema6b	H2	Gtf2f1	chr17	57310401	57318398
Sema6b	H2	Gm17949	chr17	57319600	57326601
Sema6b	H2	Khsrp	chr17	57328048	57338507
Sema6b	H2	Slc25a41	chr17	57339771	57348654
Sema6b	H2	Slc25a23	chr17	57350710	57366863
Sema6b	H2	Crb3	chr17	57368582	57372920
Sema6b	H2	Dennd1c	chr17	57373050	57385518
Sema6b	H2	Tubb4a	chr17	57387060	57394600
Sema6b	H2	Gm11110	chr17	57399022	57412942
Sema6b	H2	Gm46589	chr17	57403727	57406708
Sema6b	H2	Tnfsf9	chr17	57412112	57414757
Sema6b	H2	Cd70	chr17	57452996	57456777
Sema6b	H2	Gm33566	chr17	57455801	57478016
Sema6b	H2	Tnfsf14	chr17	57496436	57501182
Sema6b	H2	C3	chr17	57510966	57535136
Sema6b	H2	Mir6978	chr17	57524171	57524228
Sema6b	H2	Trip10	chr17	57540226	57570712
Sema6b	H2	Gpr108	chr17	57541913	57555743
Sema6b	H2	Gm46575	chr17	57570958	57574945
Sema6b	H2	Gm52326	chr17	57575535	57575668
Ndufa11	H2	Zfp119b	chr17	56245372	56263186
Ndufa11	H2	Ebi3	chr17	56259622	56264022
Ndufa11	H2	Gm16712	chr17	56261770	56266401
Ndufa11	H2	Yju2	chr17	56266186	56274951
Ndufa11	H2	Shd	chr17	56276827	56283624
Ndufa11	H2	Fsd1	chr17	56293474	56303881
Ndufa11	H2	Stap2	chr17	56304073	56315558
Ndufa11	H2	Mpnd	chr17	56316200	56323790
Ndufa11	H2	Gm16276	chr17	56321141	56321589
Ndufa11	H2	Sh3gl1	chr17	56323749	56343659
Ndufa11	H2	Chaf1a	chr17	56347403	56375027
Ndufa11	H2	Ubxn6	chr17	56374044	56386333
Ndufa11	H2	Hdgfl2	chr17	56386660	56407605
Ndufa11	H2	n-TEctc4	chr17	56399000	56399072
Ndufa11	H2	Plin4	chr17	56407586	56416947
Ndufa11	H2	Plin5	chr17	56418600	56424606
Ndufa11	H2	Lrg1	chr17	56426677	56428946
Ndufa11	H2	Sema6b	chr17	56430084	56447343
Ndufa11	H2	Tnfaip8l1	chr17	56469438	56491249
Ndufa11	H2	Mydgf	chr17	56483540	56490920
Ndufa11	H2	Dpp9	chr17	56493673	56525927
Ndufa11	H2	A230051N06Rik	chr17	56548715	56549805
Ndufa11	H2	Mir7b	chr17	56549987	56550098
Ndufa11	H2	Fem1a	chr17	56563792	56570608
Ndufa11	H2	Ticam1	chr17	56576461	56583767
Ndufa11	H2	Plin3	chr17	56585961	56597511
Ndufa11	H2	Arrdc5	chr17	56601110	56607262
Ndufa11	H2	Uhrf1	chr17	56610404	56630486
Ndufa11	H2	Kdm4b	chr17	56632974	56710774
Ndufa11	H2	Gm32715	chr17	56683182	56695656
Ndufa11	H2	Ptprs	chr17	56719425	56783480
Ndufa11	H2	Mir6977	chr17	56725845	56725909
Ndufa11	H2	Gm32822	chr17	56776429	56789200
Ndufa11	H2	Gm9258	chr17	56782353	56783444
Ndufa11	H2	Gm33089	chr17	56792572	56796445
Ndufa11	H2	Gm33211	chr17	56807167	56808715
Ndufa11	H2	Gm33258	chr17	56814125	56816666
Ndufa11	H2	Znrf4	chr17	56818247	56819483
Ndufa11	H2	Tincr	chr17	56858413	56861403
Ndufa11	H2	Safb2	chr17	56867970	56891673
Ndufa11	H2	Safb	chr17	56891981	56913294
Ndufa11	H2	Micos13	chr17	56914451	56916771
Ndufa11	H2	Rpl36	chr17	56917093	56921246
Ndufa11	H2	Lonp1	chr17	56921296	56933903
Ndufa11	H2	Catsperd	chr17	56933916	56971456
Ndufa11	H2	Gm33461	chr17	56965148	56971040
Ndufa11	H2	Ranbp3	chr17	56980224	57018769
Ndufa11	H2	Ccpn-ps	chr17	57018694	57019652
Ndufa11	H2	Vmac	chr17	57020935	57024688
Ndufa11	H2	Ndufa11	chr17	57024761	57031248
Ndufa11	H2	Fut4-ps1	chr17	57041227	57046292
Ndufa11	H2	Nrtn	chr17	57058322	57064548
Ndufa11	H2	Dus3l	chr17	57069223	57077093
Ndufa11	H2	Prr22	chr17	57077275	57079134
Ndufa11	H2	Rfx2	chr17	57082896	57138102
Ndufa11	H2	Gm41604	chr17	57100861	57108934
Ndufa11	H2	Acsbg2	chr17	57150102	57181505
Ndufa11	H2	Acsbg3	chr17	57182452	57195907
Ndufa11	H2	Mllt1	chr17	57199610	57242497
Ndufa11	H2	Acer1	chr17	57260489	57289126
Ndufa11	H2	Gm33509	chr17	57295161	57296968
Ndufa11	H2	Clpp	chr17	57297263	57303371
Ndufa11	H2	Alkbh7	chr17	57304338	57306340
Ndufa11	H2	Pspn	chr17	57306252	57307105
Ndufa11	H2	Gtf2f1	chr17	57310401	57318398
Ndufa11	H2	Gm17949	chr17	57319600	57326601
Ndufa11	H2	Khsrp	chr17	57328048	57338507
Ndufa11	H2	Slc25a41	chr17	57339771	57348654
Ndufa11	H2	Slc25a23	chr17	57350710	57366863
Ndufa11	H2	Crb3	chr17	57368582	57372920
Ndufa11	H2	Dennd1c	chr17	57373050	57385518
Ndufa11	H2	Tubb4a	chr17	57387060	57394600
Ndufa11	H2	Gm11110	chr17	57399022	57412942
Ndufa11	H2	Gm46589	chr17	57403727	57406708
Ndufa11	H2	Tnfsf9	chr17	57412112	57414757
Ndufa11	H2	Cd70	chr17	57452996	57456777
Ndufa11	H2	Gm33566	chr17	57455801	57478016
Ndufa11	H2	Tnfsf14	chr17	57496436	57501182
Ndufa11	H2	C3	chr17	57510966	57535136
Ndufa11	H2	Mir6978	chr17	57524171	57524228
Ndufa11	H2	Trip10	chr17	57540226	57570712
Ndufa11	H2	Gpr108	chr17	57541913	57555743
Ndufa11	H2	Gm46575	chr17	57570958	57574945
Ndufa11	H2	Gm52326	chr17	57575535	57575668
Ndufv2	H1	Gm9288	chr17	65734472	65736039
Ndufv2	H1	Gm18736	chr17	65745122	65745692
Ndufv2	H1	Gm53984	chr17	65769244	65771044
Ndufv2	H1	Gm18138	chr17	65820472	65820997
Ndufv2	H1	Gm35400	chr17	65863134	65867033
Ndufv2	H1	Gm49866	chr17	65867359	65867804
Ndufv2	H1	Vapa	chr17	65887047	65925441
Ndufv2	H1	Txndc2	chr17	65944497	65955871
Ndufv2	H1	Gm35477	chr17	65949303	65951487
Ndufv2	H1	Rab31	chr17	65958720	66079747
Ndufv2	H1	Ppp4r1	chr17	66089252	66148921
Ndufv2	H1	Ralbp1	chr17	66155409	66192750
Ndufv2	H1	Gm49870	chr17	66192036	66200424
Ndufv2	H1	Gm35550	chr17	66220007	66223674
Ndufv2	H1	Twsg1	chr17	66230059	66258198
Ndufv2	H1	Ankrd12	chr17	66272697	66386242
Ndufv2	H1	Ndufv2	chr17	66385789	66408554
Ndufv2	H1	Gm23264	chr17	66393088	66393195
Ndufv2	H1	Washc1	chr17	66418523	66427498
Ndufaf7	H1	Gm5229	chr17	78485018	78485376
Ndufaf7	H1	Gm32282	chr17	78506678	78507454
Ndufaf7	H1	Crim1	chr17	78507601	78684021
Ndufaf7	H1	Gm41620	chr17	78588801	78595791
Ndufaf7	H1	Gm52306	chr17	78625522	78642395
Ndufaf7	H1	Fez2	chr17	78676640	78725581
Ndufaf7	H1	Gm32336	chr17	78703749	78708052
Ndufaf7	H1	Gm53960	chr17	78725712	78744680
Ndufaf7	H1	Gm32464	chr17	78762627	78771536
Ndufaf7	H1	Gm19399	chr17	78766038	78766376
Ndufaf7	H1	Gm53961	chr17	78781497	78783396
Ndufaf7	H1	Hdac1-ps	chr17	78798993	78800970
Ndufaf7	H1	Vit	chr17	78815479	78934838
Ndufaf7	H1	Gm32573	chr17	78830107	78895692
Ndufaf7	H1	Strn	chr17	78957326	79043990
Ndufaf7	H1	Gm18649	chr17	79059638	79060144
Ndufaf7	H1	Heatr5b	chr17	79060334	79142810
Ndufaf7	H1	Gpatch11	chr17	79142950	79155737
Ndufaf7	H1	Gm6548	chr17	79157932	79159973
Ndufaf7	H1	Eif2ak2	chr17	79157932	79190001
Ndufaf7	H1	Gm26637	chr17	79189312	79199931
Ndufaf7	H1	Sult6b1	chr17	79192313	79214421
Ndufaf7	H1	Cebpzos	chr17	79223927	79228477
Ndufaf7	H1	Cebpz	chr17	79226431	79244499
Ndufaf7	H1	Ndufaf7	chr17	79244534	79255481
Ndufaf7	H1	Prkd3	chr17	79256833	79328245
Ndufaf7	H1	Gm41622	chr17	79291336	79309047
Ndufaf7	H1	Qpct	chr17	79359334	79397807
Ndufaf7	H1	Gm5230	chr17	79564637	79565502
Ndufaf7	H1	Cdc42ep3	chr17	79641151	79662520
Ndufaf7	H1	Gm17315	chr17	79662127	79665449
Ndufaf7	H1	Gm32954	chr17	79745347	79759143
Ndufaf7	H1	4930429F11Rik	chr17	79783052	79785314
Ndufaf7	H1	Gm10494	chr17	79813477	79817915
Ndufaf7	H1	Gm7283	chr17	79880086	79880464
Ndufaf7	H1	Rmdn2	chr17	79886024	80000630
Ndufaf7	H1	Gm33006	chr17	79959965	79963169
Ndufaf7	H1	Gm53962	chr17	79999936	80001827
Ndufaf7	H1	Cyp1b1	chr17	80014368	80022490
Ndufaf7	H1	Gm41624	chr17	80031260	80036252
Ndufaf7	H1	Gm33055	chr17	80044808	80052502
Ndufaf7	H1	Gm49984	chr17	80079665	80098188
Ndufaf7	H1	Atl2	chr17	80155818	80203633
Ndufaf7	H1	Gm41625	chr17	80204553	80289130
Ndufaf7	H1	Gm6552	chr17	80240744	80242005
Ndufaf7	H1	Hnrnpll	chr17	80336915	80369697
Ndufaf7	H1	Gm22215	chr17	80340935	80341038
Ndufaf7	H1	Gpx4-ps1	chr17	80361453	80362185
Ndufaf7	H1	4933407O12Rik	chr17	80369650	80370891
Ndufaf7	H1	Gm41626	chr17	80383783	80402522
Ndufaf7	H1	Gm23125	chr17	80412365	80412471
Ndufaf7	H1	Galm	chr17	80434885	80492461
Ndufaf7	H1	Mir12189	chr17	80502340	80502397
Ndufaf7	H1	Srsf7	chr17	80507508	80514734
Ndufaf7	H1	Gemin6	chr17	80514932	80535926
Ndufaf7	H1	Ttc39d	chr17	80523342	80525365
Ndufaf7	H1	Dhx57	chr17	80545732	80597620
Ndufaf7	H1	Morn2	chr17	80597625	80613130
Ndufaf7	H1	Arhgef33	chr17	80614353	80740926
Ndufaf7	H1	Gm10190	chr17	80679264	80680964
Ndufaf7	H1	Sos1	chr17	80701180	80787882
Ndufaf7	H1	Gm18141	chr17	80752055	80752621
Ndufaf7	H1	Gm18650	chr17	80770532	80771302
Ndufaf7	H1	Cdkl4	chr17	80830978	80885242
Ndufaf7	H1	Map4k3	chr17	80887941	81039118
Ndufaf7	H1	Gm9959	chr17	81035557	81036898
Ndufaf7	H1	Gm33538	chr17	81091219	81092690
Ndufaf7	H1	Gm33596	chr17	81114659	81116863
Ndufaf7	H1	C230072F16Rik	chr17	81204221	81240876
Ndufaf7	H1	Gm9386	chr17	81245345	81246222
Ndufaf7	H1	Tmem178	chr17	81252060	81309245
Ndufaf7	H1	Thumpd2	chr17	81331675	81372542
Ndufaf7	H1	Gm53963	chr17	81488313	81494475
Ndufa2	H1	Gm41695	chr18	36373213	36376253
Ndufa2	H1	Pura	chr18	36413613	36434575
Ndufa2	H1	Igip	chr18	36433153	36434531
Ndufa2	H1	Gm41696	chr18	36456488	36474104
Ndufa2	H1	Cystm1	chr18	36481676	36536032
Ndufa2	H1	Pfdn1	chr18	36536731	36587548
Ndufa2	H1	Hbegf	chr18	36637979	36648858
Ndufa2	H1	Gm41698	chr18	36648245	36651040
Ndufa2	H1	Slc4a9	chr18	36661116	36689325
Ndufa2	H1	Ankhd1	chr18	36693655	36791961
Ndufa2	H1	Gm6542	chr18	36742941	36743978
Ndufa2	H1	Eif4ebp3	chr18	36797112	36799377
Ndufa2	H1	Sra1	chr18	36800239	36803364
Ndufa2	H1	Apbb3	chr18	36804206	36812419
Ndufa2	H1	Slc35a4	chr18	36812267	36816915
Ndufa2	H1	E230025N22Rik	chr18	36817975	36829162
Ndufa2	H1	Gm41699	chr18	36831334	36852015
Ndufa2	H1	Cd14	chr18	36858116	36859868
Ndufa2	H1	Tmco6	chr18	36868071	36875453
Ndufa2	H1	Ndufa2	chr18	36875384	36877640
Ndufa2	H1	Ik	chr18	36877708	36890692
Ndufa2	H1	Wdr55	chr18	36893274	36896761
Ndufa2	H1	Dnd1	chr18	36896723	36899267
Ndufa2	H1	Hars1	chr18	36899580	36916258
Ndufa2	H1	Hars2	chr18	36916256	36925615
Ndufa2	H1	Zmat2	chr18	36926975	36932713
Ndufa2	H1	Vaultrc5	chr18	36934815	36935160
Sema6a	H1	Gm52355	chr18	46275531	46278423
Sema6a	H1	Gm51427	chr18	46276626	46276765
Sema6a	H1	Trim36	chr18	46298366	46345674
Sema6a	H1	Gm52364	chr18	46358870	46361918
Sema6a	H1	Pggt1b	chr18	46368410	46414173
Sema6a	H1	Ccdc112	chr18	46415217	46445016
Sema6a	H1	Gm4107	chr18	46484512	46624115
Sema6a	H1	Gm4840	chr18	46488390	46490034
Sema6a	H1	Gm57821	chr18	46555676	46582142
Sema6a	H1	Mospd4	chr18	46598000	46598883
Sema6a	H1	Fem1c	chr18	46637672	46659038
Sema6a	H1	Ticam2	chr18	46691297	46707600
Sema6a	H1	Gm18606	chr18	46708898	46709412
Sema6a	H1	Tmed7	chr18	46718994	46730602
Sema6a	H1	Eif1a	chr18	46730770	46743292
Sema6a	H1	Gm3734	chr18	46763739	46774670
Sema6a	H1	Gm54021	chr18	46842660	46844556
Sema6a	H1	Cdo1	chr18	46846259	46861569
Sema6a	H1	Atg12	chr18	46865483	46874683
Sema6a	H1	Ap3s1	chr18	46874760	46923893
Sema6a	H1	Lvrn	chr18	46983105	47040313
Sema6a	H1	Gm23610	chr18	47033867	47033974
Sema6a	H1	Arl14epl	chr18	47054878	47067289
Sema6a	H1	Gm3744	chr18	47074831	47075366
Sema6a	H1	Gm49974	chr18	47084406	47091732
Sema6a	H1	Commd10	chr18	47091916	47242435
Sema6a	H1	Gm22791	chr18	47118403	47118548
Sema6a	H1	Hspe1-rs1	chr18	47245205	47245741
Sema6a	H1	Gm8468	chr18	47249642	47250432
Sema6a	H1	Sema6a	chr18	47378320	47504267
Sema6a	H1	Gm6883	chr18	47547498	47548447
Sema6a	H1	9130209A04Rik	chr18	47585734	47603935
Sema6a	H1	Gm5095	chr18	47670801	47851703
Sema6a	H1	Gm32660	chr18	47737729	47768808
Sema6a	H1	Gm5236	chr18	47862786	47863419
Sema6a	H1	Gm41720	chr18	47866055	47877999
Ndufs8	H2	Cpt1a	chr19	3372327	3435735
Ndufs8	H2	Tesmin	chr19	3438856	3457823
Ndufs8	H2	Gal	chr19	3459914	3464544
Ndufs8	H2	Ppp6r3	chr19	3504927	3626191
Ndufs8	H2	Gm23940	chr19	3540308	3540413
Ndufs8	H2	Gm19205	chr19	3617550	3618448
Ndufs8	H2	Lrp5	chr19	3634824	3736574
Ndufs8	H2	Gm36672	chr19	3736582	3742435
Ndufs8	H2	Gm36608	chr19	3739683	3758168
Ndufs8	H2	1810055G02Rik	chr19	3758342	3767882
Ndufs8	H2	Gm36787	chr19	3762656	3794429
Ndufs8	H2	Gm2141	chr19	3780431	3781047
Ndufs8	H2	Kmt5b	chr19	3816435	3868303
Ndufs8	H2	Gm19209	chr19	3871561	3872385
Ndufs8	H2	Mir12192	chr19	3900766	3900816
Ndufs8	H2	Chka	chr19	3901584	3944368
Ndufs8	H2	Tcirg1	chr19	3946049	3957717
Ndufs8	H2	Ndufs8	chr19	3958862	3962774
Ndufs8	H2	Aldh3b1	chr19	3963490	3980898
Ndufs8	H2	Gm42059	chr19	3968750	3974975
Ndufs8	H2	Unc93b1	chr19	3985221	3999340
Ndufs8	H2	Aldh3b3	chr19	4008732	4022419
Ndufs8	H2	Aldh3b2	chr19	4022327	4031665
Ndufs8	H2	Gm52386	chr19	4031653	4035761
Ndufs8	H2	Acy3	chr19	4036569	4040007
Ndufs8	H2	Tbx10	chr19	4042751	4049512
Ndufs8	H2	Nudt8	chr19	4050579	4052102
Ndufs8	H2	Doc2g	chr19	4053384	4057005
Ndufs8	H2	Ndufv1	chr19	4057498	4062755
Ndufs8	H2	Gstp1	chr19	4085410	4087912
Ndufs8	H2	Gstp2	chr19	4090287	4092221
Ndufs8	H2	Gstp3	chr19	4107469	4109587
Ndufs8	H2	Gm42060	chr19	4117250	4121445
Ndufs8	H2	Snord3b-ps1	chr19	4128297	4128512
Ndufs8	H2	Cabp2	chr19	4131468	4137340
Ndufs8	H2	Cdk2ap2	chr19	4146203	4149019
Ndufs8	H2	Pitpnm1	chr19	4150011	4163966
Ndufs8	H2	Aip	chr19	4163755	4177233
Ndufs8	H2	Tmem134	chr19	4175959	4182306
Ndufs8	H2	Cabp4	chr19	4185421	4189608
Ndufs8	H2	Gpr152	chr19	4189797	4195740
Ndufs8	H2	Coro1b	chr19	4198609	4204034
Ndufs8	H2	Ptprcap	chr19	4204644	4206709
Ndufs8	H2	Rps6kb2	chr19	4206790	4213382
Ndufs8	H2	Carns1	chr19	4214322	4227390
Ndufs8	H2	Tbc1d10c	chr19	4234355	4241194
Ndufs8	H2	Ppp1ca	chr19	4242172	4245418
Ndufs8	H2	Rad9a	chr19	4245194	4251710
Ndufs8	H2	Gm30082	chr19	4251706	4253239
Ndufs8	H2	LOC102631992	chr19	4257659	4307733
Ndufs8	H2	Clcf1	chr19	4264478	4273548
Ndufs8	H2	Gm45928	chr19	4264478	4283686
Ndufs8	H2	Pold4	chr19	4281946	4283688
Ndufs8	H2	Ssh3	chr19	4311695	4319261
Ndufs8	H2	Mir6985	chr19	4313845	4313906
[truncated: 1,875 more rows]
