# Supplementary material for: Preconception exposures of female mice to a panel of metabolic disruptors induce sexually dimorphic metabolic perturbations in their offspring
Source: Front Endocrinol (Lausanne). 2026 Apr 2;17:1787973. doi: 10.3389/fendo.2026.1787973 (PMC13082944; doi:10.3389/fendo.2026.1787973)
Supplement: Supplementary file 1 [file Supplementaryfile1.zip › Data Sheet 1_updated/Supplementary Data 11.csv]

mouse_ID	litter_size	female_N	male_N
54	6	3	3
58	7	4	3
60	5	3	2
63	6	3	3
68	5	4	1
71	4	1	3
72	5	2	3
77	2	0	2
78	8	5	3
80	5	3	2
84	4	2	2
94	4	1	3
105	6	3	3
108	6	4	2
111	6	4	2
112	9	5	4
116	6	0	6
117	5	2	3
136	7	4	3
137	3	1	2
143	5	3	2
144	7	4	3
145	3	1	2
147	6	2	4
148	6	3	3
158	6	1	5
166	7	3	4
169	4	2	2
172	2	0	2
174	6	2	4
183	4	2	2
187	9	4	5
189	6	3	3
190	7	1	6
192	3	1	2
201	5	3	2
203	5	3	2
204	4	3	1
