# Supplementary material for: Preconception exposures of female mice to a panel of metabolic disruptors induce sexually dimorphic metabolic perturbations in their offspring
Source: Front Endocrinol (Lausanne). 2026 Apr 2;17:1787973. doi: 10.3389/fendo.2026.1787973 (PMC13082944; doi:10.3389/fendo.2026.1787973)
Supplement: Supplementary file 1 [file Supplementaryfile1.zip › Data Sheet 1_updated/Supplementary Data 10.csv]

cage_ID	2020-10-15	2020-10-22	2020-10-29	2020-11-02
1	34.9	82	129.1	69.4
2	41.7	84.7	132.1	95
3	38.9	80.6	126.2	88.1
4	37.3	84.1	128.6	90.2
5	36.6	83.3	132.4	98.9
6	42.7	100.4	155.4	115.9
7	36.2	87.4	136.3	101.2
8	38.4	88.3	137.5	100
9	47.3	101.5	152.4	119.7
10	43.4	90.2	134.5	97
11	32.5	70.4	107.5	90.5
12	33.3	83.5	131.2	92
13	41.2	87.8	131.1	92.8
14	35	81.5	135	96.5
15	42.5	96.8	144.6	111.4
16	40.3	91.3	141.9	107.1
17	37.7	86	131.3	94.7
18	47.6	100.7	156.8	125.8
19	35.8	96.1	145.4	113.2
20	37.9	85.2	124.2	83.2
21	36.8	92.5	139.8	106.1
22	30.8	76.5	121.8	84.6
23	28.8	73.6	117.9	79.9
24	37.5	81.9	124.4	85.8
25	37.3	87	138	101.7
26	39.4	87.9	138.3	104
27	43	93.7	137	99.2
28	35	80	121.5	82.6
29	40.7	89.9	139.5	102
30	37.3	83.2	130.7	93.5
31	36.1	81.2	124.4	85.8
32	42.1	91.4	144.5	110.4
33	31.8	74.7	112.8	75.1
34	35.2	78.3	124.3	85.7
35	33.2	76.6	120.5	80.8
36	33	77.2	125.8	90.4
37	43	79.4	123	83.8
38	31.1	72.2	110.4	68.7
39	31.5	68.5	110.7	71.1
40	29.5	71.2	110.7	69.8
