# Supplementary material for: Preconception exposures of female mice to a panel of metabolic disruptors induce sexually dimorphic metabolic perturbations in their offspring
Source: Front Endocrinol (Lausanne). 2026 Apr 2;17:1787973. doi: 10.3389/fendo.2026.1787973 (PMC13082944; doi:10.3389/fendo.2026.1787973)
Supplement: Supplementary file 1 [file Supplementaryfile1.zip › Data Sheet 1_updated/Supplementary Data 12.csv]

mouse_ID	2020-12-17	2020-12-23	2020-12-30	2021-01-06	2021-01-12	2021-01-13	2021-01-20	2021-01-27	2021-02-03
565	10.2	14	15.3	15.7	16.4	NA	17	18.2	19
566	10.4	15.5	19	20.2	NA	21	23	24.4	24.9
567	10.5	16.2	18.1	19.5	NA	21	23.8	25.5	26
568	10	15.7	20.2	22.3	NA	22.8	24.5	26.6	26.9
569	7.3	11.5	14.2	14.5	15.3	NA	15.8	16.3	16.9
570	8.2	12.5	14.7	15.2	15.8	NA	16.4	16.7	17.1
571	8.7	13	14.6	15.6	15.8	NA	16.7	17.8	17.5
572	9.3	13.8	16.2	15.9	17.1	NA	18.5	18.3	19.2
573	8.3	11.5	13.5	15.4	NA	17.5	19.5	22	22.8
574	8.1	13.4	18.6	20.5	NA	21.6	23.8	24.5	25.7
583	10.9	14.3	15.8	16.2	16.4	NA	18.1	17.8	18.3
584	9.9	13.6	16.2	16.9	17.1	NA	18.6	19.8	19.6
585	9.4	13.8	17.7	19.4	NA	20.6	22	22.7	23.9
599	11.9	16.4	19.6	21.3	NA	22.2	23.6	24.7	25.5
600	6.6	10.1	14.3	15.2	15.6	NA	16.6	17.9	17.7
601	6.6	10	15.6	19.3	NA	20.6	22.8	23.6	24.2
607	8.6	12	15.4	16.3	16.3	NA	17.7	18	18.7
608	8.2	11	14.5	15.2	15.5	NA	16.8	17.2	17.4
609	9.6	13.6	17.8	19.7	NA	20.4	22.7	24.2	24.4
610	9.3	13.4	17.4	19.3	NA	19.7	21.7	22	23.5
611	9.3	14	18.5	20.9	NA	22.4	24.5	24.9	26.5
612	6.6	10.5	14.1	16.9	NA	18.4	20.8	21.9	23.3
613	6.2	11.6	16.7	19.2	NA	20.9	23.5	24.7	24.8
614	5.5	9.3	14.4	17.9	NA	18.2	20.2	21.8	21.9
615	8.2	12.5	14.8	16	16.8	NA	17.1	18	19.2
616	8	12.4	14.9	15.5	15.7	NA	17.3	17.5	18.6
617	8.6	12.5	15.1	15.5	16.2	NA	16.2	17.3	18.2
618	7	11.6	14.6	15.8	16.2	NA	17.9	18.9	17.7
619	9	12.9	15.2	15.5	15.9	NA	17.3	17.3	18.3
620	8.9	13.6	17.7	19.8	NA	21.6	23.5	24.5	24.9
621	9	13.8	17.9	20	NA	21.5	23.4	24.9	25.3
622	6.6	11.1	16.5	18.5	NA	19.3	20.8	21.8	22.5
623	6.8	10.3	14.3	15.6	15.3	NA	16.5	17.2	17.3
624	8.5	13.2	17.8	20	NA	20.8	23.2	25	26
627	8.9	13.9	18.1	19.9	NA	20.8	22.2	22.7	23.4
628	9.3	14.6	19.1	20.4	NA	21.2	22.5	22.7	23.7
636	10	14.6	17.7	17.4	17.5	NA	18.8	18.5	18.3
637	9.6	14.1	16.6	17.5	17.6	NA	18.5	19.2	19.8
638	9.8	14.4	17.6	17.4	18.5	NA	19.1	19.8	19.9
639	9.9	16.1	20	21.6	NA	22.9	24.6	26.1	26.8
640	10	16.4	20.1	21.8	NA	22.3	24.7	25	26.1
641	8.6	13.4	16.7	20.5	NA	21.2	23.8	25.4	25.9
644	8.4	12.9	15.8	15.9	15.9	NA	17.8	17.7	18.2
645	9	13.4	16.8	17.2	18	NA	18.9	19.5	19.5
646	8.8	14	19	20.7	NA	22	24.6	26.1	26.7
647	9.6	15.7	19.6	20.7	NA	21.3	23	24.2	24.6
648	10.4	14	16.1	16.2	16.1	NA	17.3	18.1	18.6
649	11	15.6	16	16.1	16.6	NA	17.8	19	20
650	10	14.5	17.8	19.1	NA	20.3	22.5	23.2	24
651	9.7	13.1	15.6	16.9	NA	17.5	18.6	19.6	20.4
652	10.6	15.5	18.6	20.1	NA	21.1	23	23.8	24
653	9.1	12.6	15.2	15.2	15.5	NA	16.7	16.5	16.9
654	8.9	13.1	16.1	16.2	16.7	NA	17	17.5	17.6
656	8.6	13	17.5	20.1	NA	21.5	23.2	24.6	25.5
657	8.1	12.8	17.9	19.8	NA	21.1	23.2	24.8	25.9
659	5.1	8.4	13.3	16.3	16.5	NA	18.1	18.3	18.4
662	5.6	9	13.6	15.6	15.6	NA	17.3	17.3	17.6
665	6.4	10.6	16	19.4	NA	21.4	23.2	24.2	25.5
666	5.6	9.2	14.5	17.9	NA	18.9	21.6	23.3	24
670	9.6	12.4	15	15.9	16.4	NA	17.5	18.2	18.6
671	9.2	12.6	15.3	16.2	16.2	NA	17.4	19	19
672	9.7	12.8	17.2	16.9	17.8	NA	18.8	20.7	20.4
673	9.4	13.1	18.1	20.4	NA	21.5	23.9	26	26.5
674	8.2	12.6	17.4	19.5	NA	20.5	23.5	24.5	25.3
675	7.7	11.3	15.4	16.3	17.1	NA	18.4	19.1	19.5
676	7.4	10.8	13.9	15.4	15.1	NA	16.8	17.4	17.7
677	7.5	11.2	14.8	15.7	16.2	NA	18.1	18.1	19
678	7.6	11.3	16.5	18.2	NA	19	20.3	21.8	21.7
679	9.1	12	16.6	17.2	17.8	NA	20.1	21.8	22.8
680	8.6	12.7	15.7	16.5	17	NA	18.4	18.3	18.9
681	8.7	12.3	15.2	16	16.6	NA	18.6	18.7	19.9
682	9.1	13.3	15.8	16.6	16.6	NA	18.1	18.8	19.5
683	8.2	13.6	18.5	21.2	NA	22.5	24.5	25.6	26.7
684	9	13	16.3	16.9	17.3	NA	18.7	19.2	20.2
685	8.6	12.6	15.6	15.8	16.3	NA	18.4	18.2	19.7
687	7.6	12.6	16.4	16.8	17.3	NA	18.6	20.3	20.2
688	8.7	14.4	18.8	20.7	NA	22.3	23.9	24.6	25.7
689	9.2	14.3	19.2	21.2	NA	21.9	23.6	23.9	24.3
691	7.6	11.5	14.7	15.8	15.9	NA	17.2	18.8	18.1
692	7.7	12.7	17.5	20.4	NA	21.2	23.5	24.8	25.6
693	6.3	10.8	16.2	18.6	NA	20.3	21.9	23.6	24
695	6.6	9.5	13.3	14.9	15.8	NA	17.6	18.6	19
696	7.2	11.5	15.2	16.2	16.8	NA	17.3	18.7	18.6
697	7.9	12.1	15.5	15.8	16.3	NA	16.9	18.2	18.4
698	6.9	11.3	14.3	15.3	16	NA	17.3	17.9	18.7
699	5.5	9.6	14.1	16.4	16.3	NA	17.8	18.5	19.1
700	7.8	12.4	16.6	18.5	NA	19.3	20.9	22.1	22.2
701	6.5	10	13.2	14.7	NA	16.9	18.6	19.9	20.6
702	7.3	11.8	16.5	18.4	NA	20.2	22.5	23.7	24
703	7.5	12.3	17.3	19.3	NA	20.8	22.9	24.1	24.8
706	7.4	11.9	15.6	16.6	16.9	NA	17.7	18.5	18.1
707	7.6	12.3	16.1	18.2	NA	19.8	22	23.3	23.7
708	7.7	12.7	17.5	20.1	NA	21.8	22.9	24	24.4
709	8.2	13.1	16.8	16.9	17.4	NA	18.6	20	19.7
710	7.4	10.6	14.5	15.4	16	NA	17.4	18.1	18
711	6.4	10.2	14.1	15.7	15.7	NA	16.8	17.1	17.5
712	6.9	11.6	16.9	20	NA	21.3	23.6	25.3	25.6
713	8	13.5	18.8	21	NA	22.5	25	26.5	27.6
722	6.2	10.4	14.5	15.5	15.7	NA	16.8	17.4	17.8
723	6	9.7	13.6	14.5	15.2	NA	16.7	17.8	17.5
724	6.1	10.5	14.6	16.2	17.2	NA	18.2	19	19.6
725	4.6	9	14.2	17.8	NA	19.5	21.4	22.4	23
726	5.8	9.8	14.3	17.3	NA	18.4	20.2	21.5	22.2
727	7.3	11.4	15.1	15.9	16	NA	17.7	17.2	17.6
728	6.8	10.8	14.7	15.6	15.8	NA	17.9	17.4	18.3
730	6	8.4	12	13.3	14.2	NA	15.6	16.8	17.3
731	5.2	9.4	14.4	17.2	NA	18.7	20.6	21.5	21.9
732	7.7	12.5	17.3	20.3	NA	21.3	24.3	25.6	26.9
733	7.8	13.4	18.3	20.1	NA	21.9	24.1	25.3	25.7
747	8.8	12.3	16.5	16.8	17.6	NA	18.7	19.7	19.1
748	8.8	12.6	16.3	16.4	16.6	NA	18	18.3	18.5
749	9.1	12.8	16.1	16.7	17.1	NA	18.6	19.4	19
750	9	13.4	17.7	19.3	NA	20.7	22.9	24.2	25.5
751	8.9	13.2	17.7	20.9	NA	21.7	23.8	25.6	26.3
752	9.8	14.3	19.1	20.5	NA	21.6	23.2	24.1	24.9
757	9.9	13.8	17	17.4	18.2	NA	18.7	18.7	18.8
758	9.6	13.3	15.9	16.3	16.3	NA	17.9	17.5	17.8
759	10	14.5	18.4	19.9	NA	21.2	23.1	25.1	25.6
760	9.6	13.8	18.7	20.8	NA	21.8	23.9	25.5	26.7
763	9.2	13	15.6	16.5	16.4	NA	17.6	18.7	19.7
767	11.2	15.4	17.3	18.3	NA	19.8	22.2	22.7	23.7
773	7	10.5	14	15.4	15.6	NA	17.2	17.8	18.7
774	7.2	11.7	15.4	16	16.5	NA	17.2	18.7	18.8
776	7.7	11.8	17.1	19.5	NA	20.5	23.8	25	25.5
777	8.1	11.4	16.5	19.5	NA	20.5	22.7	23.6	24.5
778	7.6	11.4	17.3	18.3	NA	19	21	21.7	21.9
779	6.9	11	17.1	19.7	NA	20.9	23.9	25.4	26.4
784	7.9	12.1	14.8	15.3	14.8	NA	16	17.1	18.3
785	7.2	11.2	15.2	16.2	15.9	NA	18.3	18.6	19.5
786	8.1	12.3	15.7	16.5	16.9	NA	18.4	18.6	19.4
787	7.7	12.5	15.3	15.8	16.1	NA	17.8	18.6	18.5
788	8	12.8	17.8	19.5	NA	20.9	23.8	25.8	27.2
789	8.2	13.4	18.2	21.3	NA	22.7	25.8	27	27.7
790	8.4	13.1	18	20.5	NA	22.2	24.3	25.6	27.2
791	6.2	9.8	14.4	16.3	16.8	NA	18.5	18.6	19.2
792	5.8	10.6	17.3	20.1	NA	21.8	23.9	24.3	25.2
793	5.8	9.7	14.4	17.7	NA	19.5	22.4	23.8	24.1
794	7.5	11.4	15.8	16.4	16.7	NA	17.9	19.6	19.7
795	7.4	10.3	14.1	16	16.3	NA	17.5	19.3	18.5
796	7.2	10.7	14.3	15.6	16.2	NA	17.3	18.9	18.1
797	6.7	10.1	15.1	18.1	NA	20	22.6	24.3	25.5
798	7.3	10.9	17	19.6	NA	21.2	24.4	24.8	25.2
799	7.6	11.8	17.4	20.2	NA	21.6	23.8	24.6	25.9
800	8.1	11.6	15	16.4	16.7	NA	17.9	18.8	19.5
801	8.4	12.2	15.2	16.2	16.3	NA	17.7	18.6	19.1
802	8.9	12.8	15.6	17.2	16.7	NA	18.1	18.1	19
803	8.4	12.7	16.9	19.6	NA	20	22.4	23.7	24.3
804	8	11.8	16.1	19.2	NA	20.6	23.3	23.6	25.9
805	8.8	13.6	18.5	20.3	NA	21.6	24	25.2	25.8
806	8	10.6	13.1	14.1	14.8	NA	15.6	16.1	17
807	8.1	12	15.4	16.4	16.8	NA	17.8	18.3	19.1
808	6.6	11.1	16.2	19.1	NA	20.9	22.6	24.4	25.1
809	8.1	12.5	18.3	21.5	NA	23.1	25.5	27.2	29
813	7.1	10.6	14.2	15.6	15.9	NA	17.3	17.2	17.5
814	8.5	12.7	18.3	20.7	NA	22	25.1	26.6	27.5
816	9	11.3	16.4	17.6	17.4	NA	18.7	19.1	19.8
817	9.2	12.4	16	16.7	17	NA	19.2	18.7	19.7
818	9	12.4	18.5	20.9	NA	21.8	23.8	24.6	25.3
819	8.9	12.4	18.2	21	NA	22.2	24.5	26.3	26.5
820	8.8	12.6	16.6	17.4	17.5	NA	18.4	18.7	19.1
821	8.5	14	18.8	21.3	NA	23	25.6	26.8	27.3
822	8.4	13.5	19.4	21.9	NA	23.1	26	28.2	28.6
823	7.3	12.3	17.1	20.1	NA	20.9	23.3	24.9	26.2
