# Supplementary material for: Preconception exposures of female mice to a panel of metabolic disruptors induce sexually dimorphic metabolic perturbations in their offspring
Source: Front Endocrinol (Lausanne). 2026 Apr 2;17:1787973. doi: 10.3389/fendo.2026.1787973 (PMC13082944; doi:10.3389/fendo.2026.1787973)
Supplement: Supplementary file 1 [file Supplementaryfile1.zip › Data Sheet 1_updated/Supplementary Data 13.csv]

mouse_ID	2021-01-13	2021-01-14
565	15.4	NA
566	NA	19.9
567	NA	19.8
568	NA	21.5
569	14.2	NA
570	15	NA
571	15	NA
572	15.9	NA
573	NA	16.3
574	NA	20.1
583	15.5	NA
584	16.2	NA
585	NA	18.9
599	NA	20.7
600	14.7	NA
601	NA	19
607	15.1	NA
608	14.7	NA
609	NA	18.9
610	NA	18.7
611	NA	20.9
612	NA	17
613	NA	19.6
614	NA	17
615	16	NA
616	14.9	NA
617	15.1	NA
618	15.4	NA
619	15	NA
620	NA	20
621	NA	20
622	NA	17.3
623	14.1	NA
624	NA	19.7
627	NA	19.5
628	NA	19.7
636	16.4	NA
637	16.7	NA
638	17.5	NA
639	NA	21.4
640	NA	20.7
641	NA	19.9
644	15.1	NA
645	16.7	NA
646	NA	20.4
647	NA	20
648	15.2	NA
649	15.8	NA
650	NA	18.9
651	NA	16.2
652	NA	19.8
653	14.5	NA
654	16	NA
656	NA	20
657	NA	20.1
659	15.4	NA
662	14.5	NA
665	NA	19.7
666	NA	17.7
670	15.5	NA
671	15.7	NA
672	16.9	NA
673	NA	19.8
674	NA	19.5
675	16.3	NA
676	14.4	NA
677	15.3	NA
678	NA	17.6
679	16.8	NA
680	15.8	NA
681	15.8	NA
682	15.7	NA
683	NA	21.2
684	16.4	NA
685	15.4	NA
687	16.3	NA
688	NA	20.8
689	NA	20.6
691	15.5	NA
692	NA	19.8
693	NA	18.6
695	14.8	NA
696	15.6	NA
697	15.2	NA
698	14.8	NA
699	14.9	NA
700	NA	18.4
701	NA	15.8
702	NA	18.8
703	NA	19.5
706	16.1	NA
707	NA	18
708	NA	20.2
709	16.6	NA
710	15.4	NA
711	14.5	NA
712	NA	19.6
713	NA	21.3
722	14.7	NA
723	14.2	NA
724	15.7	NA
725	NA	18
726	NA	17.1
727	14.8	NA
728	14.7	NA
730	13.2	NA
731	NA	17.2
732	NA	20
733	NA	20.5
747	16.6	NA
748	15.4	NA
749	16.2	NA
750	NA	18.9
751	NA	20.1
752	NA	20.5
757	17	NA
758	15.5	NA
759	NA	19.9
760	NA	20.5
763	15.3	NA
767	NA	18.5
773	14.6	NA
774	15.6	NA
776	NA	18.9
777	NA	19.2
778	NA	17.6
779	NA	19.5
784	13.9	NA
785	14.9	NA
786	16	NA
787	15.1	NA
788	NA	19.6
789	NA	20.9
790	NA	20.6
791	15.6	NA
792	NA	19.6
793	NA	18
794	15.8	NA
795	15.1	NA
796	15.1	NA
797	NA	18.7
798	NA	19.5
799	NA	20.2
800	15.9	NA
801	15.5	NA
802	16	NA
803	NA	18.9
804	NA	19.9
805	NA	20.3
806	13.7	NA
807	15.6	NA
808	NA	19.6
809	NA	21.6
813	14.7	NA
814	NA	20.7
816	16.2	NA
817	16.1	NA
818	NA	20
819	NA	20.6
820	16.2	NA
821	NA	21.6
822	NA	21.2
823	NA	19.6
