# Supplementary material for: Preconception exposures of female mice to a panel of metabolic disruptors induce sexually dimorphic metabolic perturbations in their offspring
Source: Front Endocrinol (Lausanne). 2026 Apr 2;17:1787973. doi: 10.3389/fendo.2026.1787973 (PMC13082944; doi:10.3389/fendo.2026.1787973)
Supplement: Supplementary file 1 [file Supplementaryfile1.zip › Data Sheet 1_updated/Supplementary Data 17.csv]

Gene_ID	Chromosome	Start	End	L1 isochore overlap	L2 isochore overlap	H1 isochore overlap	H2 isochore overlap	H3 isochore overlap	G_F_5TBT_637	G_F_5TBT_645	G_F_5TBT_724	G_F_5TBT_727	G_F_5TBT_820	G_F_50TBT_600	G_F_50TBT_649	G_F_50TBT_653	G_F_50TBT_757	G_F_50TBT_763	G_F_DMSO_569	G_F_DMSO_623	G_F_DMSO_695	G_F_DMSO_709	G_F_DMSO_785	G_F_IAS_608	G_F_IAS_671	G_F_IAS_774	G_F_IAS_800	G_F_IAS_817	G_F_TWD_616	G_F_TWD_680	G_F_TWD_684	G_F_TWD_687	G_F_TWD_806	G_M_5TBT_639	G_M_5TBT_646	G_M_5TBT_726	G_M_5TBT_733	G_M_5TBT_822	G_M_50TBT_601	G_M_50TBT_650	G_M_50TBT_657	G_M_50TBT_760	G_M_50TBT_767	G_M_DMSO_573	G_M_DMSO_627	G_M_DMSO_703	G_M_DMSO_713	G_M_DMSO_788	G_M_IAS_612
0610005C13Rik	chr7	45217218	45224600	NO	NO	NO	H2	NO	9	57	20	160	130	59	34	31	48	72	20	64	52	37	90	75	182	91	195	20	85	158	79	62	64	275	96	23	34	81	151	11	38	14	133	92	85	150	88	118	168
0610006L08Rik	chr7	74468414	74503558	NO	L2	NO	NO	NO	0	0	1	4	0	0	3	4	0	0	0	1	0	0	0	0	0	0	0	0	1	2	0	0	0	0	0	1	0	0	0	1	0	0	1	1	0	1	0	0	0
0610009E02Rik	chr2	26335935	26349402	NO	NO	NO	H2	NO	20	42	36	41	40	32	30	46	26	30	39	22	46	34	20	35	67	31	12	25	29	56	25	41	28	46	44	33	53	46	40	80	80	31	51	37	28	34	56	45	43
0610009L18Rik	chr11	120239503	120242016	NO	NO	NO	H2	NO	145	85	97	153	224	138	133	132	84	78	108	80	87	92	134	83	230	90	93	119	124	191	139	133	127	194	135	91	120	172	117	225	259	104	91	102	158	94	129	107	125
0610010K14Rik	chr11	70126029	70128808	NO	NO	NO	H2	NO	712	586	550	795	1180	675	644	732	480	779	591	516	553	554	699	571	2034	629	548	554	494	1482	553	625	617	966	750	702	749	953	801	792	975	694	905	900	728	911	713	697	905
0610025J13Rik	chr4	98209592	98220197	NO	NO	H1	NO	NO	14	11	7	9	10	15	11	12	15	16	20	11	12	7	12	6	39	14	22	11	9	11	16	11	16	8	9	14	6	12	14	9	11	12	7	12	7	10	4	18	30
0610030E20Rik	chr6	72324016	72330145	NO	NO	NO	H2	NO	1088	978	1349	898	1188	1073	1400	1145	1118	1227	1238	1190	1095	971	1130	1117	2529	1057	1170	1107	1279	1474	1088	1270	1018	822	1261	1443	1194	964	1348	1270	1024	1392	1241	1168	1217	1212	1113	1238	1342
0610031O16Rik	chr3	137916477	137945424	NO	NO	H1	NO	NO	0	1	1	10	0	2	0	3	0	0	0	0	4	0	0	0	5	1	0	1	0	2	0	1	5	26	7	0	4	3	3	8	9	1	0	0	0	2	1	4	4
0610038B21Rik	chr8	78243684	78245207	NO	NO	H1	NO	NO	9	11	3	15	33	22	15	17	8	18	7	17	17	6	16	13	22	11	8	3	10	44	6	16	4	16	12	13	16	11	5	11	13	10	8	8	10	11	10	13	13
0610039H22Rik	chr11	88510076	88514252	NO	NO	NO	H2	NO	0	0	0	1	0	1	0	1	1	5	1	0	0	0	2	0	1	4	0	0	0	3	0	1	1	3	0	3	2	2	2	0	1	1	0	1	0	2	1	2	2
0610039K10Rik	chr2	163486769	163487720	NO	NO	NO	H2	NO	3	2	3	4	0	2	1	8	2	3	3	4	2	0	2	0	6	0	2	4	7	10	3	3	1	8	5	4	0	2	3	3	5	1	4	1	4	2	2	5	5
0610040B10Rik	chr5	143315062	143318459	NO	NO	NO	H2	NO	106	105	138	201	242	125	162	88	147	177	87	157	154	131	191	129	615	169	81	160	103	371	154	132	140	155	116	93	111	119	110	140	144	117	102	130	120	120	120	138	119
0610040F04Rik	chr6	108553996	108637895	NO	NO	H1	NO	NO	0	1	0	1	0	0	1	19	0	0	1	0	0	0	1	3	0	0	0	1	5	0	2	1	2	2	1	0	2	19	1	9	8	0	0	2	5	3	0	8	3
0610040J01Rik	chr5	63969832	64056968	NO	NO	H1	NO	NO	21	17	12	40	36	45	32	175	16	12	16	19	23	31	5	20	52	11	18	25	18	45	15	20	14	77	61	21	11	158	131	7	74	11	126	93	63	153	54	94	176
0610042G04Rik	chr9	123722152	123724051	NO	L2	NO	NO	NO	158	120	73	140	238	130	92	71	55	137	112	126	95	59	225	105	590	177	137	99	119	224	126	160	143	126	149	118	127	147	115	159	215	99	147	186	125	131	156	136	155
0610043K17Rik	chr4	101210979	101256382	NO	NO	H1	NO	NO	35	117	64	105	88	78	76	56	67	122	105	189	54	67	68	123	324	99	144	51	171	310	50	85	65	28	68	103	39	31	60	60	69	56	87	89	62	97	28	24	112
1100001I12Rik	chr15	38641189	38647925	NO	NO	H1	NO	NO	0	0	0	0	0	0	0	0	0	0	0	0	0	0	0	0	0	0	0	0	0	0	0	0	0	0	0	0	0	0	0	0	0	0	0	0	0	0	0	0	0
1110002E22Rik	chr3	137768009	137787267	NO	NO	H1	NO	NO	54	17	10	49	14	68	60	178	83	11	11	33	11	118	367	22	127	10	31	44	450	25	6	14	316	0	2	9	3	5	5	2	3	16	6	2	4	1	3	9	3
1110002J07Rik	chr10	66747968	66756163	NO	NO	H1	NO	NO	4	5	4	7	10	2	5	26	2	10	5	10	4	1	2	4	45	7	21	7	12	9	6	7	3	10	4	4	3	14	5	11	9	6	9	3	1	13	7	6	4
1110002L01Rik	chr12	3453882	3476747	NO	NO	H1	NO	NO	153	172	197	153	186	177	228	302	162	221	190	142	153	167	143	149	450	172	196	173	201	256	160	190	167	142	206	182	136	198	178	176	152	158	187	159	154	178	140	172	178
1110002O04Rik	chr1	35909028	35920244	NO	NO	NO	H2	NO	12	20	8	20	54	19	9	12	27	9	15	12	10	22	28	12	31	21	20	17	14	50	30	14	7	22	2	7	11	14	15	12	17	20	11	6	24	17	9	5	11
1110004F10Rik	chr7	115680595	115704445	NO	L2	NO	NO	NO	1717	2032	1763	1873	1939	1799	1641	2389	1526	2375	1984	1908	1744	1752	1777	1781	4627	1834	2049	1519	1913	3797	1835	1736	1573	1461	2020	1937	1718	2172	1779	1877	1915	1927	2096	1887	2003	2004	1605	1699	2176
1110006O24Rik	chr5	115769107	115769875	NO	NO	NO	H2	NO	36	43	34	40	67	43	42	55	29	33	27	28	54	23	42	39	104	46	30	35	40	31	28	45	57	78	46	37	48	81	53	85	79	35	37	40	57	31	53	59	53
1110015O18Rik	chr3	4863767	4879971	NO	L2	NO	NO	NO	0	0	0	0	0	0	0	0	0	0	0	0	0	0	0	0	0	0	0	0	0	0	0	0	0	0	0	0	0	0	0	0	0	0	0	0	0	0	0	0	0
1110018N20Rik	chr2	167030668	167034447	NO	NO	NO	H2	NO	122	57	109	136	104	133	124	49	100	124	106	80	94	87	76	82	166	82	108	130	59	114	106	90	111	123	94	112	78	100	132	111	63	92	103	84	110	92	124	100	94
1110019D14Rik	chr6	13871567	13896420	NO	L2	NO	NO	NO	118	55	116	99	99	65	127	108	97	76	89	52	111	97	89	47	240	66	123	154	59	65	64	92	128	140	116	112	102	155	148	114	85	128	102	98	143	90	153	151	118
1110020A21Rik	chr17	85224609	85265138	NO	NO	H1	NO	NO	40	82	74	89	219	90	112	51	84	99	65	88	75	61	116	73	270	85	150	59	111	138	99	127	87	99	99	77	63	76	69	91	150	81	93	112	97	76	71	66	102
1110025L11Rik	chr16	88860296	88860890	NO	L2	NO	NO	NO	0	0	0	0	0	0	0	0	0	0	0	0	0	0	0	0	0	0	0	0	0	0	0	0	0	0	0	0	0	0	0	0	1	0	0	0	0	0	0	0	0
1110025M09Rik	chr15	81468371	81470622	NO	NO	H1	NO	NO	82	92	107	108	121	82	104	88	90	117	140	112	125	67	93	113	317	102	138	80	149	167	69	101	100	73	130	139	98	141	111	157	117	87	130	125	106	146	79	103	134
1110028F11Rik	chr11	87590349	87596153	NO	NO	NO	H2	NO	5	0	1	2	0	0	1	2	0	0	0	0	0	0	0	1	3	1	0	1	0	0	0	0	0	4	5	0	2	1	0	13	20	0	2	2	4	2	5	2	1
1110028F18Rik	chr8	107313774	107321452	NO	NO	NO	H2	NO	0	0	0	0	0	0	0	0	0	0	0	0	0	0	0	0	0	0	0	0	0	0	0	0	0	0	0	0	0	1	0	0	2	0	0	0	0	0	0	0	0
1110032F04Rik	chr3	68776683	68779496	NO	NO	H1	NO	NO	0	0	0	0	0	3	0	346	1	1	2	1	0	2	0	0	6	0	5	1	3	1	3	0	0	5	5	3	3	12	8	0	5	0	8	3	7	2	4	2	4
1110036E04Rik	chr9	63957110	63961382	NO	NO	NO	H2	NO	0	0	0	0	0	0	0	2	0	0	0	0	0	0	0	0	0	0	0	0	0	1	0	2	0	1	0	0	0	1	0	0	2	0	0	0	0	0	0	1	0
1110038B12Rik	chr17	35169210	35171447	NO	NO	NO	H2	NO	341	679	460	1130	1077	1020	918	1302	595	997	536	997	628	562	721	757	2205	788	982	466	649	2153	552	731	526	520	479	432	382	691	499	493	580	400	542	546	465	657	333	397	618
1110038F14Rik	chr15	76832452	76835179	NO	NO	NO	H2	NO	693	505	573	715	823	580	610	758	447	702	496	569	560	558	649	616	1488	537	498	634	501	1107	477	539	518	886	709	622	768	763	724	851	840	813	619	737	664	745	624	751	858
1110046J04Rik	chr13	34120014	34144164	NO	NO	H1	NO	NO	40	29	33	41	65	42	29	124	28	25	43	13	33	35	30	13	102	20	30	39	45	82	30	22	30	81	37	39	77	65	64	64	45	70	35	24	67	55	79	68	47
1110057P08Rik	chr16	88971679	88971826	NO	L2	NO	NO	NO	0	0	0	0	0	0	0	0	0	0	0	0	0	0	0	0	0	0	0	0	0	0	0	0	0	0	0	0	0	0	0	0	0	0	0	0	0	0	0	0	0
1110058D11Rik	chr17	64356856	64357667	NO	L2	NO	NO	NO	0	0	0	0	0	0	0	0	0	0	1	0	0	1	0	0	0	0	0	0	0	2	0	0	0	0	0	1	0	0	0	3	0	0	0	1	0	2	2	2	1
1110059E24Rik	chr19	21574676	21630155	NO	NO	H1	NO	NO	265	257	235	229	287	264	256	378	149	270	245	207	211	198	222	227	679	244	228	191	243	522	207	209	204	158	201	290	214	332	253	230	215	201	218	187	252	235	238	211	319
1110059G10Rik	chr9	122774153	122780065	NO	NO	H1	NO	NO	371	374	318	358	451	407	355	491	311	427	458	426	339	356	313	354	985	308	357	289	383	721	282	300	307	336	395	378	349	546	399	335	405	368	341	329	376	361	369	368	452
1110065P20Rik	chr4	124743283	124744479	NO	NO	NO	H2	NO	367	246	301	424	456	410	311	570	318	402	277	263	284	340	506	300	1050	402	346	387	295	638	426	329	431	556	398	318	341	644	435	508	628	237	363	457	360	378	349	407	484
1190005I06Rik	chr8	121335340	121361129	NO	NO	NO	NO	H3	53	22	24	34	48	54	19	7	23	24	30	29	3	13	51	22	183	68	28	32	28	33	32	53	29	40	31	34	37	31	46	42	22	20	38	51	40	14	47	27	57
1190028D05Rik	chr8	52809645	52856374	L1	NO	NO	NO	NO	0	0	0	0	0	0	0	0	0	0	0	0	0	0	0	0	0	0	0	0	0	0	0	0	0	0	0	0	0	0	0	0	0	0	0	0	0	0	0	0	0
1300002E11Rik	chr16	21613096	21627790	NO	NO	H1	NO	NO	477	639	488	477	769	422	508	471	432	1037	670	1464	478	336	487	567	2211	544	891	424	637	2109	381	549	502	423	641	611	518	663	498	627	578	554	584	517	552	582	435	606	815
1500002C15Rik	chr4	155817005	155819087	NO	NO	NO	H2	NO	13	17	18	33	44	34	40	54	22	29	32	23	20	23	27	22	54	17	13	14	18	55	19	30	17	15	18	18	34	31	26	28	39	26	27	18	29	43	24	36	25
1500002F19Rik	chr7	132476342	132535739	NO	NO	H1	NO	NO	37	40	25	37	70	29	26	12	37	45	26	23	48	17	29	32	107	44	52	52	45	65	41	40	42	25	29	40	25	38	35	35	29	24	23	28	39	44	40	28	17
1500004A13Rik	chr3	88712595	88739854	NO	NO	H1	NO	NO	18	14	20	23	35	29	16	41	16	26	24	23	19	21	13	15	58	7	11	13	27	42	14	15	9	14	30	16	17	17	13	24	25	25	12	20	37	28	12	17	27
1500009L16Rik	chr10	83558559	83598626	NO	NO	H1	NO	NO	11	9	10	17	18	13	5	156	9	17	12	7	6	5	4	10	39	4	32	11	12	42	2	5	4	55	26	41	34	97	48	29	45	51	22	28	37	39	52	42	55
1500011B03Rik	chr5	114946256	114952037	NO	NO	NO	H2	NO	176	113	114	147	235	136	135	326	97	121	169	113	149	143	117	110	354	146	76	152	109	218	126	159	124	390	638	150	198	579	217	1232	1341	147	179	205	198	414	368	222	526
1500012K07Rik	chr7	74958443	74981167	NO	NO	H1	NO	NO	0	3	0	0	0	0	0	9	0	0	0	0	0	0	3	1	1	0	0	0	3	3	0	0	3	10	24	0	0	0	0	76	79	2	0	0	0	15	2	0	18
1500015A07Rik	chr18	61859460	61861325	NO	NO	NO	H2	NO	74	127	80	98	122	112	101	116	96	130	88	89	101	69	114	82	264	88	99	71	148	164	54	116	114	73	123	144	87	149	91	170	113	114	115	99	111	157	94	98	180
1500015L24Rik	chr19	20382651	20400149	NO	L2	NO	NO	NO	0	0	0	0	0	0	0	0	0	0	0	0	0	0	0	0	0	0	0	0	0	0	0	0	0	0	21	0	0	3	0	19	27	0	0	0	2	5	2	0	14
1500026H17Rik	chr10	89522224	89536728	NO	NO	H1	NO	NO	42	59	52	27	56	39	44	26	73	71	39	19	36	35	47	32	114	40	61	39	42	39	71	72	44	69	57	56	43	65	55	81	68	34	57	62	44	63	43	47	74
1500035N22Rik	chr5	25190839	25203166	NO	NO	NO	H2	NO	0	0	0	0	0	1	0	1	0	0	0	0	1	0	0	0	0	0	0	0	0	0	0	0	0	0	4	0	0	1	1	9	7	0	3	1	0	2	2	0	0
1600002D24Rik	chr16	95632322	95730277	NO	NO	H1	H2	NO	0	0	0	1	0	0	0	8	0	1	0	0	0	1	1	0	3	0	0	0	0	1	0	0	0	3	0	0	0	1	2	0	1	0	1	2	2	0	0	0	1
1600010M07Rik	chr7	109597583	109605853	NO	NO	H1	NO	NO	10	17	17	21	55	8	15	17	11	10	18	5	5	19	20	11	39	14	26	20	9	37	12	8	9	33	22	37	34	59	27	24	32	23	16	27	33	33	38	25	40
1600012H06Rik	chr17	15163445	15166201	NO	NO	H1	NO	NO	597	1039	841	890	1021	947	962	1346	747	1490	1132	1212	847	867	795	877	2775	1084	1180	730	982	1886	834	843	638	594	781	894	780	1125	787	749	670	891	724	823	949	842	755	711	814
1600012P17Rik	chr1	158795270	158808032	NO	L2	NO	NO	NO	0	0	0	0	0	0	0	0	0	0	0	0	0	0	0	0	0	0	0	0	0	0	0	0	0	0	0	0	0	0	0	0	0	0	0	0	0	0	0	0	0
1600014C10Rik	chr7	37882641	37896992	NO	NO	NO	H2	NO	5631	4726	5860	6049	5115	5951	5950	1603	4480	6330	6033	2902	5423	4669	6228	4893	11798	4620	4217	5892	3800	5687	5406	5950	5491	5323	5363	5965	6088	3699	5960	4932	3553	5784	6131	6210	6483	4177	5183	4566	4512
1600014C23Rik	chr17	46042677	46044770	NO	NO	NO	H2	NO	0	1	0	2	0	0	0	1	1	0	0	1	0	0	0	0	1	1	4	0	0	0	1	0	0	2	0	0	1	3	0	2	2	0	0	0	0	1	1	4	2
1600015H23Rik	chr11	109234750	109235479	NO	NO	NO	H2	NO	0	0	0	0	0	0	0	0	0	0	0	0	0	0	0	0	0	0	0	0	0	0	0	0	0	0	0	0	0	0	0	0	4	0	0	0	0	0	0	0	0
1600019K03Rik	chr16	35323539	35329789	NO	NO	NO	H2	NO	0	0	0	0	0	0	0	0	0	0	0	0	0	0	0	0	0	0	0	0	0	0	0	0	0	0	0	0	0	1	0	0	0	0	0	0	0	0	0	0	0
1600020E01Rik	chr6	86504311	86541431	NO	NO	NO	H2	NO	251	262	228	332	673	290	257	322	252	346	224	223	217	271	316	291	938	254	445	241	306	705	247	285	253	284	291	269	177	433	247	367	367	237	261	236	214	313	243	241	381
1600023N17Rik	chr5	45826042	45827050	NO	L2	NO	NO	NO	7	3	8	9	9	6	8	18	6	5	5	3	8	4	16	6	12	10	4	10	8	11	1	10	3	19	10	14	5	23	8	34	32	9	12	11	11	26	13	19	17
1600025M17Rik	chrX	55362967	55366024	NO	NO	H1	NO	NO	3	5	3	0	0	2	2	1	1	0	2	1	6	2	3	3	3	2	7	4	0	4	0	5	1	6	10	2	4	4	4	6	17	6	10	4	8	6	3	8	12
1600027J07Rik	chr8	104070509	104074166	NO	NO	H1	NO	NO	0	0	0	0	0	0	0	0	0	0	0	0	0	2	0	1	0	0	0	0	0	0	0	0	0	0	0	0	0	0	0	0	1	0	0	0	0	0	0	0	0
1600029I14Rik	chr9	99352473	99356804	NO	NO	NO	H2	NO	0	0	0	0	0	0	0	66	0	0	0	0	0	0	0	0	0	0	0	1	0	2	0	0	0	40	21	2	1	39	64	0	24	0	53	32	19	68	32	34	54
1600029O15Rik	chr9	58110179	58116091	NO	NO	NO	H2	NO	15	15	9	3	15	11	4	9	14	5	7	4	8	4	13	8	13	10	6	6	9	9	1	12	4	15	9	9	11	8	9	5	3	23	8	1	16	17	8	17	4
1700001D01Rik	chr8	61734555	61741906	NO	NO	H1	NO	NO	0	0	0	0	0	0	0	0	0	0	0	0	0	0	0	0	0	0	0	0	0	0	0	0	0	0	6	0	0	0	0	2	12	0	0	0	0	1	1	0	0
1700001F09Rik	chr14	43199840	43205268	NO	NO	H1	NO	NO	0	0	0	0	0	0	0	0	0	0	0	0	0	0	0	0	0	0	0	0	0	0	0	0	0	2	6	0	0	0	7	13	114	0	0	3	0	0	2	0	1
1700001G01Rik	chr18	17168564	17270616	NO	L2	NO	NO	NO	0	0	0	0	0	0	0	0	0	0	0	0	0	0	0	0	0	0	0	0	0	0	0	0	0	0	0	0	0	0	0	2	24	0	0	0	0	1	0	0	0
1700001G11Rik	chr14	66532775	66534578	NO	NO	H1	NO	NO	19	16	26	15	20	16	20	14	18	21	15	6	32	16	15	16	27	15	25	24	8	18	13	17	28	60	20	16	26	25	36	43	61	33	33	39	20	23	18	18	29
1700001G17Rik	chr1	33708904	33709793	NO	NO	H1	NO	NO	16	9	12	9	5	10	11	19	6	25	16	8	18	6	7	6	28	7	10	3	11	15	12	9	4	11	28	9	6	6	7	16	28	6	12	12	13	17	12	14	21
1700001J03Rik	chr5	146119250	146125563	NO	NO	H1	NO	NO	56	68	69	97	107	57	64	59	65	127	57	125	65	46	65	67	224	47	60	74	125	163	42	89	44	64	36	77	24	40	62	81	316	52	70	98	56	92	45	61	97
1700001J04Rik	chr11	114076263	114077575	NO	NO	NO	H2	NO	0	0	0	0	0	0	0	0	0	0	0	0	0	0	0	0	0	0	0	0	0	0	0	0	0	0	0	0	0	0	0	1	17	0	0	0	0	0	0	0	0
1700001J11Rik	chr9	39961853	39964321	NO	L2	NO	NO	NO	0	0	0	0	0	0	0	0	0	0	0	0	0	0	0	0	0	0	0	0	0	0	0	0	0	4	22	0	0	3	24	61	411	2	6	43	7	8	7	0	4
1700001K19Rik	chr12	110634121	110649086	NO	NO	NO	H2	NO	0	0	0	1	0	0	0	1	1	0	0	0	2	0	0	0	0	0	0	0	0	1	0	0	0	14	9	0	0	4	8	50	464	0	1	17	4	7	10	2	8
1700001K23Rik	chr19	53237166	53243636	NO	NO	H1	NO	NO	0	0	0	0	0	0	0	0	0	0	0	0	0	0	0	0	0	0	0	0	0	0	0	0	0	1	0	0	0	0	0	4	42	0	0	8	0	0	2	0	4
1700001L05Rik	chr15	83238047	83251498	NO	NO	NO	H2	NO	90	85	58	72	42	72	110	270	54	41	57	95	78	71	44	71	125	77	47	81	63	127	64	89	72	70	115	60	54	125	54	185	425	68	50	92	49	77	58	101	129
1700001O22Rik	chr2	30685574	30695101	NO	NO	NO	H2	NO	3	8	1	19	18	15	23	67	6	11	1	22	7	5	6	4	16	4	9	6	12	15	6	5	5	50	70	10	15	35	39	127	616	11	36	37	18	63	56	22	63
1700003C15Rik	chr5	11799799	11819275	NO	L2	NO	NO	NO	0	0	0	0	0	0	0	0	0	0	0	0	0	0	0	0	0	0	0	0	0	0	0	0	0	0	0	0	0	0	0	0	0	0	0	0	0	0	0	0	0
1700003D09Rik	chr11	98241543	98249109	NO	NO	NO	H2	NO	0	1	0	0	2	0	1	0	0	0	3	0	0	1	0	0	5	0	0	0	0	3	0	0	0	2	0	0	0	0	0	2	2	0	2	0	2	3	1	0	0
1700003E16Rik	chr6	83133385	83139957	NO	NO	NO	H2	NO	11	18	11	14	39	14	3	100	14	20	6	21	12	16	19	16	19	20	8	8	12	51	11	13	5	72	119	19	7	56	94	164	986	6	84	131	68	107	58	62	87
1700003E24Rik	chrX	92199826	92200479	NO	L2	NO	NO	NO	0	0	0	0	0	0	0	2	0	0	0	0	0	0	0	0	0	0	0	0	0	0	0	0	0	1	2	0	0	0	1	5	83	0	0	4	0	2	3	0	0
1700003F12Rik	chr2	154390823	154391970	NO	NO	H1	NO	NO	10	5	9	1	3	3	4	7	4	1	5	2	2	2	8	4	9	4	1	8	5	6	6	2	3	27	23	12	15	24	21	76	924	11	8	72	26	18	47	21	14
1700003G18Rik	chr7	115680996	115692384	NO	L2	NO	NO	NO	2	1	4	2	3	2	1	2	0	1	2	4	4	0	0	1	0	3	0	0	1	11	2	4	1	2	5	0	0	4	1	3	7	2	2	1	0	4	3	7	5
1700003H04Rik	chr3	124359539	124374740	NO	L2	NO	NO	NO	0	0	0	0	0	1	0	0	0	0	0	0	0	1	0	0	0	2	0	1	0	0	0	1	1	0	10	0	0	0	4	16	117	0	0	11	3	1	1	0	1
1700003I22Rik	chr1	56058136	56059362	NO	L2	NO	NO	NO	0	0	0	0	0	0	0	0	0	0	0	0	0	0	0	0	0	0	0	0	0	0	0	0	0	1	0	0	0	0	0	1	26	0	2	1	1	0	0	0	0
1700003L19Rik	chr16	12629253	12666517	NO	NO	H1	NO	NO	0	0	0	0	0	0	0	0	0	0	0	0	0	0	0	0	0	0	0	0	0	0	0	0	0	0	0	0	0	0	0	0	9	0	0	0	0	0	0	0	0
1700003M07Rik	chr4	129854166	129858931	NO	NO	NO	H2	NO	3	5	5	8	7	2	4	11	1	14	4	3	4	7	7	7	17	6	5	9	1	12	0	5	2	4	4	7	8	8	8	4	9	7	9	3	10	3	1	15	12
1700003P14Rik	chr13	118692703	118725165	NO	L2	NO	NO	NO	0	0	0	0	0	0	0	1	0	0	0	0	0	0	0	0	0	0	0	0	0	0	0	0	0	2	2	0	0	0	2	20	109	0	2	7	1	1	0	0	0
1700006A11Rik	chr3	124194638	124219688	NO	L2	NO	NO	NO	0	0	0	0	0	0	0	0	0	0	0	0	0	0	0	0	0	0	0	0	0	0	0	0	0	1	0	0	0	0	0	0	31	0	3	12	1	2	0	0	0
1700006F04Rik	chr14	119986638	119988976	NO	L2	NO	NO	NO	0	0	0	0	0	0	0	0	0	0	0	0	0	0	0	0	0	0	0	0	0	0	0	0	0	0	0	0	0	0	0	1	13	0	0	2	0	0	0	0	0
1700006H20Rik	chr3	136649003	136660909	NO	L2	NO	NO	NO	0	0	0	0	0	0	0	0	0	0	0	0	0	0	0	0	0	0	0	0	0	0	0	0	0	0	0	0	0	0	0	1	8	0	0	1	0	0	0	0	0
1700006H21Rik	chr13	107823931	107828703	NO	NO	H1	NO	NO	0	0	0	0	0	0	0	0	0	0	1	0	0	0	0	0	0	0	0	0	0	0	0	0	0	0	0	0	0	0	0	1	9	0	0	1	0	0	0	0	1
1700006J14Rik	chr10	120200057	120220234	NO	NO	H1	NO	NO	6	5	3	3	5	6	6	7	7	4	7	0	3	10	3	5	3	3	0	8	8	8	5	5	4	9	19	16	14	10	15	11	97	19	5	28	25	6	15	12	40
1700007E05Rik	chr16	31195327	31198773	NO	NO	H1	NO	NO	0	0	0	0	0	0	0	2	0	0	0	0	0	0	0	0	0	0	0	0	0	0	0	0	0	0	4	0	0	0	0	0	5	0	0	0	0	0	0	0	1
1700007F19Rik	chr3	58049127	58071228	NO	NO	H1	NO	NO	0	0	0	0	0	0	0	0	0	0	0	0	0	0	0	0	0	0	0	0	0	0	0	0	0	1	8	0	0	0	0	5	11	1	0	0	1	0	0	0	0
1700007J10Rik	chr11	59616742	59630980	NO	NO	H1	NO	NO	0	2	2	0	0	0	2	0	0	1	0	1	0	0	0	0	0	0	0	0	3	0	1	0	0	0	5	4	0	1	2	0	15	1	1	3	0	0	0	0	0
1700007L15Rik	chr16	33200223	33201106	NO	NO	H1	NO	NO	50	36	40	50	80	48	63	76	37	48	54	40	60	45	43	46	128	50	21	58	53	69	49	56	58	94	67	67	76	65	60	89	130	52	69	64	52	87	76	64	103
1700007P06Rik	chr1	186857334	186860049	NO	NO	H1	NO	NO	0	0	1	0	0	0	0	0	0	0	0	0	0	0	0	0	0	0	0	0	0	0	0	0	0	0	0	0	0	0	1	2	66	0	0	7	0	0	1	1	0
1700008C04Rik	chr12	51051938	51109326	NO	L2	NO	NO	NO	0	0	0	0	0	0	0	0	0	0	0	0	0	0	0	0	0	0	0	0	0	0	0	0	0	0	0	0	0	0	0	0	2	0	0	3	0	0	0	0	0
1700008J07Rik	chr7	127109609	127112041	NO	NO	H1	NO	NO	108	79	97	115	139	134	145	121	113	114	127	104	90	93	115	116	300	91	150	78	108	149	102	112	111	146	171	131	117	147	134	198	267	109	112	127	111	143	110	104	186
1700008K24Rik	chr17	49419291	49420561	NO	NO	NO	H2	NO	0	0	0	0	0	0	0	0	0	0	0	0	0	0	0	0	0	0	0	0	0	0	0	0	0	4	12	0	0	5	8	41	419	0	5	45	15	1	17	0	1
1700008O03Rik	chr7	44009466	44035116	NO	NO	NO	H2	NO	7	0	2	2	3	5	5	18	5	5	4	2	4	7	2	0	5	6	5	2	2	2	4	7	3	6	6	5	0	7	1	5	43	2	4	5	2	5	12	5	2
1700008P02Rik	chr3	6680477	6685503	NO	L2	NO	NO	NO	0	0	0	0	0	0	0	1	0	0	0	0	0	0	0	0	0	0	0	0	0	0	0	0	0	0	3	0	0	0	2	1	58	0	0	2	0	0	0	0	0
1700009C05Rik	chr6	81877445	81887781	NO	NO	H1	NO	NO	0	0	0	0	0	0	0	0	0	0	0	0	0	0	0	0	0	0	0	0	0	0	0	0	0	0	0	0	0	0	0	0	4	0	0	0	0	0	0	0	0
1700009J07Rik	chr10	77729253	77731945	NO	NO	NO	H2	NO	0	2	0	2	9	0	0	2	0	0	2	0	1	0	2	2	0	1	4	0	0	1	0	0	0	26	73	0	3	12	4	162	363	1	5	14	1	22	9	10	13
1700009N14Rik	chr4	39450292	39451780	NO	L2	NO	NO	NO	4	4	1	13	17	8	13	0	14	8	7	3	9	9	8	7	8	5	3	5	2	12	9	6	7	30	142	3	2	28	22	309	1174	9	10	88	21	29	40	21	50
1700010B08Rik	chr2	173561224	173563882	NO	NO	NO	H2	NO	0	0	0	1	0	0	0	0	0	3	0	0	0	0	0	0	0	0	0	0	0	0	0	0	1	2	3	0	0	4	3	15	195	1	0	14	8	3	3	0	3
1700010D01Rik	chrX	94776191	94776871	NO	L2	NO	NO	NO	0	0	0	2	0	0	0	5	0	0	0	0	0	0	0	0	0	0	0	0	0	0	0	0	0	2	4	0	0	0	2	10	157	0	0	18	4	0	1	2	2
1700010G06Rik	chr15	64186333	64189624	NO	NO	H1	NO	NO	1	1	5	2	0	3	7	4	0	2	2	4	3	1	3	3	13	1	0	2	0	2	3	2	3	3	1	1	1	5	1	2	5	2	1	3	1	4	5	2	3
1700010H22Rik	chr5	98710101	98714853	NO	L2	NO	NO	NO	0	0	0	0	0	0	0	3	0	0	0	0	0	0	0	0	0	0	0	0	0	0	0	0	0	0	2	0	0	0	0	1	12	0	0	2	0	0	0	0	2
1700010I02Rik	chr3	7990362	8019947	NO	L2	NO	NO	NO	0	0	0	0	0	0	0	0	0	0	0	0	0	0	0	0	0	0	0	0	0	0	0	0	0	0	0	0	0	0	0	0	7	0	0	0	0	0	0	0	0
1700010I14Rik	chr17	9207151	9227151	NO	NO	NO	H2	NO	46	17	38	22	25	25	19	88	17	31	32	18	31	24	19	16	69	22	10	28	17	24	11	34	19	38	72	21	20	54	72	125	547	23	54	79	37	40	41	37	37
1700010J16Rik	chr10	112562830	112621504	NO	L2	NO	NO	NO	0	0	0	2	0	0	0	0	0	0	0	0	0	0	0	0	0	0	0	0	0	0	0	0	0	0	0	0	0	0	0	1	13	0	0	1	0	0	0	0	0
1700010K23Rik	chr16	66454003	66461512	L1	NO	NO	NO	NO	0	0	0	0	0	0	0	0	0	0	0	0	0	0	0	0	0	0	0	0	0	0	0	0	0	0	3	0	0	2	1	10	67	0	1	0	0	4	0	0	0
1700010L04Rik	chr7	82499584	82510783	NO	NO	H1	NO	NO	0	0	1	0	0	0	0	0	0	0	0	0	0	1	0	0	0	0	0	0	0	0	0	0	0	0	0	0	0	0	0	0	2	0	0	3	0	0	0	1	1
1700010N08Rik	chr7	38491084	38559956	NO	NO	H1	NO	NO	0	0	0	0	0	0	0	0	0	0	0	0	0	0	0	0	0	0	0	1	0	0	0	0	0	0	0	0	0	0	0	0	8	0	0	0	0	0	0	0	0
1700011B04Rik	chr13	35365605	35371997	NO	NO	H1	NO	NO	0	0	0	0	0	0	0	0	0	0	0	0	0	0	0	0	0	0	0	0	0	0	0	0	0	1	0	0	0	0	0	0	13	0	0	0	0	0	0	0	0
1700011C11Rik	chr7	71610922	71677065	NO	L2	NO	NO	NO	0	0	0	0	0	0	0	1	0	0	0	0	0	0	0	0	0	0	3	0	0	0	0	0	0	0	1	0	0	0	1	0	3	0	0	1	0	0	0	0	0
1700011L22Rik	chr8	79937058	79975212	NO	NO	H1	NO	NO	1	3	5	8	6	3	5	2	4	0	2	1	2	9	1	3	9	3	3	4	6	4	0	0	3	4	4	1	3	3	6	19	300	1	3	24	1	6	5	1	1
1700012A03Rik	chr6	32027222	32035997	NO	NO	H1	NO	NO	0	0	0	0	0	0	0	2	1	0	0	0	1	0	0	0	0	0	0	0	0	0	0	0	0	33	203	0	0	21	20	413	968	0	7	39	13	38	48	49	74
1700012B07Rik	chr11	109679092	109718905	NO	NO	H1	NO	NO	0	0	0	0	0	1	0	1	0	0	0	0	0	0	0	0	1	0	0	0	0	0	0	0	0	3	6	0	0	1	2	19	267	0	2	20	1	0	2	1	1
1700012B09Rik	chr9	14667887	14682345	NO	NO	H1	NO	NO	0	0	0	1	0	1	0	18	0	0	0	0	0	0	0	0	0	0	0	0	0	0	0	0	0	63	58	4	1	68	103	15	140	0	119	77	45	104	40	63	116
1700012C14Rik	chr6	30460983	30463312	NO	NO	H1	NO	NO	0	0	1	0	0	0	0	2	0	0	0	0	2	0	1	0	0	0	5	0	0	0	0	0	0	1	0	0	0	0	1	1	15	0	2	1	0	1	3	3	0
1700012D01Rik	chr10	127502991	127504720	NO	NO	NO	H2	NO	38	22	24	38	53	29	33	51	25	31	34	17	29	36	36	25	57	26	42	43	21	52	33	31	37	52	39	25	25	38	32	90	113	45	35	19	24	34	37	31	30
1700012D16Rik	chr3	153002138	153004286	NO	NO	H1	NO	NO	0	0	0	0	0	0	0	0	0	0	0	0	0	0	0	0	0	0	0	0	0	2	0	0	0	0	0	0	0	0	0	2	17	0	0	0	0	0	3	0	0
1700012H19Rik	chr11	112713790	112715954	NO	NO	NO	H2	NO	0	0	0	0	0	2	0	0	0	0	0	0	0	0	0	0	0	0	0	0	0	0	0	0	0	1	0	0	0	2	1	5	31	0	0	2	0	0	0	2	0
1700012I11Rik	chr15	67098617	67248943	NO	NO	H1	NO	NO	0	0	0	1	0	0	0	0	0	4	0	0	0	0	0	0	0	0	0	0	0	0	0	0	0	1	8	0	1	0	0	17	17	0	0	1	0	5	2	0	3
1700012J15Rik	chr6	7766348	7778030	NO	NO	H1	NO	NO	0	0	0	0	0	0	0	0	0	0	0	0	0	0	0	0	0	0	0	0	0	0	0	0	0	0	0	0	0	0	0	1	31	0	0	2	0	0	3	0	0
1700013D24Rik	chr6	124324545	124334003	NO	NO	H1	NO	NO	0	0	0	0	0	0	0	0	0	0	1	1	0	0	1	0	2	0	0	1	0	3	0	0	0	3	2	0	0	2	1	5	79	1	2	13	1	0	10	0	1
1700013G24Rik	chr4	137180606	137182772	NO	NO	NO	H2	NO	0	0	0	2	0	0	0	3	0	0	0	0	1	0	0	0	0	0	0	0	0	0	0	0	0	14	24	1	0	2	8	67	797	0	7	55	7	11	17	5	3
1700013H16Rik	chrX	52744867	52759936	NO	L2	H1	NO	NO	0	0	0	0	0	0	1	0	0	0	1	0	0	0	1	1	0	1	0	0	0	0	0	2	0	0	0	0	0	3	0	3	32	0	0	6	0	0	0	1	3
1700013N06Rik	chr12	106831604	106845104	NO	NO	H1	NO	NO	0	0	0	0	0	0	0	0	0	0	0	0	0	0	0	0	0	0	0	0	0	0	0	0	0	0	0	0	0	0	0	1	2	0	0	0	0	0	0	0	0
1700014L14Rik	chr8	18362487	18384348	NO	NO	H1	NO	NO	0	0	0	0	0	0	0	0	0	0	0	0	0	0	0	0	0	0	0	0	0	0	0	0	0	0	0	0	0	0	0	1	0	0	0	0	0	0	0	0	0
1700015C15Rik	chr13	64575769	64580250	NO	NO	H1	NO	NO	0	0	0	0	23	0	0	0	1	3	0	1	0	0	0	1	2	1	0	0	0	0	0	0	0	0	0	1	0	0	1	0	2	0	0	0	0	0	0	0	0
1700015I17Rik	chr8	36175144	36186671	NO	NO	H1	NO	NO	0	0	0	0	0	0	0	0	0	0	0	0	0	0	0	0	0	0	0	0	0	0	0	0	0	0	1	0	0	0	0	2	1	0	0	0	0	0	0	0	0
1700016A09Rik	chr8	121263630	121264465	NO	NO	NO	NO	H3	5	5	0	3	0	1	2	5	0	0	1	1	2	3	1	2	2	2	1	0	0	0	0	2	1	3	4	0	2	0	6	7	30	0	1	3	3	0	8	2	0
1700016B01Rik	chr5	112304092	112313113	NO	NO	NO	H2	NO	0	0	0	0	0	0	0	0	0	0	0	0	0	0	0	0	0	0	0	0	0	0	0	0	0	0	0	0	0	0	0	0	4	0	0	0	0	0	0	0	0
1700016C19Rik	chr5	113497757	113504989	NO	NO	NO	H2	NO	0	0	0	0	0	0	0	0	0	0	0	0	0	0	0	0	0	0	0	0	0	0	0	0	0	0	0	0	0	0	2	0	3	0	0	5	0	0	0	0	0
1700016G22Rik	chr13	5905507	5908091	NO	L2	NO	NO	NO	0	0	0	0	0	0	2	0	2	0	0	0	0	0	0	0	0	0	0	0	0	0	0	0	0	0	1	0	0	0	0	0	9	0	0	0	0	0	1	0	0
1700016H13Rik	chr5	103796448	103803898	NO	NO	H1	NO	NO	0	6	1	0	0	1	5	5	0	0	2	1	2	0	0	0	4	1	1	3	0	5	1	3	4	16	40	0	3	14	6	93	506	2	6	25	14	12	11	11	20
1700016J18Rik	chr10	41894149	41905105	NO	NO	H1	NO	NO	0	0	1	3	3	0	0	6	1	0	0	1	1	0	1	1	0	0	0	4	0	0	0	0	0	9	3	2	2	6	6	12	41	1	6	7	2	7	3	2	5
1700016K05Rik	chr17	67021450	67027480	NO	NO	H1	NO	NO	0	0	0	0	0	0	0	1	0	0	0	0	0	0	0	0	0	0	0	0	0	0	0	0	0	0	3	0	0	0	1	1	14	0	2	3	1	0	1	0	0
1700016L04Rik	chr10	14581352	14634763	NO	L2	NO	NO	NO	1	0	0	0	0	0	0	0	0	0	0	1	0	0	0	0	0	0	0	0	0	0	2	0	0	0	0	0	0	0	0	0	2	0	1	0	0	2	0	0	0
1700016L21Rik	chr1	80423648	80453377	NO	L2	NO	NO	NO	0	0	0	0	0	0	0	0	0	0	0	0	0	0	0	0	0	0	0	0	0	0	0	0	0	0	0	0	0	0	0	1	7	0	0	0	0	0	0	0	0
1700016P04Rik	chr6	13413335	13415995	NO	L2	NO	NO	NO	0	0	0	0	0	0	0	6	1	0	0	0	0	0	0	0	0	0	0	0	0	0	0	0	0	2	0	0	0	1	0	5	117	0	0	9	1	2	1	0	1
1700017B05Rik	chr9	57159604	57169882	NO	NO	NO	H2	NO	1105	1364	842	1139	1228	1356	1219	2749	1094	1521	971	1809	1050	981	1241	1877	2675	1402	1237	949	1127	2377	1171	1212	947	792	1340	1049	974	1176	1020	1067	1387	1078	1197	1422	1057	1744	762	1067	1309
1700017G19Rik	chr3	40559013	40577061	NO	NO	H1	NO	NO	0	0	0	0	0	0	0	0	0	0	0	0	0	0	0	0	0	0	0	0	0	0	0	1	0	1	0	0	0	0	0	1	30	0	0	1	8	0	2	2	0
1700017J07Rik	chr2	168820191	168820826	NO	NO	NO	H2	NO	0	0	0	0	0	1	0	0	0	0	0	0	0	0	0	0	0	0	0	0	0	0	0	0	0	0	0	0	0	0	0	0	12	0	0	7	0	3	1	0	0
1700017L05Rik	chr5	77613334	77616704	NO	NO	H1	NO	NO	0	0	1	0	0	3	0	2	0	1	0	0	0	0	1	0	3	2	0	0	0	0	1	1	0	2	2	2	0	2	1	5	90	0	1	6	1	0	3	0	1
1700017M07Rik	chr3	35310607	35330280	NO	NO	H1	NO	NO	0	0	0	0	0	0	0	2	1	0	0	0	0	0	0	0	0	0	0	0	0	0	0	0	0	2	0	0	0	3	0	1	20	0	0	4	0	2	1	2	8
1700017N19Rik	chr10	100426345	100454257	NO	L2	NO	NO	NO	0	2	0	2	0	0	0	2	0	0	0	2	0	2	0	0	1	0	0	0	0	0	0	0	0	1	11	1	0	2	1	15	161	0	0	16	3	0	4	1	3
1700018A04Rik	chr13	31749474	31766496	NO	NO	H1	NO	NO	0	0	0	0	0	0	0	40	0	0	0	0	0	0	0	0	0	0	0	0	0	0	0	0	0	21	15	0	0	17	22	3	61	0	28	27	20	25	9	21	36
1700018A23Rik	chr6	126787863	126802141	NO	NO	NO	H2	NO	1	0	0	2	1	1	0	0	0	1	3	0	0	0	0	0	0	0	5	0	5	3	1	0	2	0	3	1	0	1	1	4	5	0	0	8	1	1	0	1	0
1700018B08Rik	chr8	122257514	122271077	NO	NO	NO	H2	NO	0	0	0	1	0	0	1	6	0	0	0	0	2	0	2	0	4	0	1	0	0	2	0	0	0	4	2	0	1	0	3	27	236	1	4	20	5	2	0	0	0
1700018B24Rik	chr3	48560166	48563538	L1	NO	NO	NO	NO	0	0	0	0	0	0	0	27	0	0	0	0	0	0	0	0	0	0	0	0	0	0	0	0	0	3	8	0	0	2	1	13	155	0	2	8	3	2	3	0	1
1700018F24Rik	chr5	144979762	144982491	NO	NO	NO	H2	NO	0	0	0	0	0	0	0	1	1	0	0	0	0	0	0	0	0	0	0	0	0	0	0	0	0	2	2	0	0	0	1	7	60	0	0	8	0	0	0	0	0
1700018L02Rik	chr19	29024882	29026129	NO	NO	H1	NO	NO	38	26	24	40	35	32	34	69	24	58	40	45	41	34	19	24	82	28	11	20	51	54	24	56	30	45	56	57	43	49	46	90	170	25	45	57	33	63	46	50	96
1700019A02Rik	chr1	53197731	53226923	NO	L2	NO	NO	NO	0	0	0	0	0	0	0	1	1	0	0	0	0	0	0	0	0	0	0	0	0	1	0	0	0	5	39	0	1	3	3	112	236	0	1	13	2	7	11	0	21
1700019C18Rik	chr13	35394642	35396031	NO	NO	H1	NO	NO	0	0	0	0	0	0	0	0	0	0	0	0	0	0	0	0	0	0	0	0	0	0	0	0	0	0	0	0	0	0	0	0	14	0	0	0	0	0	0	0	2
1700019D03Rik	chr1	52961482	53031816	NO	L2	NO	NO	NO	35	54	85	61	93	40	38	29	73	59	79	23	25	63	43	39	134	51	66	72	68	91	61	54	44	48	121	92	66	107	48	216	574	93	40	82	79	111	104	80	102
1700019E08Rik	chr2	45586616	45588459	NO	L2	NO	NO	NO	0	0	0	0	0	0	0	0	1	0	0	0	1	0	0	0	0	0	0	0	0	0	0	0	1	1	0	1	0	0	0	0	2	0	1	0	1	0	0	0	0
1700019F05Rik	chr5	74070231	74077760	NO	NO	H1	NO	NO	0	0	0	0	0	0	0	0	0	0	0	0	0	0	0	0	0	0	0	0	0	0	0	0	0	0	0	0	0	0	0	0	4	0	0	0	0	0	0	0	0
1700019G24Rik	chr6	5963896	5977393	NO	NO	H1	NO	NO	0	1	0	0	0	0	0	0	0	0	0	0	0	0	0	0	0	0	0	0	0	0	0	0	0	23	19	0	1	18	22	4	73	0	21	23	5	18	5	11	34
1700019J19Rik	chr9	14001372	14020790	NO	NO	H1	NO	NO	0	0	0	0	0	0	0	0	0	0	0	0	0	0	0	0	1	0	0	0	0	0	0	0	0	1	0	0	0	0	0	0	3	0	0	0	0	0	0	0	0
1700019M22Rik	chr12	96013394	96013996	NO	L2	NO	NO	NO	0	0	0	0	0	0	0	2	0	0	0	0	1	0	0	0	0	0	0	0	0	2	0	0	0	3	17	0	0	0	9	46	455	0	3	46	1	8	7	3	5
1700019P21Rik	chr1	138804009	138804688	NO	L2	NO	NO	NO	0	0	0	0	0	0	0	0	0	0	0	0	0	0	0	0	0	0	0	0	0	0	0	0	0	0	2	0	0	2	0	0	11	0	0	0	0	0	0	0	0
1700020A23Rik	chr2	130247178	130247994	NO	NO	H1	NO	NO	0	0	0	0	0	0	0	4	0	0	0	0	0	0	0	0	0	0	0	0	0	0	0	0	0	0	4	0	0	4	0	14	131	0	0	5	0	5	5	0	0
1700020D12Rik	chr12	26622104	26662897	NO	NO	H1	NO	NO	0	0	0	0	0	0	0	0	0	0	0	0	0	0	0	0	0	0	0	0	0	0	0	0	0	0	0	0	0	0	0	0	12	0	0	0	0	0	0	0	0
1700020D14Rik	chrY	206149	207789	NO	L2	NO	NO	NO	0	0	0	0	0	0	0	0	0	0	0	0	0	0	0	0	0	0	0	0	0	0	0	0	0	0	0	0	0	0	0	0	0	0	0	0	0	0	0	0	0
1700020G03Rik	chr8	70940457	70943341	NO	NO	NO	H2	NO	0	0	0	0	0	0	1	0	0	0	0	2	0	0	0	0	0	0	0	4	0	0	0	2	0	0	0	0	0	0	1	1	5	0	0	0	1	0	0	0	0
1700020G17Rik	chr10	110637034	110732368	NO	NO	H1	NO	NO	0	0	2	0	0	1	0	3	0	0	0	0	2	2	2	0	8	1	1	1	1	3	2	1	1	1	0	0	0	2	3	7	47	0	2	0	0	0	5	1	3
1700020L13Rik	chr7	29979518	29989662	NO	NO	NO	H2	NO	16	8	13	8	14	11	22	6	11	9	7	5	14	5	8	13	19	6	1	17	14	20	11	20	16	19	21	13	12	13	29	16	11	17	24	18	13	17	18	18	25
1700020L24Rik	chr11	83328519	83332058	NO	NO	H1	NO	NO	45	43	41	29	70	45	35	7	23	27	65	21	30	42	43	14	67	56	11	39	23	17	37	34	37	60	33	32	39	18	39	50	159	15	35	54	37	36	53	31	25
1700020M21Rik	chr9	120742839	120744316	NO	NO	NO	H2	NO	0	0	1	0	0	0	0	0	0	0	0	0	0	0	0	0	0	0	0	0	0	0	0	0	0	0	0	0	0	0	0	0	1	0	0	0	0	0	0	0	0
1700020N01Rik	chr10	21469043	21498274	NO	NO	H1	NO	NO	0	0	1	2	6	1	2	3	2	0	1	1	1	1	1	1	2	0	0	0	0	0	2	0	0	0	0	0	0	3	1	6	72	0	1	10	3	2	3	1	3
1700020N15Rik	chrX	68988908	68989586	NO	L2	NO	NO	NO	0	0	0	0	0	0	0	1	0	0	0	0	0	0	0	0	0	0	0	0	0	0	0	0	1	3	2	0	0	0	0	3	50	0	0	1	2	1	1	0	1
1700020N18Rik	chr1	91332600	91333751	NO	NO	NO	H2	NO	0	0	0	0	0	0	0	3	0	0	0	0	0	0	0	0	0	2	0	0	0	0	0	0	0	2	0	0	1	1	0	3	24	0	0	19	1	1	2	0	2
1700021F02Rik	chr5	103494463	103496165	NO	NO	H1	NO	NO	0	0	0	0	0	0	0	0	0	0	0	0	0	0	0	0	0	0	0	0	0	0	0	0	0	0	1	0	0	0	0	0	9	0	0	0	0	0	0	0	0
1700021G15Rik	chr10	126090985	126093093	NO	NO	H1	NO	NO	0	0	0	0	0	0	0	0	0	0	0	0	0	0	0	0	0	0	0	0	0	0	0	0	0	0	0	0	0	0	0	0	4	0	0	0	0	0	0	0	0
1700021L23Rik	chr4	124196627	124226513	NO	NO	NO	H2	NO	0	0	0	0	0	0	0	0	0	0	0	0	0	0	0	0	0	0	0	0	0	0	0	0	0	0	0	0	0	0	1	0	4	0	0	0	0	0	0	0	0
1700021N21Rik	chr4	134176075	134177482	NO	NO	NO	H2	NO	0	0	0	2	0	2	0	0	0	0	2	1	0	0	0	0	0	0	0	0	0	1	0	0	0	2	1	3	0	0	0	6	19	1	0	2	1	0	1	0	3
1700022A21Rik	chr5	24850450	24853858	NO	NO	NO	H2	NO	0	0	0	0	0	0	0	0	0	0	0	0	0	0	0	0	0	0	0	0	0	0	0	0	0	3	22	0	0	5	6	60	313	0	1	31	3	2	10	1	8
1700022A22Rik	chr15	46187980	46237295	L1	NO	NO	NO	NO	0	0	0	0	0	0	0	0	0	0	0	0	0	0	0	0	0	0	0	0	0	0	0	0	0	0	0	0	0	0	0	1	18	0	0	0	0	0	0	0	0
1700022E09Rik	chr16	59287234	59289601	NO	NO	H1	NO	NO	0	0	0	0	0	0	0	0	0	0	0	0	0	0	0	0	0	0	0	0	0	0	0	0	0	0	0	0	0	0	0	0	0	0	0	0	0	0	0	0	0
1700022H01Rik	chr10	61510305	61516069	NO	NO	NO	H2	NO	10	2	3	5	0	1	7	6	3	5	2	6	4	6	2	2	7	4	0	5	2	8	3	4	5	14	5	8	8	10	6	16	50	7	8	10	7	4	4	6	7
1700022H16Rik	chr12	9615235	9620585	NO	NO	H1	NO	NO	0	0	0	1	0	0	0	0	0	0	0	0	0	0	0	0	0	0	0	0	0	0	0	0	0	0	0	0	0	0	0	0	0	0	0	0	0	0	0	0	0
1700022N22Rik	chr17	26204803	26210004	NO	NO	NO	H2	NO	45	29	40	47	57	51	47	22	33	70	37	41	41	28	50	27	95	45	28	43	39	88	26	54	44	21	33	46	31	20	38	32	43	46	41	44	33	47	39	30	41
1700023A20Rik	chr9	31296298	31297344	NO	NO	H1	NO	NO	0	2	0	0	0	0	0	0	0	0	0	0	0	0	0	0	0	0	0	0	0	0	0	0	0	0	0	0	0	2	0	4	4	0	1	0	1	0	1	1	0
1700023C21Rik	chr11	109736703	109739302	NO	NO	H1	NO	NO	0	0	0	0	0	0	0	0	0	0	0	0	0	0	0	0	0	0	0	0	0	0	0	0	0	0	0	0	0	0	0	0	18	0	0	2	0	0	0	0	0
1700023D09Rik	chr19	8732152	8734333	NO	NO	H1	NO	NO	54	76	51	58	178	73	69	59	43	64	64	43	62	47	80	89	150	61	76	58	64	118	66	85	61	62	96	108	70	94	60	74	124	94	79	73	66	101	57	64	147
1700023F02Rik	chr10	65956387	66036270	NO	L2	NO	NO	NO	0	0	0	0	0	0	0	0	0	0	0	0	0	0	0	0	0	0	0	0	0	0	0	0	0	0	0	1	0	0	0	0	7	0	0	2	0	0	0	0	0
1700023G09Rik	chr1	186657658	186662444	NO	NO	H1	NO	NO	0	0	0	0	0	0	0	0	0	0	0	0	0	0	0	0	0	0	0	0	0	0	0	0	0	0	1	0	0	0	0	0	4	0	0	3	0	0	0	0	0
1700024B05Rik	chr14	41765940	41825778	NO	NO	H1	NO	NO	0	0	0	0	0	0	0	0	0	0	0	0	0	0	0	0	0	0	0	0	0	0	0	0	0	0	0	0	0	0	0	0	1	0	0	0	0	0	0	0	0
1700024B18Rik	chr14	124225046	124253096	NO	L2	NO	NO	NO	0	0	0	0	0	0	0	0	0	0	0	0	0	0	0	0	0	0	0	0	0	0	0	0	0	0	0	0	0	0	0	0	0	0	0	0	0	0	0	0	0
1700024G13Rik	chr14	32098458	32110330	NO	NO	NO	H2	NO	0	0	0	0	0	0	0	194	0	0	0	0	0	0	0	0	3	0	0	0	0	0	0	0	0	51	55	4	2	67	76	9	118	0	99	76	30	93	32	50	101
1700024I08Rik	chr13	63823569	63882112	NO	NO	H1	NO	NO	0	0	0	0	0	0	0	0	0	0	0	0	0	0	0	0	0	0	0	0	0	0	0	0	0	0	0	0	0	0	0	0	1	0	0	0	0	0	0	0	0
1700024J04Rik	chr11	49477466	49481159	NO	NO	H1	NO	NO	0	1	1	3	0	2	9	1	1	5	0	1	3	2	0	0	1	0	0	1	0	1	0	3	0	2	0	4	0	0	4	1	24	4	3	2	1	3	6	3	2
1700024N05Rik	chr6	43139387	43151792	NO	L2	NO	NO	NO	0	0	0	0	0	0	0	0	0	0	0	0	0	0	0	0	2	0	0	0	0	0	0	0	0	0	0	0	0	1	0	0	5	1	0	4	3	0	0	0	2
1700025B11Rik	chr15	77442438	77446092	NO	NO	H1	NO	NO	0	0	0	0	0	0	0	0	0	0	0	0	2	1	0	0	0	0	0	0	0	4	1	0	0	0	0	0	0	1	0	4	31	0	0	5	0	0	1	0	0
1700025C18Rik	chr2	164920612	164932670	NO	NO	NO	H2	NO	0	0	0	0	0	0	0	0	0	0	0	0	0	0	0	0	0	0	0	0	0	0	0	0	0	0	1	0	0	0	0	3	14	0	0	2	0	0	0	0	0
1700025D23Rik	chr11	113982234	113986157	NO	NO	NO	H2	NO	0	0	0	0	0	0	0	0	0	0	0	0	0	0	0	0	0	0	0	0	0	0	0	0	0	0	0	0	0	0	3	1	15	0	0	11	2	1	0	0	0
1700025F24Rik	chr10	119249348	119262769	NO	NO	H1	NO	NO	0	0	0	0	0	0	0	0	0	0	0	0	0	0	0	0	0	0	0	0	0	0	0	0	0	0	2	0	0	0	0	3	11	0	0	0	0	0	1	0	0
1700025G04Rik	chr1	151760274	151967941	NO	NO	H1	NO	NO	268	299	241	292	348	247	235	590	222	261	270	268	167	336	322	195	614	189	208	220	511	395	181	258	258	312	439	338	326	513	378	585	565	398	239	279	374	491	417	337	398
1700025H01Rik	chr16	30011421	30019119	NO	NO	NO	H2	NO	0	0	0	0	0	0	0	16	0	0	0	0	0	0	0	0	0	0	0	1	0	0	0	0	1	32	94	0	0	59	0	240	162	0	1	5	0	100	34	6	53
1700025J12Rik	chr7	121189125	121190814	NO	NO	H1	NO	NO	0	0	0	0	0	0	0	0	0	0	0	0	0	0	0	0	0	0	0	0	0	0	0	0	0	0	0	0	0	0	0	3	2	0	0	0	0	0	0	0	0
1700025K04Rik	chr10	126207843	126210203	NO	NO	H1	NO	NO	0	0	0	0	0	0	0	0	0	0	0	0	0	0	0	0	0	0	0	0	0	0	0	0	0	0	0	0	0	0	0	1	8	0	0	1	1	0	0	0	0
1700025K24Rik	chr17	54659610	54677102	NO	L2	NO	NO	NO	0	0	0	0	0	0	0	0	0	0	0	0	0	0	0	0	0	0	0	0	0	0	0	0	0	0	0	0	0	0	0	0	3	0	0	1	0	0	0	0	0
1700025M24Rik	chr5	73425922	73441527	NO	NO	H1	NO	NO	0	0	0	0	0	0	0	0	0	0	0	0	0	0	0	0	0	0	0	0	0	0	0	0	0	0	0	0	0	0	0	6	63	0	0	5	0	0	1	0	0
1700025N21Rik	chr10	82949835	82978541	NO	NO	NO	H2	NO	0	0	0	0	0	0	1	8	1	0	1	1	0	2	1	3	5	1	0	0	0	3	1	0	0	0	2	0	0	0	3	0	9	0	0	1	0	0	0	0	1
1700025N23Rik	chr6	39040812	39044520	NO	NO	NO	H2	NO	1	2	7	2	0	2	1	0	0	4	0	2	1	0	3	2	3	0	0	1	0	1	2	4	0	1	0	3	1	1	3	4	38	4	2	7	5	6	2	0	0
1700025O08Rik	chr4	22928168	22938435	NO	L2	NO	NO	NO	0	0	0	0	0	0	0	0	0	0	0	0	0	0	0	0	0	0	0	0	0	0	0	0	0	0	0	0	0	0	0	0	0	0	0	0	0	0	0	0	0
1700026D11Rik	chr2	132332647	132365977	NO	NO	H1	NO	NO	0	0	0	0	0	0	0	0	0	0	0	0	0	0	0	0	0	0	0	0	0	0	0	0	0	1	1	0	0	1	0	4	31	0	1	7	2	0	0	0	0
1700026F02Rik	chr8	71459371	71479399	NO	NO	H1	NO	NO	0	0	0	0	0	0	0	0	0	0	0	0	0	0	0	0	0	0	0	0	0	0	0	0	0	0	0	0	0	0	0	1	11	0	0	4	0	0	0	0	0
1700026J12Rik	chr16	49031002	49076135	NO	L2	NO	NO	NO	0	0	0	0	0	0	0	0	0	0	0	0	0	0	0	0	0	0	0	0	0	0	0	0	0	0	0	0	0	2	1	4	31	0	0	3	1	0	0	1	0
1700026J14Rik	chr6	48513515	48514408	NO	NO	NO	H2	NO	0	1	1	0	6	1	0	5	0	1	0	0	0	1	2	0	0	1	0	1	2	1	0	1	2	2	5	1	1	3	4	5	3	3	1	3	1	5	3	1	9
1700027F06Rik	chr6	124340240	124341445	NO	NO	H1	NO	NO	0	2	0	1	0	0	0	2	0	0	0	0	0	0	0	0	0	1	0	0	0	0	0	0	0	2	1	0	0	0	1	2	38	0	0	11	1	0	0	0	4
1700027F09Rik	chr5	64612155	64625285	NO	NO	H1	NO	NO	0	0	0	0	0	0	0	0	0	0	0	0	0	0	0	0	1	0	0	0	0	0	0	0	0	0	2	0	0	0	2	2	8	0	0	1	1	0	1	0	0
1700027H10Rik	chr3	45371018	45393744	L1	NO	NO	NO	NO	0	0	0	0	0	0	0	0	0	0	0	0	0	0	0	0	0	0	0	0	0	0	0	0	0	0	0	0	0	0	0	0	1	0	0	0	0	0	0	0	0
1700027I24Rik	chr9	36580151	36604485	NO	L2	NO	NO	NO	0	0	0	0	0	0	0	0	0	0	0	0	0	0	0	0	0	0	0	0	0	0	0	0	0	0	0	0	0	0	0	1	5	0	0	0	0	0	0	0	0
1700027J07Rik	chr10	43622153	43641832	NO	NO	H1	NO	NO	0	0	0	0	0	0	0	9	0	0	0	1	0	0	0	0	0	1	0	0	0	0	0	0	0	0	2	0	0	1	0	4	6	1	2	0	3	1	0	4	2
1700028B04Rik	chr7	28196365	28196917	NO	NO	NO	H2	NO	0	0	0	0	0	0	0	0	0	0	0	0	0	0	0	0	0	0	0	0	0	0	0	0	0	0	0	0	0	0	0	0	3	0	0	0	0	0	0	0	0
1700028D13Rik	chr5	112354628	112357868	NO	NO	NO	H2	NO	0	0	0	0	0	0	0	0	0	0	0	1	0	0	0	0	0	0	0	0	0	2	0	0	0	1	0	0	0	0	2	0	33	2	1	4	0	0	0	0	0
1700028E10Rik	chr5	151292139	151337548	NO	L2	NO	NO	NO	3	12	3	2	10	9	10	15	4	0	2	4	6	3	6	5	26	1	9	5	7	7	4	3	3	9	10	5	8	5	8	26	23	6	19	15	11	6	9	7	26
1700028I16Rik	chr10	82647956	82660076	NO	NO	H1	NO	NO	0	0	1	0	0	0	1	3	0	0	0	0	0	0	2	0	0	0	0	0	0	0	1	0	0	4	3	0	0	3	7	1	21	0	1	2	0	1	2	0	9
1700028J19Rik	chr7	43879352	43885546	NO	NO	NO	H2	NO	6	6	3	12	9	8	8	14	4	5	10	8	6	10	9	4	11	10	7	4	8	7	3	9	2	16	24	7	8	27	13	60	448	8	12	42	14	15	13	11	25
1700028K03Rik	chr5	107682585	107699415	NO	NO	H1	NO	NO	3	1	5	4	7	4	1	9	4	4	2	3	2	1	1	0	10	6	2	9	2	8	1	3	1	3	3	9	4	3	3	1	12	4	3	2	2	1	4	0	2
1700028M03Rik	chr3	83462673	83481425	NO	NO	H1	NO	NO	0	0	0	0	0	0	1	0	0	0	0	0	0	0	0	0	0	0	1	0	0	0	0	0	0	0	0	0	0	0	0	0	0	0	0	0	0	0	0	0	0
1700028P15Rik	chr2	171798798	171804719	NO	NO	H1	NO	NO	0	0	0	0	0	0	0	0	0	0	0	0	0	0	0	0	0	0	0	0	0	0	0	0	0	0	0	0	0	0	0	2	3	0	0	1	0	0	0	0	0
1700029B22Rik	chr7	130748167	130752307	NO	NO	H1	NO	NO	0	0	0	0	0	0	0	1	0	0	0	0	0	0	0	0	0	0	0	0	0	0	0	0	0	0	1	0	0	0	0	11	56	0	0	1	0	0	0	0	0
1700029F12Rik	chr13	97158371	97171762	NO	NO	H1	NO	NO	0	0	0	0	0	0	0	2	1	0	0	0	0	0	0	0	0	0	0	0	0	0	0	0	0	13	32	0	0	10	19	127	774	0	6	36	17	10	32	1	12
1700029H14Rik	chr8	13600721	13612555	NO	NO	NO	H2	NO	3	3	2	1	0	1	2	4	1	0	3	12	3	1	2	1	4	0	3	2	3	6	1	0	1	22	78	4	4	10	9	170	919	5	7	54	5	23	27	6	21
1700029J03Rik	chr16	93193702	93255760	NO	NO	H1	NO	NO	1	1	0	1	0	0	0	0	0	1	0	2	0	0	4	1	1	2	0	0	0	0	0	2	0	2	0	0	0	0	0	0	3	2	0	0	0	1	3	0	3
1700029M03Rik	chr1	164788455	164790406	NO	NO	H1	NO	NO	0	0	0	1	0	0	0	0	0	0	0	0	0	0	0	0	0	0	0	0	0	0	0	0	0	0	2	0	0	0	0	1	18	0	0	6	0	0	0	0	0
1700029M20Rik	chr4	135353965	135357509	NO	NO	NO	H2	NO	0	0	0	0	0	0	0	1	0	0	0	0	0	0	0	0	0	0	0	0	0	0	0	0	0	3	3	0	0	2	5	16	144	0	6	27	4	4	5	0	1
1700029N11Rik	chr13	44593202	44611043	NO	NO	H1	NO	NO	0	0	0	0	0	0	0	0	0	0	0	0	0	0	0	0	0	0	0	0	0	0	0	0	0	4	0	0	0	0	0	1	5	0	0	3	0	0	0	0	0
1700030A11Rik	chr17	29124238	29125745	NO	NO	NO	H2	NO	0	0	0	0	0	0	0	2	0	0	0	0	0	0	0	0	0	0	0	0	0	0	0	0	0	0	0	0	0	0	0	0	10	0	0	0	0	0	0	0	0
1700030C10Rik	chr12	20854389	20865780	NO	NO	H1	NO	NO	46	40	49	70	57	74	75	31	43	41	46	71	84	53	96	38	136	88	58	55	37	122	64	53	103	58	46	25	26	57	55	43	55	37	26	36	15	12	31	22	23
1700030C12Rik	chr11	23447760	23449663	NO	L2	NO	NO	NO	0	1	0	1	0	2	1	1	1	2	1	2	0	0	0	1	2	1	0	2	4	3	0	1	0	6	23	1	0	4	6	58	204	1	4	15	2	3	6	8	16
1700030C14Rik	chr2	152494802	152496250	NO	NO	NO	H2	NO	0	0	0	0	0	0	0	0	0	0	0	0	0	2	0	2	1	0	0	0	0	0	0	0	1	1	6	0	1	2	3	18	71	0	0	9	1	2	1	6	5
1700030F04Rik	chr6	117656167	117728730	NO	NO	H1	NO	NO	0	0	0	1	0	0	0	0	0	0	0	0	0	0	0	0	0	0	0	0	0	0	0	0	0	0	0	0	0	0	0	0	26	0	0	1	0	0	0	0	0
1700030I03Rik	chr12	83169654	83172040	NO	NO	H1	NO	NO	0	0	0	0	0	0	0	0	0	0	0	0	0	0	0	0	0	0	0	0	0	0	0	0	0	0	0	0	0	0	0	0	3	0	0	0	0	0	0	0	0
1700030J22Rik	chr8	117696332	117705741	NO	NO	NO	H2	NO	6	5	4	5	5	12	9	100	8	9	6	8	5	14	5	5	16	20	5	6	3	4	5	4	8	26	48	6	3	35	55	48	423	7	38	87	33	59	37	30	49
1700030K09Rik	chr8	73197723	73214385	NO	NO	NO	H2	NO	423	346	388	376	487	407	418	512	331	392	271	344	295	338	340	364	873	303	370	341	397	740	314	404	281	341	329	346	367	338	427	364	423	421	412	402	374	452	383	349	436
1700030L20Rik	chr3	136141030	136155110	NO	L2	NO	NO	NO	0	0	0	0	0	0	0	0	0	0	0	0	0	0	0	0	0	0	0	0	0	0	0	0	0	0	0	0	0	0	0	0	16	0	0	1	0	0	0	0	0
1700030L22Rik	chr12	53345506	53364421	NO	L2	NO	NO	NO	0	0	0	0	0	0	0	0	0	0	0	0	0	0	0	0	0	0	0	0	0	0	0	0	0	0	0	0	0	0	1	2	17	0	0	1	0	0	0	0	0
1700030M09Rik	chr8	122271126	122274391	NO	NO	NO	H2	NO	0	0	0	0	0	0	0	0	0	0	0	0	0	0	0	0	0	2	0	0	0	0	0	0	0	0	0	0	0	0	1	1	28	0	0	3	0	0	0	0	0
1700030N03Rik	chr19	3203798	3247703	NO	NO	H1	NO	NO	0	0	1	1	0	0	0	1	0	0	1	1	0	0	1	0	0	0	0	0	0	0	0	0	0	0	1	0	0	0	0	0	27	0	0	6	2	1	0	0	0
1700030O20Rik	chr10	116558971	116565082	NO	NO	H1	NO	NO	0	0	0	0	0	0	0	0	0	0	0	0	0	0	0	0	0	0	0	0	0	0	0	0	0	0	0	0	0	0	0	0	13	0	1	0	0	0	0	0	0
1700031A10Rik	chr17	37234683	37244324	NO	NO	H1	NO	NO	0	0	0	0	0	0	0	0	0	0	0	0	0	0	0	0	0	0	0	0	0	0	0	0	0	0	0	0	0	0	0	0	0	0	0	0	0	0	0	0	0
1700031F05Rik	chrX	101902791	101909959	NO	NO	H1	NO	NO	0	0	0	0	0	2	0	0	0	0	0	0	0	0	0	0	1	0	0	0	0	0	0	0	0	0	0	0	0	0	0	0	0	0	0	3	0	0	0	0	0
1700031L13Rik	chr5	82270273	82272560	L1	NO	NO	NO	NO	0	0	0	0	0	0	0	0	0	0	0	0	0	0	0	0	0	0	0	0	0	0	0	0	0	0	0	0	0	0	0	5	40	0	0	6	0	0	1	0	0
1700031M16Rik	chr15	98296325	98314016	NO	NO	H1	NO	NO	0	0	0	0	0	0	0	1	0	0	0	0	2	0	0	0	0	0	0	0	0	0	0	0	0	14	30	0	0	5	6	93	398	0	3	8	3	13	18	7	9
1700031P21Rik	chr12	52646766	52649105	NO	L2	NO	NO	NO	0	0	0	0	0	0	0	0	0	0	0	0	0	0	0	0	0	0	0	0	0	0	0	0	0	0	7	0	0	1	0	12	74	0	0	4	2	5	1	0	4
1700034B16Rik	chr18	75914101	75915372	NO	NO	NO	H2	NO	0	0	0	0	0	0	0	0	0	0	0	0	0	0	0	0	0	0	0	0	0	0	0	0	0	0	0	0	0	0	0	0	0	0	0	0	0	0	0	0	0
1700034E13Rik	chr18	52779291	52796803	NO	L2	NO	NO	NO	1	0	0	2	0	0	0	2	0	0	0	0	1	0	0	0	0	0	0	3	0	0	0	0	0	7	6	0	0	1	1	14	297	2	1	14	1	3	10	0	3
1700034G24Rik	chr5	112730801	112737862	NO	NO	NO	H2	NO	0	0	0	0	0	0	0	0	0	0	0	0	0	0	0	0	0	0	0	0	0	0	0	0	0	1	0	0	0	2	0	2	34	0	1	0	2	1	5	0	3
1700034H15Rik	chr1	191626183	191639639	NO	NO	NO	H2	NO	15	22	24	16	8	23	13	22	16	14	35	26	15	7	11	23	38	9	26	24	15	13	5	30	14	16	25	7	9	22	30	63	64	16	32	21	19	43	28	26	31
1700034J05Rik	chr6	146852798	146855937	NO	NO	H1	NO	NO	0	0	0	0	0	0	0	0	0	0	0	0	0	0	0	0	0	0	0	0	0	0	0	0	0	5	7	0	0	3	1	27	243	0	5	24	0	2	6	0	4
1700034K08Rik	chr9	92861968	92887786	NO	L2	NO	NO	NO	0	0	0	0	0	0	0	3	0	0	0	0	0	0	0	0	0	0	0	0	0	0	0	0	0	0	0	0	0	0	0	1	3	0	0	1	0	0	0	0	0
1700034P13Rik	chr1	9817872	9841481	NO	NO	H1	NO	NO	3	1	9	9	0	12	11	8	10	15	5	3	4	8	7	8	11	3	9	10	7	8	6	5	8	8	8	10	4	6	10	4	4	7	7	8	5	6	9	7	13
1700036A12Rik	chr9	60675190	60677558	NO	NO	H1	NO	NO	0	0	1	0	0	2	2	4	1	2	1	0	0	1	2	0	3	1	0	1	0	0	2	2	0	3	2	1	2	14	1	8	18	1	0	2	1	3	2	1	2
1700036G14Rik	chr3	85224825	85239334	NO	NO	H1	NO	NO	0	0	0	0	0	0	0	0	0	0	0	0	0	0	0	0	0	0	0	0	0	0	0	0	0	0	0	0	0	1	3	0	18	0	0	0	0	0	0	0	3
1700037C18Rik	chr16	3723661	3726553	NO	NO	H1	NO	NO	62	24	31	52	63	46	33	100	22	47	32	14	45	40	28	29	76	35	37	42	29	57	36	51	27	134	73	61	62	123	77	106	252	48	67	92	56	88	66	86	108
1700037F03Rik	chr13	75801739	75855276	NO	L2	NO	NO	NO	2	4	3	2	0	7	1	1	0	0	3	1	1	2	2	1	13	2	0	5	1	0	2	1	1	5	0	6	0	2	3	2	3	0	2	3	1	2	0	1	4
1700039E22Rik	chr19	44816931	44824377	NO	NO	NO	H2	NO	0	0	0	0	0	0	0	0	0	0	0	0	0	0	0	0	0	0	0	0	0	0	0	0	0	0	0	0	0	0	0	0	1	0	0	0	0	0	0	0	0
1700039I01Rik	chr1	63287172	63292355	NO	NO	H1	NO	NO	0	0	0	0	0	0	0	0	0	0	0	0	0	0	0	0	0	0	0	0	0	0	0	0	0	0	0	0	0	0	0	2	8	0	0	0	0	0	0	0	0
1700039M10Rik	chr14	57809070	57809825	NO	NO	H1	NO	NO	0	0	0	0	0	0	2	0	0	0	0	0	0	0	1	0	0	0	0	0	0	0	0	0	0	0	0	0	0	1	0	0	7	0	0	2	1	0	0	1	0
1700039O17Rik	chr2	173133047	173133396	NO	NO	NO	H2	NO	0	0	0	0	0	0	0	0	0	0	0	0	0	0	0	0	0	0	0	0	0	0	0	0	0	0	0	0	0	0	0	0	16	0	0	1	0	0	0	0	0
1700040D17Rik	chr3	94316695	94320262	NO	NO	H1	NO	NO	8	12	6	6	8	6	14	1	4	9	7	1	10	3	4	7	21	5	9	10	7	9	6	4	9	4	3	8	5	3	12	10	14	8	6	22	2	8	8	7	9
1700040F15Rik	chrY	71704735	71729300	NO	L2	NO	NO	NO	0	0	0	0	0	0	0	0	0	0	0	0	0	0	0	0	0	0	0	0	0	0	0	0	0	0	0	0	0	0	0	0	0	0	0	0	0	0	0	0	0
1700040G22Rik	chrX	26500934	26517250	NO	L2	NO	NO	NO	0	0	0	0	0	0	0	0	0	0	0	0	0	0	0	0	0	0	0	0	0	0	0	0	0	0	0	0	0	0	0	0	0	0	0	0	0	0	0	0	0
1700040K01Rik	chr1	152810555	152812797	NO	NO	H1	NO	NO	0	0	0	0	0	0	0	0	0	0	0	0	0	0	0	0	0	0	0	0	0	0	0	0	0	0	0	0	0	0	0	6	5	0	0	5	0	0	1	0	0
1700040P09Rik	chr5	122652067	122654645	NO	NO	H1	NO	NO	0	0	0	0	0	0	0	0	0	0	0	0	0	0	0	0	0	0	0	0	0	0	0	0	0	0	0	0	0	0	0	1	9	0	0	0	0	0	0	0	0
1700041A01Rik	chr5	88439219	88448882	NO	L2	NO	NO	NO	0	0	1	0	0	0	0	4	0	0	0	0	0	0	0	0	0	0	0	0	0	0	0	0	0	0	0	0	1	0	0	0	1	1	0	2	0	1	0	0	0
1700041B01Rik	chr15	78555413	78566262	NO	NO	NO	H2	NO	0	0	0	0	0	0	0	4	0	0	0	0	0	0	0	0	0	0	0	0	0	0	0	0	0	1	1	0	0	1	2	8	39	0	1	6	2	2	1	0	0
1700041C23Rik	chr9	57082558	57093392	NO	NO	H1	NO	NO	0	0	0	0	0	0	0	0	0	0	0	0	0	0	0	0	0	0	0	0	0	0	0	0	0	3	0	0	0	0	0	6	31	0	0	0	0	0	1	0	0
1700041G16Rik	chr8	23295626	23298754	NO	NO	H1	NO	NO	1	8	2	6	8	1	5	7	2	6	11	2	6	7	1	6	2	2	0	5	0	9	0	1	4	3	7	3	3	14	5	16	12	0	7	7	4	4	3	12	13
1700041I07Rik	chr5	146732634	146754376	NO	NO	NO	H2	NO	0	0	0	0	0	0	0	0	0	0	0	0	0	0	0	0	0	0	0	0	0	0	0	0	0	0	0	0	0	0	0	0	5	0	0	0	0	0	2	0	0
1700041M19Rik	chr16	76801115	76807769	NO	L2	NO	NO	NO	0	0	0	0	0	0	0	0	0	0	0	0	0	0	0	0	0	0	0	0	0	0	0	0	0	0	0	0	0	0	0	0	20	0	0	1	0	0	1	0	0
1700042G15Rik	chr4	57359791	57364292	NO	NO	H1	NO	NO	0	0	0	0	0	0	0	0	0	0	0	0	0	0	0	0	0	0	0	0	0	0	0	0	0	0	1	0	1	1	0	2	51	0	2	9	0	0	0	0	0
1700042O10Rik	chr11	11818122	11835321	NO	NO	H1	NO	NO	0	0	0	0	0	0	0	1	1	0	0	0	0	1	0	0	4	0	0	0	0	1	0	3	0	0	0	0	0	3	0	2	15	1	1	2	1	0	1	0	3
1700044C05Rik	chr14	118603289	118635577	NO	NO	H1	NO	NO	0	0	0	0	0	0	0	0	0	0	0	0	0	0	0	0	0	0	0	0	0	0	0	0	0	0	0	0	0	0	0	0	3	0	0	0	0	0	0	0	0
1700044K03Rik	chr18	49656355	49657507	NO	L2	NO	NO	NO	0	0	0	0	0	0	0	0	0	0	0	0	0	0	0	0	0	0	0	0	0	0	0	0	0	0	0	0	0	0	1	0	6	0	0	1	0	0	0	0	0
1700045H11Rik	chr4	150912681	150939406	NO	NO	NO	H2	NO	0	0	0	0	0	0	0	0	0	0	0	0	0	0	0	0	0	0	0	0	0	0	0	0	0	0	0	0	0	0	0	0	6	0	0	0	0	1	0	0	0
1700046C09Rik	chr11	14510335	14549225	NO	L2	NO	NO	NO	0	0	0	0	0	0	0	1	0	0	0	0	0	0	0	0	0	0	0	0	0	0	0	0	0	0	0	0	0	0	0	2	20	0	1	2	0	0	1	0	0
1700047A11Rik	chr8	26572636	26586548	NO	NO	H1	NO	NO	0	0	0	0	0	0	0	1	0	0	0	0	0	0	0	0	0	0	0	0	0	0	0	0	0	2	0	0	0	0	0	1	8	0	0	0	0	0	0	0	0
1700047E10Rik	chr14	44429063	44450694	NO	L2	NO	NO	NO	0	0	0	0	0	0	0	0	0	0	0	0	0	0	0	0	0	0	0	0	0	0	0	0	0	0	0	0	0	0	0	0	0	0	0	0	0	0	0	0	0
1700047F07Rik	chr4	107546796	107601481	NO	NO	NO	H2	NO	0	0	0	0	0	0	0	0	0	0	0	0	0	0	0	0	0	0	0	0	0	0	0	1	0	0	0	0	0	8	0	1	1	0	0	0	0	0	0	0	3
1700047G03Rik	chr15	11967147	11970169	NO	NO	H1	NO	NO	64	6	26	9	0	7	16	0	5	1	69	0	43	13	7	0	5	2	0	72	6	0	6	5	30	281	34	39	164	82	92	143	40	95	27	26	108	20	246	154	9
1700047L14Rik	chr5	108911707	108916784	NO	L2	NO	NO	NO	0	0	0	1	0	0	0	0	0	0	0	0	0	0	0	0	0	0	0	0	0	0	0	0	0	0	1	0	0	0	0	0	6	0	0	0	0	0	0	0	0
1700047M11Rik	chr1	182128398	182130854	NO	NO	H1	NO	NO	4	3	4	3	4	8	8	3	5	1	5	2	4	5	4	4	7	9	10	10	6	25	5	3	5	9	2	5	2	18	3	7	30	13	8	2	7	8	4	10	8
1700048B10Rik	chr13	51067852	51088188	NO	NO	H1	NO	NO	0	0	0	0	0	0	0	0	0	0	0	0	0	0	0	0	0	0	0	0	0	0	0	0	0	0	0	0	0	0	0	0	0	0	0	2	0	0	0	0	0
1700048F04Rik	chr5	126005832	126029697	NO	NO	H1	NO	NO	0	0	0	0	0	0	0	0	0	0	0	0	0	0	0	0	0	0	0	0	0	0	0	0	0	2	9	0	0	0	0	10	36	0	1	3	0	0	4	0	4
1700048M11Rik	chr16	92105603	92109354	NO	NO	NO	H2	NO	0	0	0	0	0	0	0	0	0	0	0	0	0	0	0	0	0	0	0	0	0	0	0	0	0	0	0	0	0	0	0	3	4	0	0	0	0	0	0	0	0
1700048O14Rik	chr19	26008074	26023811	NO	L2	NO	NO	NO	0	0	0	0	0	0	0	0	0	0	0	0	0	0	0	0	0	0	1	0	0	0	0	0	0	1	4	0	0	1	0	1	17	0	0	3	0	0	0	0	0
1700048O20Rik	chr9	121766340	121776082	NO	NO	NO	H2	NO	41	49	52	60	47	63	54	151	30	32	29	40	20	34	17	60	86	31	49	33	22	57	28	57	27	50	23	28	31	55	26	41	75	43	42	22	45	42	30	24	31
1700049E15Rik	chr6	147591738	147603872	NO	NO	H1	NO	NO	0	0	0	0	0	0	0	0	0	0	0	0	0	0	0	0	0	0	0	0	0	0	0	0	1	0	0	0	0	1	0	0	0	0	0	0	0	0	0	0	0
1700049E17Rik1	chr14	41709031	41754994	NO	NO	H1	NO	NO	0	0	0	0	0	0	0	0	0	0	0	0	0	0	0	0	0	0	0	0	0	0	0	0	0	0	0	0	0	0	0	0	0	0	0	0	0	0	0	0	0
1700049E17Rik2	chr14	41257381	41303262	NO	NO	H1	NO	NO	0	0	0	0	0	0	0	0	0	0	0	0	0	0	0	0	0	0	0	0	0	0	0	0	0	0	0	0	0	0	0	0	0	0	0	0	0	0	0	0	0
1700049E22Rik	chr6	100504360	100510387	NO	NO	NO	H2	NO	0	0	0	0	0	0	0	1	0	0	0	0	0	0	0	0	0	0	0	0	0	0	0	0	0	0	0	0	0	0	0	3	16	0	0	4	0	0	0	0	0
1700049J03Rik	chr17	26760360	26786232	NO	NO	NO	H2	NO	1	1	0	0	0	0	1	1	2	1	1	0	0	1	0	0	1	0	5	1	0	3	0	0	1	1	0	3	0	1	2	2	7	0	2	0	0	2	0	4	2
1700049L16Rik	chr10	71815714	71816535	NO	L2	NO	NO	NO	0	0	0	0	0	0	0	1	0	0	0	0	0	0	0	0	0	0	0	0	0	0	0	0	0	0	2	0	0	1	2	16	185	0	1	31	0	0	5	0	0
1700051A21Rik	chr11	72157669	72159382	NO	NO	NO	H2	NO	0	0	0	0	0	0	0	0	1	0	0	0	0	0	0	0	0	0	0	0	0	0	0	0	0	0	2	0	0	0	5	14	92	0	1	4	2	0	1	0	0
1700051K13Rik	chr6	134222696	134225773	NO	NO	H1	NO	NO	1	0	0	0	0	0	0	0	0	0	3	2	0	0	0	0	1	0	0	0	0	1	0	0	0	1	0	0	2	0	0	1	11	0	1	1	0	0	0	1	0
1700052H01Rik	chr3	41310304	41324074	NO	NO	H1	NO	NO	0	0	0	0	0	0	0	0	0	0	0	0	0	0	0	0	0	0	0	0	0	0	0	0	0	0	1	0	0	1	1	1	23	0	0	0	0	0	0	0	0
1700052I22Rik	chr12	80970205	80971221	NO	NO	H1	NO	NO	0	0	0	0	0	0	0	0	0	0	0	0	0	0	0	0	0	0	0	0	0	0	0	0	0	0	0	0	0	0	0	1	39	0	0	1	0	2	2	0	1
1700052K11Rik	chr11	105069845	105072259	NO	NO	H1	NO	NO	127	84	125	126	153	103	121	120	103	141	165	135	142	113	131	99	325	106	93	153	105	178	100	129	154	231	185	94	137	219	155	205	238	130	136	136	146	105	115	146	147
1700054A03Rik	chr19	53064682	53072823	NO	NO	H1	NO	NO	0	0	2	0	0	0	2	1	1	0	0	0	0	1	0	0	1	0	0	0	0	0	0	0	0	0	0	0	0	0	0	1	11	0	0	5	0	0	0	0	0
1700054K19Rik	chr6	112187668	112189480	NO	NO	H1	NO	NO	0	0	0	0	0	0	0	0	0	0	0	0	0	0	0	0	0	0	0	0	0	0	0	0	0	0	0	0	0	0	0	0	4	0	0	0	0	0	0	0	0
1700054M17Rik	chr2	118135394	118138647	NO	NO	H1	NO	NO	0	0	0	0	0	0	0	0	0	0	0	0	0	0	0	0	0	0	0	0	0	0	0	0	0	0	0	0	0	0	0	2	1	0	0	0	0	0	0	0	0
1700054O19Rik	chr14	25705874	25709328	NO	NO	NO	H2	NO	0	0	1	0	0	1	1	1	0	0	1	5	0	0	1	1	0	1	0	1	0	0	2	1	0	1	0	0	0	0	0	1	4	0	1	1	0	0	0	0	0
1700055C04Rik	chr9	63945746	63948747	NO	NO	NO	H2	NO	0	0	0	0	0	0	0	0	0	0	0	0	0	0	0	0	0	0	0	0	0	0	0	0	0	0	0	0	0	0	0	0	0	0	0	0	0	0	0	0	0
1700055D16Rik	chr6	134769322	134798383	NO	NO	H1	NO	NO	6	12	7	7	6	5	6	4	7	12	8	10	1	8	12	6	28	6	9	7	5	41	7	13	10	4	4	12	2	12	7	4	10	15	15	4	14	10	8	5	9
1700055D18Rik	chr4	45012809	45014351	NO	NO	NO	H2	NO	92	79	99	77	43	66	103	39	65	78	114	39	98	75	80	63	201	83	60	116	60	92	72	100	111	76	108	105	81	80	107	116	84	87	93	75	100	90	132	81	95
1700055K11Rik	chr2	172702124	172705566	NO	NO	NO	H2	NO	0	0	0	0	0	0	0	0	0	0	0	0	0	1	0	0	1	0	0	0	2	0	0	0	0	0	0	0	1	0	0	0	5	0	0	0	1	1	3	0	0
1700055L01Rik	chr2	92976572	92979594	NO	NO	NO	H2	NO	0	0	0	0	0	0	0	0	0	0	0	0	0	0	0	0	1	0	0	0	0	0	0	0	0	1	0	0	0	0	1	2	5	1	0	1	0	0	0	0	0
1700056E22Rik	chr1	183765228	183766195	NO	NO	H1	NO	NO	117	89	85	140	160	115	116	50	94	176	79	75	116	58	164	90	370	152	140	92	69	160	130	138	133	160	126	106	116	142	99	121	172	116	142	161	130	98	67	149	185
1700057H15Rik	chr4	124343418	124379752	NO	NO	NO	H2	NO	0	0	0	0	0	0	0	0	0	0	0	0	0	0	0	0	0	0	0	0	0	0	0	0	0	0	0	0	0	0	0	1	15	0	0	2	0	0	0	0	0
1700057H21Rik	chr2	51311061	51327912	NO	L2	NO	NO	NO	0	2	0	0	0	0	0	0	0	0	0	1	0	0	0	0	0	1	0	0	0	0	0	0	0	0	0	0	1	1	0	2	11	2	0	0	0	0	1	0	2
1700060C16Rik	chr6	143539078	143597014	NO	NO	H1	NO	NO	0	0	0	0	0	0	0	0	0	0	0	0	0	0	0	0	0	0	0	0	0	0	0	0	0	0	0	0	0	0	0	0	0	0	0	0	0	0	0	0	0
1700060C20Rik	chr2	158033927	158037657	NO	NO	NO	H2	NO	0	1	0	2	4	0	0	3	2	4	6	6	2	1	0	2	14	2	0	1	2	11	2	2	1	0	3	4	0	1	0	2	1	0	0	0	3	1	1	0	0
1700060J05Rik	chr4	53561145	53564697	NO	NO	H1	NO	NO	1	0	0	0	0	1	0	0	0	2	0	0	0	0	0	0	0	0	2	0	0	0	0	1	1	0	2	2	1	0	0	0	9	2	1	1	0	0	1	0	1
1700061F12Rik	chr2	9194325	9202295	NO	L2	NO	NO	NO	0	0	0	0	0	0	2	0	0	0	0	0	0	0	0	0	0	0	0	0	0	0	0	0	1	0	0	0	0	0	1	7	43	0	3	10	0	0	2	0	0
1700061I17Rik	chr3	116854170	116871414	NO	NO	H1	NO	NO	0	1	0	2	0	1	0	3	4	0	1	1	3	2	1	2	8	0	0	1	3	5	3	2	0	0	0	0	0	0	0	0	16	0	0	1	3	2	1	1	0
1700061J23Rik	chr11	23102139	23116375	NO	NO	H1	NO	NO	0	0	0	0	0	0	0	1	1	0	0	0	0	0	0	0	1	1	0	1	0	0	0	0	0	0	2	0	0	0	0	3	16	0	0	0	0	0	0	0	0
1700061N14Rik	chr8	48264758	48271252	NO	NO	H1	NO	NO	0	0	0	1	0	0	1	0	0	0	0	2	1	0	2	2	2	0	0	0	0	0	0	0	0	2	1	0	1	1	0	7	114	0	0	5	1	0	2	0	1
1700062C10Rik	chr14	6432713	6468959	NO	L2	NO	NO	NO	0	0	0	0	0	0	0	0	0	0	0	0	0	0	0	0	0	0	0	0	0	0	0	0	0	0	0	0	0	0	0	0	6	0	0	1	0	0	0	0	0
1700063A18Rik	chr1	95918383	95949483	L1	NO	NO	NO	NO	0	0	0	0	0	0	0	0	0	0	0	0	0	0	0	0	0	0	0	0	0	0	0	0	0	0	0	0	0	0	0	0	0	0	0	0	0	0	0	0	0
1700063D05Rik	chr9	41117450	41128923	NO	NO	H1	NO	NO	0	0	0	1	0	0	1	1	0	2	3	0	0	0	0	1	0	2	0	1	2	0	0	0	0	0	4	0	0	0	0	6	25	0	0	3	1	0	0	1	3
1700063H04Rik	chr6	122368337	122369646	NO	NO	H1	NO	NO	0	0	0	0	5	0	0	0	0	0	0	0	0	0	0	0	0	0	0	0	0	0	0	0	0	1	0	0	2	1	0	3	12	0	2	1	0	0	0	0	0
1700063H06Rik	chr9	82140964	82145539	NO	L2	NO	NO	NO	0	0	0	0	0	0	0	0	0	0	0	0	0	0	0	0	0	0	0	0	0	0	0	0	0	1	0	0	0	1	0	2	11	0	0	0	0	0	0	0	2
1700063K16Rik	chr16	76616470	76686183	NO	L2	NO	NO	NO	0	0	0	0	0	0	0	0	0	0	0	0	0	0	2	0	0	0	0	0	0	0	0	0	0	0	0	0	0	0	0	0	0	0	0	0	0	0	0	0	0
1700063O14Rik	chr5	91914100	91915159	NO	NO	H1	NO	NO	0	1	0	0	0	0	0	0	0	0	0	1	0	0	0	1	1	0	0	0	2	1	0	0	0	0	0	0	0	0	0	1	0	0	1	0	0	0	0	0	0
1700064F23Rik	chr8	110733156	110735247	NO	NO	NO	H2	NO	0	0	0	0	0	0	0	0	0	0	0	0	0	0	0	0	0	0	0	0	0	1	0	0	0	0	0	0	0	0	0	0	0	0	0	0	0	0	0	0	0
1700064J06Rik	chr10	118928809	118939012	NO	NO	H1	NO	NO	0	0	0	0	0	0	0	0	0	0	0	0	0	0	0	0	0	0	0	0	0	0	0	0	0	0	0	0	0	0	0	0	0	0	0	0	0	0	0	0	0
1700064M15Rik	chr12	99592311	99594233	NO	NO	H1	NO	NO	0	0	0	0	0	0	0	5	1	0	0	0	2	1	0	0	1	0	0	0	0	2	1	0	1	0	2	2	0	0	1	5	25	0	1	7	0	3	0	4	3
1700065D16Rik	chr9	95737470	95739935	NO	L2	NO	NO	NO	0	0	0	0	0	0	1	3	0	0	0	0	0	0	0	0	2	0	0	0	1	2	0	0	1	0	2	1	0	1	1	1	20	0	1	1	3	1	2	0	1
1700065I16Rik	chr15	63689036	63691389	NO	NO	H1	NO	NO	0	0	0	0	0	0	0	1	0	0	0	0	0	0	0	0	0	0	0	0	0	0	0	0	0	0	0	0	0	1	1	6	29	0	1	1	0	0	0	0	0
1700065J11Rik	chr6	35307780	35313766	NO	L2	NO	NO	NO	0	3	0	1	2	0	1	2	0	0	0	1	1	1	0	1	0	0	0	1	0	1	3	1	2	0	2	1	3	0	1	0	6	0	0	2	1	2	0	0	3
1700065J18Rik	chr1	192524012	192525047	NO	NO	NO	H2	NO	0	0	0	0	0	0	0	0	0	0	0	0	0	0	0	0	0	0	0	0	0	0	0	0	0	1	0	0	0	0	0	0	20	0	0	2	0	0	0	0	0
1700065L07Rik	chr6	73413947	73448004	NO	NO	H1	NO	NO	0	0	0	0	0	0	0	1	0	0	0	0	0	0	0	0	0	0	0	0	0	0	0	0	0	0	4	0	0	0	0	2	27	0	0	3	0	2	2	0	0
1700065O20Rik	chr18	49936398	49951023	NO	L2	NO	NO	NO	0	0	0	0	0	0	0	0	0	0	0	0	0	0	1	0	0	0	0	0	0	0	0	0	0	0	0	0	0	0	0	0	1	0	0	0	0	0	0	0	0
1700066B17Rik	chr1	39881587	39886490	NO	NO	H1	NO	NO	0	0	0	0	0	0	1	7	0	0	0	0	0	0	0	0	0	0	0	0	0	0	0	0	0	0	1	0	0	0	0	1	12	0	0	3	0	0	1	1	2
1700066C05Rik	chr16	79796263	79797434	L1	NO	NO	NO	NO	0	0	0	0	0	0	0	0	0	0	0	0	0	0	0	1	0	0	0	0	0	1	0	0	0	0	0	0	0	0	0	0	0	0	0	0	0	0	0	0	0
1700066J03Rik	chr13	58294762	58296789	NO	NO	H1	NO	NO	0	0	2	0	3	5	1	2	0	6	0	1	0	2	0	0	1	3	0	0	0	9	0	3	1	2	2	1	1	2	1	1	23	0	0	3	1	4	6	0	2
1700066M21Rik	chr1	57416754	57424587	NO	NO	H1	NO	NO	76	176	188	104	121	123	150	209	140	180	207	135	131	122	134	110	333	171	193	113	166	239	119	154	126	67	124	138	67	199	96	107	109	94	101	108	107	102	87	105	115
1700066N21Rik	chr5	88056446	88127210	NO	L2	NO	NO	NO	0	0	0	0	0	0	0	0	0	0	0	0	0	0	0	0	0	0	0	0	0	0	0	0	0	0	0	0	0	0	0	0	3	0	0	0	0	0	0	0	1
1700066O22Rik	chr18	57637493	57666824	NO	NO	H1	NO	NO	0	0	0	0	0	0	0	5	0	0	0	0	0	0	1	2	0	0	0	0	0	0	2	0	0	1	0	0	0	1	4	0	5	0	1	0	1	2	0	1	0
1700067G17Rik	chr1	88943834	88949932	NO	NO	H1	NO	NO	0	0	0	0	0	0	0	0	0	0	0	0	0	0	0	0	1	0	1	0	0	2	0	0	0	4	4	2	0	1	1	6	18	0	0	0	0	2	0	1	0
1700067K01Rik	chr8	84727144	84731399	NO	NO	NO	H2	NO	3	5	4	7	0	0	4	29	1	1	4	4	0	1	2	6	14	1	0	3	6	0	1	3	0	5	6	1	3	8	1	13	64	6	4	3	4	5	1	3	0
1700067P10Rik	chr17	48400161	48401440	NO	NO	NO	H2	NO	0	0	0	0	0	0	0	0	0	0	0	0	0	0	0	0	0	0	0	0	0	0	0	3	0	0	5	0	0	2	1	9	99	0	0	14	0	2	2	0	0
1700069L16Rik	chr5	113830484	113862833	NO	NO	NO	H2	NO	0	0	2	0	0	0	0	0	0	0	0	0	0	1	0	0	0	0	0	0	0	0	0	0	0	1	4	0	0	0	0	11	9	0	0	1	1	2	0	1	1
1700069P05Rik	chr6	118223655	118225415	NO	NO	NO	H2	NO	0	0	0	0	0	0	0	0	0	0	0	0	0	0	0	0	0	0	0	0	0	0	0	0	0	0	0	0	0	0	0	0	1	0	0	0	0	0	0	0	0
1700071G01Rik	chr5	73314360	73315221	NO	NO	H1	NO	NO	0	0	0	0	0	0	0	0	0	0	0	0	0	0	0	0	0	0	0	0	0	0	0	0	0	0	0	0	0	0	0	2	0	0	0	0	0	0	0	0	0
1700071K01Rik	chr11	81463327	81464365	NO	NO	H1	NO	NO	0	0	0	0	0	0	0	0	0	0	0	0	0	1	0	0	0	0	0	0	0	0	0	0	0	2	0	0	1	0	0	1	26	0	0	7	0	0	5	1	0
1700071M16Rik	chr17	43899230	43902400	NO	NO	H1	NO	NO	0	0	0	0	0	0	0	0	0	0	2	0	0	0	0	1	0	0	0	0	0	0	0	0	0	0	0	3	0	1	0	0	29	0	0	7	0	0	0	0	0
1700072B07Rik	chr9	58277786	58281466	NO	NO	NO	H2	NO	0	0	0	0	0	0	0	0	0	0	0	0	1	0	0	0	0	0	0	0	0	0	0	0	0	1	0	0	0	1	1	2	17	0	0	3	1	0	0	0	0
1700072F12Rik	chr13	57430175	57431079	NO	NO	H1	NO	NO	0	0	0	0	0	0	0	0	0	0	0	0	0	0	0	0	0	0	0	0	0	0	0	0	0	0	0	0	0	0	0	0	5	0	0	0	0	0	0	0	0
1700072I22Rik	chr11	103529761	103539839	NO	NO	H1	NO	NO	0	0	0	0	0	0	0	0	0	0	0	0	0	0	0	0	0	0	0	0	0	0	0	0	2	0	0	0	1	0	0	2	9	0	0	3	0	0	1	1	2
1700072O05Rik	chr6	120531756	120551165	NO	NO	H1	NO	NO	0	3	2	1	5	0	2	0	1	0	2	0	3	0	0	2	0	0	0	0	0	0	1	0	1	0	2	0	1	0	0	1	8	0	0	4	2	2	3	1	0
1700073E17Rik	chr6	145333350	145337950	NO	NO	NO	H2	NO	0	0	0	0	0	0	0	0	1	0	0	0	0	0	0	0	0	0	0	0	0	0	0	0	0	1	0	0	0	0	2	7	56	0	0	7	0	0	6	0	0
1700074H08Rik	chr13	120141577	120143118	NO	NO	H1	NO	NO	0	0	0	0	0	0	0	0	0	0	0	1	0	0	0	0	0	0	0	0	0	0	0	0	0	0	1	1	0	0	0	0	6	0	0	0	0	1	0	0	0
1700080F18Rik	chr6	118822987	118829941	NO	NO	NO	H2	NO	0	0	0	0	0	0	0	0	0	0	0	0	0	0	0	0	0	0	0	0	0	0	0	0	0	0	0	0	0	0	0	1	6	0	0	0	0	0	0	0	0
1700080G11Rik	chr4	127368633	127370635	NO	NO	NO	H2	NO	0	0	0	0	0	0	0	1	0	0	0	0	0	0	0	0	0	0	0	0	0	0	0	0	0	0	2	0	0	0	0	2	6	0	0	3	0	0	0	0	0
1700080N15Rik	chr2	4136875	4145952	NO	NO	H1	NO	NO	0	0	0	0	0	0	0	0	0	0	0	0	0	0	0	0	0	0	0	0	0	0	0	0	0	0	0	0	0	0	1	2	25	0	0	7	0	0	4	0	0
1700081B01Rik	chr5	126783665	126826830	NO	NO	H1	NO	NO	0	0	0	0	0	0	0	0	0	0	0	0	0	0	0	0	0	0	0	0	0	0	0	0	0	0	0	0	0	0	0	0	7	0	0	0	0	0	0	0	0
1700081H04Rik	chr5	119246300	119252608	NO	NO	NO	H2	NO	0	0	0	0	0	0	0	0	0	0	0	0	0	0	0	0	0	0	0	0	0	0	0	0	0	0	0	0	0	0	0	0	3	0	0	0	0	0	0	0	0
1700082M22Rik	chr8	105368404	105388124	NO	NO	H1	NO	NO	2	2	5	4	2	11	7	9	5	18	1	7	3	2	6	3	29	4	0	1	2	13	2	3	2	9	15	3	1	12	7	22	16	5	6	11	9	13	3	2	14
1700083H02Rik	chr12	71429927	71430982	NO	NO	H1	NO	NO	0	0	0	0	0	0	0	0	0	0	0	0	0	0	0	0	0	0	0	0	0	0	0	0	0	0	0	0	0	0	2	0	7	0	0	1	0	0	0	0	0
1700084D21Rik	chr13	113272609	113280546	NO	NO	H1	NO	NO	0	0	0	0	0	0	0	0	0	0	0	0	0	0	0	0	0	0	0	0	0	0	0	0	0	1	2	0	0	0	1	0	36	0	0	0	1	0	2	3	0
1700084E18Rik	chr2	30127208	30127643	NO	NO	NO	H2	NO	16	22	16	20	105	18	19	20	13	21	14	16	31	21	23	18	70	26	12	19	28	26	22	26	26	18	14	36	17	21	17	23	23	18	23	24	16	28	22	25	17
1700084F23Rik	chr13	70152168	70176467	NO	NO	H1	NO	NO	0	0	0	0	0	0	0	0	0	0	0	0	0	0	0	0	0	0	0	0	0	0	0	0	0	1	0	0	0	1	0	3	38	0	0	7	0	1	1	0	0
1700084J12Rik	chr15	33405354	33406085	NO	L2	NO	NO	NO	0	0	0	0	0	0	0	0	2	0	0	0	0	0	0	0	0	0	0	0	0	0	0	0	1	0	0	0	0	0	0	0	1	0	0	1	2	0	0	0	0
1700084M14Rik	chrX	90618815	90619517	L1	NO	NO	NO	NO	0	0	0	0	0	0	0	0	0	0	0	0	0	0	0	0	0	0	0	0	0	0	0	0	0	2	1	0	0	1	0	6	127	0	2	7	1	0	5	1	1
1700085C21Rik	chr12	82979293	82985929	NO	NO	H1	NO	NO	0	0	0	0	0	0	0	0	0	0	0	0	0	0	0	0	0	0	0	0	0	0	0	0	0	0	0	0	0	0	0	0	0	0	0	0	0	0	0	0	0
1700086D15Rik	chr11	65038932	65050726	NO	NO	H1	NO	NO	2	5	3	3	8	1	2	6	1	6	7	11	3	7	2	4	4	7	3	5	2	10	6	1	4	0	0	3	1	2	4	6	7	3	5	6	6	2	0	3	4
1700086L19Rik	chr12	74331049	74342724	NO	NO	H1	NO	NO	1	0	0	2	0	0	1	49	0	0	0	0	0	3	0	0	0	0	0	0	0	0	1	0	0	16	26	0	0	17	19	33	259	0	12	26	11	23	12	16	46
1700086O06Rik	chr18	38371457	38383618	NO	NO	NO	H2	NO	111	141	100	173	251	156	127	177	145	227	132	150	140	109	153	152	526	151	227	128	124	275	152	159	116	185	133	139	128	139	143	185	187	127	163	151	113	127	134	145	130
1700086P04Rik	chr4	128943879	128951759	NO	NO	NO	H2	NO	17	7	26	16	25	10	16	21	6	17	13	22	15	7	16	8	48	11	12	13	15	14	18	16	19	26	33	14	15	29	18	38	66	13	20	20	19	12	9	12	20
1700087M22Rik	chr14	30492635	30499981	NO	NO	H1	NO	NO	0	0	0	0	0	0	0	0	0	0	0	0	0	0	0	0	0	0	0	0	0	0	0	0	0	0	0	0	0	0	0	0	3	0	0	0	0	0	0	0	0
1700088E04Rik	chr15	79018854	79025451	NO	NO	NO	H2	NO	60	51	57	81	136	62	66	352	54	76	72	41	51	57	66	49	183	67	51	69	38	154	64	70	53	316	290	75	62	341	324	175	398	82	276	299	157	376	161	247	398
1700091H14Rik	chr14	41911706	41917234	NO	NO	H1	NO	NO	0	0	0	0	0	0	0	0	0	0	0	0	0	0	0	0	0	0	0	0	0	0	0	0	0	0	0	0	0	0	0	0	0	0	0	0	0	0	0	0	0
1700091J24Rik	chr4	133160049	133162206	NO	NO	NO	H2	NO	0	0	0	0	0	0	0	0	0	0	0	0	0	0	0	0	0	0	0	0	0	0	0	0	0	1	1	0	0	0	1	4	25	0	0	4	1	0	2	1	1
1700092C02Rik	chr8	78350800	78355586	NO	NO	H1	NO	NO	0	0	0	0	0	0	0	0	0	0	0	0	0	0	0	0	0	0	0	0	0	0	0	0	0	0	0	0	0	0	0	0	0	0	0	0	0	0	0	0	0
1700092C10Rik	chr14	69402247	69409292	NO	NO	H1	H2	NO	0	0	0	0	0	0	0	0	0	0	0	0	0	0	0	0	0	0	0	0	0	0	0	0	0	0	2	0	0	0	0	1	24	0	1	3	0	0	0	0	1
1700092E19Rik	chr13	26467141	26496389	NO	L2	NO	NO	NO	0	0	0	0	0	0	0	0	0	0	0	0	0	0	0	0	0	0	0	0	0	0	0	0	0	2	2	0	0	0	0	1	22	0	0	0	0	0	0	0	0
1700092K14Rik	chr11	114089083	114090025	NO	NO	NO	H2	NO	0	0	0	0	0	0	0	2	0	0	0	0	0	0	0	0	0	0	0	0	0	0	0	0	0	0	0	0	0	13	0	2	3	0	0	1	0	0	0	0	0
1700093K21Rik	chr11	23466202	23471915	NO	NO	H1	NO	NO	11	19	19	16	25	18	30	11	20	23	19	18	26	23	4	19	46	23	21	25	25	18	11	18	15	38	29	27	18	22	21	62	291	21	37	55	34	29	30	13	33
1700094J05Rik	chr10	76224848	76237341	NO	NO	NO	H2	NO	0	0	0	0	0	0	0	0	1	0	0	0	0	0	0	0	0	0	0	0	0	0	0	0	0	0	0	1	0	0	0	3	14	1	0	2	0	0	0	0	0
1700094M23Rik	chr3	152868463	152888861	NO	NO	H1	NO	NO	0	0	1	0	0	0	1	1	0	0	2	2	0	3	1	0	7	0	0	0	6	0	0	2	0	0	0	2	0	0	0	1	6	1	1	2	0	0	1	0	0
1700094M24Rik	chr6	52469435	52477070	NO	NO	H1	NO	NO	0	0	0	0	0	0	0	0	0	0	0	0	1	0	0	0	0	0	4	0	0	0	0	0	0	0	0	0	0	0	0	2	16	0	0	0	0	0	0	0	0
1700095A13Rik	chr18	83094219	83099385	NO	NO	H1	NO	NO	0	0	0	0	0	0	0	3	0	0	0	0	0	0	0	0	0	0	0	0	0	0	0	0	0	1	1	0	0	0	1	1	3	0	0	0	0	0	0	3	0
1700095A21Rik	chr4	146603495	146631330	NO	L2	H1	NO	NO	0	0	0	0	0	0	0	0	0	0	0	0	0	0	0	0	0	0	0	0	0	0	0	0	0	1	3	0	0	1	0	1	42	0	0	1	5	1	0	0	4
1700095B10Rik	chr5	112941157	112949567	NO	NO	NO	H2	NO	0	0	0	0	0	0	0	0	0	0	0	0	0	0	0	0	0	0	0	0	4	0	0	0	1	0	1	0	0	0	0	7	57	0	0	5	3	0	1	0	1
1700095J03Rik	chr7	109037824	109044107	NO	NO	H1	NO	NO	3	0	0	0	4	1	0	15	0	2	3	5	1	1	0	1	4	2	0	0	3	1	0	0	2	9	32	5	1	9	5	29	58	4	6	9	3	14	5	5	8
1700095J07Rik	chr6	30304613	30331804	NO	NO	H1	NO	NO	0	0	0	0	0	0	0	0	0	0	0	0	0	0	0	0	0	1	0	0	0	0	0	0	0	0	0	0	0	0	2	0	7	0	0	0	0	0	0	0	0
1700095J12Rik	chr4	137864890	137865829	NO	NO	NO	H2	NO	0	0	0	0	0	0	0	0	0	0	0	0	0	0	0	0	0	0	0	0	0	0	0	0	0	0	1	0	0	0	2	1	30	0	0	3	0	1	0	0	0
1700095K22Rik	chr7	3984108	3985878	NO	NO	H1	NO	NO	0	0	0	0	0	0	0	1	0	0	0	0	0	0	0	0	0	0	0	0	0	0	0	0	0	1	0	0	0	0	1	4	34	0	0	0	0	1	0	0	0
1700096J18Rik	chr11	109237692	109244477	NO	NO	NO	H2	NO	0	0	0	0	0	0	0	0	0	0	0	0	0	0	0	0	0	0	0	0	0	0	0	0	0	1	1	0	0	0	1	3	45	0	0	0	0	0	1	0	0
1700096K18Rik	chr5	25735015	25736464	NO	NO	H1	NO	NO	160	207	169	151	182	182	204	87	138	267	231	144	155	110	203	180	493	191	205	183	163	257	202	168	187	218	213	219	197	203	188	155	140	154	217	222	189	123	167	150	171
1700096P03Rik	chr8	88362725	88368838	NO	NO	NO	H2	NO	0	0	0	0	0	0	0	0	0	0	0	0	0	0	0	0	0	0	0	0	0	0	0	0	0	0	0	0	0	0	0	0	3	0	0	0	0	0	0	0	0
1700097N02Rik	chr17	30841414	30845879	NO	NO	H1	NO	NO	0	0	0	1	3	0	0	0	0	0	0	0	0	2	0	0	3	2	0	2	2	0	0	0	0	1	0	3	2	2	2	1	15	0	0	1	0	0	2	1	0
1700099I09Rik	chr13	102896762	102898404	NO	NO	H1	NO	NO	0	4	1	0	0	0	0	0	1	0	0	0	1	0	0	0	1	0	0	0	5	0	0	0	0	1	1	0	0	0	0	2	41	0	0	5	1	0	2	2	0
1700100I10Rik	chr14	115177656	115183380	NO	L2	NO	NO	NO	0	0	0	0	0	0	0	0	0	0	0	0	0	0	0	0	0	0	0	0	0	0	0	0	0	0	1	0	0	0	1	5	36	0	0	3	0	1	1	0	0
1700100L14Rik	chr13	70721359	70724223	NO	NO	H1	NO	NO	0	0	0	0	0	0	0	0	0	0	0	0	0	0	0	0	0	0	0	0	0	0	0	0	0	0	0	0	0	1	4	2	46	0	0	2	0	0	0	0	0
1700101I11Rik	chr6	129508909	129510247	NO	L2	NO	NO	NO	10	11	10	27	15	10	9	10	4	22	21	16	23	13	9	14	34	9	11	13	9	28	13	7	11	11	14	11	6	4	12	11	34	13	10	22	17	15	7	16	3
1700101O22Rik	chr12	7422038	7430330	NO	L2	NO	NO	NO	0	0	0	0	0	0	0	0	0	0	0	0	0	0	0	0	0	0	0	0	0	0	0	0	0	0	1	0	0	0	0	3	33	0	0	9	0	0	2	0	0
1700102H20Rik	chr17	3608098	3610138	NO	NO	H1	NO	NO	7	22	12	13	22	11	19	14	14	9	18	6	7	13	10	12	28	10	18	12	8	16	16	12	18	18	15	22	10	18	10	29	28	10	23	15	7	12	13	6	17
1700102J08Rik	chr7	129519440	129526449	NO	NO	H1	NO	NO	0	2	0	1	6	1	2	2	3	9	5	11	2	0	4	2	2	1	3	0	3	13	2	5	1	5	0	1	1	42	1	3	4	1	1	2	0	2	2	29	8
1700102P08Rik	chr9	108270022	108275416	NO	NO	H1	NO	NO	17	17	6	18	26	12	19	20	10	24	12	14	13	9	8	12	63	14	30	10	6	20	13	14	10	6	14	1	6	10	12	24	78	12	3	30	17	14	3	17	8
1700104B16Rik	chr8	34220561	34222515	NO	NO	H1	NO	NO	2	0	0	1	0	0	1	2	1	0	0	0	1	0	0	0	0	0	0	1	0	1	1	0	0	2	2	0	1	1	2	2	46	1	2	0	2	0	0	2	0
1700104L18Rik	chr12	54280400	54289106	NO	NO	H1	NO	NO	0	0	0	0	0	0	0	0	0	0	0	0	0	0	0	0	0	0	0	0	0	0	0	0	0	0	0	0	0	0	0	0	0	0	0	0	0	0	0	0	0
1700105F02Rik	chr14	76879471	76914930	NO	NO	H1	NO	NO	0	0	0	0	0	0	0	1	0	0	0	0	0	0	0	0	0	0	0	0	0	0	0	0	0	1	0	0	0	0	1	2	14	0	0	0	0	0	0	1	1
1700105P06Rik	chr19	7360367	7360926	NO	NO	H1	NO	NO	0	3	2	1	0	1	0	1	1	0	4	2	2	1	1	2	0	1	1	2	2	5	2	3	3	4	1	0	3	5	3	8	27	2	4	2	4	3	2	6	5
1700108F19Rik	chr14	76915007	76924548	NO	NO	H1	NO	NO	18	9	11	14	17	12	14	38	7	6	5	4	4	11	9	4	19	10	5	13	2	12	10	11	5	12	5	3	9	6	13	8	42	4	10	8	8	4	7	9	11
1700108I11Rik	chr4	129746295	129747024	NO	NO	H1	NO	NO	0	0	0	0	0	0	0	0	0	0	0	0	0	0	0	0	0	0	0	0	0	0	0	0	0	0	0	0	0	0	0	0	10	0	0	0	0	0	0	0	0
1700108J01Rik	chr14	122467316	122471050	NO	NO	H1	NO	NO	0	0	0	0	0	0	0	0	0	0	0	0	0	0	0	0	0	0	0	0	0	0	0	0	0	0	6	0	0	2	2	9	78	0	0	9	2	3	1	0	0
1700108N06Rik	chr5	11398429	11465542	NO	L2	NO	NO	NO	0	0	0	0	0	0	0	0	0	0	0	0	0	0	0	0	0	0	0	0	0	0	0	0	0	0	0	0	0	0	0	0	1	0	0	0	0	0	0	0	0
1700109G14Rik	chr14	61530431	61542783	NO	NO	H1	NO	NO	0	0	0	0	0	0	0	0	0	0	0	0	0	0	0	0	0	0	1	0	0	0	0	0	0	1	2	0	0	0	1	6	47	0	0	2	1	0	1	0	3
1700109G15Rik	chr11	84607801	84611258	NO	NO	NO	H2	NO	0	0	0	0	0	0	0	0	0	0	0	0	0	0	0	0	0	0	0	0	0	0	0	0	0	0	0	0	0	0	0	2	8	0	0	0	0	0	0	0	0
1700109H08Rik	chr5	3621715	3634341	NO	NO	H1	NO	NO	33	25	29	22	37	34	29	31	18	22	37	78	24	11	17	32	64	11	28	16	61	31	13	23	17	19	17	35	21	32	12	48	74	21	14	12	20	26	24	18	41
1700109I08Rik	chr14	39377619	39407250	NO	L2	NO	NO	NO	0	0	0	0	0	0	0	0	0	0	0	0	0	0	0	0	0	0	0	0	0	0	0	0	0	0	0	0	0	0	0	0	2	0	0	2	0	0	0	0	0
1700109K24Rik	chr15	76968597	76980514	NO	NO	H1	NO	NO	0	0	0	0	0	0	0	0	0	0	0	0	0	0	0	0	0	0	0	0	0	0	0	0	0	0	0	0	0	0	1	0	6	0	1	1	0	0	0	0	0
1700110C19Rik	chr17	10543530	10548241	NO	NO	H1	NO	NO	3	6	4	8	0	3	8	6	3	1	8	2	2	1	3	4	7	0	0	5	2	4	3	1	1	3	6	3	3	3	6	4	24	3	6	8	6	6	6	9	3
1700110I01Rik	chr14	19163941	19207371	NO	NO	H1	NO	NO	0	0	0	0	0	0	0	0	0	0	0	0	0	0	0	0	0	0	0	0	0	0	0	0	0	0	0	0	0	0	0	0	0	0	0	0	0	0	0	0	0
1700110I07Rik	chr7	40710040	40739267	NO	NO	H1	NO	NO	0	0	0	0	0	0	0	0	0	0	0	0	0	0	0	0	0	0	0	0	0	0	0	0	0	0	0	0	0	0	0	3	20	0	0	0	0	0	0	0	0
1700110K17Rik	chr9	40244767	40254633	NO	NO	H1	NO	NO	0	5	2	1	0	6	3	1	3	1	1	1	5	0	0	3	5	2	4	1	10	2	0	5	1	11	13	3	0	27	20	10	39	3	22	34	9	30	11	11	18
1700111N16Rik	chrX	68972865	69187194	NO	L2	NO	NO	NO	0	3	0	0	0	0	0	0	0	0	0	0	0	0	0	0	0	0	0	0	0	0	0	0	0	0	0	0	0	0	0	0	3	1	0	2	0	0	0	0	0
1700112D23Rik	chr3	28756371	28835271	NO	NO	H1	NO	NO	2	0	3	3	3	5	5	3	3	0	3	2	2	9	1	2	8	5	0	5	2	1	4	3	3	4	2	5	5	2	6	3	23	5	13	8	7	5	9	8	1
1700112H15Rik	chr1	184260037	184289888	NO	NO	H1	NO	NO	0	0	0	0	0	0	0	0	0	0	0	0	0	1	0	0	3	1	0	0	0	0	0	0	1	0	2	1	0	2	1	2	0	0	1	0	0	0	0	0	0
1700112J05Rik	chr5	77154288	77166710	NO	NO	H1	NO	NO	0	0	0	0	0	0	0	0	0	0	0	0	0	0	0	0	0	0	0	0	0	0	0	0	0	0	1	0	0	0	2	2	13	0	0	0	2	1	1	0	0
1700112J16Rik	chr7	66853829	66872284	NO	NO	H1	NO	NO	29	20	41	20	25	46	41	21	35	48	29	14	33	18	33	27	64	34	16	25	44	51	40	50	36	32	48	36	27	44	42	68	76	23	19	23	30	35	9	22	51
1700112M02Rik	chr13	71635731	71760829	NO	NO	H1	NO	NO	0	0	0	0	0	0	0	0	0	0	0	0	0	0	0	0	0	0	0	0	0	0	0	0	0	0	2	0	0	0	0	2	7	0	0	1	0	0	0	0	0
1700112N08Rik	chr5	122413385	122417782	NO	NO	NO	H2	NO	0	0	0	0	0	0	0	0	0	0	0	0	1	0	1	0	0	0	0	0	2	0	1	0	0	0	0	0	0	0	0	3	9	0	1	0	0	0	0	0	0
1700113A16Rik	chr3	88078866	88085092	NO	NO	NO	H2	NO	49	27	43	39	49	53	63	72	43	60	33	41	44	28	45	30	133	38	23	36	45	67	54	56	46	106	99	54	41	112	75	92	145	32	100	100	67	104	61	60	144
1700113B09Rik	chr10	71037574	71040318	NO	NO	H1	NO	NO	0	0	0	0	0	0	0	0	0	0	0	0	0	0	0	0	0	0	0	0	0	0	0	0	0	0	0	0	0	0	0	0	1	0	0	1	0	0	0	0	0
1700113H08Rik	chr10	86893909	87066461	NO	L2	H1	NO	NO	10	2	10	5	5	8	9	4	11	1	10	3	0	2	3	3	3	3	0	14	4	2	2	3	2	25	14	12	8	10	15	33	130	12	0	29	14	2	32	5	3
1700116B05Rik	chr16	50603771	50604454	NO	L2	NO	NO	NO	0	0	0	0	0	0	0	0	0	0	0	0	0	0	0	0	0	0	0	0	0	0	0	0	0	0	0	0	0	0	0	0	8	0	0	0	0	0	2	0	0
1700116H05Rik	chr17	88603495	88615002	NO	NO	H1	NO	NO	0	0	0	0	0	0	0	0	0	0	0	0	0	0	0	0	0	0	0	0	0	0	0	0	0	3	1	0	0	0	1	0	21	0	0	2	0	0	0	0	0
1700119H24Rik	chr16	34756224	34759699	NO	NO	NO	H2	NO	0	0	0	0	0	2	1	6	0	0	0	0	0	1	0	0	1	0	0	0	2	0	0	0	0	1	3	0	0	1	0	0	3	0	0	1	0	2	0	1	2
1700120B22Rik	chr10	63078009	63079932	NO	NO	H1	NO	NO	3	2	5	0	4	1	0	1	3	0	2	5	3	0	2	2	1	4	0	6	7	3	2	4	1	0	0	0	0	2	3	9	29	0	2	5	3	4	7	0	3
1700120C14Rik	chr15	99149668	99159922	NO	NO	NO	H2	NO	13	8	4	20	23	12	18	22	11	10	7	3	15	15	30	6	32	8	5	8	78	26	16	7	23	16	9	9	8	21	15	17	12	9	9	18	7	13	7	10	11
1700120E14Rik	chr18	74628748	74664195	NO	NO	H1	NO	NO	0	0	0	0	0	0	0	0	0	0	0	0	0	0	0	0	0	0	0	0	0	0	0	0	0	1	1	0	0	0	0	2	15	0	0	0	0	0	1	0	0
1700120G07Rik	chr7	134793493	134797731	NO	NO	H1	NO	NO	0	0	0	0	0	0	0	0	0	0	0	0	0	0	0	0	0	0	0	0	0	0	0	0	0	1	0	0	0	0	0	2	18	0	0	0	0	0	0	0	0
1700120K04Rik	chr7	127203074	127203617	NO	NO	H1	NO	NO	3	2	1	0	3	4	1	1	2	3	6	6	1	3	8	4	7	4	3	3	2	3	2	3	0	1	4	2	1	1	2	12	65	0	3	16	2	2	2	2	1
1700121C08Rik	chr4	123746249	123752655	NO	NO	H1	NO	NO	0	1	0	0	0	0	1	2	3	0	0	0	2	0	0	0	0	0	0	0	0	0	0	0	1	3	0	0	0	4	0	2	8	2	4	2	3	0	0	0	2
1700121C10Rik	chr8	95520792	95529100	NO	NO	NO	H2	NO	0	0	0	0	0	0	0	0	0	0	0	0	0	0	0	0	1	0	0	0	0	0	0	0	0	1	0	0	0	1	0	0	4	0	1	0	0	1	0	0	5
1700121L16Rik	chrX	103860381	103886061	NO	L2	NO	NO	NO	0	0	0	0	0	0	0	0	0	0	0	0	0	0	0	0	0	0	0	0	0	0	0	0	0	0	0	0	0	0	0	0	0	0	0	0	0	0	0	0	0
1700121M21Rik	chr15	99812844	99817985	NO	NO	NO	H2	NO	0	0	0	1	0	0	0	1	1	0	1	0	2	0	0	0	0	0	0	0	0	0	0	0	0	4	16	0	1	19	3	23	43	0	0	4	1	14	5	14	41
1700121N20Rik	chr12	106408910	106413925	NO	NO	NO	H2	NO	0	0	0	0	0	0	0	0	0	0	0	0	0	0	0	0	0	0	0	0	0	0	0	0	0	0	0	0	0	0	1	2	1	0	0	1	0	0	0	0	0
1700122C19Rik	chr19	37453701	37460275	NO	NO	H1	NO	NO	0	0	0	0	0	0	0	0	0	0	0	0	0	0	0	0	0	0	0	0	0	0	0	0	0	0	2	0	0	0	0	7	24	0	0	1	0	1	1	1	0
1700122E12Rik	chr8	85573740	85583294	NO	NO	NO	H2	NO	4	1	1	3	11	7	1	3	9	0	5	3	1	2	5	6	12	1	9	4	4	5	8	3	4	7	4	12	5	5	5	6	13	1	3	9	3	12	0	6	4
1700122H20Rik	chr17	7163338	7169117	NO	NO	H1	NO	NO	0	0	0	0	0	0	0	0	0	0	0	0	0	0	0	0	0	0	0	0	0	0	0	0	0	0	2	0	0	0	0	5	10	0	0	1	0	0	0	0	0
1700122O11Rik	chr17	48347553	48349113	NO	NO	NO	H2	NO	0	0	0	1	0	0	0	0	0	1	0	0	0	0	0	0	0	0	0	0	0	0	0	0	0	0	0	0	0	0	0	3	14	0	0	7	0	0	0	0	0
1700123J17Rik	chr7	125823418	125847410	NO	NO	NO	H2	NO	0	0	0	0	0	0	0	1	0	2	0	0	0	0	0	1	0	0	0	0	0	0	0	0	0	0	0	0	0	0	0	0	4	0	0	0	0	0	0	0	0
1700123K08Rik	chr5	138560065	138562991	NO	NO	H1	NO	NO	0	0	0	0	0	0	0	0	0	0	0	1	0	0	2	1	0	0	0	1	0	0	0	0	0	0	0	0	0	0	2	1	12	0	1	2	0	0	0	0	0
1700123M08Rik	chr4	11966573	11994295	NO	NO	H1	NO	NO	55	37	40	41	34	43	37	61	37	10	28	20	41	35	38	37	55	32	44	37	35	37	33	42	51	30	49	48	49	49	57	66	54	67	48	43	54	52	42	62	57
1700123O12Rik	chr4	10508030	10797802	NO	L2	H1	NO	NO	0	0	0	0	0	0	0	0	0	0	0	0	0	0	0	0	0	0	0	0	0	0	0	0	0	0	2	0	0	0	0	1	17	0	0	3	0	0	0	0	0
1700123O20Rik	chr14	54923627	54928201	NO	NO	NO	H2	NO	470	841	698	860	797	838	795	1079	698	1079	743	690	719	702	854	696	2169	858	910	787	658	1570	807	836	709	658	650	716	634	948	740	691	726	726	728	753	694	780	743	724	778
1700123O21Rik	chr16	5793450	5816360	NO	NO	H1	NO	NO	0	0	0	0	0	0	0	0	0	0	0	0	0	0	0	0	0	0	0	0	0	0	0	0	0	0	0	0	0	0	0	1	0	0	0	0	0	0	0	0	0
1700124L16Rik	chr6	83738740	83739490	NO	NO	NO	H2	NO	2	1	1	1	0	1	4	3	1	0	2	4	1	1	1	0	3	2	3	1	0	8	1	1	0	6	1	1	0	2	1	1	13	4	2	8	3	4	0	2	3
1700124M09Rik	chr10	18962373	18962955	NO	NO	H1	NO	NO	0	0	0	0	0	0	0	0	0	0	0	0	0	0	0	0	0	0	0	0	0	0	0	0	0	0	0	0	0	0	0	0	0	0	0	0	0	0	0	0	0
1700125G02Rik	chr4	124784680	124788575	NO	NO	NO	H2	NO	0	0	0	0	0	0	0	0	0	0	0	0	0	0	0	0	0	0	0	0	0	0	0	0	0	0	0	0	0	0	0	0	0	0	0	0	0	0	0	0	0
1700125G22Rik	chr3	27208174	27211168	NO	NO	H1	NO	NO	0	0	1	0	0	0	0	1	0	0	0	0	0	1	0	0	0	0	0	0	0	0	0	1	1	2	2	0	0	2	3	3	19	1	1	3	2	0	1	3	0
1700125H03Rik	chr8	68821110	68828362	NO	NO	H1	NO	NO	0	0	0	0	1	0	0	2	0	0	0	0	1	0	0	0	0	0	0	0	0	0	0	0	0	0	1	0	0	0	0	3	35	0	0	2	0	0	0	0	0
1700126A01Rik	chr1	57166473	57168559	NO	NO	H1	NO	NO	0	0	0	0	0	0	0	0	0	0	0	0	0	0	0	0	0	0	0	0	0	0	0	0	0	0	0	0	0	0	0	1	30	0	0	3	0	0	0	0	0
1700126G02Rik	chr6	143157113	143167156	NO	NO	H1	NO	NO	0	0	0	0	0	0	0	0	0	0	1	0	0	0	0	0	0	0	0	0	0	0	0	0	0	0	0	0	0	0	0	1	3	0	0	0	0	0	1	0	0
1700126H18Rik	chr5	66323949	66348678	NO	NO	H1	NO	NO	0	0	0	0	0	0	0	0	0	0	0	0	0	0	0	0	0	0	0	0	0	0	0	0	0	0	0	0	0	0	0	1	1	0	0	0	0	0	0	0	2
1700127F24Rik	chr12	112835145	112839446	NO	NO	NO	H2	NO	0	0	0	0	0	0	0	1	1	0	0	1	0	0	0	0	0	0	0	0	0	0	0	0	0	0	1	0	2	3	0	3	12	0	0	0	0	1	0	0	0
1700128A07Rik	chr14	106654620	106723954	NO	L2	NO	NO	NO	0	0	0	0	0	0	4	0	1	3	1	0	1	0	0	0	0	0	0	2	1	0	0	0	0	0	0	0	0	1	0	3	15	0	1	0	0	0	0	0	0
1700128E19Rik	chr8	11763246	11770542	NO	NO	NO	H2	NO	0	0	0	0	0	0	0	0	0	0	0	0	0	0	0	0	0	0	0	0	0	0	0	0	0	0	0	0	0	0	0	0	4	0	0	0	0	0	0	0	0
1700128F08Rik	chr9	8221889	8241988	NO	L2	NO	NO	NO	0	0	0	0	0	0	0	0	0	0	0	0	0	0	0	0	0	0	2	0	0	0	0	0	0	0	0	0	0	0	0	0	7	0	0	0	0	1	0	0	0
1700129C05Rik	chr14	59370483	59380379	NO	NO	H1	NO	NO	0	0	0	1	0	0	0	1	1	0	0	0	1	0	0	0	0	0	0	0	0	0	0	0	0	0	14	0	0	1	8	32	420	0	0	33	2	4	14	1	4
1810006J02Rik	chr1	98059191	98072380	NO	L2	NO	NO	NO	5	19	15	14	3	17	8	7	8	12	23	15	11	10	3	12	35	7	5	2	7	11	2	12	8	5	10	14	14	6	9	20	14	27	9	4	17	36	3	4	18
1810007C17Rik	chr12	49523775	49527645	NO	L2	NO	NO	NO	0	0	0	0	0	0	0	0	0	0	0	0	0	0	0	0	0	0	0	0	0	0	0	0	0	0	0	0	0	0	0	0	0	0	0	0	0	0	0	0	0
1810007D17Rik	chr19	58594760	58618185	NO	NO	H1	NO	NO	0	0	0	0	0	0	0	0	2	0	0	0	0	0	0	0	0	0	2	0	0	0	0	0	0	0	0	0	0	0	0	0	0	0	0	0	0	0	0	0	0
1810008I18Rik	chr7	65452784	65455981	NO	NO	H1	NO	NO	1	0	0	9	0	3	3	8	2	1	0	1	7	1	0	1	2	3	0	0	5	1	0	1	2	12	0	2	1	1	6	1	1	3	3	5	3	2	3	1	1
1810009A15Rik	chr19	8866246	8868123	NO	NO	H1	NO	NO	18	9	14	12	24	18	16	27	7	19	19	12	7	18	9	17	31	8	5	17	5	35	8	11	14	11	8	9	9	11	16	12	16	16	19	5	13	12	3	11	12
1810009J06Rik	chr6	40941705	40945361	NO	L2	NO	NO	NO	0	0	0	0	0	0	0	0	0	0	0	0	0	0	0	0	0	0	0	0	0	0	0	0	0	0	0	0	0	0	0	0	0	0	0	0	0	0	0	0	0
1810010H24Rik	chr11	106913498	106921269	NO	NO	H1	NO	NO	150	119	108	187	200	153	157	165	92	132	177	129	102	120	118	90	351	143	97	125	127	153	126	173	117	127	108	123	102	111	130	120	106	115	107	107	129	139	103	84	148
1810010K12Rik	chr2	19453078	19459808	NO	NO	H1	NO	NO	0	0	1	0	8	0	4	1	0	0	4	1	1	0	0	1	6	0	0	0	0	0	1	0	0	0	0	0	0	0	0	0	0	0	0	0	0	0	0	0	0
1810012K16Rik	chr8	22888736	22889607	NO	NO	H1	NO	NO	12	3	8	8	1	2	5	9	8	10	7	4	8	5	7	4	11	5	2	2	8	7	3	11	9	10	20	12	12	10	16	23	25	10	9	4	10	14	10	12	21
1810013A23Rik	chr17	28490681	28492137	NO	NO	NO	H2	NO	3	2	1	0	0	0	0	0	1	3	3	1	0	5	1	0	1	1	0	1	0	0	0	0	0	3	6	0	3	2	0	0	6	1	1	3	1	2	1	4	0
1810013D15Rik	chr3	157630844	157643992	NO	L2	NO	NO	NO	13	12	6	25	14	27	25	6	24	11	7	20	14	16	14	35	40	13	13	9	15	66	16	29	7	12	21	6	5	14	14	18	27	4	11	10	3	13	7	7	15
1810014B01Rik	chr10	86521390	86525818	NO	NO	H1	NO	NO	180	162	184	176	288	190	182	163	148	263	154	116	131	173	156	122	547	165	199	156	208	331	167	184	155	184	165	219	162	165	186	188	153	193	215	237	170	155	149	165	228
1810018F18Rik	chr19	58687348	58689755	NO	NO	H1	NO	NO	0	0	0	0	0	0	0	0	0	0	0	0	0	0	0	0	0	0	0	0	0	0	0	0	0	0	0	0	0	0	0	0	0	0	0	0	0	0	0	0	0
1810019D21Rik	chr8	106862031	106865355	NO	NO	H1	NO	NO	8	24	19	40	58	20	22	267	14	14	18	21	34	19	14	17	66	13	28	16	20	35	33	22	19	125	191	29	17	256	41	451	393	17	51	33	28	128	65	102	169
1810019N24Rik	chr7	12682517	12695744	NO	NO	H1	NO	NO	19	25	28	24	20	17	18	28	14	30	26	13	18	17	31	18	103	25	22	20	22	46	19	31	20	17	23	23	15	16	16	18	17	23	31	35	19	26	18	27	26
1810021B22Rik	chr15	88955400	88960057	NO	NO	NO	H2	NO	117	126	119	157	244	195	162	118	149	216	94	166	149	110	183	177	556	205	131	153	89	300	191	191	190	150	102	125	102	123	118	112	123	78	103	171	94	133	104	111	124
1810021M19Rik	chr2	165727758	165735472	NO	NO	NO	H2	NO	4	1	7	3	0	3	7	4	9	4	2	5	3	6	2	0	11	2	5	5	2	2	11	3	4	15	10	8	0	9	14	9	21	1	11	15	1	11	3	9	9
1810024B03Rik	chr2	127028203	127050200	NO	NO	H1	NO	NO	27	29	40	53	91	69	52	52	45	53	41	28	38	54	68	33	141	35	42	53	33	119	57	38	72	89	70	48	87	104	65	74	104	68	69	71	50	47	76	78	88
1810030O07Rik	chrX	12521117	12540175	NO	NO	H1	NO	NO	1011	1003	1029	1273	1243	1186	1081	1260	970	1373	1053	945	991	1004	1066	1027	2680	1038	1267	1092	985	2034	923	1057	851	720	946	1085	938	926	1014	943	797	1121	1016	988	1031	999	795	934	1074
1810034E14Rik	chr13	64396513	64415959	NO	NO	H1	NO	NO	54	32	28	49	84	50	55	165	32	37	24	16	31	55	26	28	97	33	54	39	18	62	43	40	52	61	34	35	46	65	45	34	37	46	42	39	39	56	49	50	46
1810035K13Rik	chr19	58683937	58684610	NO	NO	H1	NO	NO	0	0	0	0	0	0	0	0	0	0	0	0	0	0	0	0	0	0	0	0	0	0	0	0	0	0	0	0	0	0	0	0	0	0	0	0	0	0	0	0	0
1810037I17Rik	chr3	122718045	122719843	NO	L2	NO	NO	NO	2931	2615	3382	3585	3743	2627	2316	2145	1921	3140	3671	1535	3015	3084	3087	2252	7248	2296	2657	3640	1596	4736	2428	2179	2725	3133	3348	3169	3449	3368	2748	3609	4404	3275	3545	3243	3116	3391	2980	3046	3339
1810041H14Rik	chr14	122114222	122116820	NO	NO	H1	NO	NO	10	13	8	22	15	8	14	24	12	8	6	13	13	14	19	16	50	19	15	12	21	42	11	10	23	24	23	8	17	16	10	36	42	20	13	18	9	22	12	12	16
1810044D09Rik	chr6	91417968	91418737	NO	NO	NO	H2	NO	165	122	144	214	264	133	174	109	133	194	124	94	128	135	176	157	428	131	165	116	91	414	144	169	136	228	284	159	231	221	169	403	501	183	197	232	179	257	195	192	324
1810049I09Rik	chr7	64862561	64863168	NO	NO	H1	NO	NO	0	0	0	0	0	0	0	1	0	0	0	0	0	0	0	0	0	0	0	0	0	0	0	0	0	1	3	0	0	8	0	22	47	0	0	3	1	3	1	1	6
1810053B23Rik	chr16	93140603	93156431	NO	NO	H1	NO	NO	1	4	0	2	0	2	0	1	0	7	0	6	1	0	2	2	1	2	0	1	3	1	0	0	2	0	1	0	1	4	0	4	1	2	0	0	1	1	3	2	0
1810055G02Rik	chr19	3758342	3767882	NO	NO	NO	H2	NO	272	253	269	223	290	206	283	587	188	183	335	281	313	307	214	258	411	218	117	329	140	347	269	231	290	454	299	290	359	399	367	341	429	423	213	294	440	364	407	416	247
1810062G17Rik	chr3	36530085	36536448	NO	NO	H1	NO	NO	46	36	64	56	42	83	92	78	50	63	77	43	75	47	63	48	190	65	36	57	52	53	89	79	84	112	129	74	67	90	111	194	206	40	66	90	66	89	75	91	174
1810062O18Rik	chr14	20596360	20620748	NO	NO	H1	NO	NO	47	33	35	25	48	52	41	38	43	41	27	22	46	39	38	39	99	49	42	46	26	38	49	32	61	57	25	41	36	42	34	40	53	50	33	44	53	37	31	59	51
1810063I02Rik	chr11	59812324	59812715	NO	NO	NO	H2	NO	2	3	2	6	20	4	6	2	11	29	0	24	1	5	2	1	9	14	13	2	2	8	6	12	1	0	1	9	1	3	0	0	1	0	0	0	1	0	0	0	0
1810064F22Rik	chr9	22118081	22125156	NO	NO	H1	NO	NO	0	1	1	0	10	1	2	111	0	0	0	0	4	1	0	0	12	1	0	0	1	1	0	0	0	42	56	0	0	108	51	42	53	0	72	35	22	80	30	74	126
1810065E05Rik	chr11	58311936	58316849	NO	NO	H1	NO	NO	0	0	0	0	0	2	1	4	0	0	1	0	0	0	0	0	3	0	0	0	0	1	2	4	0	0	5	0	1	1	0	6	14	0	0	2	1	0	0	1	0
1810073O08Rik	chr17	84225362	84229038	NO	NO	NO	H2	NO	6	4	12	13	6	11	9	7	13	4	8	8	4	10	4	8	16	5	5	7	5	15	2	11	3	9	13	4	5	25	14	4	6	7	9	9	24	15	4	11	11
2010001A14Rik	chr11	57686324	57692293	NO	NO	NO	H2	NO	204	98	115	143	208	145	146	178	111	123	100	77	126	138	129	100	279	95	129	167	101	274	146	130	142	257	200	154	154	217	159	234	256	173	153	132	166	185	210	217	202
2010001M07Rik	chr9	60241391	60242251	NO	NO	H1	NO	NO	0	0	0	0	0	0	0	0	0	0	0	0	0	0	3	0	0	0	0	0	0	0	0	0	0	0	0	0	0	0	0	0	0	0	0	0	0	0	0	0	0
2010003K11Rik	chr19	4546815	4548611	NO	NO	NO	H2	NO	352	362	271	228	399	543	284	173	423	350	133	378	193	237	582	471	875	599	531	315	233	403	490	322	346	357	234	278	261	186	276	132	183	215	251	310	206	143	225	153	201
2010004M13Rik	chr7	15782333	15782986	NO	NO	NO	H2	NO	127	88	90	146	336	135	113	214	117	174	82	92	100	136	139	109	338	150	135	140	121	213	103	145	116	247	134	125	183	238	171	271	249	126	113	141	141	172	175	177	206
2010009K17Rik	chr2	157912283	157933717	NO	NO	NO	H2	NO	0	1	0	8	0	9	5	9	1	2	3	4	3	7	0	1	7	1	4	2	14	1	0	0	0	0	0	0	0	0	0	2	1	0	1	0	0	0	0	2	0
2010010A06Rik	chr18	75421730	75430400	NO	NO	NO	H2	NO	0	0	0	0	0	0	0	1	0	0	0	0	0	0	0	0	0	0	0	0	0	0	0	0	0	0	0	0	0	0	0	0	0	0	0	0	0	0	0	0	0
2010016I18Rik	chr3	106389301	106393229	NO	L2	NO	NO	NO	171	254	269	295	890	285	403	72	317	504	216	265	272	124	345	380	1105	403	525	161	526	750	160	520	201	492	669	1058	603	533	809	756	460	711	1048	955	516	1112	667	584	1164
2010103J01Rik	chr1	185044383	185045996	NO	NO	H1	NO	NO	0	0	0	0	0	0	0	1	0	0	0	0	0	0	1	0	0	0	0	0	0	0	1	0	0	0	0	0	0	0	0	0	0	0	0	0	0	0	0	0	0
2010106C02Rik	chr17	86592594	86594606	NO	NO	H1	NO	NO	0	0	0	1	0	0	0	0	0	1	0	1	0	0	0	0	0	0	0	1	0	0	0	0	0	1	0	0	1	0	0	1	0	1	0	0	1	0	0	0	0
2010106E10Rik	chrX	111404970	111468040	NO	L2	NO	NO	NO	3	16	6	15	11	37	7	2	3	26	3	31	14	2	55	31	52	27	21	4	9	29	11	21	17	12	81	9	19	10	47	15	38	7	58	65	26	119	15	27	35
2010109A12Rik	chr5	93354376	93361333	NO	NO	H1	NO	NO	6	17	31	26	42	11	37	11	28	33	18	26	22	12	20	17	55	26	21	22	16	53	25	37	21	24	26	20	4	21	15	34	73	20	15	14	15	12	12	17	25
2010109P13Rik	chr6	100120287	100125074	NO	NO	NO	H2	NO	0	0	0	0	0	2	0	1	0	0	0	1	0	0	0	0	0	0	0	1	0	0	0	0	1	1	0	0	1	1	0	1	1	1	0	1	0	0	0	0	3
2010110K18Rik	chr18	34886495	34891747	NO	NO	NO	H2	NO	0	0	0	0	0	0	0	5	0	0	0	0	0	0	1	0	5	0	0	0	0	0	0	0	0	1	0	0	2	3	0	0	2	0	0	1	0	0	0	0	3
2010203P06Rik	chr13	56731617	56750857	NO	NO	NO	H2	NO	1	3	0	2	6	3	2	5	1	5	8	2	1	2	3	1	4	5	9	2	3	4	0	2	3	0	0	0	0	2	2	2	17	1	1	1	1	1	1	0	1
2010204K13Rik	chrX	7278055	7289227	NO	NO	H1	NO	NO	15	10	16	18	58	21	14	156	8	25	18	7	9	21	8	8	45	11	14	20	7	35	14	5	12	35	21	13	12	34	31	11	24	8	23	25	22	39	24	28	43
2010308F09Rik	chrX	13100879	13113972	NO	NO	H1	NO	NO	0	0	0	2	0	0	0	5	0	1	1	1	1	0	0	0	3	0	0	1	0	0	0	0	2	5	3	0	2	1	3	3	4	0	3	2	5	3	3	3	7
2010310C07Rik	chr6	42347604	42357492	NO	L2	NO	NO	NO	1	3	1	0	0	1	0	1	2	0	1	0	1	2	1	0	1	1	0	0	0	1	1	2	0	1	3	0	2	1	1	7	1	1	6	1	0	5	0	1	1
2010315B03Rik	chr9	124054431	124075349	NO	L2	NO	NO	NO	232	318	378	221	285	272	335	368	301	264	401	335	240	234	247	255	659	266	296	244	397	400	265	261	213	176	268	297	236	576	261	288	252	261	258	211	278	245	241	276	373
2010320M18Rik	chr8	71229505	71230250	NO	NO	NO	NO	H3	451	393	402	695	679	545	439	576	511	734	327	403	444	498	624	475	1361	602	543	462	378	844	547	488	477	566	502	407	456	578	493	593	777	408	444	426	489	564	427	482	532
2010320O07Rik	chr18	38345164	38362216	NO	NO	NO	H2	NO	0	1	0	0	0	0	0	1	0	0	0	0	1	2	0	0	0	0	0	0	1	2	1	3	0	2	2	0	0	1	0	0	3	0	0	0	0	0	0	0	1
2200002D01Rik	chr7	28946945	28947892	NO	NO	NO	H2	NO	79	110	74	208	167	112	115	187	57	172	124	106	97	82	110	97	373	98	72	65	59	206	49	58	85	151	169	251	145	133	165	197	208	207	236	251	208	260	114	172	191
2200002J24Rik	chr7	30398310	30409723	NO	NO	NO	H2	NO	2	0	2	4	0	1	1	43	0	3	1	3	2	1	0	1	1	1	2	0	1	9	2	1	0	9	4	2	1	24	3	7	42	1	2	7	0	1	6	11	21
2210011K15Rik	chr1	121280896	121287800	NO	NO	H1	NO	NO	3	4	2	1	0	0	1	0	0	0	0	0	0	0	0	0	6	1	0	0	2	0	1	0	0	1	0	0	1	0	0	0	0	0	0	0	1	0	0	1	1
2210016L21Rik	chr5	115080212	115086610	NO	NO	NO	H2	NO	795	467	516	737	837	662	636	843	441	646	536	454	550	586	537	527	1229	501	327	564	459	910	521	573	454	926	763	649	838	920	834	895	941	709	664	785	784	914	790	848	841
2210039B01Rik	chr12	73595256	73598760	NO	NO	H1	NO	NO	4	12	8	3	7	13	14	11	8	16	21	13	10	9	3	6	41	7	12	5	22	13	10	16	11	13	10	4	4	24	4	19	26	6	3	7	1	15	7	19	27
2210404E10Rik	chr19	10662156	10662922	NO	NO	NO	H2	NO	0	0	0	0	0	0	0	4	0	0	0	0	0	0	0	0	0	0	0	0	0	0	0	0	0	0	0	0	0	1	0	0	1	0	0	0	0	0	0	0	0
2210406O10Rik	chr5	36604954	36622198	NO	NO	NO	H2	NO	16	26	16	30	26	27	24	29	34	31	21	12	32	15	32	31	78	34	46	26	14	36	26	19	53	34	32	24	21	35	19	64	81	19	23	28	32	38	31	37	47
2210408F21Rik	chr6	31197285	31314330	NO	NO	H1	NO	NO	253	286	267	284	474	278	240	146	296	410	205	266	282	209	361	265	927	277	388	271	328	641	293	279	337	272	277	237	250	281	287	267	305	319	340	271	245	290	265	266	277
2210408I21Rik	chr13	77283635	77761904	NO	L2	NO	NO	NO	137	88	155	100	110	153	148	210	156	112	145	90	122	156	111	119	300	108	136	143	90	188	114	128	128	201	211	152	130	219	228	152	211	119	241	166	188	198	190	165	262
2210409D07Rik	chr18	57765150	57771657	NO	NO	H1	NO	NO	0	2	0	0	0	1	0	2	4	4	1	10	2	2	0	0	0	2	3	2	1	0	1	2	0	0	0	0	0	0	0	1	0	0	0	1	0	0	0	0	0
2210409E12Rik	chr11	88863463	88863840	NO	NO	NO	H2	NO	0	0	0	2	0	1	0	11	0	0	0	0	0	0	0	0	0	0	1	0	0	0	0	0	0	0	0	0	0	1	0	0	0	0	0	0	0	0	0	0	0
2210414B05Rik	chr4	3656505	3663108	NO	NO	H1	NO	NO	0	0	0	0	0	0	0	0	0	0	0	0	0	0	0	0	0	0	0	0	0	0	0	0	0	0	0	0	1	1	0	0	0	0	0	0	0	0	0	0	0
2210416O15Rik	chr11	87988883	87990933	NO	NO	NO	H2	NO	7	3	2	5	5	6	13	2	2	12	3	3	2	7	6	2	9	10	5	5	7	1	14	3	5	10	8	4	4	7	7	6	7	10	9	8	6	11	5	7	11
2210417A02Rik	chr5	148678649	148679949	NO	NO	NO	H2	NO	1	0	0	4	0	2	1	4	2	2	4	2	0	1	0	1	8	0	0	3	1	4	1	0	3	2	2	2	1	5	3	1	0	2	2	0	2	1	3	1	0
2210418O10Rik	chr2	175968357	176003665	NO	L2	NO	NO	NO	0	2	2	2	0	4	0	0	0	2	4	1	1	1	0	1	2	2	0	0	0	2	0	0	1	2	0	1	0	2	3	0	0	1	0	0	1	1	1	0	0
2210420H20Rik	chr18	82772629	82777164	NO	NO	NO	H2	NO	0	0	0	0	0	0	0	0	0	0	0	0	0	0	0	0	0	0	0	0	0	0	0	0	0	0	0	0	0	0	0	0	0	0	0	0	0	0	0	0	0
2300002M23Rik	chr17	35878381	35879842	NO	NO	NO	H2	NO	0	0	0	0	0	0	0	827	0	0	0	0	0	1	0	0	1	0	0	0	0	0	0	0	0	241	46	0	0	426	29	17	9	0	29	36	23	45	22	49	62
2300003K06Rik	chr11	99727973	99728892	NO	NO	H1	NO	NO	0	0	0	0	0	0	0	0	0	0	0	0	0	0	0	0	0	0	0	0	0	0	0	0	0	0	0	0	0	0	0	0	0	0	0	0	0	0	0	0	0
2300009A05Rik	chr9	63301728	63306526	NO	NO	H1	NO	NO	252	269	182	307	439	205	263	253	234	323	227	287	184	152	318	229	1045	318	389	206	228	727	234	234	314	212	193	223	192	253	224	227	230	160	245	314	225	163	233	185	248
2310001H17Rik	chr6	129209585	129215445	NO	L2	NO	NO	NO	56	52	58	107	254	80	75	106	87	93	96	100	74	79	97	76	214	96	140	86	144	202	73	91	77	123	155	147	109	252	124	204	261	109	131	123	147	205	167	159	195
2310001K24Rik	chr2	163314464	163314923	NO	NO	NO	H2	NO	11	35	26	45	40	24	38	6	22	35	27	35	31	23	44	42	123	40	27	29	33	101	29	37	37	22	25	37	48	22	26	28	27	39	27	46	41	26	42	33	26
2310002D06Rik	chr12	80553979	80564728	NO	NO	NO	H2	NO	0	0	0	0	2	1	1	1	0	3	0	1	0	0	0	0	1	0	0	1	0	0	0	0	0	0	0	2	0	0	0	0	0	0	0	0	0	0	0	0	0
2310002F09Rik	chr7	43394889	43405360	NO	NO	NO	H2	NO	0	1	0	1	5	2	1	11	1	0	0	3	2	0	0	0	7	2	4	0	0	1	3	3	0	1	3	0	1	0	0	2	0	0	0	0	0	1	0	0	2
2310002L09Rik	chr4	73857607	73869111	NO	L2	NO	NO	NO	7	0	2	0	22	0	0	0	16	0	0	0	1	23	182	0	98	0	0	7	512	7	4	0	177	0	0	0	0	0	0	0	0	14	0	0	0	0	0	0	0
2310003N18Rik	chr9	50143822	50144482	NO	NO	H1	NO	NO	0	0	0	0	0	0	0	1	0	0	0	0	0	1	0	0	0	0	0	0	0	1	0	0	0	0	0	0	0	0	0	0	0	0	0	0	0	0	0	0	0
2310005A03Rik	chr2	154939710	154941999	NO	NO	H1	NO	NO	0	0	0	0	0	0	0	0	0	0	0	0	0	0	0	0	0	0	0	1	0	0	0	0	0	0	0	0	0	0	0	0	0	0	0	0	0	0	0	0	0
2310005E17Rik	chr13	98560617	98571573	NO	NO	H1	NO	NO	0	0	0	1	0	0	0	0	0	0	0	0	0	0	0	0	0	0	0	0	0	0	0	0	0	0	0	0	0	0	0	0	1	0	0	0	0	0	0	0	0
2310008N11Rik	chr8	27304622	27314451	NO	NO	NO	H2	NO	0	0	0	1	16	0	0	2	1	0	0	2	1	2	3	0	0	0	0	0	3	0	3	0	4	5	16	2	1	2	15	24	22	0	3	2	3	19	5	8	14
2310009B15Rik	chr1	138779716	138784592	NO	L2	NO	NO	NO	133	127	139	223	238	227	152	233	135	210	148	120	131	165	231	156	484	183	179	140	141	352	192	147	143	245	190	206	162	256	164	212	308	144	214	199	143	216	197	186	213
2310010J17Rik	chr7	89774043	89779144	NO	L2	NO	NO	NO	261	243	224	367	500	329	261	153	228	314	205	185	249	225	340	224	778	201	385	210	232	560	289	291	226	250	307	354	314	245	276	296	321	283	395	289	281	297	202	252	402
2310011J03Rik	chr10	80154088	80156382	NO	NO	NO	NO	H3	1603	1060	1032	1357	1552	1364	1306	1173	953	1519	994	845	1175	1125	1257	1161	3015	1157	831	1224	813	2004	1197	1111	1158	1885	1422	1214	1566	1654	1319	1380	1581	1255	1449	1498	1288	1400	1334	1276	1299
2310015A10Rik	chr12	80167319	80179618	NO	NO	NO	H2	NO	424	327	398	434	534	415	552	423	333	427	543	458	420	320	400	371	931	370	342	430	596	566	331	474	387	483	565	655	605	595	669	717	579	574	531	556	599	756	601	612	640
2310015A16Rik	chr17	32126850	32131417	NO	NO	NO	H2	NO	0	0	2	6	0	3	5	3	1	0	1	2	1	3	3	0	6	1	1	0	22	1	1	1	2	16	16	4	5	20	28	3	6	5	24	13	15	33	18	22	57
2310015D24Rik	chr16	13331994	13338971	NO	NO	H1	NO	NO	4	0	0	2	13	7	2	2	18	2	4	2	3	21	1	0	0	2	0	3	25	1	5	4	8	1	0	1	2	0	1	0	0	0	0	2	1	0	0	2	1
2310015K22Rik	chr1	80185705	80207331	NO	NO	H1	NO	NO	0	0	0	0	0	0	0	6	7	2	0	7	0	2	11	0	0	0	2	0	68	1	0	0	6	0	0	1	0	0	1	0	0	2	0	0	0	1	0	0	0
2310016D03Rik	chr12	30460557	30517357	NO	NO	H1	NO	NO	0	0	0	0	0	0	0	0	0	0	0	0	0	0	0	0	0	0	0	0	0	0	0	0	0	0	0	0	0	0	0	0	0	0	0	0	0	0	0	0	0
2310016D23Rik	chr1	60817619	60842947	NO	NO	H1	NO	NO	0	1	0	0	15	1	1	0	2	0	1	1	3	2	3	0	4	0	0	1	21	0	0	0	3	0	1	0	0	1	0	1	0	2	0	0	0	0	0	0	0
2310016G11Rik	chr7	44317656	44327659	NO	NO	NO	H2	NO	0	0	0	0	0	0	0	1	0	0	0	0	0	0	1	0	0	0	0	0	0	0	0	0	2	6	0	0	0	1	0	0	0	0	2	2	1	1	0	1	0
2310020H05Rik	chr13	99213035	99224429	NO	NO	H1	NO	NO	0	0	0	0	0	0	0	0	3	0	0	0	0	1	18	0	1	0	0	1	35	1	0	0	6	0	0	0	0	0	0	0	0	0	0	0	0	0	0	0	0
2310022A10Rik	chr7	27252481	27281524	NO	NO	NO	H2	NO	320	227	249	275	351	256	322	471	243	319	261	236	290	304	279	235	630	233	207	257	429	401	283	298	315	295	314	290	338	504	336	318	364	368	280	328	385	399	327	363	449
2310022B05Rik	chr8	125362494	125390108	NO	NO	NO	H2	NO	1367	1466	1404	1587	1825	1522	1477	2014	1112	1732	1804	1410	1396	1670	1311	1378	2660	1372	1568	1481	1216	2718	1441	1280	1113	1179	1316	1519	1393	1274	1540	1240	1189	1480	1454	1470	1541	1648	1404	1467	1470
2310026I22Rik	chr18	33056851	33068586	NO	L2	NO	NO	NO	0	0	0	0	0	0	0	0	0	0	0	0	0	0	0	0	0	0	0	0	0	0	0	0	0	0	2	1	0	1	0	1	3	0	0	4	0	0	0	0	0
2310030A07Rik	chr1	150196431	150222522	NO	L2	NO	NO	NO	0	0	0	0	0	0	0	0	0	0	0	2	0	0	1	2	0	2	0	0	1	0	1	0	0	0	0	1	0	0	0	0	1	0	0	0	0	0	0	0	0
2310030G06Rik	chr9	50650990	50657827	NO	NO	H1	NO	NO	47	60	36	56	84	71	41	230	58	62	57	62	48	97	66	47	124	61	70	51	96	152	47	57	52	115	179	49	46	317	86	190	281	41	90	77	101	147	61	144	205
2310033P09Rik	chr11	59099186	59101562	NO	NO	NO	H2	NO	410	253	299	330	507	340	352	533	256	297	335	244	286	268	311	299	764	284	211	284	310	641	271	349	274	381	390	355	354	374	423	424	461	368	381	420	364	427	347	410	408
2310034C09Rik	chr16	88555734	88556677	NO	L2	NO	NO	NO	0	0	0	0	0	0	0	0	0	0	0	0	0	0	0	0	0	0	0	0	0	0	0	0	0	0	0	0	0	0	0	0	0	0	0	0	0	0	0	0	0
2310034G01Rik	chr19	46336639	46337427	NO	NO	NO	H2	NO	28	26	28	30	21	43	18	77	9	24	13	9	26	25	14	19	75	21	15	19	7	18	30	19	41	81	64	19	38	83	48	65	89	20	51	43	38	51	42	76	87
2310034O05Rik	chr5	100358550	100365908	NO	NO	H1	NO	NO	0	0	0	0	0	0	1	0	0	0	0	0	0	0	0	0	0	0	7	0	0	0	0	0	0	3	12	1	0	12	0	57	43	0	3	0	2	6	5	1	9
2310039H08Rik	chr17	47083560	47084333	NO	NO	NO	H2	NO	617	628	520	1109	1121	731	594	610	549	1256	632	642	575	557	1096	703	2982	951	897	569	536	1942	837	705	738	805	860	687	699	824	655	891	1120	601	884	899	629	892	791	599	843
2310039L15Rik	chr10	95172137	95199078	NO	NO	H1	NO	NO	1	8	1	1	8	0	2	3	1	4	4	4	2	0	4	2	11	1	6	2	0	0	1	0	1	1	1	1	0	5	0	2	2	2	0	0	0	1	1	0	2
2310040G24Rik	chr6	86460357	86465209	NO	NO	NO	H2	NO	42	14	22	35	72	24	37	64	43	58	28	23	24	40	109	22	109	18	18	28	254	51	22	24	94	52	42	27	34	69	54	34	62	53	34	41	29	36	49	36	71
2310043L19Rik	chr1	177469107	177470509	NO	NO	H1	NO	NO	0	0	0	0	0	0	0	5	1	0	0	0	0	0	0	0	0	1	0	0	0	0	0	0	0	0	0	0	0	2	0	3	2	0	1	1	1	0	0	0	3
2310043M15Rik	chr16	93589023	93591789	NO	NO	NO	H2	NO	0	0	0	0	0	1	0	224	1	0	0	0	0	0	0	1	0	0	0	0	0	0	0	0	0	0	1	0	0	22	4	1	0	1	2	1	0	1	0	0	0
2310043O21Rik	chr15	38549587	38595178	NO	NO	H1	NO	NO	0	0	0	0	0	0	0	6	0	0	0	0	0	0	0	0	0	0	0	0	0	0	0	0	0	5	6	0	0	12	0	12	7	0	0	0	0	0	3	4	5
2310047D07Rik	chr5	149165832	149174787	NO	NO	NO	H2	NO	35	18	31	25	27	26	36	18	20	18	15	8	23	22	26	24	62	16	17	35	65	22	17	28	23	42	32	29	31	22	46	36	27	39	18	32	28	35	36	30	31
2310047K21Rik	chr2	104647385	104649028	NO	NO	H1	NO	NO	54	56	72	77	101	72	78	101	60	71	83	88	72	69	67	65	163	55	46	72	50	98	39	65	66	71	69	71	62	104	90	76	57	67	58	61	79	104	64	61	76
2310057J18Rik	chr10	28848283	28862302	NO	L2	NO	NO	NO	0	0	0	0	0	0	0	0	0	0	0	0	0	0	0	0	0	0	0	0	0	0	0	0	0	0	0	0	0	0	0	0	0	0	0	0	0	0	0	0	0
2310057M21Rik	chr7	130943339	130964570	NO	NO	H1	NO	NO	210	223	199	134	203	163	189	253	135	227	227	176	231	176	236	187	504	154	171	189	263	318	158	189	218	150	222	192	202	218	178	261	193	209	202	169	203	225	178	175	198
2310057N15Rik	chr16	88570068	88571094	NO	L2	NO	NO	NO	0	0	0	0	0	0	0	0	0	0	0	0	0	0	0	0	0	0	0	0	0	0	0	0	0	0	0	0	0	0	0	0	0	0	0	0	0	0	0	0	0
2310058D17Rik	chr11	58856569	58868859	NO	NO	NO	H2	NO	43	28	21	39	31	23	35	52	26	18	29	21	26	24	27	31	65	30	30	23	36	34	30	30	28	13	33	32	24	21	15	51	37	27	20	18	19	30	26	29	27
2310058N22Rik	chr12	116337580	116344401	NO	NO	H1	NO	NO	105	163	183	111	157	134	183	175	157	178	245	451	218	101	131	187	350	119	137	132	306	278	123	203	118	63	142	180	95	154	101	159	73	125	126	80	158	160	104	117	164
2310061I04Rik	chr17	36203568	36208270	NO	NO	NO	H2	NO	598	711	669	812	1187	852	821	653	846	1171	569	927	734	658	1089	718	2689	975	923	865	833	1490	817	927	995	776	660	629	493	773	599	797	875	503	654	736	513	685	505	600	783
2310061N02Rik	chr16	88504058	88504850	NO	L2	NO	NO	NO	0	0	0	0	0	0	0	0	0	0	0	0	0	0	0	0	0	0	0	0	0	0	0	0	0	0	0	0	0	0	0	0	0	0	0	0	0	0	0	0	0
2310065F04Rik	chr11	67003286	67010906	NO	NO	H1	NO	NO	1	0	0	0	23	0	0	0	0	0	0	0	1	0	39	0	28	0	0	1	60	0	0	0	29	0	0	0	0	0	0	0	0	1	0	0	0	0	0	0	0
2310067E19Rik	chr4	82368294	82376330	NO	NO	H1	NO	NO	0	2	6	4	0	3	2	1	4	3	7	4	1	3	0	0	2	3	1	6	4	0	3	2	0	5	0	1	5	9	17	2	3	4	3	5	3	0	4	6	1
2310068J16Rik	chr15	99870047	99871168	NO	NO	H1	NO	NO	10	7	10	7	4	13	9	23	10	20	12	16	10	6	9	11	40	16	4	12	11	10	15	13	12	18	19	13	7	19	13	48	54	10	7	12	12	23	13	10	15
2310069B03Rik	chr6	82854846	82858834	NO	NO	H1	NO	NO	1	12	6	0	8	11	13	12	41	26	5	23	12	22	15	0	9	22	59	21	6	0	41	24	12	15	8	23	1	58	1	9	12	2	1	2	3	3	1	54	54
2310069G16Rik	chr15	44651158	44669225	NO	L2	NO	NO	NO	2	3	1	0	2	2	7	9	6	0	2	3	2	7	2	2	8	2	12	6	3	0	5	5	3	2	0	0	1	1	2	0	0	1	1	0	3	1	0	0	0
2310075C17Rik	chr9	112056523	112057310	NO	NO	H1	NO	NO	5	0	0	0	2	0	0	0	1	0	0	0	0	0	12	1	15	0	0	0	38	1	0	0	10	0	0	0	0	0	0	0	0	1	0	0	0	0	0	0	0
2310075K07Rik	chr10	44940156	44943216	NO	NO	H1	NO	NO	38	39	44	77	79	52	53	161	59	58	63	56	46	52	55	46	140	55	84	48	46	80	53	45	39	57	81	42	51	77	57	108	89	58	51	48	51	64	44	54	86
2310079G19Rik	chr16	88423675	88424554	NO	L2	NO	NO	NO	0	0	0	0	0	0	0	0	0	0	0	0	0	0	0	0	0	0	0	0	0	0	0	0	0	0	0	0	0	0	0	0	0	0	0	0	0	0	0	0	0
2310081J21Rik	chr13	50415850	50416905	NO	NO	H1	NO	NO	0	0	0	0	0	0	0	0	1	0	0	0	0	1	0	0	0	0	0	0	2	0	0	0	0	0	0	0	0	0	0	0	0	0	0	0	0	0	0	0	0
2400006E01Rik	chr3	41455365	41482909	NO	NO	H1	NO	NO	2	0	0	0	0	0	0	0	0	0	0	0	0	0	0	1	0	0	0	0	0	0	0	0	0	2	3	4	0	11	1	12	12	1	3	1	0	1	4	4	6
2410002F23Rik	chr7	43896134	43901743	NO	NO	NO	H2	NO	728	792	926	745	887	896	861	1872	628	835	977	1087	824	793	675	922	1931	662	588	814	894	1565	640	864	675	776	1117	859	876	1518	871	1388	1443	789	822	878	826	1279	837	1016	1205
2410003I16Rik	chr16	93811513	93817025	NO	NO	NO	H2	NO	0	1	0	0	0	0	0	3	0	0	2	0	0	0	0	0	1	0	0	8	1	0	0	0	0	4	0	0	3	3	1	1	2	0	1	0	0	0	2	0	0
2410003L11Rik	chr11	97489336	97513719	NO	NO	NO	H2	NO	0	0	0	0	0	1	1	3	1	0	0	2	1	0	0	0	1	1	0	0	0	0	0	0	0	2	1	0	2	1	0	0	2	0	0	4	0	1	2	2	0
2410004B18Rik	chr3	145643768	145650584	NO	NO	H1	NO	NO	313	339	291	360	423	305	303	441	226	483	319	308	254	271	346	366	1059	330	393	293	369	797	270	324	283	312	344	343	363	460	345	296	285	344	338	284	315	280	272	300	349
2410004I01Rik	chr11	102849125	102854980	NO	NO	NO	H2	NO	1	2	0	8	3	4	9	2	2	3	2	2	3	3	1	0	4	1	0	2	1	7	1	6	1	13	0	6	6	8	5	2	4	4	6	5	1	2	2	3	10
2410004P03Rik	chr12	17054957	17061759	NO	NO	H1	NO	NO	8	7	4	3	16	1	4	644	3	2	6	0	0	6	3	2	20	5	6	14	3	17	2	8	0	209	215	20	4	178	335	9	129	13	363	265	121	346	130	221	331
2410006H16Rik	chr11	62493702	62495632	NO	NO	H1	NO	NO	1018	1699	895	3481	4358	2596	1998	2973	1486	2948	1549	1955	1418	1333	2207	1982	7715	2198	3602	1026	1698	9271	1827	1866	1186	1146	1594	1459	1301	2049	1261	1440	2321	1397	1733	1483	1157	1895	1271	1316	1723
2410012E07Rik	chr14	71090372	71111394	NO	NO	H1	NO	NO	0	0	0	0	0	0	0	0	0	0	0	0	0	0	0	0	0	0	0	0	0	0	0	0	0	0	0	0	0	0	0	0	1	0	0	0	0	0	0	0	0
2410017I17Rik	chr17	36455909	36473266	NO	NO	NO	H2	NO	0	0	0	0	0	2	0	1	0	0	0	0	1	0	0	0	0	0	0	0	0	0	0	0	0	0	1	4	4	1	0	2	2	0	0	0	1	0	0	0	0
2410018L13Rik	chr12	23003997	23060244	NO	NO	H1	NO	NO	6	17	10	13	21	4	11	27	7	7	8	14	2	9	12	8	9	2	3	4	2	30	6	10	4	1	1	5	2	22	2	5	6	8	5	2	4	4	4	4	6
2410021H03Rik	chr17	69582356	69584201	NO	NO	H1	NO	NO	0	0	0	0	0	0	0	2	0	0	0	0	0	0	0	0	0	0	0	0	0	0	0	0	0	0	0	0	0	0	0	0	0	0	0	0	0	0	0	0	0
2410022M11Rik	chr14	57049445	57051356	NO	NO	H1	NO	NO	100	103	102	172	177	165	117	112	77	186	159	163	89	101	277	150	428	173	228	132	177	324	134	149	97	164	166	186	172	221	138	232	241	129	192	175	128	152	183	139	212
2410080I02Rik	chr19	23111858	23114475	NO	NO	H1	NO	NO	3	7	0	6	1	11	7	1	6	9	0	7	2	3	10	2	23	5	6	5	10	23	7	8	6	10	6	7	7	5	8	11	12	13	4	2	6	10	6	5	8
2410124H12Rik	chr16	92275629	92294258	NO	NO	NO	H2	NO	0	0	0	0	0	0	0	0	0	0	0	0	0	0	2	0	0	0	0	0	0	0	0	0	0	0	0	0	0	0	0	0	0	0	0	0	0	0	0	0	0
2410137M14Rik	chr17	37288592	37292129	NO	NO	H1	NO	NO	1	1	0	0	0	1	0	2	0	0	0	0	0	0	0	0	5	0	0	0	0	0	0	0	0	0	0	0	0	1	0	0	0	0	1	0	0	1	0	0	1
2500002B13Rik	chr8	57940996	57963296	NO	NO	H1	NO	NO	49	49	86	102	73	54	75	82	57	87	69	84	60	74	85	70	238	61	81	74	109	157	62	79	77	49	27	53	50	61	58	52	35	76	69	57	67	55	63	55	38
2500004C02Rik	chr2	153183076	153187730	NO	NO	NO	H2	NO	69	60	95	79	95	76	109	177	86	99	105	73	95	66	75	66	226	56	82	90	92	115	72	85	92	81	81	83	50	164	118	85	119	93	92	92	88	121	89	99	119
2510002D24Rik	chr16	18655262	18658910	NO	NO	H1	NO	NO	484	309	380	417	743	386	427	578	343	393	419	296	289	353	313	330	919	387	313	425	404	740	409	437	319	542	442	432	495	591	481	504	481	471	392	463	452	527	549	526	593
2510003B16Rik	chr4	115981036	115996038	NO	NO	H1	NO	NO	13	11	11	11	9	8	13	20	8	13	5	2	8	9	4	7	32	6	3	12	4	17	6	13	5	31	13	13	11	21	20	23	38	14	10	14	11	13	16	9	15
2510009E07Rik	chr16	21467794	21513415	NO	NO	H1	NO	NO	730	864	859	755	668	926	1017	1267	678	985	1058	652	839	782	657	705	1431	691	629	738	886	1010	692	742	796	549	765	1023	784	757	789	638	456	891	859	809	873	773	636	719	703
2510022D24Rik	chrX	169090870	169098529	NO	NO	NO	NO	H3	528	309	283	512	770	489	368	497	289	550	305	363	271	241	566	403	1208	374	329	387	367	797	416	443	317	541	458	356	482	599	407	419	533	394	446	523	390	418	371	416	515
2510039O18Rik	chr4	148023848	148031773	NO	NO	NO	H2	NO	1382	1300	1105	1272	1323	1320	1194	1790	995	1547	1474	1199	1131	1245	1207	1178	2867	1254	1302	1267	1202	2409	1047	1305	1147	1386	1600	1423	1454	1637	1398	1600	1661	1441	1485	1473	1365	1515	1554	1425	1510
2600006K01Rik	chr2	29758362	29760449	NO	NO	NO	H2	NO	41	43	31	30	57	54	27	31	24	44	40	19	24	40	42	22	70	36	33	40	17	80	37	23	20	56	24	29	45	32	22	27	19	40	24	9	21	37	22	32	26
2600014E21Rik	chr2	74967998	75152751	NO	NO	H1	NO	NO	16	22	22	13	23	29	24	14	17	9	22	13	13	10	3	22	60	7	24	16	29	19	5	24	12	26	46	9	9	28	13	85	86	26	5	14	3	37	15	22	46
2610005L07Rik	chr8	20016465	20055498	NO	NO	H1	NO	NO	161	123	186	120	148	147	139	167	167	131	179	238	174	124	155	186	364	138	116	138	220	251	127	181	130	44	127	162	137	65	170	107	87	149	142	106	186	148	117	107	127
2610008E11Rik	chr10	78900207	78933434	NO	L2	NO	NO	NO	654	641	623	681	746	724	779	1312	594	657	805	585	576	514	470	631	1515	559	712	566	641	1172	471	569	440	351	513	519	509	636	630	529	430	660	605	489	623	565	397	543	789
2610016A17Rik	chr19	25648497	25649603	NO	NO	H1	NO	NO	1166	905	1449	2162	1308	1370	1514	221	1037	1880	734	453	1048	1046	1203	1154	4252	711	956	1246	755	1242	1088	1220	855	1217	1049	1461	1376	711	1301	1237	831	1783	1380	1352	1505	1308	1040	1160	1032
2610017A05Rik	chr6	148733029	148734612	NO	L2	NO	NO	NO	3	0	0	3	6	1	3	5	2	4	2	0	1	1	0	5	8	1	7	2	1	3	3	2	1	1	2	11	6	5	1	6	4	0	1	1	1	3	7	2	8
2610020C07Rik	chr16	11021246	11043660	NO	NO	H1	NO	NO	9	9	18	12	19	15	10	35	4	6	14	10	11	9	12	10	24	8	12	14	12	18	7	7	9	24	20	5	16	19	8	30	22	13	5	13	15	23	15	11	24
2610024D14Rik	chr11	21048868	21050616	NO	L2	H1	NO	NO	0	0	0	1	0	0	0	0	0	0	2	0	1	0	0	0	0	0	0	0	0	0	0	0	0	0	0	0	0	0	3	2	0	0	0	1	0	0	1	0	0
2610027F03Rik	chr1	120542382	120691296	NO	NO	H1	H2	NO	0	0	0	1	0	0	0	0	0	0	0	0	0	0	0	0	0	0	0	0	1	0	0	0	0	6	7	0	0	1	0	8	20	0	0	0	0	1	4	0	0
2610027K06Rik	chr11	85682485	85723214	NO	NO	NO	H2	NO	2	4	0	3	5	2	2	58	3	7	4	0	2	3	1	3	11	0	0	3	0	1	1	9	0	23	23	6	2	71	9	6	20	3	21	11	15	16	32	52	30
2610028E06Rik	chr4	125781643	125816196	NO	NO	NO	H2	NO	0	0	0	0	0	0	0	49	1	0	0	0	0	0	0	0	0	0	0	0	0	0	0	0	0	3	1	0	0	3	0	3	3	0	0	3	1	1	0	0	1
2610028H24Rik	chr10	76284882	76297052	NO	NO	NO	H2	NO	0	0	1	0	0	1	0	475	0	6	0	0	0	0	7	0	2	0	0	0	17	1	0	0	4	128	125	3	0	73	172	1	80	1	161	122	67	185	68	90	163
2610029K11Rik	chr17	34846639	34847735	NO	NO	NO	H2	NO	118	120	111	129	178	161	134	138	104	178	129	122	118	116	171	99	378	162	145	106	107	220	167	128	162	161	142	148	129	194	138	219	191	97	108	140	87	152	190	157	193
2610035D17Rik	chr11	112934731	113092664	NO	NO	NO	H2	NO	297	153	187	276	453	193	206	371	191	178	151	170	107	302	248	175	466	161	188	232	196	253	87	169	98	289	249	260	508	246	346	249	279	392	301	192	251	268	324	320	306
2610035F20Rik	chr14	122707788	122712611	NO	NO	H1	NO	NO	0	0	0	0	0	0	0	0	0	0	0	0	0	0	0	0	0	0	0	0	0	0	0	0	0	1	0	0	0	0	0	0	0	0	0	0	0	0	0	0	0
2610037D02Rik	chr15	96088354	96095855	NO	NO	H1	NO	NO	1	1	0	1	0	0	0	3	0	0	0	0	2	1	0	2	5	1	0	2	1	0	0	1	0	3	2	0	2	1	0	1	0	1	1	0	9	2	0	0	4
2610042L04Rik	chr14	18115085	18135894	NO	NO	H1	NO	NO	0	3	1	1	0	0	0	3	0	5	5	2	6	0	2	3	2	0	0	0	0	0	1	1	2	1	0	0	0	0	0	0	1	0	1	4	1	2	0	0	0
2610203C22Rik	chr1	9631056	9701317	NO	NO	H1	NO	NO	20	19	27	26	22	15	12	13	13	21	23	12	10	19	15	26	96	14	8	14	15	45	9	13	13	30	43	29	51	45	43	74	64	37	30	39	38	54	36	46	56
2610206C17Rik	chr7	84338847	84425757	NO	L2	NO	NO	NO	6	6	10	4	11	6	9	8	5	8	4	3	6	5	2	1	10	5	7	5	5	9	2	1	7	11	5	3	8	8	8	9	13	22	2	2	7	5	4	8	7
2610300M13Rik	chr6	66428926	66443477	NO	L2	NO	NO	NO	1	0	0	0	0	0	1	0	0	0	0	0	0	1	0	2	1	0	0	0	1	0	0	0	0	0	1	0	0	0	1	3	0	0	0	1	1	1	2	1	0
2610306M01Rik	chr6	86825388	86826422	NO	NO	H1	NO	NO	172	96	124	144	181	143	138	213	118	160	88	116	113	132	138	108	252	138	138	118	132	232	139	142	130	204	159	135	141	193	157	202	242	105	156	173	138	212	138	155	174
2610307P16Rik	chr13	28644016	29069405	NO	L2	H1	NO	NO	15	21	12	27	35	33	35	86	23	20	9	39	8	16	11	24	33	16	32	20	11	63	12	20	8	29	20	16	10	73	19	36	51	16	40	15	16	34	9	26	35
2610316D01Rik	chr3	45234873	45332695	L1	NO	NO	NO	NO	0	0	0	0	0	2	0	9	4	3	2	0	0	0	0	1	1	0	0	0	0	0	1	0	0	3	12	0	0	1	0	15	10	0	0	1	0	11	1	0	11
2610318M16Rik	chr14	14098553	14102333	NO	NO	H1	NO	NO	0	3	1	5	0	0	2	11	1	1	1	1	1	0	0	2	9	2	1	1	0	2	1	3	0	4	12	4	0	7	4	38	106	0	0	7	4	1	3	3	10
2610318N02Rik	chr16	16931261	16943080	NO	NO	H1	NO	NO	0	1	1	0	0	0	2	21	1	0	0	0	6	0	0	3	1	0	0	0	5	2	2	0	1	22	49	5	0	23	13	135	1384	1	10	93	6	21	42	3	31
2610507I01Rik	chr11	59088618	59093257	NO	NO	NO	H2	NO	667	426	595	523	707	574	679	1475	518	672	530	463	494	456	537	463	1500	614	490	604	509	738	444	673	565	610	572	538	483	796	663	778	541	456	555	619	545	648	608	595	786
2610524H06Rik	chr5	114959997	114961529	NO	NO	NO	H2	NO	63	36	60	93	104	43	84	239	35	55	72	37	51	80	35	52	155	49	44	59	38	118	38	34	29	172	165	85	98	557	104	269	327	74	73	83	102	172	122	168	232
2610528J11Rik	chr4	118384206	118387422	NO	NO	NO	H2	NO	0	0	0	10	0	0	0	107	0	0	0	2	1	0	3	1	6	0	0	1	0	0	0	0	2	65	88	3	0	199	60	68	159	0	75	55	34	83	52	124	134
2700003A03Rik	chr1	90176097	90218492	NO	NO	NO	H2	NO	5	0	3	1	4	3	4	1	0	8	1	2	6	1	2	1	5	1	3	2	3	1	3	3	2	13	3	5	5	3	5	5	9	4	3	3	4	8	6	9	4
2700012I20Rik	chr9	56982486	56983333	NO	NO	H1	NO	NO	26	7	22	20	21	15	28	16	8	10	15	15	12	14	22	14	71	12	17	20	13	25	21	17	22	29	19	19	21	32	13	21	29	21	27	21	29	17	18	19	22
2700038G22Rik	chr5	24055594	24060031	NO	NO	H1	NO	NO	30	44	34	31	71	40	55	148	28	46	35	22	31	27	26	34	124	28	30	33	34	77	24	32	29	28	37	39	14	36	26	26	42	44	22	36	53	34	37	42	31
2700046A07Rik	chr18	62884744	62889418	NO	NO	H1	NO	NO	3	0	2	2	0	1	2	77	0	6	5	1	1	3	1	1	9	1	0	1	2	0	1	0	2	4	3	2	4	7	5	9	9	0	7	3	1	6	5	5	4
2700049A03Rik	chr12	71183626	71356273	NO	NO	H1	NO	NO	95	166	163	161	170	175	199	455	131	177	181	142	158	157	102	133	386	157	154	148	207	242	129	110	116	111	138	115	140	148	198	169	219	180	191	154	171	164	124	147	193
2700054A10Rik	chr17	13707282	13774356	NO	NO	NO	H2	NO	25	19	34	17	19	12	21	114	20	18	33	19	19	15	24	19	33	23	37	25	20	24	19	25	23	26	35	15	14	43	33	68	77	32	19	26	39	33	23	21	22
2700062C07Rik	chr18	24603927	24610824	NO	NO	H1	NO	NO	358	277	308	375	524	369	331	451	289	384	294	363	306	278	323	300	1041	282	279	290	274	797	311	313	310	395	410	345	316	546	323	490	603	381	339	324	342	371	326	328	513
2700068H02Rik	chr4	106411865	106414762	NO	NO	NO	H2	NO	0	0	0	0	0	0	0	7	0	0	0	0	0	0	0	0	0	0	0	0	0	0	0	1	0	0	0	0	1	1	0	0	3	0	0	1	0	0	0	0	0
2700069I18Rik	chr3	5242883	5285883	NO	L2	NO	NO	NO	0	0	0	0	2	3	7	6	2	1	0	1	1	4	0	2	11	1	0	1	6	0	3	3	3	2	2	3	0	2	3	1	0	0	0	2	1	2	2	1	0
2700070H01Rik	chr14	63292521	63295598	NO	NO	H1	NO	NO	1	0	1	0	0	1	7	2	0	0	0	0	2	1	0	0	3	0	2	0	0	3	1	0	0	21	11	3	1	130	5	47	55	0	1	0	0	19	10	29	37
2700089I24Rik	chr19	59481567	59547823	NO	NO	H1	NO	NO	0	0	0	2	0	0	2	1	0	0	0	0	0	0	1	0	0	0	0	0	0	0	1	0	0	5	0	0	0	40	0	0	0	0	0	0	0	3	3	31	19
2700097O09Rik	chr12	55092445	55127256	NO	NO	H1	NO	NO	215	245	273	176	260	235	279	262	287	287	316	228	206	155	270	254	568	179	310	225	430	358	148	242	213	172	200	269	162	242	187	213	185	223	244	155	167	216	156	207	301
2700099C18Rik	chr17	95057527	95082557	NO	L2	NO	NO	NO	9	5	7	16	6	10	10	122	14	14	19	12	18	10	19	9	63	15	11	4	16	31	7	8	13	27	19	18	12	89	25	21	33	9	16	21	17	23	23	23	31
2810001A02Rik	chr15	86097936	86098590	NO	NO	NO	H2	NO	382	531	389	766	925	560	473	488	410	850	458	627	457	433	676	538	1703	548	515	426	470	1266	582	558	461	585	606	568	609	607	477	664	782	543	611	639	547	725	509	625	791
2810001G20Rik	chr11	63970309	63974085	NO	NO	H1	NO	NO	119	132	99	131	231	171	117	303	108	111	123	101	105	126	127	93	360	144	154	106	115	257	113	148	124	178	143	115	135	259	141	147	142	127	141	151	159	164	157	250	233
2810002D19Rik	chr2	94237051	94242027	NO	NO	H1	NO	NO	65	80	77	96	118	82	78	129	82	110	85	61	76	107	81	76	230	64	77	98	77	112	57	86	73	68	62	88	68	110	98	63	57	89	83	68	78	73	73	80	97
2810004N23Rik	chr8	125566093	125589768	NO	NO	NO	H2	NO	953	1023	761	1057	1154	803	843	857	737	1215	1018	873	966	782	949	928	2738	912	1015	755	942	1968	762	796	808	529	815	932	784	577	695	658	720	991	1072	993	865	881	531	744	702
2810013P06Rik	chr8	123769313	123771341	NO	NO	NO	H2	NO	974	1090	702	1138	1322	889	844	620	755	1502	1218	881	867	584	802	975	3142	1030	1289	780	834	1369	722	949	858	549	1152	1123	770	747	1023	995	981	1086	1244	1177	1209	1154	789	849	1263
2810021J22Rik	chr11	58751309	58775164	NO	NO	H1	NO	NO	128	107	195	113	131	141	153	317	142	120	119	227	122	113	118	123	251	138	144	145	137	218	117	128	88	84	304	136	121	185	132	375	325	118	111	138	164	196	154	133	254
2810025M15Rik	chr1	157239921	157247806	NO	NO	H1	NO	NO	397	304	400	582	879	415	360	616	327	589	300	407	361	396	359	318	1299	391	504	378	429	1083	282	431	359	467	347	479	473	595	427	470	610	500	401	415	401	568	410	488	589
2810029C07Rik	chr12	111538750	111540836	NO	NO	NO	H2	NO	38	11	25	57	79	34	34	56	38	28	44	37	59	23	36	25	89	56	41	33	32	104	24	27	44	93	53	34	28	96	67	51	90	40	77	48	37	108	57	82	109
2810030D12Rik	chr8	13250781	13251790	NO	NO	NO	H2	NO	14	26	18	21	12	11	11	97	21	70	15	19	7	28	28	11	75	24	10	27	26	10	15	19	11	23	16	19	6	15	22	17	12	5	21	18	20	30	16	22	17
2810032G03Rik	chr12	5425719	5466132	NO	NO	H1	NO	NO	34	16	28	22	12	17	17	22	17	23	25	10	17	17	9	16	24	12	6	31	26	17	20	22	17	51	47	27	32	46	35	64	52	49	33	18	41	30	39	42	32
2810039B14Rik	chr15	75513231	75519286	NO	NO	NO	H2	NO	26	20	22	18	20	28	24	274	20	39	11	9	20	24	23	20	44	12	8	19	15	17	25	20	25	21	18	20	15	29	25	23	29	15	22	31	20	27	18	31	31
2810047C21Rik1	chr7	8081318	8096212	NO	L2	NO	NO	NO	10	6	2	4	5	4	13	7	4	4	0	5	7	8	2	2	8	5	2	8	7	14	4	4	3	11	11	5	9	10	15	4	0	4	2	4	7	9	2	5	10
2810048H02Rik	chr6	117122122	117129503	NO	NO	H1	NO	NO	0	0	0	0	0	1	2	1	0	0	0	1	3	0	0	0	0	0	0	0	0	0	0	0	0	0	1	0	0	0	0	0	0	0	0	0	0	0	0	0	0
2810049E08Rik	chr13	84039326	84076829	NO	L2	NO	NO	NO	1	0	0	0	0	0	0	0	0	0	0	0	0	0	0	0	0	0	0	0	0	0	0	0	0	0	0	0	0	0	0	0	0	0	0	0	0	0	0	0	0
2810403D21Rik	chrX	107878083	107930502	NO	L2	NO	NO	NO	57	56	41	68	91	59	67	71	46	77	74	51	68	42	53	45	154	51	76	46	54	103	51	65	58	51	82	84	61	96	43	73	105	62	72	60	55	96	41	52	84
2810404M03Rik	chr8	42280303	42499239	NO	L2	NO	NO	NO	0	0	0	0	0	0	0	0	0	0	0	0	0	0	0	0	0	0	0	1	0	0	0	0	0	0	0	0	0	0	0	0	0	0	0	0	0	0	0	0	0
2810405F15Rik	chr2	115905028	115906577	NO	NO	H1	NO	NO	0	0	3	0	0	5	0	2	0	0	3	0	1	1	0	0	3	0	0	0	2	4	0	0	0	0	0	4	1	4	0	0	3	0	0	0	0	1	0	0	3
2810405F17Rik	chr4	137114576	137115732	NO	NO	NO	H2	NO	43	51	53	46	107	55	57	73	56	72	72	34	51	48	42	48	145	52	103	44	77	101	46	55	57	63	39	62	63	74	48	86	80	61	59	57	50	77	58	47	75
2810407A14Rik	chr16	87619724	87669082	NO	L2	H1	NO	NO	48	50	52	24	28	33	54	6	41	41	44	23	38	29	66	56	77	38	32	43	40	15	30	58	48	44	53	54	44	30	40	52	48	65	42	23	42	25	37	19	33
2810408A11Rik	chr11	69788177	69791867	NO	NO	NO	H2	NO	31	24	36	73	49	93	85	138	40	63	32	62	26	28	22	31	85	41	25	31	49	110	41	44	30	136	223	23	25	331	60	416	885	18	39	78	44	154	80	190	302
2810408B13Rik	chr13	62280481	62388125	NO	L2	NO	NO	NO	23	42	32	70	40	40	54	65	27	37	21	16	28	48	43	32	59	24	46	47	22	109	19	35	14	62	53	47	75	79	45	35	72	72	37	34	48	59	28	57	74
2810408I11Rik	chr1	64719027	64729818	NO	NO	H1	NO	NO	0	0	4	12	8	5	1	27	2	2	0	1	4	1	3	1	10	1	1	3	3	9	4	3	1	3	7	2	1	22	4	14	85	0	1	19	3	2	7	8	7
2810414N06Rik	chr1	151624700	151630769	NO	NO	H1	NO	NO	288	161	292	217	376	306	311	93	244	223	150	169	245	201	295	190	755	233	175	250	175	235	256	267	255	292	230	255	198	190	250	248	194	211	249	212	232	177	250	163	274
2810425M01Rik	chr10	77351731	77352775	NO	NO	NO	H2	NO	0	0	0	0	0	1	1	2	1	0	0	0	2	0	0	0	0	1	2	0	0	2	0	0	0	0	2	2	0	0	0	2	3	0	0	3	1	0	0	0	1
2810429I04Rik	chr13	3528231	3551393	NO	NO	H1	NO	NO	6	1	1	1	9	1	0	25	0	2	3	1	1	3	2	0	7	2	1	0	3	2	0	0	2	3	0	1	0	4	3	2	9	1	4	4	1	0	0	1	3
2810433D01Rik	chr11	102510332	102515242	NO	NO	NO	H2	NO	20	14	15	38	29	24	19	30	16	25	53	9	22	18	29	21	34	25	21	39	16	36	20	18	15	16	7	6	9	33	11	9	8	6	5	2	20	26	13	16	7
2810442N19Rik	chr1	161832537	161844054	NO	NO	H1	NO	NO	1	0	2	1	0	2	2	3	3	2	1	1	1	0	1	1	1	0	0	5	5	1	3	5	0	8	0	0	8	2	5	8	7	5	5	1	5	3	1	0	2
2810449D17Rik	chr19	33369200	33397925	NO	L2	NO	NO	NO	50	84	91	88	49	107	107	143	73	97	94	127	74	67	87	81	203	89	90	80	105	104	80	82	75	110	98	98	99	133	109	158	157	104	102	109	122	155	75	74	120
2810454H06Rik	chr6	134874923	134877748	NO	NO	H1	NO	NO	27	40	25	32	35	36	33	30	23	59	42	25	27	35	24	26	100	21	59	36	36	36	27	28	37	20	52	31	25	43	25	55	57	18	21	23	23	39	18	20	55
2810459M11Rik	chr1	85973584	85983178	NO	NO	NO	H2	NO	174	183	155	205	133	280	174	92	98	212	81	47	142	104	191	185	257	119	105	115	126	54	101	110	117	144	159	266	202	108	155	81	74	77	323	362	159	151	102	128	138
2810471M01Rik	chr11	28631563	28643276	NO	L2	NO	NO	NO	0	0	0	0	0	0	0	0	0	0	0	0	0	0	0	0	0	0	0	0	0	0	0	0	0	0	0	0	0	0	0	0	0	0	0	0	0	0	0	0	0
2900005J15Rik	chr5	25305972	25308005	NO	NO	NO	H2	NO	264	147	216	139	193	185	245	158	109	235	254	197	221	164	171	195	477	133	124	260	190	263	84	210	230	146	180	249	264	190	280	249	170	257	201	187	252	277	187	202	308
2900009J06Rik	chr1	127681353	127701791	NO	NO	H1	NO	NO	7	12	15	18	1	11	20	20	13	10	5	18	10	5	22	16	37	17	24	8	13	33	12	24	12	13	4	5	6	8	11	12	7	10	8	13	8	12	7	6	9
2900024J01Rik	chr1	180605397	180620194	NO	NO	NO	H2	NO	5	1	0	4	3	6	13	8	2	5	4	5	6	3	2	5	26	6	5	1	2	2	5	14	3	15	13	3	4	8	5	20	29	3	4	10	4	9	6	7	9
2900026A02Rik	chr5	113234188	113369158	NO	NO	NO	H2	NO	1102	993	1180	834	591	1058	1042	1208	735	948	1211	1340	1065	1026	799	1053	1526	769	515	962	1143	800	997	1033	843	862	1523	1147	1181	831	1914	1476	1224	1644	1427	1416	1817	1824	1436	1445	1376
2900040C04Rik	chr14	76488901	76489770	NO	NO	H1	NO	NO	0	0	0	0	0	0	0	0	0	0	0	0	0	0	0	0	0	0	0	0	0	0	0	0	0	9	8	0	0	11	0	16	21	0	0	0	0	11	16	5	13
2900041M22Rik	chr11	117502072	117504243	NO	NO	NO	H2	NO	15	16	24	67	49	49	50	28	24	58	21	20	27	44	35	24	97	34	25	35	40	115	26	29	19	20	21	36	32	63	29	29	24	36	27	20	29	55	47	42	41
2900052L18Rik	chr11	120116354	120122443	NO	NO	NO	H2	NO	456	456	267	308	313	488	388	417	148	590	559	397	307	350	269	495	735	241	243	355	379	302	197	330	218	495	505	663	537	413	671	535	545	382	640	679	652	536	364	451	688
2900052N01Rik	chr9	46824900	46838664	NO	NO	H1	NO	NO	1	3	2	3	2	5	4	0	3	9	5	5	4	1	5	5	7	6	0	2	2	1	6	10	1	5	14	5	4	9	12	2	3	0	6	5	5	17	6	7	10
2900057B20Rik	chr18	76224627	76231542	NO	NO	NO	H2	NO	2	1	0	3	0	3	6	3	1	0	0	0	2	1	3	0	4	0	0	1	1	1	2	4	1	2	2	0	2	3	1	2	1	2	0	0	1	1	5	2	3
2900060B14Rik	chr1	118386398	118386995	NO	NO	H1	NO	NO	0	1	1	4	5	0	1	4	0	0	0	0	1	2	0	0	2	2	0	1	0	3	1	2	2	0	0	1	1	4	2	1	3	0	5	2	3	7	0	0	1
2900060L22Rik	chr6	95999614	96098403	NO	L2	NO	NO	NO	0	0	0	0	0	0	0	4	0	0	0	0	0	1	0	0	0	0	0	0	0	4	0	0	0	0	2	3	0	2	1	5	2	1	1	0	0	0	0	0	2
2900060N12Rik	chr12	24845856	24881316	NO	NO	H1	H2	NO	0	0	0	2	0	0	4	8	0	0	3	0	0	0	1	0	0	0	0	0	2	0	0	0	0	5	5	0	0	4	0	15	19	0	0	1	0	5	2	0	6
2900076A07Rik	chr7	81173297	81181246	NO	NO	H1	NO	NO	94	108	145	122	267	100	143	156	99	116	122	101	119	100	109	96	304	110	128	132	146	227	93	128	125	132	142	160	124	223	150	198	176	176	153	126	150	174	177	157	177
2900079G21Rik	chr9	112063344	112177993	NO	L2	H1	NO	NO	0	0	0	0	0	0	0	0	0	0	0	0	0	0	0	0	0	0	0	0	0	0	0	3	0	0	0	0	0	0	0	0	2	0	0	0	0	0	1	0	0
2900089D17Rik	chr5	144178590	144193054	NO	NO	NO	H2	NO	38	70	49	69	150	53	48	47	41	61	77	53	59	60	54	55	132	54	110	75	44	138	36	57	45	42	56	69	56	72	62	71	54	82	63	46	46	58	65	46	68
2900092C05Rik	chr7	12246390	12290250	NO	L2	NO	NO	NO	0	0	0	0	0	0	1	0	0	0	1	1	0	0	0	0	1	0	0	0	0	0	0	0	0	2	0	0	0	2	2	2	38	0	0	6	0	1	1	0	0
2900092D14Rik	chr1	42739495	42742336	NO	NO	H1	NO	NO	0	0	0	0	0	0	0	0	0	0	0	0	0	0	0	0	0	0	0	0	0	0	0	0	0	28	100	0	0	213	21	135	134	0	27	14	10	53	39	103	124
2900093K20Rik	chr2	163261690	163262281	NO	NO	NO	H2	NO	47	69	35	89	133	69	66	91	69	79	61	32	80	53	50	64	207	68	72	49	91	161	68	61	57	114	133	92	72	102	79	142	147	76	94	73	87	106	73	86	97
3000002C10Rik	chr9	109659220	109660499	NO	NO	H1	NO	NO	25	24	38	26	40	27	35	149	23	36	26	32	29	32	19	15	86	31	9	22	24	68	18	33	13	56	64	20	26	145	56	134	126	27	47	35	25	81	48	51	88
3010001F23Rik	chrX	151151567	151199698	NO	NO	H1	NO	NO	2	9	7	8	6	9	11	22	3	8	4	6	4	7	3	7	3	1	9	4	3	2	2	4	0	10	7	5	8	8	15	15	5	12	15	7	7	17	18	5	13
3010003L21Rik	chr6	148846354	148848627	NO	L2	NO	NO	NO	19	23	15	35	12	27	12	57	8	33	14	21	16	12	20	29	72	22	8	10	12	39	18	15	18	21	16	13	4	31	12	25	30	5	15	30	11	21	14	12	26
3100003L05Rik	chr7	124224892	124308158	NO	NO	H1	NO	NO	0	0	0	0	0	0	0	30	0	0	0	0	0	0	0	0	0	0	0	1	4	0	0	0	0	0	0	0	0	0	2	1	5	0	1	2	1	3	1	1	1
3110004A20Rik	chr11	40365542	40366505	NO	L2	NO	NO	NO	0	0	0	0	0	0	0	0	0	0	0	0	0	0	0	0	0	0	0	0	0	0	0	0	0	0	0	0	0	0	0	0	0	0	0	0	0	0	0	0	0
3110006O06Rik	chr13	78319406	78331092	NO	L2	NO	NO	NO	1	0	2	4	0	2	1	3	2	1	1	4	3	4	3	2	0	1	1	1	1	2	3	2	2	0	1	0	2	3	3	3	1	0	0	1	0	4	0	4	0
3110009E18Rik	chr1	120047762	120115920	NO	NO	NO	H2	NO	51	69	48	88	73	76	57	91	58	97	59	55	50	52	65	45	181	68	74	50	51	135	54	52	43	101	74	86	52	87	69	57	77	66	64	62	70	70	51	65	59
3110009F21Rik	chr12	110118087	110124507	NO	NO	NO	H2	NO	0	0	0	0	0	0	0	0	0	0	0	0	0	0	0	0	0	0	0	0	0	0	0	0	0	0	0	0	0	0	0	0	0	0	0	0	1	0	0	0	1
3110009M11Rik	chr7	83513547	83514742	NO	NO	H1	NO	NO	2	1	0	0	1	3	0	3	0	0	5	1	2	2	1	2	4	1	0	0	0	5	0	1	0	1	2	1	1	3	0	1	0	2	1	0	1	2	0	1	2
3110015C05Rik	chr13	111348002	111365965	NO	NO	H1	NO	NO	0	0	0	0	0	0	0	1	0	0	0	0	0	0	0	0	0	0	0	0	0	0	0	0	0	0	0	0	0	1	0	0	2	0	0	0	0	0	0	0	0
3110021A11Rik	chr6	119825153	119825990	NO	L2	NO	NO	NO	0	12	4	4	0	2	6	7	3	11	11	4	8	0	7	10	5	7	7	3	10	0	8	13	6	2	3	15	5	2	13	4	3	6	11	9	4	5	4	7	4
3110039M20Rik	chr12	49436434	49454129	NO	L2	NO	NO	NO	0	0	0	0	0	0	0	0	0	0	0	0	0	0	0	0	0	0	0	0	0	0	0	0	0	0	0	0	0	0	0	0	0	0	0	0	0	0	0	0	0
3110040M04Rik	chr1	151079871	151081547	NO	NO	H1	NO	NO	0	0	0	0	0	0	0	0	0	0	0	0	0	0	0	0	0	0	0	0	0	0	0	0	0	0	3	0	0	1	1	0	3	0	3	1	2	2	0	0	0
3110040N11Rik	chr7	81430030	81439203	NO	NO	H1	NO	NO	574	466	535	594	849	540	525	514	419	549	427	279	523	507	591	442	1292	556	506	551	353	1065	549	512	489	798	579	502	658	773	600	719	712	591	519	554	564	652	616	680	717
3110045C21Rik	chr1	169796977	169799965	NO	NO	H1	NO	NO	23	13	14	19	16	24	26	30	12	32	22	9	19	7	26	13	41	7	9	16	9	27	11	13	23	52	62	18	20	45	24	49	67	35	25	15	31	57	26	31	41
3110053B16Rik	chr12	20923375	20971263	NO	NO	H1	NO	NO	67	96	108	106	60	103	100	126	76	102	119	133	67	77	99	101	168	103	107	94	74	142	93	111	92	85	94	102	97	79	76	82	108	80	81	91	102	83	69	93	112
3110056K07Rik	chr12	71038388	71062597	NO	NO	H1	NO	NO	172	236	168	191	289	198	226	272	198	175	235	122	187	180	187	221	622	171	296	200	181	276	164	222	216	167	194	213	151	211	169	204	166	209	205	198	177	192	146	190	235
3110067C02Rik	chrX	149246643	149248724	NO	NO	H1	NO	NO	10	6	4	1	7	1	6	11	4	4	10	2	7	6	2	7	6	2	0	2	5	11	8	6	4	1	0	2	8	1	2	6	0	6	0	6	4	10	1	9	7
3110067G11Rik	chr3	152189196	152195204	NO	NO	H1	NO	NO	0	0	0	0	0	0	0	0	1	0	0	1	0	0	0	0	2	3	0	2	1	0	0	0	0	3	1	0	0	0	0	0	0	0	1	1	0	1	0	0	0
3110070M22Rik	chr13	119623792	119624920	NO	L2	NO	NO	NO	29	30	34	17	4	17	29	21	15	16	26	23	15	25	13	8	39	19	9	23	8	24	19	14	15	25	39	16	30	33	27	40	93	21	23	26	20	15	17	23	16
3110082I17Rik	chr5	139345493	139446291	NO	NO	NO	H2	NO	145	99	136	151	208	187	141	305	122	155	145	127	158	166	145	131	355	151	158	124	129	233	125	156	140	206	225	168	215	233	235	182	221	188	221	246	239	230	187	182	246
3110082J24Rik	chr5	30308572	30311095	NO	NO	H1	NO	NO	0	0	0	0	0	0	0	0	0	0	0	0	0	0	0	0	0	0	0	0	0	0	0	0	0	0	0	0	0	0	0	0	0	0	0	1	0	0	0	0	0
3110083C13Rik	chr14	58236768	58241162	NO	NO	H1	NO	NO	5	2	3	3	10	3	2	12	1	5	3	3	4	2	7	2	10	5	0	5	1	6	1	3	4	12	9	1	3	6	7	4	4	1	11	5	2	5	2	2	5
3110099E03Rik	chr2	115323993	115342682	NO	L2	NO	NO	NO	2	0	2	4	0	5	2	0	0	5	6	2	0	0	0	0	3	0	0	1	2	1	0	1	1	0	0	0	0	2	0	1	0	0	0	0	0	0	0	4	3
3200001D21Rik	chr12	88332083	88344093	NO	NO	H1	NO	NO	0	0	0	0	0	0	0	0	0	0	0	0	0	0	0	0	0	0	0	0	0	0	0	0	0	0	0	0	0	0	0	0	0	0	0	0	0	0	0	0	0
3222401L13Rik	chr18	37788953	37791793	NO	NO	H1	NO	NO	27	27	33	40	37	38	39	30	33	27	43	22	24	22	20	27	74	27	21	21	34	55	22	34	15	20	24	36	25	43	36	41	32	42	24	30	49	31	33	31	34
3300002A11Rik	chr12	99307289	99328087	NO	NO	NO	H2	NO	0	0	0	1	10	0	0	271	0	0	0	0	0	0	0	2	3	0	0	0	0	0	1	0	0	218	170	5	3	186	242	0	110	0	307	216	92	289	108	180	280
3300002I08Rik	chr2	150142168	150204922	NO	L2	NO	NO	NO	196	299	260	206	208	255	238	466	182	252	277	256	224	264	197	246	409	198	245	201	210	333	233	235	138	167	264	271	265	344	284	224	215	214	195	246	286	252	216	237	305
3300002P09Rik	chr10	80234835	80237508	NO	NO	NO	NO	H3	155	162	144	218	134	130	157	107	142	178	140	172	157	107	180	127	491	148	281	141	141	332	185	153	158	98	152	96	115	134	133	136	152	83	100	95	113	132	120	96	157
3300002P13Rik	chr7	3470180	3471961	NO	NO	NO	H2	NO	4	0	0	0	0	0	0	0	4	0	0	0	0	4	8	0	2	0	0	1	50	0	0	0	17	0	0	0	0	0	0	0	0	2	0	0	0	0	0	0	0
3300005D01Rik	chr17	5848931	5853517	NO	NO	NO	H2	NO	6	7	8	17	26	39	22	9	5	16	9	28	5	8	5	7	14	7	13	16	8	31	9	14	10	13	3	8	11	23	20	6	6	9	8	11	10	8	12	10	10
3425401B19Rik	chr14	32381074	32429787	NO	NO	H1	NO	NO	44	1	4	4	40	3	1	25	160	0	0	0	2	114	601	2	125	2	4	51	2249	8	20	10	915	20	9	15	6	1	7	9	1	28	4	8	10	1	8	12	3
3632454L22Rik	chrX	133923158	133961085	NO	L2	NO	NO	NO	0	0	0	0	0	0	0	5	1	2	0	0	0	2	1	0	3	2	3	0	0	6	0	0	0	0	0	0	0	0	0	0	0	0	1	0	0	0	0	0	0
3830403N18Rik	chrX	54884611	55198856	NO	L2	NO	NO	NO	11	24	18	6	26	14	49	38	30	21	4	13	8	19	15	24	36	21	14	17	25	47	3	5	17	14	28	5	12	23	7	13	8	11	3	8	5	6	21	11	16
3830408C21Rik	chr13	107159077	107170026	NO	NO	H1	NO	NO	64	47	82	59	48	57	77	57	42	88	64	68	53	32	46	50	140	41	60	50	59	66	56	76	63	57	52	75	42	50	61	66	61	45	46	47	56	43	34	38	71
3830432H09Rik	chr1	119457209	119463895	NO	NO	NO	H2	NO	0	1	0	0	0	0	2	5	0	1	0	2	0	0	0	0	0	0	0	0	0	1	0	0	0	0	1	1	1	0	2	0	0	0	0	0	0	0	1	1	0
3930402G23Rik	chr8	10974426	10978457	NO	NO	NO	H2	NO	208	293	155	271	400	152	122	134	123	435	239	519	209	123	180	199	712	239	251	216	180	1206	142	142	176	67	121	203	105	85	82	90	125	161	185	164	194	156	71	125	66
4122401K19Rik	chr19	12573055	12575679	NO	NO	H1	NO	NO	26	27	28	7	17	11	37	45	27	53	34	18	35	24	18	18	70	24	35	45	26	11	20	36	35	105	85	161	116	205	127	168	108	85	161	139	123	101	171	216	165
4631405J19Rik	chr2	92859692	92863790	NO	NO	NO	H2	NO	5	3	2	1	1	2	8	23	2	2	6	7	3	2	1	4	27	0	4	4	5	0	2	13	4	18	18	8	3	23	9	8	8	19	8	8	9	19	9	18	17
4632404H12Rik	chr3	89674817	89680707	NO	NO	NO	H2	NO	90	127	97	80	86	122	111	148	96	157	138	112	107	87	103	97	308	135	181	67	141	152	106	115	85	56	85	96	73	112	107	108	81	85	80	84	94	127	88	91	99
4632415L05Rik	chr3	19949034	19953148	NO	L2	NO	NO	NO	273	310	338	221	264	261	310	368	207	309	363	335	241	230	207	298	564	286	214	243	303	517	220	299	222	184	271	373	278	281	301	286	199	267	280	300	275	330	312	301	349
4632427E13Rik	chr7	92389913	92390667	NO	NO	H1	NO	NO	7	14	12	12	19	20	14	11	8	11	26	5	15	8	13	10	31	4	8	11	14	20	8	9	15	9	11	14	13	19	11	13	9	15	16	9	16	17	16	15	20
4632428C04Rik	chr16	29827484	29840248	NO	NO	NO	H2	NO	9	3	9	3	9	6	2	5	10	4	1	1	2	3	15	8	13	4	10	12	24	0	7	6	13	21	7	3	9	43	15	10	14	13	29	20	11	22	25	42	29
4732414G09Rik	chr11	72906681	72909667	NO	NO	NO	H2	NO	0	0	0	2	5	2	0	15	1	0	1	0	2	1	0	0	1	0	0	0	0	3	0	0	0	2	0	0	1	2	1	2	0	1	0	4	0	0	2	7	0
4732416N19Rik	chr6	148113785	148137161	NO	NO	H1	NO	NO	7	10	6	12	16	8	17	19	17	15	19	16	13	7	14	11	25	14	24	13	13	30	6	17	7	12	19	22	19	21	17	37	42	10	21	17	14	26	11	28	19
4732419C18Rik	chr8	124471366	124480967	NO	NO	NO	H2	NO	14	41	17	51	25	53	22	28	47	59	22	63	29	26	36	23	101	30	74	21	41	157	45	37	15	17	38	38	24	12	12	39	48	24	21	12	18	48	14	23	32
4732440D04Rik	chr1	6280089	6284822	NO	L2	NO	NO	NO	50	78	66	34	57	59	67	88	63	84	66	64	79	44	55	86	142	59	138	50	120	119	43	68	68	45	77	94	61	87	53	86	38	42	85	49	70	78	48	60	91
4732465J04Rik	chr10	95608994	95630846	NO	NO	H1	NO	NO	1	1	3	24	13	1	1	10	1	11	0	4	3	1	5	1	7	2	0	1	4	2	0	2	3	9	0	1	0	2	1	2	0	4	0	0	2	3	3	4	4
4732471J01Rik	chr7	25076243	25265842	NO	NO	NO	H2	NO	43	50	40	34	42	45	42	39	36	72	47	44	47	33	57	38	78	36	50	41	55	27	38	45	39	28	44	57	41	16	39	34	27	40	37	40	48	32	25	42	24
4732490B19Rik	chr11	113094140	113100495	NO	NO	NO	H2	NO	1	0	2	0	0	1	1	177	0	6	0	2	0	2	0	1	2	0	0	2	5	0	1	2	3	12	6	3	3	22	10	8	8	1	4	3	6	11	1	1	11
4732491K20Rik	chr17	12537739	12546137	NO	NO	H1	NO	NO	46	48	33	44	74	58	36	73	32	96	43	62	36	29	34	55	93	47	37	35	34	83	43	43	40	75	51	70	52	77	46	67	83	47	66	67	51	77	44	80	77
4732496C06Rik	chr7	116146134	116148599	NO	NO	H1	NO	NO	17	16	21	19	17	24	27	42	14	25	30	24	25	24	15	28	29	19	26	26	20	36	16	20	20	34	102	49	29	89	34	153	139	51	29	16	28	63	41	53	78
4831407H17Rik	chr14	30179992	30185239	NO	NO	H1	NO	NO	0	0	0	0	0	0	0	0	0	0	0	0	0	0	0	0	0	0	0	0	0	0	0	0	0	1	0	0	1	1	1	1	0	0	1	0	1	0	1	0	0
4831440D22Rik	chr8	92177239	92194686	NO	NO	H1	NO	NO	0	0	0	0	0	0	0	1	0	0	0	0	0	0	0	0	0	0	0	0	7	0	0	0	3	0	0	0	0	0	0	0	0	0	0	0	0	0	0	0	0
4831440E17Rik	chr5	25704794	25709471	NO	NO	H1	NO	NO	215	255	283	230	364	212	292	108	208	339	317	153	223	150	182	273	662	214	292	233	364	437	154	305	241	237	269	362	259	247	228	394	293	263	285	208	257	274	278	235	264
4833407H14Rik	chr19	53449052	53451162	NO	NO	NO	H2	NO	5	4	3	10	11	3	4	8	6	3	4	0	3	0	3	11	7	5	8	2	2	9	6	5	3	21	8	7	1	85	4	16	17	2	1	3	8	8	11	93	53
4833411C07Rik	chr8	10949921	10952334	NO	NO	NO	H2	NO	106	211	112	201	179	178	136	112	147	271	176	378	118	84	161	188	593	125	110	128	163	372	122	189	94	44	102	163	91	53	118	78	121	161	121	109	153	158	79	100	151
4833412C05Rik	chr7	67434285	67453244	NO	NO	H1	NO	NO	6	12	1	15	41	17	17	14	10	10	5	13	12	16	7	3	13	8	11	11	3	33	7	0	6	4	2	7	2	3	1	1	1	10	4	7	4	1	6	5	3
4833413N01Rik	chr1	132005264	132007914	NO	NO	NO	H2	NO	0	0	1	0	0	0	1	0	0	0	0	0	1	0	0	0	0	0	0	0	0	0	0	0	0	0	0	0	0	0	0	1	0	0	0	1	1	0	0	0	0
4833415N18Rik	chr16	11597565	11599365	NO	NO	NO	H2	NO	1	7	4	6	15	6	1	3	12	1	5	1	4	2	10	5	14	5	3	2	2	4	5	1	1	3	0	4	2	0	1	0	0	2	1	1	3	2	0	3	1
4833417C18Rik	chr11	95749642	95751872	NO	NO	NO	H2	NO	15	10	16	10	27	15	15	7	12	19	12	22	11	16	18	18	34	10	7	17	31	35	15	19	15	19	16	11	19	23	18	20	17	11	8	15	24	16	27	18	15
4833418N02Rik	chr17	87582313	87590242	NO	NO	NO	H2	NO	55	72	84	73	55	76	90	63	93	104	74	121	129	47	70	87	205	81	95	46	104	137	71	94	84	57	61	83	79	64	81	106	82	76	83	74	63	109	85	61	99
4833419F23Rik	chr18	4353546	4368945	NO	NO	H1	NO	NO	50	45	18	40	79	31	47	33	33	39	34	38	42	34	35	37	127	50	47	39	26	105	36	52	27	51	47	35	29	74	39	61	38	45	17	32	53	57	40	56	51
4833420G17Rik	chr13	119599294	119622656	NO	L2	NO	NO	NO	1054	1134	1115	1223	1524	1298	1382	1865	1048	1337	1291	1296	1091	953	1050	1110	3068	1042	1436	1108	1447	2571	908	1323	821	808	949	1223	891	1232	1030	1115	991	1157	955	850	1065	1209	897	1096	1308
4833422C13Rik	chr13	91849783	91889991	NO	NO	H1	NO	NO	10	17	11	10	26	9	16	151	5	10	18	7	24	6	11	12	41	7	3	7	21	5	8	9	6	30	11	14	17	28	26	17	17	19	14	23	24	29	20	29	18
4833422M21Rik	chr15	96129750	96152565	NO	NO	H1	NO	NO	0	0	0	1	0	0	1	0	1	0	0	1	0	0	0	3	0	3	0	0	0	0	0	0	0	0	1	0	0	0	0	2	0	0	0	0	0	1	0	0	1
4833427F10Rik	chr17	36083341	36091579	NO	NO	NO	H2	NO	0	0	1	0	0	0	0	3	0	0	0	1	1	0	1	0	1	0	2	0	0	0	0	0	2	3	0	0	0	7	6	2	2	1	1	0	0	1	1	9	8
4833428L15Rik	chr9	45327923	45342530	NO	NO	NO	H2	NO	0	0	0	0	0	0	0	19	0	0	0	0	0	0	0	0	0	0	0	0	0	0	0	0	0	33	19	0	0	24	51	0	14	0	34	28	9	36	32	39	57
4833438C02Rik	chr19	46292023	46294068	NO	NO	NO	H2	NO	245	140	183	222	325	221	229	257	192	239	221	177	206	198	145	166	474	194	157	182	184	270	262	216	213	333	247	187	202	330	270	305	312	139	207	260	244	285	218	250	356
4833439F03Rik	chr5	113285677	113288990	NO	NO	NO	H2	NO	3	7	6	5	3	1	6	8	4	10	1	4	5	3	8	8	13	1	0	6	9	6	2	3	7	17	10	11	4	11	17	6	3	4	7	11	4	9	8	14	13
4833439L19Rik	chr13	54699030	54713195	NO	NO	H1	NO	NO	3090	2723	3003	2300	2405	2588	2968	3076	2904	3149	2781	2527	3122	2640	2575	2520	6078	2604	2205	2917	2773	3155	2840	2867	3220	2670	3949	2455	2362	2388	2830	4761	4190	2671	2926	2824	2711	3019	2577	2616	3292
4833447I15Rik	chr17	24680193	24689215	NO	NO	NO	H2	NO	20	19	16	15	5	17	20	16	12	19	31	14	15	20	6	16	37	21	3	17	13	22	12	12	27	11	20	25	19	12	19	29	18	24	15	26	19	10	13	17	18
4921504A21Rik	chr5	19407365	19431553	NO	L2	NO	NO	NO	2	2	12	10	14	15	13	47	5	6	7	4	7	9	3	9	17	3	10	10	1	10	14	3	2	10	6	5	7	15	18	3	22	14	8	12	9	9	15	8	10
4921504E06Rik	chr2	19467647	19558721	NO	NO	H1	NO	NO	0	0	0	0	0	0	0	0	0	0	0	0	0	0	0	0	0	0	0	0	0	0	0	0	0	1	4	0	0	1	1	3	47	0	2	1	2	4	1	1	0
4921507G05Rik	chr12	110807462	110810238	NO	NO	NO	H2	NO	0	0	0	1	0	0	0	1	0	0	0	0	0	1	0	0	0	0	0	0	0	0	0	0	0	2	6	0	1	0	2	5	11	0	1	1	3	0	2	0	1
4921508D12Rik	chr2	132266660	132294419	NO	NO	H1	NO	NO	0	0	0	0	0	0	0	0	0	0	0	0	0	0	0	0	0	0	0	0	0	0	1	0	0	0	0	0	1	0	0	0	0	0	0	0	0	0	0	0	0
4921509C19Rik	chr2	151302300	151318188	NO	NO	H1	NO	NO	0	0	0	0	0	0	0	0	0	0	0	0	0	0	0	0	0	0	0	0	0	0	1	0	0	0	1	0	0	1	0	0	29	0	0	12	0	0	0	1	0
4921509O07Rik	chr13	113582823	113639380	NO	NO	H1	NO	NO	1	0	1	0	0	2	0	7	0	0	0	0	1	0	0	0	0	0	0	0	0	0	0	0	0	0	3	0	0	2	1	9	7	0	0	0	0	5	5	0	0
4921511C10Rik	chr3	79120225	79161220	NO	NO	H1	NO	NO	0	2	1	0	0	0	0	0	0	0	0	0	0	0	0	0	0	0	5	0	0	0	0	0	0	0	0	0	0	0	0	0	0	0	0	0	0	0	0	0	3
4921511C20Rik	chrX	126301915	126303521	NO	L2	NO	NO	NO	0	0	0	0	0	0	0	0	0	0	0	0	0	0	0	0	0	0	0	0	0	0	0	0	0	0	0	0	0	0	0	0	10	0	0	3	0	0	0	0	0
4921511I17Rik	chr12	12401522	12442476	NO	NO	H1	NO	NO	0	0	0	0	0	0	0	0	0	0	0	0	0	0	0	0	0	0	3	0	0	0	1	0	0	0	0	0	0	0	0	1	0	0	0	1	0	0	0	0	0
4921513H07Rik	chr6	127753045	127755628	NO	NO	NO	H2	NO	0	0	0	0	0	0	0	0	0	3	0	0	0	0	0	0	0	0	0	0	0	0	0	1	0	1	0	0	0	1	3	2	53	0	0	22	1	1	0	0	0
4921513I03Rik	chr10	120601636	120614791	NO	NO	H1	NO	NO	0	0	0	0	0	0	0	0	0	0	0	0	0	0	0	0	0	0	0	0	0	0	0	0	0	0	0	0	0	0	0	0	19	0	0	1	0	0	0	0	0
4921515E04Rik	chr15	18078222	18369713	L1	NO	NO	NO	NO	0	0	0	0	0	0	0	0	0	0	0	0	0	0	0	0	0	0	0	0	0	0	0	0	0	0	0	0	0	0	0	1	2	0	0	0	0	0	0	0	1
4921515G04Rik	chr15	35370440	35376457	NO	L2	NO	NO	NO	6	6	5	3	1	4	6	11	5	9	5	5	5	2	3	13	12	3	3	7	8	7	6	9	7	4	8	7	12	4	1	8	15	2	7	5	6	4	4	6	6
4921517D16Rik	chr16	57151899	57168555	NO	NO	H1	NO	NO	2	1	4	1	3	0	3	1	3	2	1	0	2	2	4	5	0	1	0	2	4	2	4	1	5	3	1	8	1	1	1	1	2	3	2	1	1	1	4	1	4
4921517D22Rik	chr13	59835215	59841917	NO	NO	H1	NO	NO	0	0	0	0	0	0	0	0	0	0	0	0	0	0	0	0	0	0	0	0	0	0	0	0	0	2	2	0	0	1	1	3	29	0	0	1	0	0	1	0	1
4921518K17Rik	chr12	57632760	57665388	NO	L2	NO	NO	NO	0	0	0	0	0	0	0	0	0	0	0	0	0	0	0	0	0	0	0	0	0	0	0	0	0	0	0	0	0	0	0	0	0	0	0	0	0	0	0	0	0
4921522P10Rik	chr8	8711803	8717153	NO	NO	H1	NO	NO	0	2	2	0	1	0	0	0	0	4	3	0	0	0	0	0	0	0	3	0	3	0	0	0	0	1	7	5	0	3	1	4	24	0	4	2	0	0	3	1	1
4921524J17Rik	chr8	86135387	86159470	NO	NO	H1	NO	NO	243	370	219	376	400	322	322	502	244	423	337	300	275	269	252	291	944	273	508	241	400	767	279	305	246	208	309	353	245	279	269	265	253	294	261	317	298	304	222	269	301
4921524L21Rik	chr18	6603628	6638970	NO	NO	H1	NO	NO	0	0	0	0	0	0	0	0	0	0	0	0	0	0	0	0	0	0	0	0	0	0	0	0	0	0	1	0	0	2	3	4	39	0	0	3	1	0	0	0	0
4921525D07Rik	chr1	111070037	111077966	L1	NO	NO	NO	NO	0	0	0	0	0	0	0	0	0	0	0	0	0	0	0	0	0	0	0	0	0	0	0	0	0	0	0	0	0	0	0	0	0	0	0	0	0	0	0	0	0
4921525O09Rik	chr13	52250770	52278194	NO	NO	NO	H2	NO	1	1	2	4	28	0	0	1	0	8	4	3	1	0	1	2	10	0	0	0	0	3	0	1	0	1	6	2	0	0	0	10	25	0	1	16	2	1	2	0	9
4921528I07Rik	chr9	114066762	114146132	NO	NO	H1	NO	NO	0	0	0	0	0	0	0	0	0	0	0	0	1	0	0	0	1	1	0	0	0	0	0	0	0	1	2	0	0	3	2	3	30	0	1	9	0	0	0	0	0
4921529L05Rik	chr6	53955675	53995015	NO	NO	H1	NO	NO	0	0	0	0	0	0	0	8	0	4	0	0	0	0	0	0	2	0	0	0	0	0	0	0	0	0	0	0	1	0	1	0	6	0	0	1	0	0	0	0	0
4921531C22Rik	chr2	179618645	179620806	NO	NO	NO	H2	NO	158	90	128	93	133	116	155	84	114	101	147	116	127	92	132	110	260	107	115	129	102	212	142	141	152	77	107	124	98	100	113	123	99	100	114	133	113	106	110	102	157
4921531P14Rik	chr18	83310916	83344009	NO	NO	H1	NO	NO	0	0	0	0	0	0	0	3	0	0	0	0	0	0	0	0	0	0	0	0	0	0	0	0	0	1	0	0	0	0	0	0	10	0	0	2	0	0	0	1	0
4921533I20Rik	chr18	17367539	17368539	NO	L2	NO	NO	NO	0	0	0	0	0	0	0	0	0	0	0	0	0	0	0	0	0	0	0	0	0	0	0	0	0	0	0	0	0	0	0	0	0	0	0	0	0	0	0	0	0
4921534H16Rik	chr9	97885472	97894228	NO	NO	H1	NO	NO	0	0	0	0	0	0	0	0	0	0	0	0	0	0	0	0	0	0	0	0	0	0	0	0	0	0	0	0	0	0	0	1	13	0	1	3	1	0	1	0	0
4921536K21Rik	chr11	3836086	3845308	NO	NO	NO	H2	NO	26	38	39	35	1	29	32	42	40	47	38	41	40	25	53	37	78	63	53	41	34	40	41	34	59	40	82	30	14	57	59	94	193	18	51	53	40	61	28	83	75
4921539E11Rik	chr4	103087641	103148141	NO	NO	H1	NO	NO	0	0	0	2	0	0	0	0	0	0	0	0	0	0	0	0	0	0	0	0	0	0	0	0	0	0	6	0	0	1	3	12	105	0	1	31	3	0	2	0	3
4922502B01Rik	chr8	109871870	109976377	NO	NO	H1	NO	NO	0	0	0	0	0	0	0	0	0	0	0	0	0	0	0	0	0	0	0	0	0	0	0	0	0	0	0	0	0	0	0	0	0	0	0	0	0	0	0	0	0
4922502H24Rik	chr13	101528378	101534088	NO	NO	H1	NO	NO	0	0	0	0	0	0	0	0	0	0	0	0	0	0	0	0	0	0	0	0	0	0	0	0	0	0	0	0	0	0	0	0	2	0	0	0	0	0	0	0	0
4922502N22Rik	chr6	139292594	139299574	NO	L2	NO	NO	NO	0	0	0	0	0	0	0	0	0	0	0	0	0	0	0	0	0	0	0	0	0	0	0	0	0	0	0	0	0	0	0	0	0	0	0	0	0	0	0	0	0
4930401C15Rik	chr10	25655211	25713335	NO	NO	H1	NO	NO	0	0	0	0	0	0	0	0	0	0	0	0	0	0	0	0	0	0	0	0	0	0	0	0	0	0	0	0	0	0	0	0	3	0	0	0	0	0	0	0	0
4930401G09Rik	chr5	115496758	115498182	NO	NO	NO	H2	NO	0	0	0	0	0	0	0	5	0	0	0	0	0	0	0	0	0	0	0	0	0	0	0	0	0	0	0	0	0	0	1	0	1	0	0	0	0	0	0	0	0
4930401O10Rik	chr11	71819296	71830948	NO	NO	NO	H2	NO	0	0	0	0	0	0	0	0	0	0	0	0	0	0	0	0	0	0	0	0	0	0	0	0	0	0	0	0	0	0	0	0	7	0	2	1	0	0	0	0	0
4930401O12Rik	chr13	31397392	31425069	NO	NO	H1	NO	NO	0	0	0	0	0	0	0	0	0	0	0	0	0	0	0	0	0	0	0	0	0	0	0	0	0	0	0	0	0	0	0	0	2	0	0	1	0	0	0	0	0
4930402D18Rik	chr15	60825046	60839203	NO	L2	NO	NO	NO	0	1	1	1	0	0	3	2	3	0	0	1	1	0	1	1	3	0	0	1	1	0	0	0	0	0	0	0	0	0	0	3	2	0	1	0	0	0	0	0	2
4930402F06Rik	chr2	35265482	35287217	NO	NO	NO	H2	NO	0	0	0	0	0	0	0	0	0	0	0	1	0	0	0	0	0	0	0	0	0	0	0	0	0	0	0	0	0	0	0	0	7	0	0	0	0	0	0	0	0
4930402F11Rik	chr7	69145841	69149437	NO	L2	NO	NO	NO	0	0	0	0	0	0	0	0	0	0	0	0	0	0	0	0	0	0	0	0	0	0	0	0	0	0	0	0	0	2	0	0	1	0	0	2	0	0	0	0	0
4930402K13Rik	chrX	8970800	8972581	NO	NO	H1	NO	NO	0	0	0	0	0	0	0	0	0	0	0	0	0	0	0	0	0	0	0	0	0	0	0	0	0	0	2	0	0	0	0	1	3	0	0	1	0	0	0	0	1
4930403D09Rik	chr11	34249741	34258386	NO	NO	H1	NO	NO	0	0	0	0	0	0	0	1	0	0	0	0	0	0	0	0	0	0	0	0	0	0	0	0	0	4	12	0	0	0	5	12	193	0	4	8	2	2	1	0	3
4930404A05Rik	chr16	52619870	52636107	NO	L2	NO	NO	NO	0	0	0	0	0	0	0	0	0	0	0	0	0	0	0	0	0	0	0	0	0	0	0	0	0	0	1	0	0	0	0	3	5	0	0	0	0	0	1	0	0
4930404H11Rik	chr12	71587380	71602907	NO	NO	H1	NO	NO	12	20	10	5	30	4	8	11	10	8	4	4	3	5	10	8	32	5	5	11	4	18	9	9	7	25	16	14	22	31	22	19	12	25	12	11	29	17	28	15	15
4930404H24Rik	chr2	153334534	153347258	NO	NO	NO	H2	NO	0	0	0	0	0	0	0	4	0	0	0	0	1	0	0	0	0	0	0	0	0	0	0	0	3	0	2	2	1	3	1	8	15	3	2	1	2	9	3	0	3
4930404I05Rik	chr16	90808136	90813391	NO	NO	H1	NO	NO	1	2	0	1	0	3	2	2	0	4	1	0	0	1	1	0	1	2	2	0	0	8	1	1	0	1	0	3	4	3	0	2	4	0	0	3	2	4	1	0	3
4930404I20Rik	chr6	139532595	139535118	NO	L2	NO	NO	NO	0	0	0	0	0	0	0	0	0	0	0	0	0	0	0	0	0	0	0	0	0	0	0	0	0	0	1	0	0	0	0	0	0	0	0	0	0	0	0	0	0
4930404K13Rik	chr14	120035851	120056641	NO	NO	H1	NO	NO	0	0	0	0	0	0	0	0	0	0	0	0	0	0	0	0	0	0	0	0	0	0	0	0	0	0	0	0	0	0	0	0	3	0	0	0	0	0	0	0	0
4930405A10Rik	chr14	22557241	22592866	NO	NO	H1	NO	NO	0	0	0	0	0	0	0	0	0	0	0	0	0	0	0	0	0	0	0	0	0	0	0	0	0	0	0	0	0	0	0	0	6	0	0	2	0	0	0	0	0
4930405A21Rik	chr2	156556458	156562829	NO	NO	NO	H2	NO	17	14	13	22	7	5	21	23	9	27	24	11	12	10	21	11	32	7	9	16	15	33	10	16	7	12	14	29	22	4	17	25	25	38	28	22	41	37	24	47	29
4930405D01Rik	chr16	52649175	52774310	L1	L2	NO	NO	NO	0	0	0	0	0	0	0	0	0	0	0	0	0	0	0	0	0	0	0	0	0	0	0	0	0	0	0	0	0	0	0	1	5	0	0	0	0	0	0	0	0
4930405D11Rik	chr11	90695516	90785978	NO	L2	NO	NO	NO	0	0	0	0	0	0	0	0	0	0	0	0	0	0	0	0	0	0	0	0	0	0	0	0	0	2	1	0	1	0	2	1	31	0	1	6	0	2	2	2	1
4930405H06Rik	chr5	99761859	99776338	NO	NO	H1	NO	NO	0	0	0	0	0	0	0	0	0	0	0	0	0	0	0	0	0	0	0	0	0	0	0	0	0	0	2	0	0	0	2	5	17	0	0	1	0	0	1	0	0
4930405J17Rik	chr10	20074992	20077600	NO	NO	H1	NO	NO	0	0	0	0	0	0	0	2	0	0	0	0	0	0	0	0	0	0	0	0	0	0	0	0	0	0	2	0	0	0	0	0	3	0	0	1	0	0	0	0	0
4930405L22Rik	chr5	46084163	46089751	NO	L2	NO	NO	NO	0	0	0	0	0	0	0	0	0	0	0	0	0	0	0	0	0	0	0	0	0	0	0	0	0	0	0	0	0	0	0	0	0	0	0	0	0	0	0	0	0
4930405O22Rik	chr17	63612440	63619968	NO	NO	H1	NO	NO	0	1	0	1	1	0	0	2	0	0	2	0	0	0	0	0	0	0	0	2	0	5	0	0	1	2	6	1	1	0	4	2	16	0	0	4	1	2	5	0	0
4930406D18Rik	chr3	100333720	100345070	NO	NO	H1	NO	NO	0	0	0	0	0	0	0	0	0	0	0	0	0	0	0	0	0	0	0	0	0	0	0	0	0	1	3	0	0	0	0	9	117	0	0	12	0	0	1	0	3
4930407G08Rik	chr4	107811128	107817918	NO	NO	NO	H2	NO	1	0	0	0	0	0	0	0	0	0	0	2	0	0	0	1	2	0	0	0	0	2	0	0	0	0	0	0	0	1	0	1	0	0	0	0	1	2	3	0	1
4930407I02Rik	chr6	143178070	143206438	NO	NO	H1	NO	NO	0	0	0	0	0	0	0	0	0	0	0	0	0	0	0	0	0	0	0	0	0	0	0	0	0	0	0	0	0	0	0	0	5	0	0	0	1	0	0	0	0
4930407I10Rik	chr15	81943351	81950739	NO	NO	NO	H2	NO	0	0	1	0	0	0	0	0	0	0	0	0	0	0	0	0	0	0	0	0	0	0	0	0	0	4	8	0	0	0	7	31	330	0	0	43	6	5	10	0	8
4930407I19Rik	chr10	65981074	66015293	NO	L2	NO	NO	NO	0	0	0	0	0	0	0	0	0	0	0	0	0	0	0	0	0	0	0	0	0	0	0	0	0	0	0	0	0	0	0	0	5	0	0	0	0	0	0	0	0
4930412B13Rik	chr2	117652408	117739617	NO	L2	NO	NO	NO	0	0	1	0	0	0	0	0	0	0	0	1	0	0	0	0	1	0	0	0	0	0	0	0	0	2	0	0	0	0	0	0	0	0	0	0	0	0	1	0	0
4930412C18Rik	chr4	9770584	9823411	NO	NO	H1	NO	NO	158	187	220	208	299	232	234	115	271	275	153	202	196	181	330	220	506	228	345	225	251	286	234	238	177	199	263	337	211	201	260	278	202	177	258	234	209	276	204	189	350
4930412E21Rik	chr3	23515246	23575565	NO	L2	NO	NO	NO	0	0	0	0	0	0	0	0	0	0	0	0	0	0	0	0	0	0	0	0	0	0	0	0	0	0	4	0	0	0	0	1	8	0	0	4	0	0	2	0	0
4930412F09Rik	chr6	30880495	30890828	NO	NO	H1	NO	NO	0	0	0	0	0	0	0	0	0	0	0	0	0	0	0	0	0	0	0	0	0	0	0	0	0	0	0	0	0	0	0	0	1	0	0	0	0	0	0	0	0
4930412M03Rik	chr11	60003042	60006058	NO	NO	NO	H2	NO	2	6	3	5	0	3	4	7	6	4	12	10	3	3	1	1	10	4	15	7	6	3	3	4	6	7	7	3	3	15	10	13	33	4	0	10	6	5	11	13	9
4930413E15Rik	chr5	119090403	119099326	NO	NO	NO	H2	NO	0	0	0	0	0	0	0	0	0	0	0	0	0	0	0	0	0	0	0	0	0	0	0	0	0	0	0	0	0	0	0	2	13	0	0	1	0	0	0	0	0
4930413E20Rik	chr8	24024487	24025755	NO	NO	H1	NO	NO	0	0	0	0	0	0	0	1	0	0	0	0	0	0	0	0	0	0	0	0	0	0	0	0	0	0	0	0	0	0	0	0	8	0	0	0	0	0	1	0	0
4930413F20Rik	chr15	34675218	34679350	NO	NO	H1	NO	NO	0	0	1	0	0	0	0	2	0	0	0	1	0	0	0	0	0	0	0	0	0	2	0	1	0	3	7	0	0	2	0	1	18	0	0	3	0	4	0	3	3
4930413G21Rik	chr7	122568280	122569682	NO	NO	H1	NO	NO	3	3	5	2	7	0	5	2	0	5	5	1	6	5	9	0	9	3	0	6	0	5	2	6	5	1	9	2	0	0	0	9	21	0	4	6	4	4	2	2	4
4930413M19Rik	chr14	50741225	50758400	NO	L2	NO	NO	NO	0	0	0	0	0	0	0	0	0	0	0	0	0	0	0	0	0	0	0	0	0	0	0	0	0	0	0	0	0	0	0	0	5	0	0	1	0	0	0	0	0
4930414F18Rik	chr16	12583566	12763796	NO	NO	H1	NO	NO	0	0	0	0	0	0	0	0	0	0	0	0	0	0	0	0	0	0	0	0	0	0	0	0	0	0	0	0	0	0	0	0	1	0	0	3	0	0	0	0	0
4930414N06Rik	chr19	44960555	44972989	NO	NO	NO	H2	NO	0	0	1	0	0	0	0	0	0	0	0	0	0	0	0	0	0	0	0	0	0	0	0	0	0	2	0	0	0	0	0	4	39	0	0	8	0	0	2	0	0
4930417H01Rik	chr2	122558160	122563373	NO	NO	H1	NO	NO	1	3	7	4	9	3	11	10	4	2	5	4	2	4	5	5	13	5	5	1	9	4	4	4	5	9	5	6	4	4	3	14	30	3	1	3	2	11	7	5	8
4930417O13Rik	chr6	125242487	125250740	NO	NO	NO	H2	NO	0	0	0	0	0	0	0	0	0	0	0	0	1	1	0	0	1	0	0	1	0	0	0	2	0	0	0	0	0	0	0	0	8	0	2	0	0	1	0	1	0
4930417O22Rik	chr11	101843246	101851400	NO	NO	NO	H2	NO	0	0	0	0	0	0	0	0	0	0	0	0	0	0	0	0	0	0	0	0	0	0	0	0	0	0	0	0	0	0	0	0	3	0	0	0	0	0	0	0	0
4930419G24Rik	chr3	33078925	33142756	NO	NO	H1	NO	NO	0	0	0	0	0	0	0	0	0	0	0	0	0	0	0	0	0	0	0	0	0	0	0	0	0	0	0	0	0	0	1	0	3	1	1	2	0	0	0	0	0
4930420G21Rik	chr16	88173440	88272152	NO	L2	NO	NO	NO	0	0	0	0	0	0	0	0	0	0	0	0	0	0	0	0	0	0	0	0	0	0	0	0	0	0	0	0	0	0	0	0	0	0	0	0	0	0	0	0	0
4930422I22Rik	chr10	115685793	115704996	NO	L2	NO	NO	NO	0	0	0	0	0	0	0	0	0	0	0	0	0	0	0	0	0	0	0	0	0	0	0	0	0	0	0	0	0	0	0	0	4	0	0	0	0	0	0	0	0
4930422M22Rik	chr9	99181059	99186782	NO	NO	H1	NO	NO	0	1	0	0	0	0	0	0	1	0	1	0	0	0	0	0	0	0	4	0	0	0	0	0	0	0	3	0	0	0	0	1	14	0	1	6	0	0	0	0	0
4930423B08Rik	chr10	69162184	69164091	NO	NO	H1	NO	NO	0	0	0	0	0	0	0	0	0	0	0	0	0	0	0	0	0	0	0	0	0	0	0	0	0	0	0	0	0	0	0	2	6	0	0	3	0	0	0	0	2
4930423D24Rik	chr10	117013529	117017018	NO	NO	H1	NO	NO	0	0	0	0	0	0	0	0	0	0	0	0	0	0	0	0	0	0	0	1	0	0	0	0	0	2	0	0	0	0	0	0	8	0	0	0	0	0	0	0	0
4930423M02Rik	chr4	5632327	5642284	NO	L2	NO	NO	NO	0	0	0	0	0	0	0	0	0	0	0	0	0	0	0	0	0	0	0	0	0	0	0	0	0	0	1	0	0	0	0	0	5	0	0	2	0	0	0	0	0
4930424E08Rik	chr14	120874433	120875630	NO	NO	H1	NO	NO	0	0	0	0	0	0	0	0	0	0	0	0	0	0	0	0	0	0	0	0	0	0	0	0	0	0	0	0	0	0	0	0	1	0	0	0	0	0	0	0	0
4930425K10Rik	chr5	68090954	68100424	NO	L2	NO	NO	NO	0	0	0	0	2	0	0	1	0	0	0	0	0	0	4	0	0	0	0	0	0	0	0	0	1	0	0	0	0	0	1	0	8	0	0	0	0	0	0	0	0
4930425L21Rik	chr6	135635910	135660389	NO	NO	H1	NO	NO	0	0	0	0	0	0	0	0	0	0	0	0	0	0	0	0	0	0	0	0	0	0	0	0	0	0	0	0	0	0	0	0	1	0	0	1	0	0	0	0	0
4930425O10Rik	chr3	138417295	138432745	NO	NO	H1	NO	NO	0	0	0	0	0	0	0	0	0	0	0	0	0	0	0	0	0	0	1	0	0	0	0	0	0	0	0	0	0	1	0	0	0	0	0	0	0	0	0	0	0
4930426D05Rik	chr18	21784621	21789164	NO	L2	NO	NO	NO	4	1	6	29	10	14	16	323	11	2	17	12	9	8	0	3	31	3	5	16	4	12	2	6	1	357	716	5	2	578	240	1309	1028	0	329	225	158	745	264	382	715
4930426I24Rik	chr12	76431768	76450768	NO	NO	H1	NO	NO	18	17	19	26	10	28	38	21	28	25	32	23	20	13	24	22	43	18	33	17	21	31	18	29	34	22	23	28	14	27	21	22	14	21	23	22	28	19	27	22	22
4930426L09Rik	chr2	19003129	19004615	NO	NO	H1	NO	NO	11	8	5	14	8	17	16	16	7	12	14	11	14	13	0	7	11	7	6	12	9	3	5	8	3	6	12	16	10	12	12	5	5	1	8	16	5	9	9	9	18
4930428D20Rik	chr16	69593028	69597269	L1	NO	NO	NO	NO	0	0	0	0	0	0	0	0	0	0	0	0	0	0	0	0	0	0	0	0	0	0	0	0	0	0	1	0	0	0	1	1	32	0	1	1	0	1	2	0	0
4930428E07Rik	chr12	38602807	38664520	NO	L2	NO	NO	NO	0	0	0	0	0	0	0	0	0	0	0	0	0	0	0	0	0	0	0	0	0	0	0	0	0	0	0	0	0	0	0	0	3	0	0	0	0	0	0	0	0
4930428G15Rik	chr9	115165228	115170992	NO	NO	H1	NO	NO	2	1	0	0	0	2	0	0	1	2	2	1	1	0	0	0	0	2	0	0	2	0	0	0	0	0	2	0	4	3	4	6	2	1	0	0	1	0	0	0	0
4930428O21Rik	chr5	107846077	107851346	NO	NO	H1	NO	NO	0	1	0	0	0	0	0	0	0	0	0	0	0	0	0	0	0	0	0	0	0	0	0	0	0	1	0	0	0	0	0	0	0	0	0	0	0	1	0	0	0
4930429B21Rik	chr3	32419637	32421587	NO	NO	H1	NO	NO	5	9	18	10	0	13	11	9	5	17	18	6	25	9	12	8	19	17	10	18	7	9	10	13	13	7	5	9	12	5	13	12	9	6	7	23	7	11	7	19	7
4930429C20Rik	chr14	71658451	71659064	NO	L2	NO	NO	NO	0	0	0	0	0	0	0	0	0	0	0	0	0	0	0	0	0	0	0	0	0	0	0	0	0	0	0	0	0	0	0	1	37	0	0	1	0	0	1	1	0
4930429D17Rik	chr5	103378240	103446895	NO	NO	H1	NO	NO	0	0	0	0	0	0	0	8	0	2	0	0	0	0	3	1	1	2	7	0	0	0	0	1	0	1	0	0	0	3	1	2	5	0	0	0	0	0	0	1	1
4930429F11Rik	chr17	79783052	79785314	NO	NO	H1	NO	NO	0	0	0	0	0	0	0	0	0	0	0	0	0	0	0	0	0	0	0	0	0	0	1	0	0	0	0	2	0	0	0	0	8	0	0	3	0	0	0	0	2
4930429F24Rik	chr9	79700922	79710517	NO	NO	H1	NO	NO	3	0	1	0	4	3	3	3	0	5	1	4	1	1	0	5	10	5	1	1	9	1	3	2	0	5	5	4	1	5	1	9	9	3	4	4	2	3	2	4	5
4930429H19Rik	chr7	72960127	72964941	NO	NO	H1	NO	NO	0	0	0	0	0	0	0	0	0	0	0	0	0	0	0	0	0	0	0	0	0	0	3	0	0	0	2	0	0	0	1	0	9	0	0	1	0	0	0	0	0
4930429P21Rik	chr9	107226404	107231257	NO	NO	NO	H2	NO	0	0	0	0	0	0	0	3	0	0	0	0	0	0	0	0	0	0	0	0	0	0	0	0	0	0	0	0	0	0	0	0	2	0	0	2	0	0	0	0	0
4930430E12Rik	chr4	6352561	6358117	NO	NO	H1	NO	NO	6	0	3	2	7	0	3	60	1	19	5	5	3	6	0	1	17	1	4	2	4	14	3	5	1	2	10	15	2	602	7	13	19	11	18	11	9	9	8	11	77
4930430F21Rik	chr15	31039271	31043477	NO	NO	H1	NO	NO	0	0	0	0	0	0	0	0	0	0	0	0	0	0	0	0	0	0	0	0	0	0	0	0	0	0	0	0	0	0	0	0	0	0	0	0	0	0	0	0	0
4930430J02Rik	chr9	57298352	57307647	NO	NO	NO	H2	NO	0	0	0	0	0	0	0	3	0	0	0	0	0	0	0	0	0	0	0	0	0	4	0	0	0	0	0	1	0	0	0	0	0	0	0	0	0	0	0	0	1
4930431F10Rik	chr10	44606829	44614996	NO	L2	NO	NO	NO	0	0	0	0	0	0	0	0	0	0	0	0	0	0	0	0	0	0	0	0	0	0	0	0	0	0	0	0	0	0	2	0	0	0	0	0	0	1	0	0	0
4930431F12Rik	chr5	45123542	45136147	NO	L2	NO	NO	NO	0	0	0	0	0	0	0	0	0	0	0	0	0	0	0	0	0	0	0	0	0	0	0	0	0	0	0	0	0	0	0	1	6	0	0	0	0	0	0	0	0
4930431P03Rik	chr14	45192356	45198764	NO	NO	H1	NO	NO	5	2	6	0	1	10	6	17	3	0	5	1	3	1	1	4	8	2	0	2	5	1	0	8	0	3	6	2	7	4	3	7	14	3	4	2	10	6	4	4	5
4930431P19Rik	chr7	109351525	109354485	NO	NO	H1	NO	NO	43	45	39	57	63	52	54	86	61	79	62	52	50	63	53	50	113	57	54	37	79	85	63	55	70	103	102	54	85	76	59	121	148	47	59	65	70	82	61	74	114
4930431P22Rik	chr14	76997570	76999655	NO	NO	H1	NO	NO	5	0	0	5	0	0	3	0	1	0	4	0	3	1	2	1	0	1	1	5	0	0	3	2	1	1	0	5	5	2	3	0	18	1	0	2	0	3	2	1	1
4930432E11Rik	chr7	29255997	29276204	NO	NO	H1	H2	NO	0	0	0	2	0	0	0	0	0	0	0	0	0	0	0	0	0	0	0	0	1	0	1	0	0	0	0	0	0	0	1	1	10	0	0	0	0	0	0	1	0
4930432J09Rik	chr14	104215063	104264578	NO	L2	NO	NO	NO	3	1	6	2	2	1	4	0	3	15	0	0	3	6	2	2	12	0	0	3	8	4	0	1	1	4	1	4	5	3	9	2	18	2	7	2	10	3	5	6	5
4930432L08Rik	chr5	76479084	76489732	NO	NO	H1	NO	NO	0	0	0	0	0	0	0	0	0	2	0	0	0	0	0	0	0	0	0	0	0	0	0	0	0	0	1	0	0	0	0	0	1	1	0	0	0	0	0	0	0
4930432M17Rik	chr3	121464411	121476631	NO	NO	H1	NO	NO	0	0	0	0	0	0	0	0	0	0	0	0	0	0	1	0	0	0	0	0	0	1	0	0	0	0	0	0	0	0	0	0	0	0	0	0	0	0	0	1	0
4930432O09Rik	chr10	121035045	121038554	NO	NO	H1	NO	NO	0	0	0	0	0	0	0	0	0	0	0	0	0	0	0	0	0	0	0	0	0	0	0	0	0	1	2	0	0	2	0	4	16	0	0	0	0	1	0	0	0
4930433B08Rik	chr3	18522448	18534641	NO	L2	NO	NO	NO	0	0	0	0	0	0	0	0	0	0	0	0	0	0	0	0	0	0	0	0	0	0	0	0	0	0	0	0	0	0	0	0	0	0	0	0	0	0	0	0	0
4930433I11Rik	chr7	40637032	40644257	NO	NO	H1	NO	NO	0	0	0	0	0	0	0	0	0	0	0	0	0	0	0	0	0	0	0	0	0	0	0	0	0	0	0	0	0	0	0	1	32	0	1	2	0	0	3	0	0
4930433N12Rik	chr9	3190268	3199813	NO	NO	H1	NO	NO	0	1	0	1	1	1	2	1	0	0	0	0	1	0	0	1	0	0	3	2	0	0	0	0	0	1	0	0	1	3	1	3	13	0	0	0	1	0	2	1	0
4930434B07Rik	chr1	90081213	90087177	NO	NO	NO	H2	NO	0	0	0	0	0	0	0	1	0	0	0	0	0	0	1	0	0	0	0	0	0	0	0	0	0	0	0	1	0	3	0	1	4	0	1	0	0	1	0	0	0
4930434J06Rik	chr14	72094148	72157878	NO	NO	H1	NO	NO	0	0	0	0	0	0	0	0	0	0	0	0	0	0	0	0	0	0	0	0	0	0	0	0	0	0	0	0	0	0	0	2	7	0	0	2	0	0	0	0	0
4930434J08Rik	chr11	20690631	20693389	NO	NO	H1	NO	NO	6	23	18	20	13	14	19	32	18	21	23	22	12	9	18	11	36	18	21	9	17	22	8	25	12	14	8	20	7	42	16	20	38	14	5	10	11	19	12	11	33
4930435F18Rik	chr13	116938630	116974714	NO	L2	NO	NO	NO	0	0	0	0	0	0	0	0	0	0	0	0	0	0	0	0	0	0	0	0	0	0	0	0	0	0	0	0	0	0	0	0	0	0	0	0	0	0	0	0	0
4930437M23Rik	chr5	11535299	11551419	NO	L2	NO	NO	NO	0	0	0	0	0	0	0	0	0	0	0	0	0	0	0	0	0	0	0	0	0	0	0	0	0	0	0	0	0	0	0	0	3	0	0	0	0	0	0	0	0
4930438A08Rik	chr11	58165653	58185116	NO	NO	NO	H2	NO	4	5	1	1	0	0	5	3	0	0	1	0	1	1	0	7	14	1	0	0	3	2	1	2	2	0	3	17	0	0	3	0	1	1	2	1	5	0	0	0	5
4930438E09Rik	chr14	67569490	67635191	NO	NO	H1	NO	NO	0	0	0	0	0	0	0	0	0	0	0	0	0	0	0	0	0	0	0	0	0	0	0	0	0	2	0	0	0	0	0	1	8	0	0	0	0	0	0	0	0
4930439A04Rik	chr1	37353517	37373313	NO	NO	NO	H2	NO	0	0	0	0	0	0	0	0	0	0	1	0	0	0	0	0	0	0	0	0	0	0	0	0	0	0	0	0	0	1	0	2	13	0	0	2	0	0	1	0	0
4930439D14Rik	chr1	156766363	156767765	NO	NO	H1	NO	NO	2	0	0	0	0	0	0	6	0	0	0	0	3	1	0	0	0	0	0	0	0	0	0	0	0	2	3	1	0	2	0	9	3	0	0	0	2	10	0	5	2
4930440C22Rik	chr1	94725166	94730197	L1	NO	NO	NO	NO	0	0	0	0	0	0	0	0	0	0	0	0	0	0	0	0	0	0	0	0	0	0	0	0	0	0	0	0	0	0	1	0	7	0	0	2	0	0	2	0	0
4930440I19Rik	chr2	77881520	78024774	NO	L2	NO	NO	NO	0	0	0	0	0	0	0	0	0	1	0	0	0	0	0	0	0	0	0	0	0	0	0	0	0	0	1	0	0	0	1	4	12	0	0	2	0	0	0	0	0
4930441H08Rik	chr7	71559442	71588939	NO	L2	NO	NO	NO	0	0	0	0	0	0	0	0	0	0	0	0	0	0	0	0	0	0	0	0	0	0	0	0	0	0	0	0	0	0	0	0	5	0	0	0	0	0	0	0	0
4930441J16Rik	chr2	74129283	74138061	NO	L2	NO	NO	NO	0	0	0	0	0	0	0	0	0	0	0	0	0	0	0	0	0	0	0	0	0	0	0	0	0	0	2	0	0	0	1	2	17	0	0	4	0	0	0	0	0
4930442E04Rik	chr19	59160212	59162026	NO	NO	H1	NO	NO	0	0	0	0	0	0	0	0	0	0	0	0	0	0	0	0	0	0	0	0	0	0	0	0	0	0	3	0	0	0	0	4	14	0	0	4	1	0	0	0	0
4930442J19Rik	chr2	151143958	151157923	NO	NO	H1	NO	NO	0	0	0	0	0	0	0	0	0	0	0	0	0	0	0	0	0	0	0	0	0	0	0	0	0	0	2	0	0	0	0	0	3	0	0	0	0	0	0	0	0
4930442L01Rik	chr3	96737141	96739386	NO	NO	H1	NO	NO	0	0	0	0	0	0	0	0	0	0	0	0	0	0	0	0	0	0	0	0	0	0	0	0	0	0	5	0	0	1	0	6	134	0	0	4	0	0	3	0	0
4930443O20Rik	chr2	84903957	84916805	NO	NO	NO	H2	NO	3	0	2	3	0	4	2	2	0	0	5	0	0	0	0	1	3	0	0	0	0	2	0	0	0	3	3	6	1	2	4	2	18	0	0	4	2	4	3	4	3
4930444A19Rik	chr1	54720924	54805515	NO	NO	H1	NO	NO	0	0	0	0	0	0	0	0	0	0	0	0	1	0	0	0	0	0	0	0	0	0	0	0	0	0	0	0	0	0	0	2	18	0	0	1	0	0	0	0	0
4930444F02Rik	chr10	18673046	18707678	NO	NO	H1	NO	NO	0	0	0	0	0	0	0	0	0	0	0	0	0	0	0	0	0	0	0	0	0	0	0	0	0	1	1	0	0	1	0	2	32	0	0	21	2	0	1	0	3
4930444M15Rik	chr14	76751997	76758295	NO	NO	H1	NO	NO	0	0	0	0	0	0	0	1	0	0	0	1	0	0	0	0	0	0	0	0	0	2	0	0	0	1	2	0	0	0	0	2	13	0	0	0	0	0	0	2	0
4930444P10Rik	chr1	16136197	16163549	NO	NO	H1	NO	NO	0	1	2	1	0	0	0	14	0	0	0	0	1	1	0	1	1	0	0	0	0	3	2	1	0	4	4	1	0	8	7	5	51	3	6	16	3	3	0	0	5
4930445E18Rik	chr15	25277395	25332766	NO	NO	H1	NO	NO	0	2	1	0	0	2	2	16	2	0	3	0	1	1	4	2	0	1	1	0	2	2	0	1	1	4	14	0	0	28	4	28	20	0	3	0	2	16	1	28	10
4930445K14Rik	chr2	164720206	164725371	NO	NO	NO	H2	NO	124	64	96	120	118	99	122	86	95	137	118	85	118	71	94	119	232	89	68	83	102	194	63	112	97	93	91	125	77	93	82	128	98	98	131	131	92	139	91	102	104
4930445N06Rik	chr15	88106864	88199833	NO	NO	H1	NO	NO	0	0	0	0	0	0	0	0	0	0	0	0	0	0	0	0	0	0	0	0	0	0	0	0	0	0	3	0	0	0	0	0	4	0	0	1	0	0	0	0	0
4930445N08Rik	chr2	74409387	74414818	NO	L2	NO	NO	NO	0	0	0	0	0	0	0	0	0	0	0	0	0	0	0	0	0	0	0	0	0	0	1	0	0	0	0	0	0	0	0	0	1	0	0	0	0	0	0	0	0
4930445N18Rik	chr18	82874021	82877287	NO	NO	NO	H2	NO	6	2	6	6	6	2	4	2	1	2	3	1	5	2	0	4	8	0	3	4	0	1	7	1	1	4	4	2	0	3	2	4	4	2	1	3	5	5	3	3	0
4930447A16Rik	chr15	37425834	37440897	NO	NO	H1	NO	NO	0	0	0	0	0	0	0	0	0	0	0	0	0	0	0	0	0	0	0	0	0	0	0	0	0	0	0	0	0	0	0	0	0	0	0	0	0	0	0	0	0
4930447C04Rik	chr12	72926966	72964742	NO	NO	H1	NO	NO	7	5	3	8	18	11	19	6	15	12	11	6	5	3	2	1	14	4	9	9	21	7	1	8	4	1	0	4	3	7	3	1	5	1	5	4	2	2	2	1	7
4930447F24Rik	chr9	108010916	108015766	NO	NO	NO	H2	NO	1	0	2	2	0	3	2	26	0	2	1	0	1	0	0	0	4	0	0	0	0	4	2	0	5	3	8	0	0	11	0	19	20	1	0	2	0	1	0	1	4
4930447J18Rik	chr14	48136320	48181646	NO	NO	H1	NO	NO	0	0	0	0	0	1	1	0	0	0	0	0	0	0	0	0	0	0	0	0	0	0	0	0	0	0	0	0	0	0	0	0	1	0	0	0	0	0	0	0	0
4930447K03Rik	chr13	34268137	34297255	NO	NO	H1	NO	NO	3	3	1	5	0	8	4	1	7	0	3	0	0	4	0	4	2	1	6	3	8	3	8	2	3	1	1	3	3	7	6	5	10	7	1	6	3	3	1	2	2
4930447M23Rik	chr2	19349127	19357062	NO	NO	H1	NO	NO	1	0	1	14	0	7	5	12	3	0	9	6	5	4	4	5	10	1	0	3	2	16	1	4	2	3	1	5	1	0	0	2	14	1	2	6	1	1	3	2	1
4930447N08Rik	chr3	122588739	122595629	NO	L2	NO	NO	NO	0	1	0	0	0	0	0	0	0	0	0	0	0	0	0	0	0	0	0	1	0	0	0	0	0	0	2	0	1	0	0	3	9	0	0	0	0	0	0	1	1
4930448C13Rik	chr12	15046389	15100390	NO	L2	NO	NO	NO	0	0	0	0	0	0	0	0	0	0	0	0	0	0	0	0	0	0	0	0	0	0	0	0	0	1	0	0	0	0	0	0	20	0	0	3	0	0	2	0	0
4930448E22Rik	chr9	46237963	46242091	NO	NO	NO	H2	NO	5	0	5	3	26	1	2	5	2	3	6	3	5	2	4	3	5	5	2	4	1	10	0	4	2	2	3	3	2	7	5	2	26	0	1	4	3	2	0	3	4
4930448F12Rik	chr13	18259531	18274787	NO	NO	H1	NO	NO	0	0	0	0	0	0	0	0	0	0	0	0	0	0	0	0	0	0	0	0	0	0	0	0	0	0	0	0	0	0	0	0	4	0	0	2	0	0	0	0	0
4930448H16Rik	chr5	143212746	143220503	NO	NO	NO	H2	NO	0	0	0	0	0	0	0	0	0	0	0	0	0	0	0	0	0	0	0	0	0	0	0	0	0	0	0	0	0	0	0	0	10	0	0	0	0	0	0	0	0
4930448I06Rik	chr1	41206719	41220412	NO	L2	NO	NO	NO	0	0	0	0	0	0	0	0	0	0	0	0	0	0	0	0	0	0	0	0	0	0	0	0	0	0	0	0	0	0	0	0	3	0	0	0	0	0	0	0	0
4930448I18Rik	chr5	50308674	50313434	NO	L2	NO	NO	NO	0	0	0	0	0	0	1	0	0	0	0	0	0	1	0	0	0	0	1	0	0	0	0	0	0	1	3	0	0	0	0	3	0	0	0	1	0	0	0	0	0
4930448K20Rik	chr4	9915964	9917397	NO	NO	H1	NO	NO	0	0	0	3	0	0	0	0	0	0	0	0	0	0	0	0	0	0	0	0	0	0	0	0	0	0	2	0	0	0	1	4	37	0	0	4	0	1	3	0	2
4930449C09Rik	chr15	63590196	63609485	NO	NO	H1	NO	NO	0	0	0	0	0	0	0	1	0	0	0	0	1	0	0	0	0	0	0	0	0	0	0	0	0	7	18	0	0	4	8	31	343	0	0	8	5	4	11	2	2
4930449E01Rik	chr14	105736221	105743063	NO	NO	H1	NO	NO	0	0	0	0	0	1	0	0	0	0	0	1	1	0	0	1	0	2	0	1	0	4	2	3	1	0	0	3	0	2	1	0	9	0	0	1	0	1	1	0	4
4930449E18Rik	chr19	57262391	57265484	NO	NO	H1	NO	NO	3	0	1	4	0	2	4	2	4	0	1	3	6	0	4	0	4	2	0	0	1	0	0	6	1	0	3	0	1	2	3	5	4	1	0	4	2	0	2	4	5
4930449I24Rik	chr5	146437045	146442176	NO	NO	NO	H2	NO	0	0	0	0	0	0	0	0	0	0	0	0	0	0	0	0	0	0	0	0	0	0	0	0	0	2	0	0	0	0	0	0	2	0	0	0	1	0	0	0	0
4930451E10Rik	chr13	55922947	55932281	NO	NO	NO	H2	NO	0	1	0	0	0	0	1	0	0	3	1	0	0	0	0	0	0	0	9	0	0	0	0	0	0	0	1	5	0	0	2	0	11	0	3	6	1	1	0	0	0
4930451I11Rik	chr7	126429639	126430712	NO	NO	NO	H2	NO	0	0	0	0	0	0	0	11	0	1	0	0	0	0	0	0	0	0	0	0	0	0	0	0	0	2	4	0	0	0	0	6	57	0	3	5	0	1	1	0	0
4930452A19Rik	chr17	9969680	9994795	NO	NO	H1	NO	NO	0	0	0	0	0	0	0	0	0	0	0	0	0	0	0	0	0	0	0	0	0	0	0	0	0	0	0	0	0	0	0	1	4	0	0	0	0	0	0	0	0
4930452G13Rik	chr14	79940359	79950370	NO	NO	H1	NO	NO	0	0	0	0	0	0	0	3	0	0	0	0	0	0	0	0	0	0	0	0	0	0	0	0	0	2	3	0	0	0	3	4	41	0	0	11	2	0	0	0	1
4930452N14Rik	chr1	154117266	154132652	NO	NO	H1	NO	NO	7	2	1	5	5	1	3	1	1	5	5	1	1	3	1	3	10	1	1	3	5	3	2	2	0	2	4	5	1	0	3	2	0	1	3	2	5	4	2	3	7
4930453H23Rik	chrX	21072818	21087904	NO	L2	NO	NO	NO	0	1	0	0	0	0	0	1	0	0	0	0	1	0	0	0	0	0	0	0	0	0	0	0	0	0	0	0	0	0	2	1	13	0	0	2	0	0	1	0	1
4930453L07Rik	chr8	9194668	9199050	NO	NO	H1	NO	NO	0	0	0	0	0	0	0	3	0	0	0	0	0	0	0	0	1	0	0	0	0	0	0	0	0	0	0	0	0	0	0	2	15	0	0	1	0	0	0	0	0
4930453N24Rik	chr16	64583266	64592735	NO	L2	NO	NO	NO	907	1055	951	967	1230	961	882	944	1036	1050	972	1142	1010	1011	1030	937	2652	1016	1113	916	1023	1938	927	939	1017	729	846	696	783	903	810	965	1732	1049	851	815	836	832	697	787	843
4930455B14Rik	chr14	13796394	13803383	NO	L2	NO	NO	NO	0	0	0	1	0	0	0	2	0	0	0	0	0	0	0	0	0	0	0	0	0	0	0	0	0	1	6	0	0	1	0	5	31	0	1	3	0	1	0	0	0
4930455C13Rik	chr10	21194986	21217954	NO	NO	H1	NO	NO	0	0	0	0	0	0	1	0	0	0	0	0	0	0	1	0	0	0	0	1	0	0	0	0	0	0	0	0	0	0	0	3	38	0	0	3	0	0	1	0	3
4930455D15Rik	chr18	32796694	32970340	NO	L2	H1	NO	NO	0	0	0	0	0	0	1	0	1	0	0	1	0	0	0	0	0	0	0	0	0	0	1	1	1	2	6	0	0	2	0	8	8	0	2	0	0	5	0	0	2
4930455F16Rik	chr16	4037775	4046980	NO	NO	H1	NO	NO	0	0	0	0	0	0	0	0	0	0	0	0	0	0	0	0	0	0	0	0	0	0	0	0	0	0	0	0	0	0	0	5	59	0	0	1	1	0	4	1	0
4930455G09Rik	chr4	141745208	141756306	NO	NO	NO	H2	NO	11	6	6	14	27	10	14	14	14	14	17	6	5	11	18	12	28	9	8	18	15	22	3	15	16	31	23	29	25	62	32	29	53	21	14	20	37	23	20	33	30
4930455H04Rik	chr3	116761915	116778055	NO	NO	H1	NO	NO	0	1	0	2	0	2	1	1	1	0	1	0	6	1	1	7	3	2	0	4	2	8	3	1	3	3	7	6	4	0	2	3	4	6	3	1	4	2	2	2	4
4930455J16Rik	chr13	58888887	58910125	NO	NO	H1	NO	NO	0	0	0	0	0	0	0	0	0	0	0	0	0	0	0	0	0	0	0	0	0	0	0	0	0	0	0	0	0	1	0	0	13	0	0	2	0	0	0	0	0
4930456A14Rik	chr7	126101681	126131185	NO	NO	NO	H2	NO	0	0	0	1	0	0	0	1	0	0	2	1	1	0	0	0	0	0	0	2	0	0	0	0	0	0	3	1	0	1	1	4	3	1	2	1	1	0	0	0	0
4930456L15Rik	chr4	103148155	103169029	NO	NO	H1	NO	NO	1	0	0	0	0	0	0	1	0	0	0	0	0	0	0	0	0	0	0	0	0	0	0	0	0	0	0	0	0	0	0	0	1	0	0	0	0	0	0	0	0
4930458A03Rik	chr5	106491727	106512037	NO	NO	H1	NO	NO	0	0	0	0	0	0	0	0	0	0	0	0	0	0	0	0	0	0	0	0	0	2	0	0	0	0	0	0	0	0	0	1	21	0	0	1	1	0	0	0	0
4930458D05Rik	chr5	100988606	100993991	NO	NO	H1	NO	NO	221	200	285	123	145	288	275	77	181	175	153	122	179	163	156	311	428	151	59	160	125	95	180	203	207	138	118	160	163	70	225	112	125	112	160	178	139	121	139	115	157
4930459C07Rik	chr10	96062068	96084570	NO	NO	H1	NO	NO	0	3	3	6	10	2	2	1	4	0	1	1	7	1	6	1	9	4	7	3	2	1	3	11	3	8	5	5	5	5	2	5	5	3	10	5	10	8	3	1	4
4930459L07Rik	chr5	58600581	58610341	NO	L2	NO	NO	NO	0	0	0	1	0	0	0	0	0	0	0	0	0	0	0	0	0	0	0	0	0	0	0	0	0	0	0	0	0	0	0	0	1	0	0	0	0	0	0	0	0
4930461C15Rik	chr16	58223983	58228866	NO	NO	H1	NO	NO	6	3	2	3	3	0	3	3	2	0	3	0	1	0	3	1	2	0	0	2	3	0	1	4	2	2	2	0	2	1	4	4	4	0	3	4	3	2	5	1	1
4930461G14Rik	chr9	58362455	58376906	NO	NO	NO	H2	NO	0	0	1	0	0	0	0	0	0	0	0	0	0	0	0	0	0	0	0	0	0	0	1	0	0	6	2	1	0	1	5	1	21	0	8	13	3	9	3	1	7
4930463O16Rik	chr10	84324156	84333540	NO	NO	NO	H2	NO	0	0	0	0	0	0	0	0	0	0	0	0	0	0	0	0	0	0	0	0	0	0	0	0	0	0	0	0	0	0	1	0	4	0	0	0	0	0	0	0	0
4930465K10Rik	chr18	77801883	77803145	NO	NO	NO	H2	NO	0	0	0	0	0	0	0	0	0	0	0	0	1	0	0	0	0	0	0	0	0	0	0	0	0	3	0	0	3	0	2	3	13	0	0	3	0	0	0	0	1
4930465M20Rik	chr12	107690001	107701747	NO	NO	NO	H2	NO	0	0	0	0	0	0	0	0	0	0	0	0	0	0	0	0	0	0	0	0	0	0	0	0	0	0	0	0	0	0	0	0	9	0	0	2	0	0	0	0	0
4930467D21Rik	chr5	97540275	97735985	NO	L2	NO	NO	NO	0	0	0	0	0	0	0	1	0	0	0	0	0	0	0	0	0	0	0	0	0	0	0	0	0	0	0	0	0	0	0	0	4	0	1	1	0	0	0	0	0
4930467J12Rik	chr13	114723047	114743620	NO	L2	NO	NO	NO	0	0	0	0	0	0	0	0	0	0	0	0	0	0	0	0	1	0	0	0	0	0	0	0	0	0	0	0	0	0	0	0	19	0	0	1	0	0	0	1	0
4930467K11Rik	chr10	57354478	57362449	NO	L2	NO	NO	NO	0	1	1	0	6	0	0	1	0	1	1	0	1	0	0	0	0	0	1	0	2	0	0	0	0	0	0	0	0	1	2	1	9	0	0	2	0	0	1	0	0
4930469K13Rik	chr11	33923960	34048554	NO	NO	H1	H2	NO	0	0	1	0	0	0	0	0	0	2	0	0	0	0	0	0	0	0	0	2	0	3	0	0	0	14	4	0	0	20	1	4	21	0	0	3	2	6	2	1	27
4930470B04Rik	chr1	37692564	37710138	NO	NO	H1	NO	NO	0	0	0	0	0	0	0	0	0	0	0	0	0	0	0	0	0	0	0	0	0	0	0	0	0	0	0	0	0	0	0	0	30	0	0	3	2	0	0	0	0
4930470G03Rik	chr13	21624640	21631000	NO	NO	H1	NO	NO	1	6	14	5	3	3	1	4	11	10	11	7	9	3	6	12	5	1	27	5	14	5	4	4	5	7	10	13	1	3	5	12	14	6	26	7	7	13	2	4	10
4930470H14Rik	chr17	4094932	4133270	NO	L2	NO	NO	NO	0	0	0	0	0	0	1	2	0	0	0	0	1	0	0	0	0	0	0	0	0	0	0	0	0	0	0	0	0	0	0	1	2	0	0	0	0	0	0	0	0
4930470O06Rik	chr8	60278682	60297755	L1	NO	NO	NO	NO	0	0	0	0	0	0	0	0	0	0	0	0	0	0	0	0	0	0	0	0	0	0	0	0	0	0	0	0	0	0	0	0	5	0	0	0	0	0	0	0	0
4930470P17Rik	chr2	170421337	170443937	NO	NO	NO	H2	NO	0	0	0	0	0	0	0	0	0	0	0	0	0	0	0	0	0	0	0	0	0	0	0	0	0	0	1	0	0	0	0	5	12	0	0	1	0	1	1	0	0
4930471C04Rik	chr14	64336743	64341684	NO	NO	NO	H2	NO	3	1	0	0	0	0	0	0	0	1	0	1	0	0	0	1	0	0	0	1	0	0	1	0	0	0	0	0	1	0	2	1	8	0	0	0	0	3	0	0	0
4930471E19Rik	chr10	120468924	120472008	NO	NO	H1	NO	NO	0	0	1	1	0	0	0	1	1	0	0	0	0	0	0	0	0	0	0	2	0	0	0	0	0	0	0	0	0	0	0	0	0	0	0	0	0	0	0	1	0
4930471G03Rik	chr18	36239255	36243007	NO	NO	NO	H2	NO	0	0	0	0	0	0	0	0	0	0	0	0	0	0	0	0	0	0	0	0	0	0	0	0	0	4	13	0	0	1	3	29	173	0	1	5	1	0	1	2	1
4930471G24Rik	chr13	47821025	47821869	NO	NO	H1	NO	NO	0	0	0	0	0	0	0	1	0	0	0	0	0	0	0	0	0	0	0	0	0	0	0	0	0	0	1	0	0	0	0	1	0	0	1	0	0	0	0	1	0
4930471L23Rik	chr17	71622450	71646741	NO	NO	H1	NO	NO	0	0	0	0	0	0	0	0	0	0	0	0	0	0	0	0	0	0	0	0	0	0	0	0	0	0	0	0	1	0	0	2	27	0	0	3	1	0	0	0	0
4930471M09Rik	chr6	91407441	91417836	NO	NO	NO	H2	NO	0	2	3	0	0	0	1	1	1	0	0	0	2	1	1	0	6	0	0	0	0	0	0	1	0	3	1	3	1	1	1	7	5	0	4	0	1	0	1	0	3
4930473A02Rik	chr2	130385710	130405669	NO	NO	NO	H2	NO	2	24	15	2	0	0	0	3	2	25	22	1	2	0	0	0	1	0	31	1	8	1	0	0	0	1	11	27	0	0	0	0	5	0	16	14	0	0	4	3	5
4930473H19Rik	chr12	88400880	88409003	NO	NO	H1	NO	NO	0	0	0	0	0	0	0	0	0	0	0	0	0	0	0	0	0	0	0	0	0	0	0	0	0	0	0	0	0	0	0	0	16	0	0	9	0	1	0	0	0
4930473O22Rik	chr10	97426845	97432793	NO	L2	NO	NO	NO	0	0	0	2	0	0	0	0	0	0	0	0	0	0	0	0	0	0	0	0	0	0	0	0	0	0	0	0	0	0	0	0	5	0	0	0	0	0	0	0	0
4930474G06Rik	chr18	28693216	29131229	NO	L2	NO	NO	NO	0	0	0	0	0	0	0	0	0	0	0	0	0	0	0	0	0	0	0	0	0	0	0	0	0	0	0	0	0	0	0	0	0	0	0	0	0	0	0	0	0
4930474H20Rik	chr14	90364326	90507196	L1	NO	NO	NO	NO	0	0	0	0	0	0	0	0	0	0	0	0	0	0	0	0	0	0	0	0	0	0	0	0	0	0	0	0	0	0	0	0	1	0	0	0	0	0	0	0	0
4930474M22Rik	chr17	14609368	14619204	NO	NO	NO	H2	NO	0	0	0	0	0	0	0	0	0	0	0	0	0	0	0	0	0	0	7	0	0	0	0	0	0	0	0	0	0	1	0	0	9	0	0	2	0	0	0	0	0
4930474N05Rik	chr14	35816898	35819358	NO	L2	NO	NO	NO	0	0	0	0	0	0	0	0	0	0	0	0	0	0	0	0	0	0	0	0	0	0	0	0	0	0	0	0	0	1	0	1	22	0	0	3	1	0	0	0	1
4930474N09Rik	chr12	99127535	99129067	NO	NO	NO	H2	NO	0	3	1	3	6	0	4	3	0	0	0	3	3	0	2	2	5	2	0	2	10	0	1	2	2	4	0	0	4	2	0	4	26	0	0	4	0	3	2	0	0
4930477N07Rik	chr10	119156138	119167767	NO	NO	H1	NO	NO	0	0	0	0	0	0	0	0	0	0	0	0	0	0	0	0	0	0	0	0	0	0	0	0	0	0	0	0	0	0	0	0	3	0	0	0	0	0	0	0	0
4930478L05Rik	chr16	78357203	78361757	NO	NO	H1	NO	NO	0	0	0	1	0	0	0	0	0	0	0	0	0	0	0	0	0	0	0	0	0	0	0	0	0	0	0	0	0	0	0	0	0	0	0	0	0	0	0	0	0
4930478P22Rik	chr5	35518896	35525021	NO	NO	NO	H2	NO	0	0	0	0	0	0	0	0	0	0	0	0	0	0	0	0	0	0	0	0	0	0	0	0	0	0	0	0	0	0	3	1	25	0	0	2	0	0	0	0	0
4930479D17Rik	chr6	146558715	146566901	NO	NO	H1	NO	NO	2	1	1	1	7	1	2	2	3	3	2	4	2	9	0	3	5	5	2	3	6	1	5	5	3	3	1	1	3	4	7	2	18	1	2	2	3	2	3	1	8
4930479H17Rik	chr7	30046021	30053372	NO	NO	NO	H2	NO	0	0	0	0	0	0	0	0	0	0	0	0	1	0	0	0	0	0	0	0	0	0	0	0	0	0	0	0	0	0	0	1	23	0	0	1	0	0	5	0	0
4930480E11Rik	chrX	77413248	77414734	NO	L2	NO	NO	NO	0	0	0	0	0	0	0	1	0	0	0	0	0	0	0	0	0	0	0	0	0	0	0	0	0	0	1	0	0	0	0	0	4	0	0	0	0	0	0	0	0
4930480G23Rik	chr4	19979444	20005739	NO	L2	NO	NO	NO	48	13	31	15	25	13	24	6	18	3	46	10	52	29	29	6	9	12	0	39	2	1	14	20	45	18	11	5	10	14	38	28	28	15	13	5	27	8	34	52	4
4930480K15Rik	chr17	91168596	91174530	NO	L2	NO	NO	NO	0	0	0	0	0	0	0	0	0	0	0	0	0	0	0	0	0	0	0	0	0	0	0	0	0	0	0	0	0	0	0	0	0	0	0	0	0	0	0	0	0
4930480K23Rik	chr14	69970232	70004562	NO	NO	NO	H2	NO	93	62	119	76	113	95	135	79	121	69	57	115	92	90	84	86	201	109	127	98	60	119	121	97	100	68	63	83	62	64	69	68	64	78	76	78	75	83	60	91	93
4930480M12Rik	chr12	26261265	26290706	NO	NO	H1	NO	NO	0	0	0	0	0	0	0	13	0	0	0	0	0	0	0	0	0	0	0	0	0	0	0	0	0	0	0	0	0	0	0	0	0	0	0	0	0	0	0	0	0
4930481A15Rik	chr19	5456842	5472875	NO	NO	NO	H2	NO	310	228	138	597	626	394	327	281	319	495	326	522	275	224	481	468	1235	459	599	330	355	1128	331	502	230	287	293	286	203	342	291	365	387	311	274	274	175	377	296	301	432
4930481B07Rik	chr3	94922935	94930526	NO	NO	NO	H2	NO	92	68	57	55	96	65	89	79	51	46	79	33	66	36	46	49	180	69	41	64	46	84	47	74	65	50	95	62	68	57	67	100	91	48	75	66	78	66	65	54	66
4930482G09Rik	chr3	152853579	152857745	NO	NO	H1	NO	NO	2	1	0	0	0	0	0	1	0	0	0	1	0	1	0	1	0	0	0	0	0	0	0	0	0	0	0	0	0	0	0	6	24	0	1	2	0	0	2	1	0
4930483J18Rik	chr15	81075053	81076958	NO	NO	H1	NO	NO	1	6	0	3	0	0	0	1	1	1	1	1	0	1	1	0	2	2	3	3	0	7	0	0	3	3	1	6	3	3	1	5	34	0	2	3	6	2	1	0	2
4930483K19Rik	chr10	76381704	76398060	NO	NO	NO	H2	NO	0	0	0	0	0	0	0	0	0	0	0	0	0	0	0	0	0	0	0	0	0	0	0	0	0	0	0	0	0	0	0	0	6	0	0	4	0	0	0	0	0
4930483O08Rik	chr7	132729979	132744186	NO	NO	NO	H2	NO	2	0	4	0	3	0	0	10	0	0	3	0	0	0	0	1	1	0	7	1	2	4	3	2	1	0	2	0	0	3	8	3	2	1	5	4	2	6	4	6	9
4930484H19Rik	chr10	126624719	126629579	NO	NO	H1	NO	NO	0	2	0	0	0	1	0	0	0	0	0	0	1	0	0	0	2	0	0	0	0	0	0	0	0	0	1	0	1	0	1	1	6	0	1	0	1	0	0	2	0
4930486F22Rik	chr10	85931717	85949450	NO	NO	H1	NO	NO	0	0	0	0	0	0	0	0	0	0	0	0	0	0	0	0	0	0	0	0	0	0	0	0	0	0	0	0	0	0	0	0	2	0	0	1	0	0	0	0	0
4930486I03Rik	chr1	20426677	20462524	NO	L2	NO	NO	NO	0	0	0	0	0	0	0	0	0	0	0	0	0	0	0	0	0	0	0	0	0	0	0	0	0	0	1	0	0	0	0	1	13	0	0	4	0	0	0	0	0
4930486L24Rik	chr13	60990425	61012230	NO	NO	H1	NO	NO	214	168	148	214	242	84	127	466	120	209	279	138	218	153	151	148	493	175	132	185	160	328	109	134	163	241	204	201	196	145	204	239	195	317	241	167	281	230	310	242	186
4930487D11Rik	chr5	38501731	38506540	NO	NO	NO	H2	NO	0	0	0	0	0	0	0	0	0	0	0	0	0	0	0	0	0	0	0	0	0	0	0	0	0	0	0	0	0	0	0	0	4	0	0	0	0	0	0	0	0
4930487H11Rik	chr1	62830076	62833891	NO	NO	H1	NO	NO	0	0	0	0	0	0	0	0	0	0	0	0	0	0	0	0	0	0	0	0	0	0	0	0	0	0	0	0	0	0	0	0	1	0	0	0	0	0	0	0	0
4930488B22Rik	chr1	184444693	184451186	NO	NO	H1	NO	NO	0	0	0	0	0	0	0	0	0	0	0	0	0	0	0	0	0	0	0	0	0	0	0	0	0	0	0	0	0	0	0	0	0	0	0	0	0	0	0	0	0
4930488L21Rik	chr8	94538321	94540183	NO	NO	H1	NO	NO	0	0	0	0	0	0	0	0	0	0	0	0	0	1	0	0	0	0	0	0	0	0	0	0	0	0	7	0	0	1	1	5	60	0	0	3	2	1	2	1	0
4930488N24Rik	chr17	14322078	14329407	NO	NO	H1	NO	NO	0	0	0	0	0	0	0	0	0	0	0	0	0	0	0	0	0	0	0	0	0	0	0	0	0	1	0	0	0	0	0	2	27	0	0	8	1	0	0	0	0
4930500A05Rik	chr17	84849979	84859986	NO	NO	H1	NO	NO	0	0	0	0	0	0	0	0	0	0	0	0	0	0	0	0	0	0	0	0	0	0	0	0	0	1	0	0	0	0	0	2	14	0	0	2	0	1	3	0	0
4930500F04Rik	chr5	149771211	149787745	NO	NO	H1	NO	NO	0	0	0	0	0	0	0	0	0	0	0	0	0	0	0	0	0	0	0	0	0	0	0	0	0	3	24	0	0	7	0	56	93	0	1	3	2	17	1	2	18
4930500F10Rik	chr9	106125116	106127497	NO	NO	NO	H2	NO	15	18	17	15	18	13	23	11	9	25	43	9	18	10	16	9	41	11	4	13	16	17	14	12	6	15	10	9	11	11	21	30	44	14	11	10	23	15	9	11	20
4930500G05Rik	chrX	12844111	12862145	NO	NO	H1	NO	NO	1	0	1	0	0	0	1	3	0	1	3	1	1	3	0	1	1	5	9	4	5	3	0	3	2	1	2	1	1	2	0	0	1	5	0	0	0	2	0	2	0
4930500H12Rik	chr16	72869262	73000914	NO	L2	NO	NO	NO	0	0	0	0	0	0	0	5	0	0	0	0	0	0	0	0	0	0	0	0	0	0	0	0	0	0	1	0	0	0	1	3	55	0	0	0	0	0	0	0	0
4930500L23Rik	chr5	139509505	139527094	NO	NO	NO	H2	NO	0	0	0	2	0	0	0	0	0	0	0	0	0	0	0	0	0	0	0	0	0	0	0	0	0	1	0	0	0	0	0	0	0	0	0	0	1	0	0	0	0
4930502A04Rik	chr9	68378183	68427482	NO	NO	H1	NO	NO	2	1	8	2	0	2	3	3	8	3	6	3	4	1	2	1	11	3	2	4	4	3	3	4	4	0	3	11	8	5	5	4	11	7	8	3	7	4	3	6	5
4930502C15Rik	chr6	38714450	38786750	NO	NO	H1	NO	NO	0	5	2	0	0	0	0	0	0	0	0	0	0	0	0	0	0	0	0	0	0	0	0	0	0	3	2	4	1	0	1	3	3	0	0	2	0	1	3	0	2
4930502E09Rik	chr11	84720003	84721694	NO	NO	NO	H2	NO	3	0	4	4	0	6	4	1	1	0	0	1	2	1	0	0	6	2	4	2	4	4	0	2	0	8	13	10	5	3	4	10	9	1	0	5	4	7	11	0	3
4930503E14Rik	chr14	44400623	44408828	NO	L2	H1	NO	NO	0	0	0	0	0	0	0	0	0	0	0	0	0	0	0	0	0	0	0	0	0	0	0	0	0	0	0	0	0	0	1	0	4	0	0	0	0	0	0	0	0
4930503E24Rik	chr10	124304978	124360393	L1	NO	NO	NO	NO	0	1	0	0	0	0	0	0	0	0	0	0	0	0	0	0	0	0	0	0	0	3	0	0	0	1	0	0	0	0	0	0	0	0	0	0	0	0	0	0	1
4930503F20Rik	chr14	33530027	33533240	NO	NO	H1	NO	NO	0	0	0	0	0	0	0	0	0	0	0	0	0	0	0	0	0	0	0	0	0	2	0	0	0	0	0	0	0	0	0	0	5	0	0	2	0	0	0	0	0
4930503H13Rik	chrX	155322478	155323113	NO	L2	NO	NO	NO	0	0	0	0	0	0	0	0	0	0	0	0	0	0	0	0	0	0	0	0	0	0	0	0	0	0	0	0	0	0	0	2	0	0	0	0	0	0	0	0	0
4930503L19Rik	chr18	70585280	70605935	NO	L2	H1	NO	NO	170	218	288	139	115	194	210	298	186	192	325	215	193	162	120	168	332	136	231	176	272	266	127	205	130	93	199	266	140	221	192	197	159	279	187	173	200	216	150	205	222
4930503O07Rik	chr1	193894494	193905067	NO	L2	NO	NO	NO	0	0	0	0	0	0	0	0	0	2	0	0	0	0	0	0	0	0	0	0	0	0	0	0	0	0	1	0	0	0	0	0	2	0	0	0	0	0	0	0	0
4930504C09Rik	chr15	69142381	69146567	NO	L2	NO	NO	NO	0	0	0	0	0	0	0	0	0	0	0	0	0	0	0	0	0	0	0	0	0	0	0	0	0	0	0	0	0	0	0	0	0	0	0	0	0	0	0	0	0
4930504D19Rik	chr6	84512255	84513305	NO	NO	NO	H2	NO	0	0	0	0	0	0	0	0	0	0	0	0	0	0	0	0	0	0	0	0	0	0	0	0	0	0	0	0	0	0	0	0	0	0	0	0	0	0	0	0	0
4930505A04Rik	chr11	30376005	30421829	NO	L2	NO	NO	NO	17	10	4	6	12	5	7	36	5	3	25	3	13	8	7	7	15	5	15	13	5	6	6	8	7	23	5	6	17	11	10	34	139	8	12	21	15	9	12	14	8
4930505G20Rik	chr14	115633962	115646964	NO	L2	NO	NO	NO	0	0	0	0	0	0	0	0	0	0	0	0	0	0	0	0	0	0	0	0	0	0	0	0	0	0	0	0	0	0	0	0	0	0	0	0	0	0	0	0	0
4930505K13Rik	chr7	119755337	119765224	NO	NO	H1	NO	NO	0	0	0	0	0	0	0	0	0	0	0	0	0	0	0	0	0	0	0	0	0	0	0	0	0	0	0	0	0	0	0	0	0	0	0	0	0	0	0	0	0
4930505K14Rik	chr5	148714772	148719890	NO	NO	NO	H2	NO	0	0	0	0	0	0	0	0	0	0	0	0	0	0	0	0	0	0	0	0	0	0	0	0	0	0	0	0	0	0	0	0	7	0	0	0	0	0	0	0	0
4930505M18Rik	chr7	37369223	37371658	NO	NO	NO	H2	NO	0	0	0	0	0	0	0	0	0	0	0	0	0	0	0	0	0	0	0	0	0	0	0	0	0	0	1	0	0	0	0	0	10	0	0	0	0	0	0	0	0
4930505N22Rik	chr19	45986575	46001825	NO	NO	H1	NO	NO	0	3	3	3	0	0	4	3	0	3	3	4	3	1	4	2	5	5	0	2	3	5	4	5	6	3	2	4	1	1	1	5	17	0	2	0	7	2	2	0	2
4930505O20Rik	chr8	81239117	81241110	NO	NO	H1	NO	NO	0	0	0	0	0	0	0	0	0	0	0	0	0	0	0	0	0	0	0	0	0	0	0	0	0	0	0	0	0	0	0	1	3	0	0	2	0	0	0	0	0
4930506A18Rik	chr8	107008875	107062388	NO	NO	NO	H2	NO	0	0	0	0	0	2	0	0	0	0	0	0	0	0	0	0	2	0	0	0	0	0	0	0	0	0	0	0	0	1	0	5	7	0	0	1	1	0	0	0	0
4930506C21Rik	chr17	8512197	8529950	NO	NO	NO	H2	NO	9	10	24	10	12	13	9	13	11	14	9	3	20	5	8	10	24	13	12	16	16	12	12	9	21	21	17	10	6	13	14	7	16	12	7	11	19	14	12	11	21
4930507D05Rik	chr10	62284938	62287132	NO	NO	H1	NO	NO	11	11	8	11	20	3	10	7	2	0	9	12	14	3	2	2	14	4	0	4	5	14	3	4	9	5	5	2	4	4	1	7	22	5	6	3	2	4	11	10	7
4930507D10Rik	chr11	80741206	80749126	NO	NO	H1	NO	NO	0	0	0	0	0	0	0	0	0	0	0	0	0	0	0	0	0	0	0	0	0	1	0	0	0	1	0	0	0	0	0	0	26	0	0	6	0	0	1	0	0
4930509E16Rik	chr9	72425531	72439140	NO	NO	H1	NO	NO	6	2	4	2	10	5	7	3	3	1	2	9	2	4	8	1	4	1	0	5	2	2	0	4	2	6	8	2	5	3	1	13	9	4	1	3	5	10	4	4	7
4930509G22Rik	chr16	10996039	11010156	NO	NO	H1	NO	NO	37	12	37	38	19	28	40	13	22	31	35	36	30	14	22	20	96	22	13	32	27	35	18	20	28	24	18	25	12	51	26	42	33	11	9	14	18	22	13	34	33
4930509J09Rik	chr3	73258538	73388984	L1	NO	NO	NO	NO	0	0	0	0	0	0	0	0	0	0	0	0	0	0	0	0	0	0	0	0	0	0	0	0	0	0	0	0	0	0	0	0	4	0	0	0	0	0	0	0	0
4930509K18Rik	chr4	40313231	40317719	NO	NO	H1	NO	NO	0	0	0	0	0	0	0	0	0	0	0	0	0	0	0	0	0	0	0	0	0	0	0	0	0	0	0	0	0	0	0	0	0	0	0	0	0	0	0	0	0
4930511A02Rik	chr12	11488233	11494813	NO	L2	NO	NO	NO	0	0	0	0	0	0	0	0	0	0	0	0	0	0	0	0	0	0	0	0	0	0	0	0	0	0	1	0	0	0	2	0	20	0	0	0	0	0	0	0	0
4930511A08Rik	chr6	94109903	94214423	NO	NO	H1	NO	NO	1	0	5	0	0	0	0	1	0	0	0	0	0	0	1	0	1	0	0	0	0	0	2	0	1	3	0	0	0	2	3	1	7	1	0	0	1	0	1	2	2
4930511E03Rik	chr6	94920814	94928526	NO	NO	H1	NO	NO	21	46	42	23	41	60	68	10	29	39	23	18	39	30	37	35	95	31	3	36	19	13	47	43	53	44	45	84	32	32	57	26	29	32	81	83	27	35	60	34	68
4930511M06Rik	chr18	57678432	57685469	NO	NO	H1	NO	NO	5	15	5	26	3	22	7	43	11	16	28	6	21	13	10	5	31	19	8	7	23	16	6	11	8	9	13	9	3	30	14	1	42	3	27	25	9	17	8	17	18
4930512B01Rik	chr12	69837117	69888654	NO	NO	H1	NO	NO	0	0	0	0	0	0	0	3	0	1	2	0	0	0	0	0	0	0	3	0	0	0	0	0	0	3	6	4	1	31	2	0	0	0	2	6	0	0	0	17	13
4930512H18Rik	chr8	62302039	62375869	NO	L2	NO	NO	NO	0	0	0	0	0	0	0	1	2	0	0	0	0	6	0	0	0	0	0	0	4	1	0	0	1	0	0	0	0	0	0	0	7	0	0	0	0	0	0	0	0
4930512J16Rik	chr6	89246492	89262707	NO	NO	NO	H2	NO	5	10	6	9	0	5	7	3	3	8	8	6	4	5	2	7	11	4	23	11	6	2	4	8	9	10	11	28	21	15	26	9	19	22	14	7	21	31	14	22	38
4930512M02Rik	chr11	11539222	11577838	NO	NO	H1	NO	NO	0	0	0	0	0	0	0	0	0	0	0	0	0	0	0	0	0	0	0	0	0	0	0	0	0	0	0	0	0	0	0	1	2	0	0	0	0	0	0	0	0
4930513D17Rik	chr5	39619091	39760917	NO	L2	NO	NO	NO	0	0	0	0	0	0	0	4	0	0	0	0	0	0	1	0	0	0	0	0	0	1	0	1	0	0	0	0	0	0	0	1	14	0	0	2	0	0	0	0	1
4930513L16Rik	chr15	84790860	84797937	NO	NO	NO	H2	NO	0	0	0	0	0	0	0	0	0	0	0	0	0	0	0	0	0	0	0	0	0	0	0	0	0	0	0	0	0	0	3	1	19	0	0	2	0	0	0	0	0
4930513N10Rik	chr8	96533457	96548356	NO	NO	H1	NO	NO	6	13	8	7	4	12	4	28	5	9	11	8	15	10	9	8	23	11	0	4	9	19	7	11	17	7	14	13	7	12	5	18	40	3	15	16	10	14	16	11	17
4930513O06Rik	chrX	137986993	137994154	NO	L2	NO	NO	NO	0	0	0	0	0	0	0	0	0	0	0	0	0	0	0	0	0	0	0	0	0	0	0	0	0	0	0	0	0	0	0	1	7	0	0	3	0	0	0	0	0
4930515B02Rik	chr4	140600003	140605368	NO	NO	NO	H2	NO	0	0	0	0	0	0	0	0	0	0	0	0	0	0	0	0	0	0	0	0	0	0	0	0	0	0	0	0	0	1	0	2	7	0	0	0	0	0	0	0	0
4930515G01Rik	chr5	114911793	114913044	NO	NO	NO	H2	NO	0	1	1	1	0	0	0	2	0	0	0	0	0	0	0	1	0	0	0	2	1	0	0	0	1	0	0	4	0	0	2	1	4	0	0	3	0	0	0	0	0
4930515G16Rik	chr6	67542217	67542683	NO	L2	NO	NO	NO	0	0	0	0	0	0	0	0	0	0	0	0	0	0	0	0	0	0	0	0	0	0	0	0	0	0	0	0	0	0	0	0	0	0	0	0	0	0	0	0	0
4930515L03Rik	chr2	16923488	17018537	NO	L2	NO	NO	NO	0	0	0	0	0	0	0	0	0	0	0	0	0	0	0	0	0	0	0	0	0	0	0	0	0	0	0	0	0	0	0	0	2	0	0	0	0	0	0	0	0
4930515L19Rik	chrX	45356435	45417788	NO	L2	NO	NO	NO	0	0	0	0	0	0	0	0	0	0	0	0	0	0	0	0	0	0	0	0	0	0	0	0	0	0	0	0	0	0	0	0	0	0	0	0	0	0	0	0	0
4930517E11Rik	chr2	123965555	123971876	NO	L2	NO	NO	NO	0	0	0	0	0	0	0	0	0	0	1	0	0	0	0	0	0	0	0	0	0	0	0	0	0	0	0	0	0	0	0	0	0	0	0	0	0	0	0	0	0
4930517G24Rik	chr8	107931961	107944341	NO	NO	H1	NO	NO	4	4	3	15	12	16	6	12	3	2	4	5	4	4	1	3	21	5	20	5	9	22	3	5	1	10	11	8	6	7	20	9	22	1	23	19	7	19	5	16	27
4930517M08Rik	chr17	4685254	4687752	NO	NO	H1	NO	NO	0	0	0	0	0	0	0	1	0	0	0	0	0	0	0	0	0	0	0	0	0	0	0	0	0	0	0	0	0	0	0	0	3	0	0	0	1	0	0	0	0
4930517O19Rik	chr14	100432368	100486110	NO	L2	NO	NO	NO	0	0	0	0	0	1	0	0	2	0	0	2	1	1	0	0	0	0	0	0	0	5	2	0	1	1	1	2	0	4	2	0	15	2	0	3	0	0	0	1	0
4930518C04Rik	chr14	104136202	104138080	NO	L2	NO	NO	NO	0	0	2	0	0	1	1	0	0	0	0	0	1	2	0	3	3	0	0	1	0	0	0	0	0	0	0	0	0	0	2	3	11	1	0	0	0	3	1	0	0
4930518J21Rik	chr8	56918656	56938003	NO	L2	NO	NO	NO	0	0	0	0	0	0	0	0	0	0	0	0	0	0	0	1	0	0	0	0	0	0	0	0	0	0	0	0	0	0	0	0	4	0	1	0	0	0	0	0	1
4930518P08Rik	chr13	50907428	50919284	NO	NO	H1	NO	NO	1	1	0	0	0	0	0	0	0	0	0	0	0	0	0	0	0	0	0	0	0	0	0	0	0	0	0	0	0	0	0	0	0	0	0	0	0	0	0	0	0
4930519D14Rik	chr13	30799025	30808241	NO	NO	H1	NO	NO	0	0	0	0	0	0	0	0	0	0	0	0	0	0	0	0	0	0	0	0	0	0	0	0	0	0	0	0	0	0	0	0	12	0	0	0	0	0	0	0	0
4930519F09Rik	chr10	28797630	28799563	NO	L2	NO	NO	NO	1	1	0	0	0	0	0	1	0	0	0	0	0	0	0	0	0	0	0	0	0	0	1	1	1	0	0	0	1	0	0	0	0	0	0	3	1	0	0	0	0
4930519F16Rik	chrX	102226583	102300238	NO	L2	NO	NO	NO	0	0	0	0	0	0	0	7	0	0	0	0	0	0	0	0	0	0	0	0	0	0	0	0	0	0	4	0	0	0	1	2	8	0	0	0	0	0	0	1	0
4930519F24Rik	chr9	99904352	99916723	NO	NO	H1	NO	NO	0	0	0	0	0	0	0	0	0	0	0	0	0	0	0	0	0	0	0	0	0	0	0	0	0	0	0	0	0	0	0	0	6	0	0	0	0	0	0	0	0
4930519G04Rik	chr5	114991706	115021941	NO	NO	NO	H2	NO	0	0	0	0	0	1	0	0	0	0	0	0	0	0	0	0	0	0	0	0	0	0	0	0	0	1	2	0	0	0	0	5	76	0	0	6	0	0	0	0	0
4930519H02Rik	chr5	16068925	16088764	NO	L2	NO	NO	NO	0	0	0	1	0	0	0	0	0	0	0	0	0	0	0	0	0	0	0	0	0	0	0	0	0	1	3	0	0	0	0	1	44	0	0	4	0	0	4	0	0
4930519K11Rik	chr14	24055058	24055905	NO	NO	NO	H2	NO	0	0	0	0	0	0	1	1	0	0	0	0	0	0	0	0	0	0	0	0	0	0	0	0	0	1	0	0	0	0	0	0	3	0	1	0	0	0	0	0	0
4930519L02Rik	chr3	142736374	142746514	NO	L2	NO	NO	NO	0	0	0	0	0	0	0	0	0	0	0	0	0	0	0	0	0	0	0	0	0	0	0	0	0	0	1	0	0	0	0	0	0	1	1	0	0	0	1	0	0
4930520E11Rik	chr18	77148187	77152826	NO	NO	H1	NO	NO	14	9	13	10	8	5	13	25	12	18	10	16	10	8	10	12	24	13	14	14	4	2	6	9	17	21	27	9	11	44	18	27	81	11	24	8	17	22	10	24	40
4930520O04Rik	chr9	114197391	114206306	NO	NO	H1	H2	NO	1	2	6	6	18	9	3	43	7	9	5	5	4	4	5	6	20	4	2	5	2	5	2	3	2	11	3	7	3	9	8	6	16	0	9	12	7	6	6	8	16
4930520P13Rik	chr13	70380940	70396241	NO	NO	H1	NO	NO	1	0	0	0	0	0	0	0	0	0	0	0	0	0	0	0	0	0	0	0	0	0	0	0	0	0	0	0	0	0	0	0	8	0	0	3	0	0	0	1	0
4930521E06Rik	chr1	44778834	44784109	NO	L2	NO	NO	NO	0	0	0	0	0	0	0	0	0	0	0	0	0	0	0	0	0	0	0	0	0	0	0	0	0	0	0	0	0	0	0	0	0	0	0	0	0	0	0	0	0
4930521O11Rik	chr14	15087853	15094363	NO	NO	H1	NO	NO	0	0	0	0	0	0	0	0	0	0	0	0	0	0	0	0	0	0	0	0	0	0	0	0	0	0	0	0	0	0	0	0	4	0	0	0	0	0	0	0	0
4930521O17Rik	chr10	67798307	67809538	NO	NO	H1	NO	NO	0	0	0	0	0	0	0	0	0	0	0	0	0	0	0	0	0	0	0	0	0	0	0	0	0	0	0	0	0	0	0	0	0	0	0	0	0	0	0	0	0
4930522H14Rik	chr4	109362528	109388494	NO	NO	H1	NO	NO	0	0	0	0	0	0	0	4	0	0	0	0	0	0	0	0	0	0	0	1	0	0	0	0	0	0	1	0	0	0	3	10	96	0	0	13	0	2	3	0	1
4930522L14Rik	chr5	109845025	109899559	NO	L2	NO	NO	NO	55	88	81	92	74	107	119	241	86	98	106	88	65	98	75	91	202	97	58	66	83	187	94	67	57	92	108	93	83	289	130	138	142	82	71	83	128	132	74	114	180
4930522O17Rik	chr4	53246195	53251120	NO	NO	H1	NO	NO	0	0	0	0	0	0	0	0	0	0	0	1	0	0	0	0	1	1	0	0	1	0	1	0	0	1	1	1	0	1	1	4	22	0	2	3	0	0	0	0	3
4930522P08Rik	chr8	70963135	70965250	NO	NO	NO	H2	NO	5	16	9	3	26	10	16	10	15	2	13	4	7	7	9	9	29	11	12	9	9	20	9	6	14	3	14	10	12	5	13	6	10	9	5	3	7	7	15	12	3
4930523C07Rik	chr1	159871949	159906157	NO	NO	H1	NO	NO	1774	1503	1767	1760	1702	1760	1992	730	1752	1122	1976	1490	1849	1318	1381	1628	2899	1026	1430	1449	1365	2333	1538	1847	1563	1359	1449	1653	1532	1418	1589	1265	1243	1814	1493	1480	1703	1677	1467	1592	1627
4930523O13Rik	chr15	46299261	46359575	L1	NO	NO	NO	NO	0	0	0	0	0	0	0	0	0	0	0	0	0	0	0	0	0	0	0	0	0	0	0	0	0	0	0	0	0	0	0	1	12	0	0	2	0	0	2	0	0
4930524B15Rik	chr11	31915576	31929653	NO	NO	H1	NO	NO	0	1	1	0	0	0	0	2	0	7	0	0	0	0	2	0	5	2	0	2	0	0	0	2	0	0	2	0	2	0	4	5	32	1	1	7	0	1	7	2	1
4930524B17Rik	chr6	19247897	19278842	NO	L2	NO	NO	NO	0	0	0	0	0	0	0	0	0	0	0	0	0	0	0	0	0	0	0	0	0	0	0	0	0	0	0	0	0	0	0	0	0	0	0	0	0	0	0	0	0
4930524C18Rik	chr14	115069396	115098759	NO	L2	NO	NO	NO	0	0	0	0	0	0	0	0	0	0	0	0	0	0	0	0	0	0	0	0	0	0	0	0	0	0	0	0	0	0	0	0	1	0	0	0	0	0	0	0	0
4930524J08Rik	chr5	100126793	100127525	NO	NO	H1	NO	NO	18	11	9	10	10	12	13	25	13	27	11	16	8	8	13	16	46	21	14	9	8	25	10	22	14	16	19	18	9	20	22	21	33	9	20	15	23	27	16	20	18
4930524O05Rik	chr19	10623057	10625417	NO	NO	NO	H2	NO	0	0	0	0	0	0	0	0	0	0	0	0	0	0	0	0	0	0	0	0	0	0	0	0	0	0	0	0	0	0	0	1	3	0	0	0	0	0	0	0	0
4930524O08Rik	chr9	89708571	89746081	NO	NO	H1	NO	NO	0	0	0	0	0	0	0	0	0	0	0	0	0	0	0	0	0	0	0	0	0	0	0	0	0	3	29	0	0	1	0	45	44	0	1	1	1	3	2	0	5
4930525C09Rik	chr10	97550633	97589564	NO	L2	NO	NO	NO	0	0	0	0	0	1	0	0	0	0	0	0	0	0	0	0	0	0	0	0	0	0	0	0	0	0	0	0	0	0	0	1	16	0	1	3	0	0	0	0	0
4930525D18Rik	chr9	114170178	114193695	NO	NO	H1	NO	NO	1	0	0	0	0	0	3	3	0	0	3	0	1	1	0	2	5	0	0	0	1	6	0	0	0	0	2	0	4	2	0	4	26	0	5	12	2	0	3	1	3
4930525G20Rik	chr13	67944712	67979104	NO	L2	H1	NO	NO	32	45	52	26	39	28	48	48	48	47	45	54	35	24	24	57	108	47	63	40	37	32	31	52	38	46	24	46	33	38	46	29	44	56	52	40	45	40	33	31	42
4930526A20Rik	chr17	28294083	28295376	NO	NO	NO	H2	NO	4	9	4	4	13	11	6	21	1	6	8	3	5	5	6	4	13	2	11	4	1	15	1	7	4	11	9	3	4	13	9	2	16	6	10	14	9	11	14	14	10
4930526F13Rik	chr13	55074555	55078074	NO	NO	NO	H2	NO	0	0	0	0	0	0	0	0	0	0	0	0	0	0	0	0	0	0	0	0	0	0	0	0	0	0	0	0	0	1	0	3	18	0	0	0	1	0	0	0	2
4930526H09Rik	chr13	111018944	111040380	NO	L2	NO	NO	NO	0	0	0	0	0	0	0	0	0	0	0	0	0	0	0	0	0	0	0	0	0	0	0	0	0	0	0	0	0	0	0	0	0	0	0	0	0	0	0	0	0
4930526I15Rik	chr9	124195124	124198447	NO	L2	NO	NO	NO	315	244	221	393	497	286	260	157	187	353	246	186	193	146	334	262	758	219	256	228	220	630	279	255	245	405	328	302	358	368	315	435	523	283	418	422	343	334	283	289	388
4930526L06Rik	chr19	11174180	11277248	NO	L2	NO	NO	NO	1	4	6	0	2	0	4	5	4	2	1	1	2	1	0	2	0	2	1	1	2	0	1	1	1	1	3	0	6	0	2	4	4	2	2	2	2	5	2	0	0
4930527A07Rik	chr2	105306787	105379988	NO	NO	H1	NO	NO	0	0	0	0	0	0	0	0	0	0	0	0	0	0	0	0	0	0	0	0	0	0	0	0	0	0	0	0	0	0	0	0	2	0	0	0	0	0	0	0	0
4930527F14Rik	chr14	45781166	45800334	NO	NO	H1	NO	NO	1	3	1	1	6	4	1	2	1	4	1	2	1	1	3	2	5	3	0	4	1	4	1	6	1	3	8	2	1	3	6	4	3	2	3	2	2	5	1	3	3
4930527G23Rik	chr18	29575252	29599160	NO	L2	NO	NO	NO	0	0	0	0	0	0	0	0	0	0	0	0	0	0	0	0	0	0	0	0	0	0	0	0	0	0	0	0	0	0	0	4	5	0	0	0	0	0	0	0	0
4930527J03Rik	chr1	178103611	178104210	NO	NO	H1	NO	NO	0	0	0	0	0	0	0	2	0	0	0	0	0	0	0	0	1	0	0	0	0	0	0	0	0	1	0	0	0	0	0	4	32	0	0	3	0	1	1	0	1
4930528A17Rik	chr4	21846326	21848448	NO	NO	H1	NO	NO	16	25	18	19	22	7	13	14	12	27	12	10	24	14	16	13	20	14	44	16	15	12	10	21	19	11	19	12	11	11	13	12	29	3	13	10	16	4	18	18	16
4930528D03Rik	chr13	59881463	59885284	NO	NO	H1	NO	NO	0	0	0	0	0	0	0	1	0	0	0	0	0	0	0	0	0	0	0	0	0	0	0	0	0	0	1	0	0	0	2	3	34	0	0	0	0	0	0	0	0
4930528G23Rik	chr6	148561475	148579498	NO	NO	H1	NO	NO	0	0	0	0	0	0	0	0	0	0	0	0	0	0	0	0	0	0	0	0	0	0	0	0	0	0	1	0	0	0	1	0	1	0	1	0	0	0	0	0	0
4930528H21Rik	chr6	4031840	4047584	NO	L2	NO	NO	NO	0	0	0	0	0	0	0	0	0	0	0	0	0	0	0	0	0	0	0	0	0	0	0	0	0	0	0	0	0	2	0	0	5	0	0	0	0	0	0	0	0
4930528P14Rik	chr2	115159746	115174761	NO	L2	NO	NO	NO	0	0	0	0	0	0	0	0	0	0	0	0	0	0	0	0	0	0	0	0	0	0	0	0	0	0	0	0	0	0	0	2	11	0	0	5	0	0	0	0	0
4930529C04Rik	chr3	90978968	90982499	NO	L2	NO	NO	NO	0	0	0	0	0	0	0	0	0	0	0	0	1	0	0	0	0	0	0	0	0	0	0	1	0	0	2	0	2	0	0	0	9	0	0	1	3	0	0	0	0
4930529I22Rik	chr2	169241061	169247376	NO	NO	H1	NO	NO	1	0	0	0	0	0	0	0	0	0	0	0	0	0	0	0	0	0	0	0	0	0	0	0	0	0	0	0	0	0	0	1	0	0	0	0	0	0	0	0	0
4930529K09Rik	chr14	86483409	86499482	NO	L2	NO	NO	NO	0	0	0	0	0	0	0	0	0	0	0	0	0	0	0	0	0	0	0	0	0	0	0	0	0	0	0	0	0	0	0	0	22	0	0	1	0	0	0	0	0
4930529L06Rik	chr16	84476676	84482035	NO	NO	H1	NO	NO	0	0	0	0	0	0	0	0	0	0	0	0	0	0	0	0	0	0	0	0	0	0	0	0	0	0	0	0	0	0	0	3	7	0	0	1	0	0	0	0	0
4930529N20Rik	chr13	35351128	35351787	NO	NO	H1	NO	NO	0	0	0	0	0	0	0	0	0	0	0	0	0	0	0	0	0	0	0	0	0	0	0	0	0	0	0	0	0	0	0	2	3	0	0	0	0	0	0	0	1
4930532I03Rik	chr10	106391055	106438341	NO	L2	NO	NO	NO	0	0	0	0	0	0	0	0	0	0	0	0	0	0	0	0	0	0	0	0	0	0	0	0	0	0	0	0	0	0	1	1	4	0	0	0	0	0	0	0	0
4930532M18Rik	chr1	154131434	154146162	NO	NO	H1	NO	NO	0	0	0	0	0	0	0	0	0	0	0	0	0	0	0	0	2	0	0	0	0	0	0	0	0	0	0	0	0	0	0	0	5	0	0	0	0	0	1	0	0
4930533B01Rik	chr2	113521397	113538895	NO	NO	H1	NO	NO	0	0	0	0	0	0	0	0	0	0	0	0	0	0	0	0	0	0	0	0	0	0	0	0	0	0	1	0	0	0	0	0	5	0	0	2	0	0	0	0	0
4930533I22Rik	chr6	57441057	57476515	NO	L2	NO	NO	NO	0	0	0	0	0	0	0	0	0	0	0	0	0	0	0	0	0	0	0	0	0	0	0	0	0	0	0	1	0	0	0	0	9	0	0	3	0	0	0	1	0
4930533K18Rik	chr10	70704470	70770070	NO	NO	H1	NO	NO	2	0	0	0	0	0	0	1	0	0	0	0	0	1	0	0	0	0	0	0	0	4	0	0	0	0	3	0	0	0	0	0	10	0	0	3	1	0	0	0	0
4930533N22Rik	chr7	74679958	74724914	NO	L2	H1	NO	NO	0	0	0	0	0	0	0	0	0	0	0	0	0	0	0	1	3	0	0	0	0	0	0	0	0	0	0	0	0	0	0	2	2	0	0	0	0	0	0	0	0
4930533P14Rik	chr1	96539781	96590298	NO	L2	NO	NO	NO	0	0	0	0	0	0	0	0	0	0	0	0	0	0	0	0	0	0	0	0	0	0	0	0	0	0	0	0	0	0	0	0	0	0	0	0	0	0	0	0	0
4930534D22Rik	chr3	131103960	131110867	NO	NO	H1	NO	NO	0	5	1	0	8	0	1	2	5	3	1	2	2	4	1	0	4	1	0	2	1	1	1	3	1	0	1	1	3	1	2	5	0	1	1	5	0	1	4	1	0
4930534H03Rik	chr10	91044355	91056481	NO	NO	H1	NO	NO	0	0	0	0	0	0	0	0	0	0	0	0	0	0	0	0	0	0	0	0	0	0	0	0	0	0	0	0	0	0	0	0	3	0	0	2	0	0	0	0	0
4930535L15Rik	chr9	107875313	107879618	NO	NO	NO	H2	NO	4	0	2	2	1	1	4	0	2	1	9	0	9	1	3	1	6	5	0	5	3	2	3	4	1	1	5	4	6	1	2	10	16	3	1	4	5	3	8	7	7
4930535O05Rik	chr8	88185065	88186065	NO	NO	NO	H2	NO	0	0	0	0	0	0	0	0	0	0	0	0	0	0	0	0	0	0	0	0	0	0	0	0	0	1	0	0	0	0	0	1	22	0	0	2	0	0	0	0	0
4930538E20Rik	chr11	24110525	24122781	NO	NO	H1	NO	NO	0	0	0	0	0	0	0	1	0	0	0	0	0	0	0	0	0	0	0	0	0	0	0	0	0	1	0	0	0	0	0	1	19	0	0	0	0	0	0	0	0
4930538L07Rik	chr14	47994500	47994955	NO	NO	H1	NO	NO	0	0	0	0	0	0	0	0	0	0	0	0	0	0	0	0	0	0	0	0	0	0	0	0	0	0	4	0	0	0	0	0	7	0	0	0	0	0	0	0	0
4930539C22Rik	chr3	134109903	134129396	NO	L2	NO	NO	NO	0	0	0	0	0	0	0	0	0	0	0	0	0	0	0	0	0	0	0	0	0	0	0	0	0	0	0	0	0	0	0	0	1	0	0	0	0	0	0	0	0
4930539J05Rik	chr3	135141980	135144426	NO	NO	H1	NO	NO	21	20	28	30	43	22	30	22	25	19	19	27	25	11	36	25	68	13	34	32	28	50	21	31	28	31	38	21	37	22	27	40	68	22	32	26	10	21	19	26	27
4930539M17Rik	chr3	9127023	9136136	NO	NO	H1	NO	NO	0	0	0	0	0	0	0	1	0	0	0	0	0	0	0	0	0	0	0	0	0	0	0	0	0	0	0	0	0	0	0	0	1	0	0	0	0	0	0	0	0
4930539N22Rik	chr3	13662198	13717925	L1	NO	NO	NO	NO	0	0	0	0	0	0	0	0	0	0	0	0	0	0	0	0	0	0	0	0	0	0	0	0	0	0	0	0	0	0	0	0	0	0	0	0	0	0	0	0	0
4930540E01Rik	chr9	100055200	100078918	NO	NO	H1	NO	NO	0	0	0	0	0	0	0	0	0	0	0	0	0	0	0	0	0	0	0	0	0	0	0	0	0	0	0	0	0	0	0	1	14	0	0	0	0	0	2	0	0
4930540M03Rik	chr9	15531152	15552516	NO	NO	H1	NO	NO	0	0	0	0	0	0	0	0	2	0	0	0	0	0	0	0	0	0	0	0	0	0	0	0	0	1	0	0	0	0	0	2	8	0	0	0	0	0	0	0	0
4930541O19Rik	chr17	25917076	25917823	NO	NO	NO	H2	NO	0	0	0	0	0	0	0	0	0	0	0	0	0	0	0	0	0	0	0	0	0	0	0	0	0	0	0	0	0	0	0	0	0	0	0	0	0	0	0	0	0
4930542C21Rik	chr16	37837684	37874888	NO	NO	H1	NO	NO	0	0	0	0	0	0	1	0	0	0	0	0	0	0	0	0	0	0	0	0	0	0	0	0	0	1	0	0	0	0	0	0	5	0	0	0	0	0	0	0	0
4930542D17Rik	chr16	50410865	50474529	NO	L2	NO	NO	NO	0	0	0	0	0	0	0	0	0	0	0	0	0	0	0	0	0	0	0	0	0	0	0	0	0	0	0	0	0	0	0	0	0	0	0	0	0	0	0	0	0
4930542M03Rik	chr17	46190774	46192378	NO	NO	NO	H2	NO	0	0	0	0	0	0	0	0	0	0	0	0	0	0	0	0	0	0	0	0	0	0	0	0	0	0	0	0	0	0	0	0	0	0	0	0	0	0	0	0	0
4930542N06Rik	chr5	105561151	105563590	NO	NO	H1	NO	NO	1	0	1	0	0	3	3	2	0	2	3	0	3	2	1	1	3	1	0	1	0	0	0	0	1	0	5	0	2	3	3	2	16	1	4	4	0	6	2	0	5
4930543D07Rik	chr18	15027148	15032421	NO	NO	H1	NO	NO	0	0	0	0	0	0	0	0	0	0	0	0	0	0	0	0	0	0	0	0	0	1	0	0	0	0	0	0	0	0	0	2	14	0	0	0	1	1	0	0	0
4930543E12Rik	chr7	112699442	112741222	NO	NO	H1	NO	NO	0	0	0	0	0	0	0	0	0	0	0	0	0	0	0	0	0	0	0	0	0	0	0	0	0	0	0	0	0	0	0	1	4	0	0	0	0	0	0	0	2
4930543I03Rik	chr15	86588366	86602704	NO	NO	NO	H2	NO	0	0	0	0	0	0	0	0	0	0	0	0	0	0	0	0	0	0	0	0	0	0	0	0	1	0	0	0	0	0	0	0	5	0	0	1	0	0	2	0	0
4930543I11Rik	chr10	67621572	67624663	NO	NO	H1	NO	NO	0	0	0	0	0	0	0	0	0	0	0	0	0	0	0	0	0	0	0	0	0	0	0	0	0	0	0	0	0	0	0	2	16	0	0	1	0	0	0	0	0
4930543N07Rik	chr7	138155970	138168723	NO	NO	H1	NO	NO	0	0	0	0	0	0	0	0	0	0	0	0	0	0	0	0	0	0	0	0	0	0	0	0	0	0	0	0	0	0	0	0	7	0	0	0	0	0	0	0	0
4930544D05Rik	chr11	70506599	70507718	NO	NO	NO	H2	NO	0	0	0	1	8	0	0	1	0	2	0	0	0	0	0	0	0	0	0	0	0	1	0	1	0	8	19	0	0	2	3	57	356	0	1	9	2	8	11	1	6
4930544F09Rik	chr15	58855984	58877015	NO	NO	H1	NO	NO	0	0	0	0	1	1	1	0	1	0	0	0	0	0	0	0	0	2	2	0	0	1	0	0	0	0	0	0	0	0	0	1	0	0	0	0	0	0	0	0	0
4930544G11Rik	chr6	65929554	65930998	NO	L2	NO	NO	NO	0	0	0	0	0	0	0	0	0	0	0	0	0	0	0	0	0	0	0	0	0	1	0	0	0	3	10	0	0	2	6	29	222	0	3	30	0	0	3	0	1
4930544M13Rik	chr13	114743763	114834358	NO	L2	NO	NO	NO	0	0	0	0	0	0	0	2	0	0	0	0	0	0	0	0	0	0	0	0	0	0	0	0	0	0	0	0	0	0	0	0	1	0	0	0	0	0	0	0	0
4930545E07Rik	chr18	17701802	17714047	NO	L2	NO	NO	NO	0	0	0	0	0	0	0	0	0	0	0	0	0	0	0	0	0	0	0	0	0	0	0	0	0	0	0	0	0	0	0	0	0	0	0	1	0	0	0	0	0
4930545H06Rik	chr10	68154894	68156972	NO	NO	H1	NO	NO	0	0	0	0	0	0	0	0	0	0	0	0	0	0	0	0	0	0	0	0	0	0	0	0	0	0	0	0	0	0	0	0	9	0	0	3	0	0	0	0	0
4930545L08Rik	chr9	111741374	111747797	NO	NO	H1	NO	NO	0	0	0	0	0	0	0	0	0	0	0	0	0	0	0	0	0	0	0	0	0	0	0	0	0	0	2	0	0	0	0	0	1	0	0	0	0	0	0	0	0
4930545L23Rik	chr2	135011492	135057536	NO	L2	NO	NO	NO	0	0	0	0	0	0	0	1	0	0	0	0	0	0	0	0	0	0	0	0	0	0	0	0	0	1	1	0	0	0	1	3	22	0	0	2	0	0	0	0	0
4930546C10Rik	chr18	69022557	69084599	NO	NO	H1	NO	NO	0	0	0	0	0	0	0	0	0	8	0	0	0	0	0	0	0	0	0	0	0	0	0	0	0	0	0	0	0	0	1	0	0	0	0	0	0	0	0	0	1
4930546K05Rik	chr9	42093533	42120527	NO	NO	H1	NO	NO	1	1	0	14	2	4	3	2	0	12	1	4	0	1	4	4	7	9	5	0	3	4	5	6	3	1	0	3	0	1	3	1	4	1	2	0	4	2	0	3	2
4930547E08Rik	chr2	103634796	103640967	NO	NO	H1	NO	NO	0	0	0	0	0	0	0	0	0	0	0	0	0	0	0	0	0	0	0	0	0	0	0	0	0	1	0	0	0	0	0	0	0	0	0	0	0	0	0	0	0
4930547E14Rik	chr16	59457307	59493356	NO	L2	NO	NO	NO	0	0	0	0	0	0	0	0	0	0	0	0	0	0	0	0	0	0	0	0	0	0	0	0	0	2	0	0	0	0	0	5	27	0	1	3	0	3	2	0	0
4930547H16Rik	chr13	69919633	69920733	NO	NO	NO	H2	NO	0	0	0	0	0	0	0	0	0	0	0	0	0	0	0	0	0	0	0	0	0	0	0	0	0	0	0	0	0	0	0	5	31	0	0	4	0	1	0	0	0
4930548G05Rik	chr5	127279425	127307598	NO	NO	H1	NO	NO	0	0	0	0	0	0	0	0	0	0	0	0	0	0	0	0	0	0	0	0	0	0	0	0	0	0	0	0	0	0	1	0	3	0	0	0	0	0	0	0	0
4930548G14Rik	chr15	46486700	46503254	L1	NO	NO	NO	NO	0	0	0	0	0	0	0	0	0	0	0	0	0	0	0	0	0	0	0	0	0	0	0	0	0	0	0	0	0	0	0	1	3	0	0	0	0	0	0	1	0
4930548J01Rik	chr17	4169720	4172377	NO	L2	NO	NO	NO	0	0	1	0	0	0	0	0	0	0	0	0	0	0	0	0	0	0	0	0	0	0	0	0	0	0	3	0	0	0	1	6	36	0	0	4	1	2	1	0	1
4930548K13Rik	chr4	26635819	26705449	NO	L2	NO	NO	NO	0	0	0	0	0	0	0	0	0	0	0	0	0	0	0	0	0	0	0	0	0	0	0	0	0	0	0	0	0	0	0	0	0	0	0	0	0	0	0	0	0
4930549C15Rik	chr12	26396708	26421747	NO	NO	H1	NO	NO	1	0	0	0	0	0	0	0	0	0	0	0	0	0	0	0	0	0	0	0	0	0	0	1	0	0	0	0	0	0	1	0	1	0	0	0	0	0	0	0	0
4930549G23Rik	chr18	67909102	67933013	NO	NO	H1	NO	NO	0	2	2	0	3	0	0	0	0	5	3	0	0	1	1	0	3	0	2	0	3	0	0	0	0	0	5	3	0	0	1	7	34	1	6	7	0	0	0	0	1
4930549P19Rik	chr17	19692964	19709954	NO	L2	NO	NO	NO	0	0	0	0	0	0	0	0	0	0	0	0	0	0	0	0	0	0	0	0	0	0	0	0	0	0	0	0	0	0	0	0	0	0	0	0	0	1	0	0	0
4930550C14Rik	chr9	53313813	53345726	NO	NO	H1	NO	NO	23	23	38	37	30	42	39	92	38	29	36	25	27	19	29	22	51	21	48	26	26	45	25	28	17	37	31	35	20	44	39	32	110	38	45	25	41	35	43	24	45
4930550C17Rik	chr13	56370036	56391753	NO	NO	NO	H2	NO	0	0	0	0	0	0	0	0	0	0	0	0	0	0	0	0	0	0	0	0	0	0	0	0	0	0	0	0	0	0	0	0	1	0	0	0	0	0	0	0	0
4930551E15Rik	chr7	123784014	123842673	NO	NO	H1	NO	NO	0	0	0	0	0	0	0	0	0	0	0	0	0	0	0	0	0	0	0	0	0	0	0	0	0	0	3	0	0	0	0	0	6	0	0	0	0	0	0	1	0
4930552N02Rik	chr4	52814603	52828269	NO	L2	NO	NO	NO	0	0	0	0	0	0	0	0	0	0	0	0	0	0	0	0	0	0	0	0	0	0	0	0	0	0	0	0	0	0	0	4	11	0	1	0	0	0	0	2	0
4930552P06Rik	chr4	107452231	107455136	NO	NO	NO	H2	NO	0	0	0	0	0	0	0	0	0	0	0	0	0	0	0	0	0	0	0	0	0	0	0	0	0	0	0	0	0	0	0	0	6	0	0	2	0	0	0	0	0
4930552P12Rik	chr19	55629020	55690636	NO	NO	NO	H2	NO	0	1	0	0	0	1	4	3	1	2	1	0	1	1	4	1	4	3	0	1	7	1	2	1	2	6	1	1	4	14	3	1	4	1	1	9	8	6	2	5	9
4930553C11Rik	chr11	39198529	39281052	L1	NO	NO	NO	NO	0	0	0	0	0	0	0	0	0	0	0	0	0	0	0	0	0	0	0	0	0	0	0	0	0	0	3	0	0	0	0	2	23	0	0	1	1	0	0	0	0
4930553E22Rik	chr16	84168030	84172393	NO	L2	NO	NO	NO	0	0	0	0	0	0	0	0	0	0	0	0	0	0	0	0	0	0	0	0	0	0	0	0	0	0	0	0	0	0	0	1	5	0	0	1	0	0	0	0	0
4930553J12Rik	chr16	88595779	88617780	NO	L2	NO	NO	NO	0	0	0	0	0	0	0	0	0	0	0	0	0	0	0	0	0	0	0	0	0	0	0	0	0	0	0	0	0	0	0	1	1	0	0	0	0	0	0	0	0
4930553P18Rik	chr6	85981334	85986335	NO	NO	H1	NO	NO	2	4	0	2	0	6	1	4	4	0	4	2	1	0	7	1	5	2	4	2	1	1	1	2	3	1	1	2	0	1	1	6	1	1	1	3	1	1	6	4	6
4930554C24Rik	chr9	84656450	84666404	NO	L2	NO	NO	NO	0	0	1	0	0	0	0	0	0	0	0	0	0	0	0	0	0	0	0	0	0	0	0	0	0	0	0	0	0	0	0	0	0	0	0	0	0	0	0	0	0
4930554G24Rik	chr11	14022102	14129041	NO	L2	NO	NO	NO	0	0	0	1	0	0	0	0	1	0	2	1	0	0	0	0	0	0	0	0	6	0	0	0	0	0	1	0	0	0	0	0	9	0	0	0	0	2	0	0	0
4930554H23Rik	chr7	62994439	63094277	NO	L2	H1	NO	NO	0	0	0	0	0	0	0	0	0	0	0	0	0	0	0	0	0	0	0	0	0	0	0	0	0	0	0	0	0	0	0	0	0	0	0	0	0	0	0	0	0
4930554I06Rik	chr19	21082073	21082902	NO	NO	H1	NO	NO	0	0	0	0	0	0	0	0	0	0	0	0	0	0	0	1	0	0	0	0	0	0	0	0	0	0	0	0	0	0	1	1	9	0	0	4	0	1	0	0	0
4930554P06Rik	chr6	23180479	23181514	NO	L2	NO	NO	NO	0	0	0	0	0	0	0	0	0	0	0	0	0	0	0	0	0	0	0	0	0	0	0	0	0	0	0	0	0	0	0	1	6	0	0	0	0	0	0	0	0
4930555A03Rik	chr3	150999798	151002487	NO	L2	NO	NO	NO	27	26	27	37	46	20	25	13	29	27	36	9	21	13	22	25	63	31	30	19	27	31	17	23	25	27	18	48	26	25	31	37	36	50	31	20	26	34	28	23	29
4930555B11Rik	chr2	57071842	57078269	NO	NO	H1	NO	NO	0	0	0	0	0	0	0	0	0	0	0	0	0	0	0	0	2	0	0	0	0	0	0	0	1	0	0	0	0	0	0	2	2	0	2	0	0	0	0	0	0
4930555B12Rik	chrX	113836685	113838294	NO	L2	NO	NO	NO	0	0	0	0	0	0	0	0	0	0	0	0	0	0	0	0	0	0	0	0	0	0	0	0	0	0	0	0	0	0	0	0	0	0	0	0	0	0	0	0	0
4930555F03Rik	chr8	49823920	50002076	NO	L2	NO	NO	NO	0	0	0	0	0	0	0	1	0	0	0	0	0	0	0	0	0	0	0	0	0	0	0	0	0	1	0	0	0	0	0	5	24	0	0	0	0	1	2	0	0
4930555G01Rik	chr14	17410529	17419144	NO	NO	H1	NO	NO	0	0	0	0	0	0	0	0	0	0	0	0	0	0	0	0	0	0	0	0	0	0	0	0	0	0	0	0	0	0	0	0	2	0	0	0	0	0	0	0	0
4930555G07Rik	chr10	87066489	87134286	NO	L2	NO	NO	NO	5	2	3	0	0	1	3	1	0	0	1	2	1	4	0	1	2	1	1	7	0	2	0	4	1	2	1	1	0	5	3	6	8	3	2	4	3	0	8	2	1
4930555G21Rik	chr13	53802620	53804117	NO	NO	H1	NO	NO	0	0	0	0	0	0	0	0	0	0	0	0	0	0	0	0	0	0	0	0	0	0	0	0	0	0	0	0	0	0	0	0	1	0	0	0	0	0	0	0	0
4930555K05Rik	chr13	73354209	73377219	NO	NO	NO	H2	NO	0	0	0	0	0	0	0	0	0	0	0	0	0	0	0	0	0	0	0	0	0	0	0	0	0	0	0	0	0	0	0	0	1	0	0	1	0	0	0	0	0
4930555K19Rik	chr15	41037096	41038821	NO	L2	NO	NO	NO	1	0	0	0	0	0	0	0	0	0	1	0	0	0	1	0	0	0	1	0	0	1	0	0	0	2	0	0	0	0	1	0	11	0	0	1	0	1	0	4	0
4930555M17Rik	chr3	5578058	5580393	NO	L2	NO	NO	NO	0	0	0	0	0	0	0	0	0	0	0	0	0	0	0	0	0	0	0	0	0	0	0	0	0	0	0	0	0	0	0	0	0	0	0	0	0	0	0	0	0
4930556A17Rik	chr3	37882346	37902449	NO	NO	H1	NO	NO	0	0	0	0	4	0	1	1	0	0	0	0	1	0	3	1	0	0	3	2	0	0	0	0	0	0	5	0	0	1	0	2	2	0	0	0	0	0	3	0	1
4930556C24Rik	chr16	85616098	85623660	NO	L2	NO	NO	NO	0	0	0	0	0	0	0	0	0	0	0	0	0	0	0	0	0	0	0	0	0	0	0	0	0	0	0	0	0	0	0	0	6	0	0	1	0	0	0	0	0
4930556G01Rik	chr4	30664595	30855744	NO	L2	NO	NO	NO	0	0	0	0	0	0	0	0	0	0	0	0	0	0	0	0	0	0	0	0	1	0	0	0	0	0	0	0	0	0	0	1	8	0	0	0	0	0	0	0	0
4930556I23Rik	chr1	37653587	37654454	NO	NO	H1	NO	NO	0	0	0	0	0	0	0	0	0	0	0	0	0	0	0	0	0	0	0	0	0	0	0	0	0	0	1	0	0	0	0	1	3	0	0	2	0	1	0	0	0
4930556J02Rik	chr14	61730136	61737831	NO	NO	H1	NO	NO	0	0	0	0	0	0	0	1	0	0	0	0	0	0	0	0	0	0	0	0	0	0	0	0	0	0	3	0	0	0	0	2	24	0	0	0	0	0	1	0	0
4930556L07Rik	chr2	151589497	151593385	NO	NO	H1	NO	NO	0	0	0	0	0	0	0	0	0	0	0	0	0	0	0	0	0	0	0	0	0	0	0	0	0	4	2	0	0	0	0	7	34	0	0	3	1	1	0	0	0
4930556M19Rik	chr15	10714921	10790209	NO	NO	H1	NO	NO	21	33	30	44	25	42	24	172	19	23	37	32	27	21	20	18	58	29	24	31	35	34	31	30	35	35	46	48	36	54	73	42	83	54	81	58	50	67	47	69	48
4930556N09Rik	chr10	96871629	96896921	NO	L2	NO	NO	NO	0	0	0	0	0	0	0	0	0	0	0	0	0	0	0	0	0	0	0	0	0	0	0	0	0	0	0	0	0	0	0	0	8	0	0	0	0	0	1	0	0
4930556N13Rik	chr11	88742429	88772221	NO	NO	NO	H2	NO	0	0	0	0	0	0	1	0	0	0	0	1	0	0	0	0	0	0	0	0	0	0	0	0	0	0	0	0	0	0	0	0	4	0	0	1	0	0	0	0	0
4930557B15Rik	chrX	25337262	25360266	NO	L2	NO	NO	NO	0	0	0	0	0	0	0	0	0	0	0	0	0	0	0	0	0	0	0	0	0	0	0	0	0	0	0	0	0	0	0	0	0	0	0	0	0	0	0	0	0
4930557F08Rik	chr15	15778199	15814950	L1	NO	NO	NO	NO	0	0	0	0	0	0	0	0	0	0	0	0	0	0	0	0	0	0	0	0	0	0	0	0	0	0	0	0	0	0	0	0	0	0	0	0	0	0	0	0	0
4930557F10Rik	chr13	23460373	23497577	NO	L2	NO	NO	NO	0	0	0	0	0	0	0	0	0	0	0	0	0	0	0	0	0	0	0	0	0	0	0	0	0	2	0	0	0	0	1	4	41	0	0	5	0	0	1	0	0
4930557J02Rik	chr5	34276083	34292683	NO	NO	H1	NO	NO	0	0	0	0	0	0	0	0	3	0	0	0	0	0	0	0	0	0	0	0	0	0	0	0	0	0	0	0	0	0	0	0	0	0	0	0	0	0	0	0	0
4930557K07Rik	chr6	124987138	125026816	NO	NO	NO	H2	NO	0	3	1	0	0	0	0	0	0	0	4	0	0	1	0	0	0	0	0	0	4	0	0	0	0	1	0	2	0	0	1	1	10	0	0	0	0	0	1	0	0
4930558F17Rik	chr5	11159766	11176422	NO	L2	NO	NO	NO	0	0	0	0	0	0	0	0	0	0	0	0	0	0	0	0	0	0	0	0	0	0	0	0	0	0	0	0	0	0	0	0	0	0	0	0	0	0	0	0	0
4930558G05Rik	chrX	127952272	127967895	L1	NO	NO	NO	NO	0	0	0	0	0	0	0	0	0	0	0	0	0	0	0	0	0	0	0	0	0	0	0	0	0	0	0	0	0	0	0	0	0	0	0	0	0	0	0	0	0
4930558J18Rik	chr1	57398380	57416703	NO	NO	H1	NO	NO	0	0	1	0	0	0	0	8	0	0	0	0	1	0	0	0	0	2	0	0	0	0	0	0	1	2	2	3	0	3	0	3	15	1	0	3	2	3	0	1	0
4930558K02Rik	chr1	161769657	161809940	NO	L2	H1	NO	NO	0	1	0	0	0	4	0	0	0	0	0	2	0	0	0	0	1	0	0	0	0	2	0	1	0	1	2	0	0	1	1	2	16	0	0	2	1	0	0	1	3
4930559C10Rik	chr12	93383230	93411597	L1	NO	NO	NO	NO	0	0	0	0	0	0	0	0	0	0	0	0	0	0	0	0	0	0	0	0	0	0	0	0	0	0	0	0	0	0	0	1	2	0	0	0	0	0	0	0	0
4930562C15Rik	chr16	4653279	4685555	NO	NO	NO	H2	NO	0	0	0	0	0	0	1	41	1	0	0	0	0	0	0	0	2	0	0	0	0	0	0	0	0	1	2	0	0	0	1	16	89	0	1	12	0	1	0	0	0
4930562F07Rik	chr1	159902304	159905555	NO	NO	H1	NO	NO	1	1	1	4	0	4	7	2	1	0	7	4	0	4	2	1	3	0	8	2	0	5	3	1	2	1	5	6	0	5	3	1	23	0	6	7	1	2	0	3	2
4930562F17Rik	chr1	158960176	159016375	NO	NO	H1	NO	NO	0	0	0	0	0	0	0	0	0	0	0	0	0	0	0	0	0	0	0	0	0	0	0	0	0	0	0	0	0	0	0	0	3	0	0	1	0	0	1	0	1
4930563E18Rik	chr18	10706859	10711832	NO	L2	NO	NO	NO	1	3	4	0	0	3	3	2	2	3	0	0	0	1	0	2	3	3	0	0	0	0	5	1	0	4	2	1	1	3	3	5	1	0	2	1	3	0	0	3	2
4930563E22Rik	chr11	72105963	72109276	NO	NO	NO	H2	NO	15	26	20	36	26	33	24	50	22	28	22	21	18	15	20	18	69	26	27	22	28	46	16	43	31	15	25	21	12	38	23	23	44	6	14	22	21	27	26	28	33
4930563F08Rik	chr5	131909107	131912607	NO	NO	H1	NO	NO	0	0	0	0	0	0	0	0	0	0	0	0	0	0	0	0	0	0	0	0	0	0	0	0	0	0	0	0	0	0	0	0	0	0	0	0	0	0	0	0	0
4930563H07Rik	chr6	48963549	48976550	NO	NO	H1	NO	NO	0	0	0	0	0	0	0	1	0	0	0	0	0	0	0	0	0	0	0	0	0	0	0	0	0	0	1	0	0	0	0	0	0	0	0	0	0	0	0	0	0
4930563I02Rik	chr14	60324954	60333536	NO	NO	H1	NO	NO	0	0	0	0	0	0	0	0	0	0	0	0	0	0	0	0	0	0	0	0	0	0	0	0	0	0	2	0	0	0	3	1	16	0	0	5	0	0	3	0	0
4930563J15Rik	chr10	67404347	67407789	NO	NO	H1	NO	NO	0	0	0	0	0	0	0	0	0	0	0	0	0	0	0	0	0	0	0	0	0	0	0	0	0	1	0	0	0	1	0	6	27	0	0	1	0	0	0	0	0
4930563M20Rik	chr8	117508444	117528151	NO	NO	H1	NO	NO	0	0	0	0	0	0	0	0	0	0	0	0	0	0	0	0	0	0	0	0	0	0	0	0	0	0	0	0	0	0	0	0	0	0	0	0	0	0	0	0	0
4930563M21Rik	chr9	55869870	55917848	NO	L2	H1	NO	NO	0	0	0	0	0	0	0	1	0	0	0	0	0	0	0	0	0	0	0	0	0	0	0	0	0	0	0	0	0	0	0	8	33	0	0	2	2	0	0	0	0
4930564C03Rik	chr17	45190590	45191772	NO	L2	NO	NO	NO	0	0	0	0	0	0	0	0	0	0	0	0	0	0	0	0	0	0	0	0	0	0	0	0	0	0	0	0	0	1	1	4	76	0	0	17	0	0	1	0	0
4930564D02Rik	chr3	104974159	104986122	NO	NO	H1	NO	NO	0	0	0	0	0	0	0	0	0	0	0	0	0	0	0	0	0	0	0	0	0	0	0	0	0	0	0	0	0	0	0	0	3	1	0	0	0	0	2	0	0
4930565D16Rik	chr3	84256682	84287228	NO	NO	NO	H2	NO	0	0	0	0	0	0	0	0	0	0	0	0	0	0	0	0	0	0	0	0	0	0	0	0	0	0	0	0	0	0	0	1	1	0	0	0	0	0	0	0	0
4930565N06Rik	chr16	36700880	36717551	NO	L2	NO	NO	NO	0	0	0	0	0	0	0	0	0	0	2	0	0	0	0	0	0	0	0	0	0	0	0	0	0	0	0	0	0	0	0	0	5	0	1	0	0	0	0	0	0
4930566D17Rik	chr8	126249070	126262565	NO	NO	NO	H2	NO	0	0	0	0	0	0	0	0	0	0	0	0	0	0	0	0	0	0	0	0	0	0	0	0	0	0	0	0	0	0	1	1	3	0	0	0	0	0	0	0	0
4930567H12Rik	chr8	126311376	126343409	NO	NO	NO	H2	NO	0	0	0	0	0	0	0	1	0	0	0	0	0	0	0	0	0	0	0	0	0	0	0	0	0	1	2	0	0	6	4	8	30	0	10	3	13	13	4	3	0
4930567H17Rik	chrX	69437506	69438346	NO	NO	H1	NO	NO	0	0	0	0	0	0	0	0	0	0	0	0	0	0	0	0	0	0	0	0	0	0	0	0	0	0	0	0	0	0	0	0	17	0	0	0	0	0	0	0	0
4930567J20Rik	chr16	71046791	71064064	L1	NO	NO	NO	NO	0	0	0	0	0	0	0	0	0	0	0	0	0	0	0	0	0	0	0	0	0	0	0	0	0	0	0	0	0	0	1	1	7	0	0	1	0	0	0	0	0
4930567K12Rik	chr7	91741413	91768719	NO	L2	NO	NO	NO	1	0	0	0	0	0	0	0	0	0	2	0	0	0	0	0	0	0	0	1	0	0	0	0	0	0	0	0	0	0	0	0	2	0	0	0	0	0	0	0	0
4930567K20Rik	chr10	10626789	10633875	NO	L2	NO	NO	NO	0	0	0	0	0	0	0	0	0	0	0	0	0	0	0	0	0	0	0	0	0	0	0	0	0	2	0	0	0	2	3	4	56	0	0	4	1	1	2	0	0
4930568A12Rik	chr1	34516247	34538139	NO	NO	NO	H2	NO	1	0	2	0	2	2	2	4	1	0	5	2	0	0	2	1	5	0	0	2	2	2	1	1	1	2	0	4	2	1	0	4	25	1	1	0	2	1	2	4	1
4930568A13Rik	chr5	13824339	13858298	NO	L2	NO	NO	NO	0	0	0	0	0	0	0	0	0	0	0	0	0	0	0	0	0	0	0	0	0	0	0	0	0	0	0	0	0	0	0	0	0	0	0	2	0	0	0	0	0
4930568D16Rik	chr2	35244217	35257746	NO	NO	NO	H2	NO	0	0	0	0	0	0	0	0	0	0	0	0	0	0	0	0	0	0	0	0	0	0	0	0	0	0	0	0	0	0	0	1	5	0	1	0	0	0	0	0	0
4930568E12Rik	chr9	13091271	13105860	NO	L2	NO	NO	NO	0	0	0	0	0	0	0	0	0	0	0	0	0	0	0	0	0	0	0	0	0	0	0	0	0	0	0	0	0	0	0	0	4	0	0	0	0	0	0	0	0
4930568G15Rik	chr1	164894185	164919499	NO	NO	H1	NO	NO	0	0	0	0	0	0	0	0	0	0	0	0	0	0	0	0	0	0	0	0	0	0	0	0	0	0	1	0	0	0	0	0	2	0	0	0	0	0	0	0	0
4930570E01Rik	chr7	137232244	137255762	NO	NO	H1	NO	NO	0	0	0	0	0	0	0	0	0	0	0	0	0	0	0	0	0	0	0	0	0	0	0	0	0	0	0	0	0	0	0	0	2	0	0	0	0	0	0	0	0
4930570E03Rik	chr16	78491915	78505974	NO	L2	NO	NO	NO	0	0	0	0	0	0	0	0	0	0	0	0	1	0	0	0	0	0	0	0	0	0	0	0	0	1	2	0	0	0	0	6	47	0	0	5	0	2	1	0	2
4930570G19Rik	chr3	156252389	156267383	NO	L2	NO	NO	NO	40	28	36	34	78	42	39	12	32	39	51	31	36	39	27	39	82	33	38	28	34	23	41	36	51	29	35	65	31	27	52	35	48	33	53	61	35	39	32	33	53
4930571K23Rik	chr7	124968032	124970185	NO	NO	NO	H2	NO	0	0	0	3	0	0	0	2	0	3	0	0	0	0	2	0	0	0	0	0	0	1	0	0	0	73	290	0	0	29	34	799	1750	0	47	120	20	87	75	98	133
4930571O06Rik	chr8	114243913	114277440	NO	NO	H1	NO	NO	0	0	0	0	0	0	0	0	0	0	0	0	0	0	0	0	0	0	0	0	0	0	0	0	0	0	1	0	0	0	0	1	0	0	0	0	0	0	0	0	0
4930572G02Rik	chr14	48798250	48807636	NO	NO	H1	NO	NO	0	6	0	2	10	2	4	3	4	0	1	1	1	0	1	0	7	1	3	5	0	2	0	2	1	0	6	4	2	1	6	4	9	0	2	6	5	5	4	6	3
4930572K03Rik	chr5	127247628	127261420	NO	NO	H1	NO	NO	0	0	0	0	0	0	0	0	0	0	0	0	0	0	0	0	0	0	0	0	0	0	0	0	0	0	0	0	0	0	1	1	19	0	0	1	0	0	0	0	1
4930572O13Rik	chr14	25140218	25143665	NO	NO	NO	H2	NO	0	0	0	1	0	0	1	0	0	0	0	0	0	0	0	0	0	0	0	0	0	2	0	0	1	0	0	0	0	1	1	0	3	0	1	1	0	0	0	0	0
4930573C08Rik	chr15	69105852	69106854	NO	L2	NO	NO	NO	0	0	0	0	0	0	0	0	0	0	0	0	0	0	0	0	0	0	0	0	0	0	0	0	0	0	0	0	0	0	0	0	5	0	0	0	0	0	0	0	0
4930573C15Rik	chr5	146640646	146644306	NO	NO	NO	H2	NO	5	0	2	2	0	1	0	0	0	0	1	1	0	1	0	1	2	2	0	0	2	0	0	1	1	4	3	0	2	2	2	3	15	4	0	6	6	2	2	1	2
4930573H18Rik	chr3	96953971	97000101	NO	NO	H1	NO	NO	0	0	2	0	4	0	0	0	1	0	0	0	1	0	0	0	0	0	9	0	0	1	0	0	0	0	0	0	0	1	0	0	1	0	0	0	1	1	0	1	1
4930573O16Rik	chr2	52181013	52205252	NO	NO	H1	NO	NO	0	0	0	0	0	0	0	0	0	0	0	0	0	0	0	0	0	0	0	0	1	0	0	0	0	1	0	0	0	8	0	0	0	0	0	0	0	0	1	1	5
4930577N17Rik	chr3	51184181	51185828	NO	NO	H1	NO	NO	17	15	18	20	14	19	24	35	17	21	21	13	22	11	28	15	28	23	15	17	25	37	16	16	11	20	21	9	12	35	13	34	24	13	17	16	20	22	4	16	30
4930578E11Rik	chr18	29529768	29629469	NO	L2	NO	NO	NO	0	0	0	0	0	0	0	0	0	0	0	0	0	0	0	0	0	0	0	0	0	0	0	0	0	1	1	0	0	0	0	5	9	0	0	0	0	0	0	2	0
4930578G10Rik	chr4	42670289	42871806	NO	NO	NO	H2	NO	0	2	0	0	0	0	0	3	2	4	0	1	1	0	1	0	1	1	0	0	11	4	0	1	0	1	3	8	3	2	4	2	13	5	3	3	3	6	0	2	1
4930578I06Rik	chr14	64208569	64225229	NO	NO	NO	H2	NO	0	0	0	0	0	0	0	0	0	0	0	0	0	0	0	1	0	0	0	0	0	0	0	0	0	3	1	0	0	0	0	19	226	0	2	30	0	3	15	0	2
4930578L24Rik	chr18	73836996	73840276	NO	NO	H1	NO	NO	17	10	7	8	49	10	11	21	25	22	36	21	19	15	11	17	48	14	17	13	26	24	16	23	21	21	14	25	5	36	8	14	16	11	27	23	10	27	12	13	37
4930578M01Rik	chr15	98883845	98887162	NO	NO	NO	H2	NO	36	10	17	10	0	12	29	19	10	2	19	3	17	15	6	11	23	18	1	31	5	2	8	12	13	34	35	20	24	32	36	22	26	17	23	25	31	28	43	23	27
4930578N18Rik	chr16	75919500	75952974	NO	NO	H1	NO	NO	0	0	0	0	0	0	0	0	0	0	0	0	0	0	0	0	0	0	0	0	0	0	0	0	0	0	0	0	0	0	0	1	14	0	0	3	0	0	2	0	0
4930579C12Rik	chr9	88995161	89059940	NO	L2	NO	NO	NO	1	1	0	0	0	0	0	0	0	0	0	0	0	0	0	0	0	0	0	0	0	0	0	0	0	1	0	0	0	1	0	1	10	1	0	8	0	0	0	0	0
4930579D09Rik	chr6	143479690	143481234	NO	NO	H1	NO	NO	0	0	0	1	0	0	0	0	0	0	0	0	0	0	0	0	0	0	0	0	0	0	0	0	0	0	1	0	0	0	0	0	10	0	0	0	0	0	0	0	0
4930579F01Rik	chr3	137869838	137899592	NO	NO	H1	NO	NO	2	0	0	0	0	0	0	2	0	0	0	0	1	0	0	0	0	3	0	0	0	0	0	2	0	0	2	0	0	2	4	7	103	0	0	13	1	4	1	2	0
4930579G18Rik	chr14	54887967	54892557	NO	NO	NO	H2	NO	2	0	2	4	0	4	3	7	0	2	1	0	3	5	0	0	0	0	3	0	4	0	0	1	1	0	1	1	0	0	2	4	3	0	0	0	0	0	1	0	0
4930579G24Rik	chr3	79536385	79540127	NO	NO	H1	NO	NO	28	53	74	53	62	54	59	96	42	51	77	43	73	65	44	42	158	37	58	63	58	100	62	53	51	54	58	52	84	75	64	55	60	67	70	95	51	52	38	68	66
4930579H20Rik	chr10	27265861	27273221	NO	L2	NO	NO	NO	0	0	0	0	0	0	0	0	0	0	0	0	0	0	0	0	0	0	0	0	0	0	0	0	0	0	3	0	0	0	0	1	0	0	0	0	0	0	0	0	0
4930579J19Rik	chr13	38644215	38645769	NO	NO	H1	NO	NO	0	0	0	0	0	0	0	0	0	0	2	0	0	0	0	0	0	0	0	0	0	0	0	0	0	0	0	0	1	0	0	1	6	0	0	3	0	0	0	0	0
4930579K19Rik	chr9	98444512	98445664	NO	NO	H1	NO	NO	9	5	6	8	5	12	11	25	13	12	11	8	17	7	9	10	19	16	10	13	12	15	10	5	17	22	27	14	20	40	20	51	64	19	23	26	13	32	25	23	50
4930579P08Rik	chr10	116565157	116575665	NO	NO	H1	NO	NO	0	0	2	0	0	0	0	0	0	0	0	0	0	0	0	0	0	0	0	0	0	0	0	0	0	0	2	0	0	0	0	0	1	0	0	0	0	0	0	0	0
4930581F22Rik	chr9	35028023	35042218	NO	NO	NO	H2	NO	215	102	219	145	181	205	240	297	131	178	148	133	125	96	135	170	321	87	84	153	194	236	98	244	121	145	143	160	143	124	182	200	130	206	146	149	137	224	144	134	212
4930583I09Rik	chr17	65139518	65143066	NO	NO	H1	NO	NO	0	0	0	0	0	0	0	0	0	0	0	0	0	0	0	0	0	0	0	0	0	0	0	0	0	0	0	0	0	0	0	0	0	1	0	0	0	0	0	0	0
4930583K01Rik	chr7	117843129	117844774	NO	NO	NO	H2	NO	3	0	6	3	0	1	2	1	2	7	3	6	1	1	0	0	20	6	5	2	3	5	0	4	8	2	6	3	6	5	2	3	6	1	1	8	2	2	0	0	4
4930583P06Rik	chr2	124059598	124064278	NO	L2	NO	NO	NO	0	0	1	0	0	0	0	0	0	0	0	0	0	0	0	0	1	0	0	0	0	0	0	1	0	1	0	0	0	0	0	0	15	0	0	3	0	0	0	0	0
4930584F24Rik	chr5	26665067	26698312	NO	NO	H1	NO	NO	0	0	0	0	0	0	0	0	0	0	0	0	0	0	0	0	0	0	0	0	0	0	0	0	0	0	1	0	0	0	0	5	100	0	2	10	0	1	5	2	0
4930586N03Rik	chr13	23497694	23569969	NO	L2	H1	NO	NO	0	0	1	0	0	0	0	0	0	0	0	0	0	0	0	0	0	0	0	0	0	0	0	0	0	0	0	1	0	0	0	0	11	0	0	0	0	0	0	0	0
4930587E11Rik	chr6	102243060	102313638	NO	L2	NO	NO	NO	0	0	0	0	0	0	0	0	0	0	0	0	0	0	0	0	0	0	0	0	0	0	0	0	0	0	1	0	0	0	0	0	9	0	0	0	0	0	0	0	0
4930588J15Rik	chr15	92601003	92603836	NO	NO	H1	NO	NO	0	0	0	0	0	0	0	0	0	0	0	0	0	0	0	0	0	0	0	0	0	0	0	0	0	0	0	0	0	0	0	5	42	0	0	7	0	0	0	0	0
4930588K23Rik	chr16	18425411	18428495	NO	NO	NO	H2	NO	0	0	0	0	0	0	0	0	0	0	0	0	0	0	0	0	0	0	0	0	0	0	0	0	0	0	0	0	0	0	0	0	1	0	0	0	0	0	0	0	0
4930589L23Rik	chr3	79475498	79479887	NO	NO	H1	NO	NO	0	0	0	0	0	0	0	0	0	0	0	1	0	0	0	0	0	1	0	0	0	0	0	0	0	0	0	0	0	0	0	1	3	0	0	0	0	0	1	0	0
4930590A17Rik	chr16	87706158	87749142	NO	L2	NO	NO	NO	0	0	0	0	0	0	1	6	0	0	0	0	1	0	2	0	0	0	2	0	1	0	1	2	0	1	2	0	2	1	3	5	5	0	0	0	0	0	5	1	3
4930590J08Rik	chr6	91877731	91928717	NO	NO	H1	NO	NO	35	24	40	15	5	18	16	23	25	23	33	25	18	19	31	28	42	23	17	30	27	21	20	25	34	11	20	21	27	8	22	19	150	25	29	23	22	15	16	11	21
4930590L14Rik	chr3	140657595	140658437	NO	L2	NO	NO	NO	0	0	0	0	0	0	0	0	0	0	0	0	0	0	0	0	0	0	0	0	0	0	0	0	0	0	0	0	0	0	0	0	5	0	0	1	0	0	0	0	0
4930590L20Rik	chr1	140497913	140584140	L1	L2	NO	NO	NO	0	0	0	0	0	0	0	0	0	0	0	0	0	0	0	0	0	0	0	0	0	0	0	0	0	0	0	0	0	0	0	0	0	0	0	0	0	0	0	0	0
4930591A17Rik	chr2	179056728	179058673	NO	NO	NO	H2	NO	0	0	0	0	0	0	0	0	0	0	0	0	0	0	0	0	0	0	0	0	0	0	0	0	0	0	1	0	0	0	0	2	9	0	0	0	0	0	0	0	1
4930591E09Rik	chr10	38051769	38057899	NO	L2	NO	NO	NO	0	0	0	0	0	0	0	0	0	0	0	0	0	0	0	0	0	0	0	0	0	0	0	0	0	0	0	0	0	0	0	0	0	0	0	0	0	0	0	0	0
4930592A05Rik	chr15	33594026	33653582	NO	L2	NO	NO	NO	0	1	3	0	5	0	0	0	1	0	1	1	0	0	0	0	1	0	6	0	0	0	0	0	0	0	0	1	0	0	0	0	0	0	0	1	1	0	0	0	1
4930592C13Rik	chr3	157233151	157239727	NO	NO	H1	NO	NO	8	12	21	13	20	10	19	6	17	30	6	12	25	18	20	14	38	16	23	17	15	16	10	25	20	11	15	10	13	17	13	13	21	9	23	14	15	14	23	16	18
4930592I03Rik	chr18	82936529	82938685	NO	NO	NO	H2	NO	0	0	0	0	0	0	0	0	0	0	0	0	0	0	0	0	0	0	0	0	0	0	0	0	0	0	0	0	0	0	0	1	48	0	0	6	2	1	1	0	0
4930593A02Rik	chr3	58600009	58695945	NO	NO	H1	NO	NO	0	0	2	3	7	1	4	7	1	1	1	0	4	0	4	0	2	3	0	2	4	11	2	3	3	5	5	0	1	2	6	3	25	2	1	12	0	5	6	9	8
4930593C16Rik	chr9	120753520	120759868	NO	NO	NO	H2	NO	0	0	0	0	0	0	1	0	0	0	0	0	0	0	0	0	0	0	0	0	0	0	0	0	0	0	0	0	0	0	0	0	11	0	1	0	0	0	0	0	0
4930594C11Rik	chr1	37524931	37527686	NO	NO	H1	NO	NO	1	0	6	0	0	1	0	0	0	1	1	1	4	4	2	2	5	1	0	0	0	3	1	1	0	3	4	0	2	6	6	9	23	1	2	5	1	0	1	2	5
4930594M22Rik	chr14	123150441	123166854	NO	NO	H1	NO	NO	10	4	5	9	0	7	8	13	2	6	12	19	12	3	12	11	23	10	6	8	4	16	12	6	9	18	5	13	8	11	9	7	13	3	19	10	10	6	8	8	6
4930594O21Rik	chr3	37664039	37669425	NO	NO	H1	NO	NO	0	0	0	0	0	0	0	0	0	0	0	0	0	0	0	0	0	0	0	0	0	0	0	0	0	0	0	0	0	0	0	1	5	3	0	3	0	0	0	0	0
4930595D18Rik	chr12	111126283	111150925	NO	NO	NO	H2	NO	0	0	0	0	0	0	0	0	0	0	0	0	0	0	0	0	0	0	0	0	0	0	0	0	0	0	0	0	0	0	0	1	1	1	0	4	0	0	0	0	0
4930595L18Rik	chr6	98508341	98529065	NO	L2	NO	NO	NO	0	0	0	0	0	0	0	0	0	0	0	0	0	0	0	0	0	0	0	0	0	0	0	0	0	0	0	0	0	0	0	0	2	0	0	0	0	0	0	0	0
4930595M18Rik	chrX	80463180	80501728	NO	L2	NO	NO	NO	0	0	0	0	0	0	0	0	0	0	0	0	0	0	0	0	0	0	0	0	0	0	0	0	0	0	0	0	0	0	0	0	4	0	0	1	0	0	0	0	0
4930596D02Rik	chr14	35531442	35533935	NO	L2	NO	NO	NO	0	0	0	0	0	0	0	0	0	0	0	0	0	0	0	0	0	0	0	0	0	0	0	0	0	2	2	0	0	0	0	2	39	0	0	13	1	0	3	0	0
4930596I21Rik	chr1	138905394	138906984	NO	L2	NO	NO	NO	5	1	0	1	0	1	0	3	0	1	0	0	0	1	0	1	7	1	0	1	1	0	1	6	2	2	0	2	4	4	1	0	6	2	1	0	1	0	0	2	1
4930597A21Rik	chr11	44477143	44482056	NO	NO	H1	NO	NO	0	0	0	0	0	0	0	0	0	7	0	0	0	0	0	0	0	0	0	0	0	0	0	0	0	0	0	0	0	0	0	0	0	0	0	0	0	0	0	0	0
4930597G03Rik	chr14	51554791	51582946	NO	NO	H1	NO	NO	0	0	0	0	0	0	0	0	0	0	0	0	0	0	0	0	0	0	0	0	0	0	0	0	0	0	0	0	0	0	0	0	0	0	0	0	0	0	0	0	0
4930597O21Rik	chr6	66870618	66901160	NO	NO	H1	NO	NO	0	3	3	2	2	1	1	3	1	5	0	2	0	1	2	3	6	5	1	0	1	0	2	0	1	4	4	0	1	1	1	2	6	2	4	1	8	6	1	2	0
4930598A11Rik	chr4	20032786	20041904	NO	L2	NO	NO	NO	0	0	0	0	0	0	0	0	0	1	0	0	0	0	0	0	1	0	0	0	0	0	0	0	0	0	0	0	0	0	2	0	1	0	0	0	0	0	2	0	0
4930598F16Rik	chr1	95628908	95644243	NO	L2	NO	NO	NO	0	0	0	0	0	0	0	0	0	0	0	0	0	0	0	0	0	1	0	0	0	0	0	0	0	0	0	0	0	0	0	0	2	0	0	0	0	0	0	0	0
4930598N05Rik	chr10	10110746	10134451	NO	L2	NO	NO	NO	0	0	0	0	0	0	0	0	0	0	0	0	0	0	0	0	0	0	0	0	0	0	0	0	0	0	1	0	0	0	1	1	11	0	0	1	1	0	0	0	0
4930599A14Rik	chr1	126801582	126844224	NO	NO	H1	NO	NO	0	0	0	0	0	0	0	0	0	0	0	0	0	0	0	0	0	0	0	0	0	0	0	0	1	0	0	0	0	0	0	0	0	0	0	0	0	0	0	0	0
4930599N23Rik	chr6	39095406	39125246	NO	NO	H1	NO	NO	15	16	13	11	16	11	12	15	7	8	16	19	19	9	13	17	14	16	6	14	21	5	10	14	11	10	18	21	10	17	13	14	14	22	17	13	20	17	8	26	20
4931400O07Rik	chrX	61490096	61512419	NO	L2	NO	NO	NO	0	0	0	0	0	0	0	0	0	0	0	0	0	0	0	0	0	0	0	0	0	0	0	0	0	1	0	0	0	0	0	3	7	0	0	0	0	0	0	0	0
4931402G19Rik	chr2	120286178	120299848	NO	NO	H1	NO	NO	0	1	2	2	5	0	1	0	0	6	0	3	1	1	1	1	11	1	4	0	1	6	0	2	1	4	2	3	1	2	0	3	3	0	8	4	3	0	1	2	5
4931403E22Rik	chr19	26746200	26801307	NO	NO	H1	NO	NO	0	14	10	0	0	8	3	7	1	10	11	2	0	0	1	2	2	0	9	1	12	4	2	1	1	3	11	15	1	0	4	2	2	1	21	13	1	0	0	2	2
4931403G20Rik	chr12	69890459	69900445	NO	NO	H1	NO	NO	0	0	0	0	0	0	0	2	0	0	0	0	0	0	0	0	0	0	0	0	0	0	0	0	0	1	4	0	0	6	0	21	33	0	3	1	1	3	1	0	3
4931406B18Rik	chr7	43141467	43155393	NO	NO	NO	H2	NO	0	0	2	0	0	0	0	0	0	0	0	0	0	0	0	0	0	0	0	1	0	0	0	0	1	0	0	0	0	0	0	2	13	0	0	0	1	0	3	0	0
4931406C07Rik	chr9	15194632	15217836	NO	NO	H1	NO	NO	4691	7398	6996	5911	7221	6946	6296	3912	7744	9369	5559	7925	7095	5061	7648	5843	23582	7661	9239	6180	5166	10172	7736	6207	8119	3071	3343	4576	2869	2959	4065	2453	2219	2789	4771	4809	3206	3214	3025	2877	3783
4931406H21Rik	chr14	25587227	25591085	NO	NO	NO	H2	NO	4	3	9	5	10	8	6	6	4	1	16	0	6	4	1	2	11	2	7	4	5	1	7	7	4	4	9	8	10	4	7	9	13	13	9	5	7	11	2	6	7
4931408D14Rik	chr19	37235821	37241494	NO	NO	H1	NO	NO	3050	487	1077	771	418	542	721	94	954	770	791	158	799	1195	557	382	1764	386	275	1118	210	85	480	607	938	2275	889	1009	1482	552	2261	1713	948	1268	2122	1081	1486	903	1114	924	959
4931413K12Rik	chr11	75480849	75485626	NO	NO	NO	H2	NO	3	0	0	0	4	0	0	0	4	0	0	2	0	2	2	0	1	0	0	0	36	0	1	0	6	0	0	0	0	0	1	2	43	0	1	9	1	0	1	0	1
4931414P19Rik	chr14	54821118	54843450	NO	NO	NO	H2	NO	215	183	204	191	151	213	186	204	162	262	182	169	139	182	182	162	412	209	158	211	168	287	158	175	124	232	183	179	205	274	225	212	190	163	229	244	180	224	165	282	274
4931415C17Rik	chr8	12722426	12729225	NO	NO	NO	H2	NO	1	1	0	0	0	0	0	17	1	0	0	1	1	0	0	1	0	0	4	1	0	0	0	0	0	7	1	0	3	1	10	1	23	1	19	8	4	4	9	1	11
4931419H13Rik	chr3	54962662	54991423	NO	NO	H1	NO	NO	0	0	0	0	0	0	0	0	0	0	0	0	0	0	0	0	0	0	0	0	0	0	0	0	0	0	0	0	0	0	0	0	13	0	0	1	1	0	0	0	0
4931420L22Rik	chr16	70927963	70935917	L1	NO	NO	NO	NO	0	0	0	0	0	0	0	0	0	0	0	0	0	0	0	0	0	0	0	0	0	0	0	0	0	0	0	0	0	0	0	0	3	0	0	0	0	0	0	0	0
4931422A03Rik	chr2	103822837	103858706	NO	NO	H1	NO	NO	0	0	0	0	0	0	0	0	0	1	0	0	0	0	0	0	0	0	5	0	0	0	0	0	0	0	0	0	0	0	0	0	32	0	1	2	0	1	1	1	5
4931428L18Rik	chr1	31180158	31261737	NO	L2	NO	NO	NO	0	0	0	0	0	0	0	39	0	2	0	1	0	0	0	0	1	0	1	0	0	0	0	0	1	0	0	0	0	0	1	2	10	0	0	2	0	2	0	0	0
4931429L15Rik	chr9	46212210	46231284	NO	NO	NO	H2	NO	0	0	0	0	0	0	0	0	0	0	0	0	1	0	0	0	0	0	0	0	0	0	0	0	0	0	5	0	0	1	6	14	133	0	3	15	1	0	6	0	1
4931429P17Rik	chr13	48113805	48172084	NO	NO	H1	NO	NO	0	0	0	0	0	0	0	0	0	0	0	0	0	0	0	0	0	0	0	0	0	0	0	0	0	0	1	0	0	0	0	6	0	0	0	0	0	0	0	1	0
4931430N09Rik	chr6	118857118	118862504	NO	NO	NO	H2	NO	0	0	0	0	0	0	2	0	0	0	6	0	0	0	0	1	0	0	0	1	0	2	0	0	0	0	0	0	0	0	0	1	7	4	0	3	1	1	0	0	0
4931431B13Rik	chr7	127791221	127802500	NO	NO	NO	H2	NO	0	0	0	0	0	0	0	0	0	0	0	0	0	0	3	0	0	0	0	0	3	0	0	0	1	0	0	0	0	1	0	0	10	0	0	1	1	0	0	0	0
4931431C16Rik	chr5	35738570	35746107	NO	NO	NO	H2	NO	0	3	6	3	7	1	7	5	5	0	3	7	4	2	6	2	0	2	0	10	11	5	4	7	2	7	10	13	2	5	3	15	14	1	6	3	5	3	6	1	10
4931439C15Rik	chr18	78520081	78523931	NO	NO	H1	NO	NO	0	0	0	0	0	0	0	1	0	0	0	0	0	0	0	0	0	0	0	0	0	0	0	0	0	3	10	0	0	0	0	23	35	0	1	3	0	0	0	0	5
4931440J10Rik	chr14	62997949	63067575	NO	NO	H1	NO	NO	3	8	4	4	0	5	2	3	2	1	8	6	2	3	5	6	5	2	1	0	2	6	3	10	5	4	6	3	4	2	4	5	36	8	2	4	7	3	4	3	9
4931440P22Rik	chr3	65434903	65436835	NO	NO	H1	NO	NO	21	15	20	26	48	13	13	20	21	36	9	21	26	18	27	17	46	25	30	21	26	19	26	36	18	24	37	20	22	26	25	52	51	15	34	27	27	22	16	27	37
4932412D23Rik	chr16	42546064	42696125	NO	L2	NO	NO	NO	0	3	0	0	0	0	1	0	0	0	0	0	0	0	1	0	0	1	0	0	0	0	0	0	0	0	1	0	0	0	1	6	35	0	1	1	1	1	0	0	0
4932413F04Rik	chr9	103434288	103443090	NO	NO	H1	NO	NO	0	0	0	0	0	0	0	0	0	0	0	0	0	0	0	0	0	0	0	0	0	0	0	0	0	0	0	0	0	0	0	0	6	0	0	0	0	0	0	0	0
4932414J04Rik	chr11	21444729	21461180	NO	L2	NO	NO	NO	0	0	0	0	0	0	0	0	0	0	0	0	0	0	0	0	0	0	0	0	0	1	0	0	0	0	0	0	0	1	0	0	1	0	0	0	1	0	1	0	0
4932414N04Rik	chr2	68487134	68578876	NO	L2	NO	NO	NO	0	0	0	0	0	0	0	0	0	0	0	0	0	0	0	0	0	0	0	0	0	0	0	0	0	2	5	0	0	1	3	14	90	0	1	30	3	1	3	0	4
4932415M13Rik	chr17	54023536	54040871	NO	NO	H1	NO	NO	0	0	0	0	0	0	0	0	0	0	1	1	0	0	0	0	1	1	0	0	0	0	0	0	0	2	0	0	0	1	0	1	23	0	0	1	0	0	0	0	1
4932416K20Rik	chr8	105521836	105525376	NO	NO	H1	NO	NO	0	0	0	0	0	0	0	0	0	0	0	0	0	0	0	0	0	0	0	0	0	0	0	0	0	0	0	0	0	0	0	0	11	0	0	1	0	0	0	0	0
4932431L22Rik	chrY	70378718	70381846	NO	L2	NO	NO	NO	0	0	0	0	0	0	0	0	0	0	0	0	0	0	0	0	0	0	0	0	0	0	0	0	0	0	0	0	0	0	0	0	0	0	0	0	0	0	0	0	0
4932431P20Rik	chr7	29218687	29237289	NO	NO	NO	H2	NO	0	0	1	0	0	0	0	2	0	0	0	0	0	0	0	0	0	0	0	0	0	0	0	0	0	2	4	0	1	1	3	4	67	0	3	1	2	3	0	3	3
4932435O22Rik	chr11	114304230	114339686	NO	NO	NO	H2	NO	1	0	0	0	0	4	1	3	4	3	4	1	0	1	8	0	4	0	4	4	7	0	3	3	1	8	4	2	4	6	6	10	16	8	1	1	3	5	3	6	12
4932437C15Rik	chr7	132603116	132607290	NO	NO	H1	H2	NO	0	0	0	0	0	0	0	0	0	0	0	0	0	0	0	0	0	0	0	0	0	0	0	0	0	0	0	0	0	0	1	0	13	0	0	3	0	0	0	0	0
4932441J04Rik	chr5	57727425	57875261	NO	L2	NO	NO	NO	3	2	3	13	0	3	8	23	10	1	6	2	8	7	7	17	26	9	1	11	2	13	4	3	6	11	7	8	7	8	16	19	10	12	4	6	12	6	3	17	12
4932443L11Rik	chr8	4212372	4232097	NO	NO	H1	NO	NO	1	1	2	1	0	1	0	27	1	3	0	5	1	1	0	2	2	1	0	1	0	1	1	4	0	1	0	0	2	0	1	1	2	1	3	3	0	0	1	3	0
4932702P03Rik	chr13	25089582	25095763	NO	NO	H1	NO	NO	0	1	0	0	0	0	1	0	0	1	3	0	0	0	0	0	0	0	0	0	3	0	0	0	0	0	0	0	0	0	0	2	12	0	0	1	0	0	1	0	0
4933400B14Rik	chr17	89627654	89634761	NO	L2	NO	NO	NO	0	0	0	0	0	0	0	0	0	0	0	0	0	0	0	0	0	0	0	0	0	0	0	0	0	0	0	0	0	0	0	0	0	0	0	0	0	0	0	0	0
4933400C23Rik	chr9	92600768	92677764	NO	L2	NO	NO	NO	0	0	0	0	0	0	0	3	0	0	0	0	0	0	0	0	1	0	0	0	0	0	0	0	0	0	0	0	0	0	0	0	2	0	0	0	0	0	0	0	0
4933400F21Rik	chr1	89604228	89611614	NO	NO	NO	H2	NO	0	0	0	0	0	0	0	0	0	0	0	0	0	0	0	0	0	0	0	0	0	0	0	0	0	0	0	0	0	0	5	4	44	0	0	5	0	0	0	1	1
4933400L20Rik	chr8	104330430	104407014	NO	NO	H1	NO	NO	0	0	0	0	0	0	0	0	0	0	0	0	0	0	0	0	0	0	0	0	0	0	0	0	0	0	0	0	0	0	0	1	19	0	0	0	0	0	0	0	0
4933401B06Rik	chrX	106586187	106587406	NO	L2	NO	NO	NO	0	0	0	0	0	0	0	0	0	0	0	0	0	0	0	0	0	0	0	0	0	0	0	0	0	0	0	0	0	0	0	1	20	0	0	2	0	0	0	0	0
4933401D09Rik	chr17	15852049	15861364	NO	NO	H1	NO	NO	0	2	0	2	0	3	0	3	1	26	4	25	3	1	4	13	21	4	7	0	5	11	2	2	1	2	0	0	1	0	0	0	2	0	0	0	0	0	0	0	3
4933401H06Rik	chr3	135539454	135546030	NO	NO	H1	NO	NO	0	0	0	0	0	0	0	0	0	0	0	0	0	0	0	0	0	0	0	0	0	0	0	0	0	0	4	0	0	2	0	2	25	0	1	1	0	0	0	2	1
4933402C05Rik	chr7	6042105	6045554	NO	L2	NO	NO	NO	0	0	0	0	0	0	0	0	0	0	0	0	0	0	0	0	0	0	0	0	0	0	0	0	0	0	0	0	0	0	0	0	0	0	0	1	0	0	0	0	0
4933402C06Rik	chr7	40324160	40340684	NO	NO	H1	NO	NO	0	0	0	0	0	0	0	0	0	0	0	0	0	0	0	0	0	0	0	0	0	0	0	0	0	0	0	0	0	0	0	3	16	0	0	1	0	0	0	0	0
4933402D24Rik	chr1	63794062	63808426	NO	NO	H1	NO	NO	0	0	0	0	0	0	0	1	0	0	0	0	0	0	0	0	0	0	0	0	0	0	0	0	0	0	0	0	0	2	0	0	6	0	0	0	0	0	0	0	2
4933402J07Rik	chr8	88290534	88315825	NO	NO	NO	H2	NO	0	0	0	5	0	1	0	16	0	0	0	0	0	0	0	0	1	0	0	1	0	5	0	1	0	6	28	0	0	5	14	69	563	0	5	55	3	4	19	9	5
4933402J10Rik	chr5	60120461	60143345	L1	NO	NO	NO	NO	0	0	0	0	0	0	0	0	0	0	0	0	0	0	0	0	0	0	0	0	0	0	0	0	0	2	2	0	0	0	0	4	81	0	0	11	1	1	1	0	0
4933402J15Rik	chr14	74592966	74607181	NO	L2	NO	NO	NO	0	0	0	0	0	0	0	0	0	0	0	0	0	0	0	0	0	0	0	0	0	0	0	0	0	0	0	1	0	0	1	0	0	0	0	1	0	0	0	0	0
4933402N03Rik	chr7	130740075	130748012	NO	NO	H1	NO	NO	0	0	0	0	0	0	0	1	0	0	0	0	0	0	0	0	0	0	0	0	0	0	0	0	0	0	4	0	0	0	0	9	58	0	0	0	0	0	1	0	2
4933404G15Rik	chr16	16525550	16535985	NO	L2	NO	NO	NO	0	0	0	0	0	0	0	0	0	0	0	0	0	0	0	0	0	0	0	0	0	0	0	0	0	1	0	0	0	0	3	3	46	0	0	8	0	0	3	0	0
4933404K08Rik	chr13	23462519	23466437	NO	L2	NO	NO	NO	0	0	0	0	0	0	0	0	0	0	0	0	0	0	0	0	0	0	0	0	0	0	0	0	0	0	0	0	0	0	0	1	0	0	0	2	0	0	0	0	0
4933404K13Rik	chr10	43701902	43709297	NO	NO	H1	NO	NO	0	0	0	0	0	0	0	1	1	0	0	1	0	0	0	0	0	0	0	0	0	2	0	0	0	1	2	0	2	0	0	2	13	0	2	1	0	0	3	1	1
4933404O12Rik	chr5	136947999	136965963	NO	NO	NO	H2	NO	50	39	53	65	30	58	72	124	49	75	61	54	56	72	43	41	111	46	41	50	48	43	33	57	50	58	51	34	50	92	49	37	67	47	49	47	43	74	34	102	82
4933405D12Rik	chr3	122676240	122717765	NO	L2	NO	NO	NO	41	14	18	8	19	19	13	7	12	2	25	3	13	10	8	9	33	9	6	36	12	7	13	9	25	23	18	18	19	24	28	17	18	22	5	6	14	12	14	19	14
4933405E24Rik	chr11	54068597	54104114	NO	NO	NO	H2	NO	0	0	0	0	0	0	0	0	0	0	0	0	0	0	0	0	0	0	0	0	0	0	0	0	0	0	0	0	0	0	0	0	6	0	0	0	0	0	0	0	0
4933405L10Rik	chr8	106434920	106436877	NO	NO	NO	H2	NO	3	0	1	2	0	2	2	0	4	0	0	0	1	1	1	0	7	2	0	2	0	0	1	2	2	0	15	2	0	1	5	3	78	0	2	7	0	3	3	0	1
4933405O20Rik	chr7	50248937	50250276	NO	L2	NO	NO	NO	0	0	0	0	0	0	0	0	0	0	0	0	0	0	0	0	0	0	0	0	0	0	0	0	0	0	0	0	0	0	0	5	64	0	0	11	0	0	2	0	0
4933406B17Rik	chr8	96223041	96230043	NO	NO	NO	H2	NO	0	0	0	0	0	0	0	16	0	0	0	0	0	0	0	0	0	0	0	0	0	0	0	0	0	26	48	0	0	60	61	0	29	0	62	27	19	49	30	94	86
4933406C10Rik	chr12	32969382	33003788	NO	NO	H1	NO	NO	79	108	117	110	167	115	135	68	111	145	83	78	99	84	153	102	281	128	129	103	156	173	109	143	107	77	81	108	112	75	95	135	93	72	99	108	82	112	110	87	131
4933406D12Rik	chr2	146384850	146388028	NO	NO	H1	NO	NO	0	0	0	0	0	0	0	0	0	0	0	0	0	0	0	0	0	0	0	0	0	0	0	0	0	0	0	0	0	0	0	1	5	0	0	0	0	0	0	0	0
4933406F09Rik	chr14	15047087	15057300	NO	NO	H1	NO	NO	0	0	0	0	0	0	0	0	0	0	0	0	0	0	0	0	0	0	0	0	0	0	0	0	0	0	0	0	0	2	2	1	22	0	1	2	1	0	0	0	0
4933406G16Rik	chr11	19015274	19025740	NO	NO	H1	NO	NO	1	0	0	2	0	0	1	2	1	0	4	0	0	0	0	0	0	0	3	2	0	1	0	1	2	0	0	0	0	1	0	0	4	1	0	0	0	0	0	1	0
4933406I18Rik	chr7	113914713	114014396	NO	L2	NO	NO	NO	31	37	50	43	55	42	46	23	74	40	61	36	42	37	66	54	70	60	63	43	59	43	56	58	57	39	54	71	54	30	54	33	53	60	50	74	52	68	36	27	55
4933406J09Rik	chr6	134285913	134380378	NO	NO	H1	NO	NO	0	0	0	0	0	0	1	0	0	0	0	0	1	2	2	1	0	0	0	0	0	0	0	0	1	0	0	0	0	4	0	0	0	0	0	0	0	0	0	0	1
4933406J10Rik	chr7	82392553	82404852	NO	NO	H1	NO	NO	0	0	0	0	0	0	0	0	0	0	0	0	0	0	0	0	0	0	0	0	0	0	0	0	0	0	0	0	0	0	2	0	7	0	0	0	0	0	0	0	0
4933406K04Rik	chr12	106651865	106682583	NO	NO	H1	NO	NO	0	0	0	0	0	0	0	0	0	0	0	0	0	0	0	0	0	0	0	0	0	0	0	0	0	0	0	0	0	2	0	2	30	0	0	3	1	0	0	0	0
4933407E24Rik	chr4	124462971	124469331	NO	NO	NO	H2	NO	1	0	0	0	0	0	0	4	1	0	0	1	0	0	1	0	0	2	0	0	0	0	3	0	0	4	3	3	2	2	5	3	12	3	2	1	5	1	3	5	1
4933407G14Rik	chr10	75285343	75298938	NO	NO	H1	NO	NO	1	0	0	0	0	0	0	0	0	0	0	0	0	0	0	1	0	0	0	1	0	0	1	0	0	0	3	4	1	0	1	0	1	0	2	0	2	0	0	1	1
4933407I05Rik	chr9	51825728	51838303	NO	NO	H1	NO	NO	0	0	1	0	0	0	0	0	0	0	0	0	0	0	0	0	0	0	0	0	0	0	0	0	0	0	1	0	0	0	0	3	41	0	0	5	0	0	2	0	0
4933407K13Rik	chrX	74769063	74808305	NO	L2	NO	NO	NO	62	56	80	49	57	76	68	139	56	54	76	68	56	41	45	45	133	47	56	74	67	56	37	74	47	60	144	64	42	120	52	233	150	79	72	38	53	112	90	136	162
4933407L21Rik	chr1	85856203	85859477	NO	NO	NO	H2	NO	0	0	0	1	4	1	1	10	1	0	0	2	2	0	0	1	2	0	0	0	1	0	0	0	0	13	27	1	0	18	18	0	7	0	16	13	10	33	10	19	21
4933407O12Rik	chr17	80369650	80370891	NO	NO	H1	NO	NO	7	7	9	6	11	5	19	2	3	16	7	13	4	4	4	7	11	3	13	5	2	11	9	7	9	4	9	1	2	8	2	7	8	2	7	0	3	5	13	2	11
4933408J17Rik	chr10	93425274	93441107	NO	NO	H1	NO	NO	1	0	0	0	0	0	0	0	0	0	1	1	0	0	1	0	3	0	1	1	1	0	0	0	1	0	1	0	1	3	0	0	6	0	1	0	0	0	0	1	1
4933408N05Rik	chr8	115067900	115078218	NO	NO	H1	NO	NO	1	1	0	0	9	0	0	4	0	0	0	1	2	0	2	0	0	0	0	0	0	2	0	1	0	0	1	0	0	4	0	0	2	0	0	0	0	0	0	0	0
4933409F18Rik	chr12	26864369	26884550	NO	NO	H1	NO	NO	0	0	0	0	0	0	0	1	0	0	0	0	0	0	0	0	0	0	0	0	0	0	0	0	0	2	0	0	0	0	0	0	16	0	0	0	0	2	0	0	0
4933409G03Rik	chr2	68412756	68446807	NO	L2	NO	NO	NO	0	0	0	0	0	0	0	0	0	0	0	0	0	0	0	0	0	0	0	0	0	0	0	0	0	1	3	0	0	1	2	14	162	0	3	11	3	0	1	0	0
4933409K07Rik	chr4	42031295	42055130	NO	NO	NO	H2	NO	0	8	0	0	0	0	1	1	1	0	2	3	1	2	0	0	0	4	3	5	0	0	2	0	0	0	0	0	2	0	2	0	6	1	1	2	0	1	0	4	1
4933411E08Rik	chr10	117761363	117784212	NO	NO	H1	NO	NO	3	2	0	3	7	8	1	4	1	0	3	2	4	0	9	5	7	2	0	3	0	6	4	3	0	2	3	3	0	0	0	4	22	2	0	1	2	2	1	1	4
4933411G06Rik	chr10	51632269	51633290	NO	L2	NO	NO	NO	0	0	0	0	0	0	0	0	0	0	0	0	0	0	0	0	0	0	0	0	0	0	0	0	0	0	0	0	0	0	0	10	45	0	0	2	0	0	0	0	0
4933411K16Rik	chr19	42040666	42042067	NO	NO	NO	H2	NO	3	1	2	2	13	0	3	4	3	3	6	9	2	3	2	3	8	4	3	7	7	10	1	4	2	76	167	5	5	22	47	534	2456	5	20	116	31	90	117	29	54
4933412E12Rik	chr10	116786466	116799184	NO	NO	H1	NO	NO	91	56	46	70	82	83	73	99	47	85	61	24	48	53	32	32	186	37	51	69	53	160	43	60	43	64	76	50	53	116	62	97	123	83	55	49	70	68	67	86	71
4933412E24Rik	chr15	59886714	59888467	NO	L2	NO	NO	NO	0	0	0	0	0	0	0	0	0	0	0	0	0	0	0	0	0	0	0	0	3	0	0	0	0	1	0	0	0	0	0	2	13	0	0	4	0	0	0	0	0
4933412O06Rik	chr13	15956248	15977215	NO	L2	NO	NO	NO	0	0	0	0	0	3	0	0	0	0	0	0	0	0	0	0	0	0	0	0	0	0	0	0	0	0	0	1	0	0	0	0	13	0	0	0	0	0	0	0	0
4933413J09Rik	chr14	26078701	26121611	NO	L2	H1	NO	NO	3	0	1	0	0	0	3	39	2	0	3	1	0	2	0	0	0	0	0	0	1	0	0	0	0	2	0	0	0	1	4	0	11	1	0	1	1	0	1	2	3
4933413L06Rik	chr13	117843299	117856547	L1	NO	NO	NO	NO	0	0	0	0	0	0	0	0	0	0	0	0	0	0	0	0	0	0	0	0	0	0	0	0	0	0	0	0	0	0	0	0	4	0	1	3	0	0	0	0	0
4933414I15Rik	chr11	50832526	50834552	NO	NO	H1	NO	NO	0	0	0	0	0	0	0	0	0	0	0	0	0	0	0	0	0	0	0	0	0	0	0	0	0	0	3	0	0	0	0	1	37	0	0	1	0	0	0	0	0
4933416E03Rik	chr2	159789260	159823209	NO	L2	NO	NO	NO	1	0	0	2	0	0	2	0	0	0	0	0	0	0	3	0	1	0	0	0	2	0	0	2	0	1	0	4	0	1	1	0	2	0	0	0	1	0	2	1	1
4933416E14Rik	chrX	10281539	10283467	NO	L2	NO	NO	NO	0	0	0	0	0	0	0	0	0	0	0	0	0	0	0	0	0	0	0	0	0	0	0	0	0	0	0	0	0	0	0	0	0	0	0	1	0	0	0	0	0
4933416I08Rik	chrX	52576566	52608981	NO	NO	H1	NO	NO	0	3	1	0	0	2	1	1	0	0	0	1	0	0	0	1	5	0	0	0	0	0	0	0	0	2	0	0	1	2	1	0	5	0	0	0	2	2	0	1	0
4933416M06Rik	chr13	101390826	101429904	NO	NO	H1	NO	NO	0	0	0	0	0	0	1	1	0	0	0	0	0	0	0	0	0	0	0	0	0	0	0	1	0	1	2	1	0	1	1	0	6	0	2	2	1	1	3	1	2
4933416M07Rik	chr8	27632937	27639734	NO	NO	NO	H2	NO	0	0	0	0	0	0	0	5	0	1	0	0	0	0	0	0	0	0	0	0	0	0	0	0	0	0	4	0	0	1	3	3	9	0	0	4	0	0	2	0	1
4933416O17Rik	chr13	70107951	70111556	NO	NO	H1	NO	NO	0	0	0	0	0	0	0	0	0	0	0	0	0	0	0	0	0	0	0	0	0	0	0	0	0	0	0	0	0	0	0	3	39	0	0	8	1	0	0	0	0
4933417C20Rik	chr1	160040667	160041856	NO	NO	H1	NO	NO	4	5	6	2	18	2	3	3	3	2	7	4	6	1	7	4	9	2	4	4	5	7	6	11	6	6	3	7	1	8	2	6	14	5	8	4	2	13	4	3	3
4933417D19Rik	chr8	123961829	123969098	NO	NO	NO	H2	NO	8	9	11	6	8	4	6	22	13	1	5	6	5	5	6	5	17	5	9	13	12	14	2	3	0	8	9	8	1	5	6	10	44	8	5	4	5	6	11	7	6
4933417E11Rik	chr1	71998156	72044354	NO	NO	H1	NO	NO	0	4	1	1	4	0	2	12	2	0	0	2	3	5	2	2	4	3	0	3	0	10	2	7	1	7	5	4	5	12	6	8	4	9	3	5	6	3	6	6	7
4933417G07Rik	chr3	55754525	55755486	NO	L2	NO	NO	NO	2	0	0	0	0	0	1	0	0	0	0	1	0	0	0	0	1	0	0	1	4	1	1	0	0	2	0	0	0	2	0	1	8	0	0	3	0	0	4	0	0
4933417O13Rik	chr7	142876508	142884387	NO	NO	NO	H2	NO	2	2	2	0	2	0	4	0	1	0	9	0	1	3	0	0	2	1	0	2	0	6	1	6	1	10	4	1	2	3	6	10	7	7	2	4	3	1	7	5	1
4933421I07Rik	chr7	42094878	42097526	NO	L2	NO	NO	NO	0	0	0	0	0	0	0	0	0	0	0	0	0	0	0	0	0	0	0	0	0	0	0	0	0	0	0	0	0	0	0	2	12	0	0	1	1	0	1	0	0
4933421O10Rik	chr4	33027138	33031323	NO	NO	H1	NO	NO	211	230	213	242	283	238	224	266	207	281	292	232	203	172	229	229	631	242	291	208	248	396	175	238	215	269	389	306	238	296	252	540	525	259	268	234	272	365	258	247	329
4933422A05Rik	chr9	35192400	35196719	NO	NO	H1	NO	NO	2	1	2	0	0	0	1	2	0	0	1	1	1	0	2	2	3	0	0	0	1	4	0	1	1	4	6	1	1	6	2	5	14	1	3	8	5	1	0	2	2
4933423K11Rik	chr6	85351835	85363947	NO	NO	NO	H2	NO	0	0	0	0	0	2	0	1	0	0	2	0	0	1	0	2	0	0	0	1	0	2	0	0	0	0	0	0	1	1	0	0	0	0	3	2	0	0	1	1	1
4933424G05Rik	chr18	15122051	15181044	NO	NO	H1	NO	NO	1	0	0	0	1	0	0	7	0	0	0	3	0	2	0	0	0	0	0	1	0	0	0	0	0	1	0	1	4	7	0	1	3	3	2	0	2	1	1	4	4
4933424G06Rik	chr1	36749135	36797040	NO	NO	NO	H2	NO	1	2	1	7	0	2	1	1	1	0	1	1	2	2	2	2	9	1	3	3	16	9	3	2	3	1	1	3	1	4	0	7	39	2	3	5	1	1	5	1	3
4933424L21Rik	chr11	57514523	57540320	NO	NO	NO	H2	NO	1	0	0	0	0	0	0	0	0	0	0	0	0	0	0	0	0	0	0	0	0	0	0	0	0	2	0	1	1	1	0	1	14	0	0	2	0	1	3	3	4
4933424M12Rik	chr4	107640882	107647119	NO	NO	NO	H2	NO	13	6	8	7	8	14	10	1	3	12	17	3	10	9	6	22	38	4	2	11	7	14	3	7	8	7	8	13	7	11	13	7	10	15	9	15	18	16	12	19	8
4933424N20Rik	chr5	116518227	116519688	NO	NO	NO	H2	NO	0	0	0	0	0	0	1	0	0	0	0	0	0	0	0	0	3	0	0	0	0	0	0	0	0	0	3	1	0	1	0	3	34	1	0	2	0	1	0	0	0
4933425B07Rik	chr14	46840262	46874880	NO	NO	H1	NO	NO	0	0	0	2	3	1	0	1	1	0	3	1	0	0	0	1	0	0	4	1	1	1	0	0	0	1	4	0	0	2	1	0	8	2	3	0	6	0	0	0	0
4933425D22Rik	chr5	149365360	149366695	NO	NO	NO	H2	NO	0	0	0	1	1	0	0	3	0	0	1	2	0	0	0	0	0	0	1	0	0	1	0	1	0	0	1	0	0	6	1	7	69	1	0	15	0	0	2	3	3
4933426B08Rik	chr17	7064330	7082594	NO	NO	H1	NO	NO	0	1	0	0	0	0	0	7	0	0	0	0	0	0	0	1	2	0	0	0	0	2	0	0	0	2	2	0	0	3	4	4	3	1	0	0	0	5	2	2	0
4933427D06Rik	chr6	89073091	89087021	NO	NO	NO	H2	NO	0	0	0	0	0	0	1	94	0	0	1	0	0	0	0	0	6	0	0	0	0	0	0	0	0	0	0	0	0	0	0	0	1	0	0	1	0	0	0	0	0
4933427D14Rik	chr11	72044754	72098308	NO	NO	NO	H2	NO	257	285	234	214	256	265	300	595	216	296	261	304	223	218	187	234	532	226	236	245	304	436	204	260	214	321	392	277	257	372	296	572	546	303	287	240	325	456	294	344	436
4933427E11Rik	chr15	74581009	74582223	NO	NO	NO	H2	NO	0	2	2	0	2	2	1	4	0	1	0	0	2	2	4	1	1	2	4	0	1	2	0	0	1	6	3	0	1	4	5	6	37	0	8	5	4	5	1	6	3
4933427E13Rik	chr11	25276106	25317137	NO	L2	NO	NO	NO	0	0	0	0	0	0	0	0	0	0	0	0	0	0	0	0	0	0	0	0	0	0	0	0	0	0	0	0	0	0	0	2	1	0	0	1	0	0	1	0	0
4933427G23Rik	chr5	24035733	24036649	NO	NO	H1	NO	NO	7	9	4	12	15	7	4	3	2	10	12	9	7	8	8	3	16	4	7	7	4	17	6	12	7	6	2	2	5	7	15	6	8	9	7	6	15	3	5	3	8
4933427I04Rik	chr4	123753452	123756962	NO	NO	H1	NO	NO	0	0	0	0	0	0	0	0	0	0	0	0	0	0	0	0	0	0	0	0	0	0	0	0	0	0	1	0	0	2	0	4	62	0	0	10	0	0	0	0	4
4933427I22Rik	chr4	139653421	139670830	NO	NO	NO	H2	NO	1	0	0	0	0	0	0	1	1	1	0	0	0	0	0	0	2	0	0	0	1	0	0	0	0	1	0	0	1	0	1	0	11	0	0	3	2	0	0	1	0
4933428C19Rik	chr4	40482839	40525548	NO	NO	H1	NO	NO	0	0	0	0	0	0	0	0	0	0	0	0	0	0	0	1	0	0	0	0	0	0	0	0	0	2	0	0	0	0	0	0	4	0	0	0	0	0	0	0	0
4933428G20Rik	chr11	97380374	97391189	NO	NO	NO	H2	NO	0	1	0	0	0	1	0	3	0	0	1	0	0	0	0	0	0	0	1	0	4	0	1	0	0	4	3	2	0	1	1	12	28	0	2	2	0	1	3	2	0
4933428M09Rik	chrX	138079976	138081758	NO	L2	NO	NO	NO	0	0	0	0	0	0	0	0	0	0	0	0	0	0	0	0	0	0	0	0	0	0	0	0	0	3	3	0	0	0	1	15	20	0	1	0	0	1	3	0	0
4933429K18Rik	chr19	45714993	45718997	NO	NO	NO	H2	NO	0	0	0	0	0	0	0	0	0	0	0	0	0	0	0	0	0	0	0	0	0	0	0	0	0	0	0	0	0	0	0	0	6	0	0	1	0	0	0	0	0
4933429O19Rik	chr14	49116329	49124569	NO	NO	H1	NO	NO	0	0	0	0	0	0	0	0	0	0	0	0	0	0	0	0	0	0	0	0	0	0	0	0	0	0	0	0	0	0	1	3	11	0	0	0	0	0	0	0	0
4933430H16Rik	chr7	82587145	82620599	NO	NO	H1	NO	NO	0	0	0	0	0	0	0	0	0	0	0	0	0	0	0	0	0	0	0	0	0	0	0	0	0	0	1	0	0	0	1	0	1	0	0	0	0	0	0	0	0
4933430I17Rik	chr4	62443540	62471270	NO	NO	NO	H2	NO	14	20	19	12	30	12	10	16	10	19	25	8	11	12	8	9	27	8	7	5	8	16	10	8	12	10	32	16	11	44	12	23	68	15	13	18	9	20	14	20	14
4933430M04Rik	chr11	24431908	24519951	NO	NO	H1	NO	NO	0	0	0	0	0	0	0	4	0	0	0	1	0	0	0	0	0	0	0	0	0	0	0	0	0	0	0	0	0	0	0	0	0	0	0	0	0	0	0	0	0
4933430N04Rik	chr8	9175411	9182288	NO	NO	H1	NO	NO	0	0	0	0	0	0	0	0	0	0	0	0	0	0	0	0	0	0	0	0	0	0	0	0	0	0	1	0	0	0	0	0	6	0	0	2	0	0	1	0	0
4933431E20Rik	chr3	107796165	107803529	NO	NO	NO	H2	NO	121	123	158	115	110	103	132	321	126	96	148	93	137	156	113	88	183	137	123	145	110	168	132	125	92	167	245	116	121	243	272	215	207	119	215	235	179	299	223	234	264
4933431G14Rik	chr6	72097196	72100181	NO	NO	H1	NO	NO	0	0	0	0	0	0	0	1	0	0	0	0	0	0	0	0	0	0	0	0	0	0	0	0	0	0	0	0	0	0	0	2	21	0	0	4	0	0	0	0	0
4933431J24Rik	chr14	118448576	118453132	NO	NO	H1	NO	NO	0	0	0	0	0	0	0	1	0	0	0	0	0	0	0	0	0	0	0	0	0	0	0	0	0	3	1	0	0	1	1	4	38	0	2	6	0	1	0	2	1
4933431K14Rik	chr9	85630786	85632483	NO	NO	H1	NO	NO	94	153	64	151	200	95	114	146	82	224	164	141	93	65	89	98	334	145	120	113	121	322	63	99	92	101	185	180	134	144	108	249	216	177	112	146	168	277	157	179	211
4933431K23Rik	chr8	78350794	78413208	NO	NO	H1	NO	NO	1	1	0	2	0	4	11	74	1	3	0	0	0	0	1	1	7	0	0	0	0	0	4	3	2	3	0	4	0	1	1	2	4	1	3	5	3	5	0	2	4
4933432G23Rik	chr9	118258906	118266116	NO	NO	H1	NO	NO	0	0	0	0	0	0	0	0	0	0	0	0	0	0	0	0	0	0	0	0	0	0	0	0	0	0	0	0	0	0	0	0	0	0	0	0	0	0	0	0	0
4933432I03Rik	chr14	103224847	103271239	NO	NO	H1	NO	NO	0	0	0	0	5	0	0	1	0	0	1	0	0	0	0	0	0	0	0	1	0	0	0	0	0	0	0	0	0	2	0	0	1	0	0	0	0	0	1	0	0
4933432I09Rik	chr16	18027549	18031727	NO	NO	NO	H2	NO	2	0	4	3	0	0	1	7	2	0	2	3	3	2	0	2	6	0	2	5	6	0	0	2	2	4	4	2	1	1	2	7	36	1	0	2	2	1	2	2	2
4933432K03Rik	chr7	121186608	121189059	NO	NO	H1	NO	NO	0	0	0	0	0	0	0	7	0	0	0	0	0	0	0	0	0	0	0	0	0	0	0	0	0	3	4	0	0	0	0	4	98	0	0	13	0	0	4	0	0
4933433F19Rik	chr8	31058422	31065601	NO	L2	NO	NO	NO	0	0	0	0	0	0	0	0	0	0	0	0	0	0	0	0	0	0	0	0	0	0	0	0	0	0	0	0	0	0	0	0	0	0	0	1	0	0	0	0	0
4933433G08Rik	chr9	61010293	61012668	NO	NO	NO	H2	NO	0	0	0	0	0	0	0	0	0	0	0	0	0	0	0	0	0	0	0	0	0	0	0	0	0	0	0	0	0	0	0	1	6	0	0	0	0	0	0	0	0
4933433G15Rik	chr9	75317465	75322819	NO	NO	H1	NO	NO	39	29	56	21	35	25	37	12	34	39	40	29	43	14	25	34	59	36	21	24	57	38	27	46	43	18	37	48	23	26	36	30	50	33	33	22	47	47	32	25	30
4933433G19Rik	chr13	67144881	67180469	NO	L2	NO	NO	NO	22	21	23	15	29	22	20	3	18	18	27	2	10	14	20	18	36	16	21	27	16	28	13	16	21	20	21	13	16	8	27	17	21	28	17	33	14	17	27	22	16
4933433H22Rik	chr17	84386087	84397303	NO	NO	NO	H2	NO	5	5	2	4	0	1	3	6	3	5	1	7	5	3	10	4	12	0	0	1	0	3	5	1	1	3	6	7	3	14	2	5	7	4	6	2	8	2	2	2	5
4933433N18Rik	chr13	50291028	50309428	NO	NO	H1	NO	NO	0	0	1	1	0	0	0	0	0	0	0	0	0	0	0	0	0	0	0	0	0	0	1	0	0	0	0	0	0	0	0	0	0	0	0	0	0	0	0	0	0
4933434E20Rik	chr3	89958940	89969754	NO	NO	H1	NO	NO	1202	1269	1186	1255	1803	1312	1190	1875	1180	1583	1259	1166	1231	1173	1248	1177	3327	1185	1659	1112	1404	2907	1067	1213	1171	1116	1393	1366	1227	1682	1194	1597	1676	1486	1482	1339	1302	1419	1215	1281	1538
4933434P08Rik	chr18	54615545	54629655	NO	L2	NO	NO	NO	0	0	0	0	0	0	0	0	0	0	0	0	0	0	0	0	0	0	0	0	0	0	0	0	0	0	0	0	0	0	0	0	2	0	0	0	0	0	0	0	0
4933435C09Rik	chr12	79983312	79996265	NO	NO	NO	H2	NO	2	8	7	5	5	8	10	33	6	0	6	4	8	3	5	9	7	4	13	3	3	4	12	6	0	4	3	4	5	4	6	5	6	1	2	2	9	7	0	1	5
4933436E23Rik	chr1	139307189	139330590	NO	L2	NO	NO	NO	0	0	0	0	0	0	0	0	0	0	0	0	0	0	0	0	0	0	0	0	0	0	0	0	0	0	0	0	0	0	0	0	0	0	0	0	0	0	0	0	0
4933436H12Rik	chr7	68067171	68075881	NO	NO	H1	NO	NO	0	0	0	0	0	0	0	0	0	0	0	0	0	0	0	0	0	0	0	0	0	0	0	0	0	0	0	0	0	0	0	0	9	0	0	2	0	0	0	0	0
4933436I01Rik	chrX	66963469	66965056	NO	L2	NO	NO	NO	0	0	0	0	0	0	0	0	0	0	0	0	0	0	0	0	0	0	0	0	0	0	0	0	0	0	0	0	0	0	1	5	26	0	0	2	0	0	2	1	0
4933438B17Rik	chr5	127107852	127165593	NO	NO	H1	NO	NO	0	0	0	0	0	0	0	0	0	0	0	0	0	0	0	0	0	0	0	0	0	0	0	0	0	0	1	0	0	0	0	1	10	0	0	0	0	1	1	0	0
4933438K21Rik	chr4	147147822	147152893	NO	L2	NO	NO	NO	0	0	0	0	0	0	0	0	0	0	0	0	0	0	0	0	0	0	0	0	0	0	0	0	0	0	0	0	0	0	0	1	9	0	0	0	1	0	0	0	0
4933439C10Rik	chr11	59396478	59402211	NO	NO	NO	H2	NO	428	339	357	417	813	398	396	624	321	457	369	385	369	329	399	422	1104	371	488	380	494	864	253	462	429	485	664	489	407	727	434	1349	949	438	432	423	366	799	582	532	734
4933439K11Rik	chr1	172369186	172378373	NO	NO	NO	H2	NO	2	0	3	4	0	2	4	20	5	5	5	3	3	5	0	1	6	0	1	1	1	1	4	3	2	4	10	2	5	18	13	22	18	4	8	2	6	15	3	9	15
4933440J02Rik	chr10	111422623	111430178	NO	NO	H1	NO	NO	0	0	0	0	0	0	0	0	0	0	0	0	0	0	0	0	0	0	0	0	0	0	1	0	0	0	2	0	0	0	0	0	1	0	0	0	0	0	0	0	0
4933440M02Rik	chr7	124930953	124948958	NO	NO	NO	H2	NO	0	0	0	0	0	0	0	1	0	0	0	0	0	0	0	0	0	0	0	0	0	0	0	0	0	0	1	1	1	0	1	3	28	0	0	2	2	0	1	2	0
4933440N22Rik	chr6	117882766	117885166	NO	NO	H1	NO	NO	66	67	41	78	114	85	88	91	60	105	79	79	84	51	75	71	200	103	68	52	78	106	93	89	106	68	81	65	51	97	67	125	115	48	65	73	69	75	56	52	101
5031410I06Rik	chr5	26303665	26310312	NO	NO	H1	NO	NO	0	0	0	0	0	0	0	0	0	0	0	0	0	0	0	0	0	0	0	0	0	0	0	0	0	0	0	1	0	0	0	0	0	0	0	0	0	0	0	0	0
5031425E22Rik	chr5	23587299	23639351	NO	NO	H1	NO	NO	480	405	353	396	414	351	465	516	435	435	504	330	475	328	413	347	982	397	449	414	491	489	391	448	465	456	649	520	471	471	573	669	596	471	519	511	534	618	408	534	573
5031425F14Rik	chr2	166289370	166300690	NO	NO	NO	H2	NO	19	14	21	29	25	28	28	10	19	27	14	5	11	18	18	14	32	13	15	19	19	24	15	21	13	32	19	28	45	26	38	30	35	53	31	12	38	24	40	22	21
5031426D15Rik	chr2	6927512	6933533	NO	L2	NO	NO	NO	25	47	30	82	27	38	40	39	40	66	25	41	31	48	72	34	46	40	108	57	44	86	53	46	39	43	28	39	38	47	43	44	44	80	28	21	31	65	19	31	39
5031434C07Rik	chr6	112263754	112267280	NO	NO	H1	NO	NO	0	0	1	0	0	0	0	6	0	0	0	0	0	1	0	1	1	0	0	0	0	3	0	0	0	0	0	0	0	1	0	1	0	0	0	0	0	0	0	0	2
5031434O11Rik	chr3	51467405	51474538	NO	NO	NO	H2	NO	316	178	183	261	374	273	268	178	196	354	248	353	242	168	197	216	704	168	377	193	309	606	147	251	186	186	221	266	221	176	216	271	215	253	211	267	215	284	178	203	346
5031439G07Rik	chr15	84828136	84872503	NO	NO	NO	H2	NO	1488	1577	1419	1390	1699	1593	1611	2671	1548	1839	1372	1690	1471	1646	1472	1439	2886	1501	1589	1608	2355	2758	1582	1558	1502	1428	1884	1757	1934	2148	1899	2410	2375	1853	1558	1738	1894	1950	1692	1904	2079
5033403F01Rik	chr13	39144594	39150273	NO	NO	H1	NO	NO	17	15	22	5	24	13	15	10	22	18	16	16	17	17	8	14	19	13	11	19	3	31	11	10	23	20	26	15	17	36	14	20	30	15	12	9	11	14	10	16	29
5033403H07Rik	chr5	53130353	53149634	NO	NO	H1	NO	NO	3	0	3	21	0	0	1	1	0	0	1	0	5	1	1	2	2	0	0	0	0	0	0	0	4	36	75	1	2	9	3	93	112	3	0	0	3	14	7	4	15
5033404E19Rik	chr1	185229502	185230211	NO	NO	H1	NO	NO	0	0	0	0	0	0	0	0	0	0	0	0	0	0	0	0	0	0	0	0	0	0	0	0	0	0	0	0	0	0	0	0	0	0	0	0	0	0	0	0	0
5033406O09Rik	chr12	111908424	111910916	NO	NO	NO	H2	NO	7	13	10	17	3	15	16	96	10	21	30	9	21	10	19	9	24	7	11	12	16	14	9	7	9	27	28	18	16	47	31	33	43	23	16	23	23	20	16	11	20
5033417F24Rik	chr1	92836099	92838486	NO	NO	NO	H2	NO	13	26	44	18	36	43	37	31	17	19	27	13	31	17	13	20	30	16	21	21	37	27	30	28	21	18	13	27	22	12	18	32	27	13	31	21	30	36	20	11	33
5033421B08Rik	chr12	8561223	8638094	NO	NO	H1	NO	NO	813	1511	1002	1255	1009	1167	1036	1344	1540	1374	1291	2257	1560	1578	1499	2023	2039	1521	2735	1173	1444	3717	2493	1328	879	307	453	803	1049	589	926	497	256	1567	567	620	2009	856	324	801	696
5033426O07Rik	chr8	121925452	121930338	NO	NO	NO	H2	NO	0	0	0	0	0	0	0	3	0	0	0	0	0	0	0	0	0	1	0	0	1	0	0	0	0	0	0	0	0	0	0	0	0	0	0	0	0	0	0	0	0
5033430I15Rik	chr13	46118699	46119984	NO	NO	H1	NO	NO	36	24	20	22	39	45	24	63	22	21	29	37	37	27	35	21	47	27	24	32	19	18	40	30	50	32	29	30	53	25	40	36	45	37	16	33	28	25	34	21	27
5330411J11Rik	chr2	59212836	59217026	NO	NO	H1	NO	NO	5	4	2	4	11	7	4	8	3	8	6	2	2	3	0	0	5	1	1	9	1	3	5	4	0	0	0	0	0	0	0	0	1	0	0	0	0	0	0	0	0
5330413P13Rik	chr2	131661925	131689576	NO	NO	H1	NO	NO	0	0	0	0	0	0	0	51	0	0	0	0	0	0	0	0	0	0	0	0	0	0	0	0	0	16	27	1	0	24	34	0	12	0	48	20	19	47	7	21	40
5330416C01Rik	chr13	97870005	97883919	NO	NO	H1	NO	NO	0	0	0	0	0	0	1	1	0	0	0	0	0	0	0	1	0	1	0	1	1	0	0	0	0	0	1	0	0	1	0	0	1	0	0	0	0	0	0	1	1
5330425B07Rik	chr3	115928588	115942784	NO	NO	H1	NO	NO	1	1	1	0	0	0	2	1	2	3	3	2	0	1	1	0	4	0	0	0	1	1	3	4	1	1	0	5	3	2	0	2	1	1	4	3	1	7	1	2	6
5330429C05Rik	chr13	55061047	55062288	NO	NO	NO	H2	NO	0	1	0	2	0	0	0	0	0	4	4	0	0	0	1	0	0	0	0	0	0	0	0	0	0	1	0	0	0	1	0	0	0	0	0	0	1	0	0	0	0
5330434G04Rik	chrX	104416599	104435360	NO	L2	NO	NO	NO	0	0	0	0	0	0	0	0	0	0	0	0	0	0	0	0	1	0	0	0	0	0	0	0	0	0	0	0	0	0	0	0	0	0	0	0	0	0	0	0	0
5330438D12Rik	chr10	116416786	116419418	NO	NO	H1	NO	NO	45	49	48	44	91	27	46	42	44	37	52	56	39	27	46	45	146	53	63	37	51	68	45	48	48	43	53	52	40	68	33	72	77	36	48	38	35	37	46	52	71
5330439A09Rik	chr8	55021584	55036592	NO	L2	NO	NO	NO	0	0	0	0	0	0	0	0	0	0	0	0	0	0	0	0	0	0	0	1	0	0	0	0	1	0	0	0	0	0	2	0	0	0	0	0	0	0	0	0	0
5330439B14Rik	chr6	142560320	142572188	NO	NO	H1	NO	NO	0	0	1	0	1	0	0	0	0	0	0	0	0	0	0	0	0	0	5	0	0	0	0	0	0	0	0	1	0	1	0	1	0	1	0	0	0	0	0	0	0
5330439K02Rik	chr15	100337124	100366248	NO	NO	NO	H2	NO	10	5	4	11	10	6	11	12	7	5	5	4	6	6	5	5	10	5	2	1	2	3	6	7	4	7	9	7	7	3	2	14	13	1	7	5	4	8	3	5	12
5430400D12Rik	chr7	79570377	79576025	NO	NO	NO	H2	NO	4	14	12	4	12	2	6	10	11	20	13	10	13	8	12	6	14	9	40	7	16	16	12	8	7	13	8	23	14	20	12	14	13	12	17	9	13	11	8	14	25
5430401F13Rik	chr6	131520724	131530720	NO	L2	NO	NO	NO	0	0	0	0	0	0	0	0	1	0	0	0	0	0	0	0	0	0	0	0	0	0	0	0	0	0	0	0	0	0	0	0	0	0	0	0	0	0	0	0	0
5430401H09Rik	chr12	32146591	32173823	NO	NO	H1	NO	NO	16	23	22	17	31	24	18	30	15	13	26	13	18	12	22	16	74	11	25	16	28	29	18	24	21	13	9	17	11	7	12	11	5	9	7	8	11	6	6	11	10
5430402E10Rik	chrX	76963391	76968668	NO	L2	NO	NO	NO	0	0	0	0	0	0	0	0	0	0	0	0	0	0	0	0	0	0	0	0	0	0	0	0	0	0	1	0	0	0	0	7	4	0	0	0	0	0	0	0	0
5430402O13Rik	chr6	50543622	50571845	NO	NO	H1	NO	NO	61	34	58	57	110	66	60	35	45	62	38	26	52	47	75	57	111	35	50	53	31	94	68	53	67	59	109	68	48	44	69	118	125	47	94	74	47	81	45	59	88
5430403N17Rik	chr8	36331238	36350111	NO	NO	H1	NO	NO	0	1	0	6	0	1	1	3	1	5	1	1	8	1	0	1	3	2	0	3	4	0	0	0	2	1	0	1	0	0	0	0	2	0	0	1	0	0	0	0	1
5430405H02Rik	chr2	156694322	156704865	NO	NO	NO	H2	NO	90	114	105	131	209	141	148	139	82	194	159	134	121	111	128	142	368	121	133	131	140	258	91	137	93	145	120	119	142	117	148	120	145	112	133	157	137	155	150	149	124
5430416N02Rik	chr5	100568700	100577394	NO	NO	H1	NO	NO	58	93	73	120	55	106	98	185	86	114	82	120	81	95	102	115	239	113	113	62	80	229	84	127	46	68	93	89	73	132	98	94	125	75	78	65	73	119	53	89	87
5430421F17Rik	chr8	25792665	25796286	NO	NO	H1	NO	NO	7	2	1	0	0	1	1	0	2	0	1	1	1	0	2	1	5	0	1	1	1	1	3	4	2	4	3	3	4	4	4	3	6	5	1	0	2	3	3	5	0
5430425K12Rik	chr13	81088521	81096716	NO	NO	H1	NO	NO	20	13	34	12	0	16	15	4	33	13	47	20	20	13	17	10	24	22	18	33	10	15	32	26	28	45	42	43	50	48	49	37	32	54	33	36	50	33	42	45	34
5430427M07Rik	chr12	91012621	91023410	NO	L2	NO	NO	NO	0	0	0	0	0	0	0	0	0	0	0	0	0	0	0	0	0	0	0	0	0	0	0	0	0	0	0	0	0	0	0	0	0	0	0	0	0	0	0	0	0
5430428K19Rik	chrX	6364429	6486717	NO	L2	NO	NO	NO	0	0	0	0	0	0	0	0	0	0	0	0	0	0	0	0	0	0	0	0	0	0	0	0	0	0	0	0	0	0	0	0	0	0	0	0	0	0	0	0	0
5430431A17Rik	chr7	44133940	44134837	NO	NO	NO	H2	NO	3	0	0	1	5	0	0	0	12	0	1	0	0	12	22	1	10	1	0	5	64	0	1	3	19	0	0	1	1	8	1	0	0	6	0	0	0	0	0	0	1
5430434I15Rik	chr3	38257299	38262268	NO	NO	H1	NO	NO	0	0	0	0	0	0	0	0	0	0	0	0	0	0	0	0	0	0	0	0	0	0	0	0	0	0	0	0	0	0	0	0	0	0	0	0	0	0	0	0	0
5430435K18Rik	chr5	151176087	151183262	NO	NO	H1	NO	NO	0	0	0	0	0	0	0	0	0	0	0	1	0	0	0	1	0	0	0	0	0	0	0	0	2	0	0	0	0	0	0	2	0	0	1	0	0	0	0	0	0
5430437J10Rik	chr15	5525798	5624464	NO	L2	NO	NO	NO	0	0	2	1	0	1	1	5	2	13	0	0	1	1	0	0	0	1	5	2	1	0	1	0	1	2	1	3	5	24	1	2	4	0	2	1	1	0	4	5	5
5430440P10Rik	chr14	105664992	105675150	NO	NO	H1	NO	NO	1	0	0	2	0	0	0	5	2	0	1	0	1	0	0	0	4	0	0	0	0	0	0	0	1	7	1	0	0	2	3	3	5	0	3	0	0	5	1	1	6
5530400C23Rik	chr6	133269178	133272753	NO	L2	NO	NO	NO	0	0	0	0	0	0	0	0	0	0	0	0	0	0	0	0	0	0	0	0	0	0	0	0	0	0	0	0	0	0	0	0	1	0	0	0	0	0	0	0	0
5530401A14Rik	chr11	81751502	81785408	NO	NO	H1	NO	NO	0	0	0	0	0	0	0	4	0	0	0	0	0	0	0	0	0	0	0	0	0	0	0	0	0	5	6	0	0	3	7	0	2	0	14	4	2	7	8	5	23
5530601H04Rik	chrX	104084459	104113730	NO	L2	NO	NO	NO	117	192	171	147	258	202	187	303	168	256	233	161	178	170	157	174	440	143	177	171	191	324	140	192	128	106	159	182	150	124	141	138	131	139	121	123	178	154	112	142	152
5730403I07Rik	chr9	77273693	77306698	NO	NO	H1	NO	NO	0	1	1	0	0	0	0	4	0	0	0	0	0	2	0	0	0	0	0	0	0	0	1	0	0	2	4	0	0	1	2	7	10	0	0	1	0	0	0	0	1
5730405A17Rik	chr8	61837957	61880847	NO	NO	H1	NO	NO	6	1	0	5	0	1	1	11	1	0	3	1	1	3	2	1	7	0	9	1	3	2	0	0	0	2	3	1	2	3	3	2	4	2	3	2	4	4	1	4	2
5730405O15Rik	chrX	12908253	12911534	NO	NO	H1	NO	NO	18	22	33	13	37	15	29	28	18	17	23	22	27	12	15	28	46	24	40	13	38	35	20	30	31	34	51	55	16	56	39	56	40	38	43	30	36	52	33	28	42
5730408K05Rik	chr19	8865750	8866134	NO	NO	H1	NO	NO	3	8	5	5	4	5	3	1	1	6	7	5	2	7	1	4	12	3	4	6	1	14	2	5	2	5	4	6	1	10	1	0	5	0	1	6	2	5	1	3	4
5730409E04Rik	chr4	126503637	126508164	NO	NO	H1	NO	NO	808	631	746	624	1025	630	741	570	534	739	702	612	604	680	634	576	1477	694	397	720	586	1095	576	648	699	729	650	764	763	741	799	730	673	755	679	696	747	715	844	832	737
5730409K12Rik	chr19	7059428	7068137	NO	NO	NO	H2	NO	1	3	2	2	9	4	6	6	1	1	10	2	3	4	2	5	7	1	5	5	3	1	6	2	2	10	4	4	4	3	9	6	10	4	7	0	0	6	0	1	4
5730412P04Rik	chrX	135005351	135016169	NO	L2	NO	NO	NO	0	0	0	0	0	0	0	0	0	0	0	0	0	0	0	0	0	0	0	0	0	2	0	0	0	2	27	0	0	3	1	50	30	0	0	1	0	4	0	0	11
5730416F02Rik	chrX	108045090	108045902	NO	L2	NO	NO	NO	0	0	0	0	0	0	0	0	0	0	0	1	0	0	0	0	0	0	1	1	0	0	0	0	0	0	2	1	0	0	1	0	2	1	0	0	0	0	0	0	1
5730419F03Rik	chr1	78572245	78588395	NO	NO	H1	NO	NO	1	0	0	1	3	0	0	0	3	1	0	1	0	19	46	0	3	0	0	0	47	0	1	2	25	0	0	0	0	1	0	0	0	3	0	0	0	1	0	1	1
5730420D15Rik	chr10	95253236	95264502	NO	NO	H1	NO	NO	4	14	14	9	15	11	11	22	4	39	16	52	3	4	6	12	52	8	16	2	6	18	6	8	9	2	0	0	1	1	3	2	4	0	6	0	1	3	1	7	3
5730435O14Rik	chr10	41444011	41452472	NO	NO	H1	NO	NO	0	0	0	0	0	0	0	0	0	0	0	0	0	0	0	0	0	0	0	0	1	0	0	0	0	3	0	0	0	1	0	0	3	0	3	0	0	6	0	0	2
5730455P16Rik	chr11	80251317	80268860	NO	NO	H1	NO	NO	549	492	614	409	497	505	542	582	504	565	660	548	520	444	436	468	1066	474	568	463	794	750	550	489	486	334	537	545	429	441	500	464	312	469	498	441	477	446	459	471	510
5730460C07Rik	chr3	153494941	153497724	NO	NO	NO	H2	NO	2	0	0	0	0	0	0	0	1	1	2	0	0	0	0	0	0	1	0	0	0	2	0	0	1	1	2	0	0	2	0	0	0	0	0	0	2	1	1	0	3
5730480H06Rik	chr5	48552914	48571636	NO	L2	NO	NO	NO	67	50	63	49	56	51	80	44	55	62	63	60	50	39	39	58	129	48	54	50	80	82	30	47	44	52	54	62	56	127	56	49	57	48	47	53	58	64	53	46	116
5730488B01Rik	chr4	44702799	44705110	NO	NO	NO	H2	NO	1	0	0	0	0	0	0	0	0	0	0	0	0	0	0	0	0	0	0	0	0	0	0	0	0	2	0	0	0	0	0	0	0	0	0	0	0	0	0	0	0
5730507C01Rik	chr12	18564440	18588211	NO	NO	H1	NO	NO	21	14	24	24	9	26	28	40	19	7	14	24	14	23	20	24	38	7	23	20	28	52	14	15	10	24	8	12	21	26	13	7	11	13	10	15	19	13	10	10	14
5730522E02Rik	chr11	25566845	26160576	NO	L2	NO	NO	NO	1	1	4	1	0	9	2	2	5	5	1	3	4	2	0	0	10	3	5	0	9	1	5	3	1	4	8	2	0	3	1	6	10	0	2	6	1	5	0	0	12
5730552O08Rik	chr18	77832769	77838270	NO	NO	NO	H2	NO	10	8	5	11	5	2	3	16	3	7	15	3	1	6	3	11	17	6	4	10	9	4	1	4	5	21	11	32	18	21	33	15	16	20	10	12	28	22	23	27	17
5730596B20Rik	chr6	52154134	52157831	NO	NO	NO	H2	NO	0	2	1	5	0	3	3	6	1	5	5	6	2	1	0	2	5	2	2	2	5	20	3	2	3	12	12	2	9	18	17	5	13	5	16	17	10	30	13	14	24
5830408C22Rik	chr8	25592194	25599587	NO	NO	NO	H2	NO	3	2	0	3	0	1	6	2	2	2	13	2	2	7	7	3	1	1	2	3	2	3	1	9	2	4	10	9	10	10	0	10	13	10	5	3	4	5	3	11	14
5830416I19Rik	chr5	64202315	64207569	NO	NO	H1	NO	NO	8	14	2	7	6	5	5	6	6	5	12	1	4	6	1	4	8	4	11	5	1	4	8	5	3	10	22	9	6	40	6	18	22	10	7	2	14	24	7	12	6
5830417I10Rik	chr3	88684363	88736678	NO	NO	H1	NO	NO	615	464	462	447	525	438	504	821	432	477	539	485	478	410	380	446	998	428	409	475	460	683	340	462	432	343	475	512	456	446	484	511	471	508	483	408	517	552	380	490	477
5830418P13Rik	chr9	103300776	103338459	NO	NO	H1	NO	NO	0	0	2	2	0	0	0	10	1	0	2	1	0	0	2	1	1	1	0	0	0	1	0	0	1	0	0	0	0	1	1	0	1	0	0	0	0	1	1	2	0
5830428M24Rik	chr12	69511560	69522324	NO	NO	H1	NO	NO	6	3	7	2	10	3	8	40	3	11	3	1	2	7	3	1	6	3	0	2	8	0	1	3	3	25	48	11	2	48	17	111	104	2	18	12	7	40	18	36	57
5830432E09Rik	chr7	135250185	135254043	NO	NO	NO	H2	NO	26	13	13	7	5	11	11	10	12	4	21	10	11	15	6	16	17	11	4	18	15	14	11	14	11	15	12	25	34	34	30	21	16	16	7	28	21	16	18	21	15
5830433I10Rik	chr17	15914864	15925637	NO	NO	H1	NO	NO	122	125	83	194	245	166	141	76	125	197	118	101	87	76	176	205	446	114	286	80	133	274	135	168	112	105	135	149	85	79	135	117	197	105	140	116	76	153	55	94	224
5830444B04Rik	chr4	155485425	155506161	NO	NO	NO	H2	NO	84	41	55	72	65	76	69	34	49	73	82	45	71	24	16	59	213	66	113	46	23	169	59	49	44	23	25	26	19	20	30	46	15	33	29	31	33	45	14	31	52
5830448L01Rik	chr14	34394927	34396625	NO	NO	H1	NO	NO	116	117	66	111	141	91	94	122	100	124	91	116	87	73	132	122	295	147	122	87	88	153	75	112	116	96	92	99	99	88	85	123	123	92	96	85	86	77	106	80	78
5830454E08Rik	chr9	120406396	120407139	NO	NO	NO	H2	NO	16	27	28	37	94	42	29	30	32	44	17	23	30	21	42	23	65	53	38	34	22	74	34	44	31	45	40	22	34	44	37	69	98	41	27	27	20	46	27	41	49
5930403L14Rik	chr4	154715147	154720824	NO	NO	NO	H2	NO	52	91	70	31	64	96	107	32	159	189	78	122	67	136	56	53	140	129	81	143	99	58	141	125	100	65	99	119	53	64	88	72	59	58	45	64	51	86	106	107	84
5930403N24Rik	chr10	37015527	37027981	NO	NO	H1	NO	NO	12	7	8	10	0	12	16	34	8	6	4	5	6	10	3	5	22	4	4	14	8	18	6	8	6	10	15	14	10	11	12	9	16	11	13	7	13	14	12	13	12
5930430L01Rik	chr5	148926865	148932025	NO	NO	NO	H2	NO	85	53	86	49	95	68	99	84	59	71	97	69	67	57	55	68	136	72	80	89	95	50	82	90	99	86	113	120	149	97	113	122	125	100	102	123	134	146	109	110	140
5930438M14Rik	chr13	101368634	101384059	NO	NO	H1	NO	NO	0	0	0	0	0	0	0	2	2	0	0	1	0	1	0	1	3	1	0	0	1	5	2	1	4	0	0	0	0	3	1	0	1	0	0	0	0	0	0	2	3
6030407O03Rik	chr1	73657539	73903625	NO	NO	H1	NO	NO	3	4	6	2	0	3	2	26	5	0	3	4	7	3	4	9	7	3	1	1	3	0	5	0	0	0	2	4	3	1	6	2	1	2	1	7	13	1	0	4	7
6030426L16Rik	chr12	21776822	21834558	NO	NO	H1	NO	NO	12	7	5	13	19	8	14	23	8	7	8	7	5	12	7	10	18	7	18	11	3	30	10	17	7	16	5	6	12	20	10	15	11	14	14	9	9	9	16	9	17
6030440G07Rik	chr12	110960831	110980306	NO	NO	NO	H2	NO	1	0	0	0	0	0	0	1	0	0	0	0	0	0	0	0	0	0	0	0	0	0	0	0	0	1	1	0	0	1	0	1	6	0	0	0	0	0	0	0	0
6030442E23Rik	chr7	70866796	70874158	NO	L2	NO	NO	NO	0	0	0	0	0	0	0	1	0	0	0	0	0	0	0	0	0	0	0	1	0	1	0	1	0	0	0	0	0	0	0	1	0	0	0	0	0	0	0	0	0
6030442K20Rik	chr1	132394365	132404802	NO	NO	NO	H2	NO	2	4	4	6	0	3	3	10	6	11	9	3	8	2	5	4	9	9	0	3	4	15	7	6	6	5	7	5	4	2	2	5	9	4	7	1	6	5	6	8	6
6030443J06Rik	chr5	22755410	22763169	NO	NO	H1	NO	NO	13	10	19	12	11	17	17	19	14	12	18	9	15	12	16	15	21	10	6	14	8	9	22	30	11	16	17	16	13	10	12	22	26	12	26	15	23	24	11	12	23
6030458C11Rik	chr15	12806011	12824767	NO	NO	H1	NO	NO	556	593	608	481	492	561	483	873	513	602	778	623	599	502	478	550	1293	553	608	493	749	937	421	530	522	330	559	630	460	625	471	522	477	615	588	467	541	609	433	502	635
6030466F02Rik	chr8	124460696	124466680	NO	NO	NO	H2	NO	12	7	7	16	25	20	9	13	13	16	6	10	11	10	20	10	29	9	44	17	8	22	18	13	4	12	1	13	7	10	2	4	7	12	4	4	6	12	1	12	8
6030468B19Rik	chr11	117688459	117698134	NO	NO	NO	H2	NO	0	0	0	0	0	0	0	0	0	0	2	0	0	1	0	0	0	0	0	0	0	1	0	0	0	0	0	0	3	0	0	3	2	0	2	1	2	0	0	3	1
6030469F06Rik	chr12	31218860	31235921	NO	NO	H1	NO	NO	3	0	3	6	9	6	5	11	7	9	1	7	4	3	3	1	17	6	0	3	5	9	3	3	2	1	0	1	0	1	2	1	0	1	1	8	2	7	0	7	0
6030471H07Rik	chr4	83960276	83963116	NO	NO	H1	NO	NO	0	0	2	0	0	0	0	1	0	0	0	0	0	0	0	0	0	0	0	0	0	2	0	0	0	0	0	0	0	0	0	0	1	1	0	0	0	0	0	0	0
6030498E09Rik	chrX	37861656	38051565	NO	L2	NO	NO	NO	0	0	0	0	0	0	0	0	0	0	0	0	0	0	0	0	1	0	0	0	0	0	0	0	0	0	0	0	0	0	0	0	0	0	0	0	0	0	0	0	0
6230400D17Rik	chr14	20752079	20753167	NO	NO	H1	NO	NO	8	11	16	29	27	27	22	33	14	33	22	29	31	27	26	19	63	26	14	15	38	43	23	22	26	28	33	21	29	27	25	25	35	28	29	29	37	28	11	26	33
6330403K07Rik	chr11	70922766	70924443	NO	NO	H1	NO	NO	7	5	4	29	13	24	47	162	18	3	8	22	15	14	16	10	20	10	5	21	21	29	16	19	30	32	21	10	1	57	51	7	32	2	47	48	18	26	12	52	69
6330403L08Rik	chr5	138980806	138986332	NO	NO	NO	H2	NO	183	155	135	124	140	150	192	210	130	179	230	209	163	158	134	141	387	162	174	155	220	201	121	166	227	147	139	147	132	175	163	131	93	110	155	158	135	159	139	193	184
6330407A03Rik	chr4	3714963	3716813	NO	NO	H1	NO	NO	0	0	1	0	0	1	0	0	0	0	1	1	0	0	0	0	1	0	0	0	0	0	0	0	0	2	0	0	2	1	1	1	1	3	0	0	0	0	0	0	0
6330409D20Rik	chr2	32622631	32632419	NO	NO	NO	H2	NO	4	0	1	6	1	2	0	0	3	1	3	1	2	2	0	3	8	3	1	3	2	5	0	1	1	0	4	4	1	3	1	0	0	0	3	3	0	4	6	8	4
6330410L21Rik	chr3	129547406	129557531	NO	NO	H1	NO	NO	0	0	0	0	0	0	0	0	3	0	0	0	0	3	4	0	0	0	0	0	0	0	0	0	7	0	0	0	0	3	0	4	8	0	0	0	0	1	0	1	3
6330415B21Rik	chr6	77357239	77359458	NO	L2	NO	NO	NO	0	0	0	0	0	0	0	0	0	0	0	0	0	0	0	0	0	0	0	0	0	0	0	0	0	0	0	0	0	0	0	0	0	0	0	0	0	0	0	0	0
6330415G19Rik	chr17	23769772	23784268	NO	L2	NO	H2	NO	17	10	17	25	32	15	33	26	17	44	31	10	18	19	13	17	65	30	22	29	16	41	6	21	24	38	52	36	19	50	18	95	88	11	23	37	19	42	27	50	41
6330418K02Rik	chr5	138262306	138264923	NO	NO	H1	NO	NO	83	66	85	110	93	64	80	85	64	78	60	48	59	71	69	52	147	60	53	76	39	108	77	80	87	93	56	78	95	99	101	101	82	110	71	78	116	101	69	101	118
6330420H09Rik	chr7	135455847	135457705	NO	NO	H1	NO	NO	0	0	0	0	0	0	0	0	0	0	0	0	0	1	0	0	0	0	0	1	0	0	0	0	0	1	0	0	0	0	0	0	0	0	2	0	0	0	0	0	0
6330525I24Rik	chr18	14106083	14132520	NO	NO	H1	NO	NO	2	8	1	3	4	3	6	8	3	8	8	7	3	3	6	4	19	1	3	3	10	9	4	3	5	3	8	6	7	3	12	4	7	6	8	8	5	5	12	8	8
6330537M06Rik	chr8	71213765	71220219	NO	NO	NO	NO	H3	5	1	4	1	15	8	2	4	5	1	5	5	0	4	4	1	9	1	0	2	0	2	2	0	4	3	1	6	6	11	3	1	1	11	4	3	3	5	4	5	6
6330549D23Rik	chr3	96513977	96537135	NO	NO	NO	H2	NO	17	18	20	27	53	25	19	51	22	38	21	26	26	18	23	20	65	28	24	29	19	50	18	30	21	17	24	34	17	28	21	27	28	20	16	27	27	23	11	22	31
6430411K18Rik	chr12	109557970	109559285	NO	NO	H1	NO	NO	3	2	4	5	10	3	3	2	1	4	3	4	2	11	5	2	3	5	2	4	3	9	5	4	8	10	4	7	6	9	11	9	5	5	2	0	11	8	8	4	5
6430503K07Rik	chr2	147029343	147030402	NO	NO	H1	NO	NO	0	0	0	0	0	0	0	0	0	0	0	0	0	0	0	0	0	0	0	0	0	0	0	1	0	0	0	0	0	0	0	0	0	0	0	0	0	0	0	0	0
6430548M08Rik	chr8	120840890	120892046	NO	NO	NO	H2	H3	510	453	468	564	596	512	474	1433	438	493	522	549	468	673	463	454	812	480	398	519	566	888	455	499	520	422	460	435	529	473	559	555	461	586	469	611	642	637	641	650	573
6430550D23Rik	chr2	155831464	155850315	NO	NO	NO	H2	NO	64	31	56	22	76	50	78	34	44	52	29	29	54	29	30	29	84	37	43	54	37	45	30	51	54	45	40	64	45	49	38	55	45	34	49	45	36	37	55	44	50
6430553K19Rik	chr16	47942436	47978862	NO	L2	NO	NO	NO	1	1	0	0	0	1	0	1	2	0	0	0	1	0	0	1	0	0	0	0	0	0	0	1	0	0	0	0	0	0	0	0	0	0	0	0	0	0	0	0	0
6430562O15Rik	chr13	99547343	99549334	NO	NO	H1	NO	NO	14	12	11	30	12	38	29	35	14	22	18	20	19	13	7	9	34	19	6	9	19	57	10	22	15	13	11	9	15	35	30	17	13	17	8	6	14	19	13	19	16
6430571L13Rik	chr9	107217838	107226882	NO	NO	NO	H2	NO	19	30	7	4	4	18	15	32	12	19	22	41	15	9	20	18	32	20	8	8	21	20	8	13	19	24	19	9	23	17	28	34	24	14	6	11	15	10	11	16	18
6430573P05Rik	chr3	79194161	79197150	NO	NO	H1	NO	NO	43	34	42	24	76	42	40	18	30	33	41	22	30	20	27	33	87	31	18	41	29	64	30	34	53	50	41	26	28	27	48	28	37	32	31	35	36	31	40	34	43
6430584L05Rik	chr6	55373871	55389270	NO	NO	NO	H2	NO	7	1	3	3	0	9	11	7	7	8	6	2	6	7	8	9	9	3	3	7	0	6	4	5	3	11	4	7	3	6	14	10	1	14	7	3	8	12	10	9	11
6430590A07Rik	chr3	40840291	40848539	NO	L2	NO	NO	NO	12	10	20	0	3	4	3	7	11	0	10	9	9	9	5	7	4	6	6	2	3	14	4	8	7	1	4	1	6	0	12	6	2	7	4	3	15	11	4	3	5
6430590A10Rik	chr10	103203049	103205130	NO	L2	NO	NO	NO	0	0	0	0	0	0	1	2	0	0	0	0	0	0	0	0	0	0	0	0	0	0	0	0	0	0	0	0	0	0	2	0	0	0	0	0	0	0	0	0	0
6430710C18Rik	chr2	72576189	72644061	NO	NO	H1	NO	NO	0	0	2	2	0	5	1	15	0	0	0	6	3	5	1	1	2	0	0	1	3	2	4	2	2	1	1	1	0	0	0	1	2	2	0	0	0	2	0	1	2
6530402F18Rik	chr2	29135127	29143005	NO	NO	NO	H2	NO	363	193	348	186	232	239	240	154	256	167	310	188	306	248	216	199	341	228	188	328	166	270	220	231	274	221	237	304	359	171	359	263	165	324	247	332	339	243	365	302	193
6530403H02Rik	chr3	120247982	120680381	NO	L2	NO	NO	NO	0	0	0	0	0	0	0	3	0	0	0	0	0	0	0	0	1	0	0	0	0	0	0	0	1	5	0	0	0	15	4	1	3	0	8	4	1	2	2	10	11
6530409C15Rik	chr6	28215497	28234934	NO	L2	NO	NO	NO	0	3	0	1	0	0	0	1	0	0	0	0	0	1	0	1	1	0	3	0	3	3	0	2	0	1	3	1	0	0	2	2	1	0	0	1	0	0	1	1	1
6530411M01Rik	chr17	9366550	9386854	NO	NO	H1	NO	NO	0	0	0	0	0	0	0	0	0	0	0	0	1	0	0	0	0	0	0	0	0	0	0	0	0	0	0	0	0	0	0	0	0	0	0	0	0	0	0	0	0
6720468P15Rik	chr19	57496995	57501220	NO	NO	H1	NO	NO	0	2	0	4	0	0	0	19	0	0	0	0	2	3	0	0	8	0	0	0	0	3	0	1	0	0	0	1	3	6	1	0	3	2	0	0	0	0	0	1	0
6720473M11Rik	chr16	3442898	3451052	NO	L2	H1	NO	NO	0	0	0	1	0	2	1	14	0	0	1	1	0	1	0	1	0	0	0	0	0	0	0	0	3	2	0	2	0	12	0	3	0	0	2	0	1	0	0	1	0
6720483E21Rik	chr1	20958873	20960697	NO	NO	H1	NO	NO	0	3	1	1	14	6	4	10	5	12	5	3	2	1	3	2	6	1	0	4	9	6	2	2	3	1	2	2	2	4	1	4	2	1	1	2	0	2	6	1	1
6820408C15Rik	chr2	152257506	152286256	NO	NO	NO	H2	NO	17	11	15	13	29	20	17	275	11	17	9	12	11	13	14	8	21	9	5	16	1	17	17	17	6	160	159	43	19	178	255	54	222	25	211	171	94	244	81	146	256
6820426E19Rik	chr6	117472195	117477039	NO	NO	H1	NO	NO	0	0	0	0	0	0	0	0	0	0	0	0	0	0	0	0	0	0	0	0	0	0	0	2	0	0	0	0	0	0	0	0	0	0	0	0	0	0	0	0	0
6820431F20Rik	chr8	20143847	20172994	NO	NO	H1	NO	NO	53	62	91	45	30	63	60	85	76	74	93	156	80	42	57	69	168	53	74	70	136	77	40	80	52	25	49	85	47	79	61	55	47	73	55	46	82	53	56	79	55
7330404K18Rik	chr14	20448358	20449155	NO	NO	H1	NO	NO	0	0	0	0	0	0	0	1	0	0	0	0	0	0	0	0	0	0	0	0	1	0	0	0	0	0	0	0	0	1	0	0	0	0	0	0	0	0	0	0	0
7420700N18Rik	chr8	31857776	31872467	NO	L2	NO	NO	NO	0	0	0	0	0	0	1	3	1	0	1	0	0	1	0	0	0	0	0	0	0	1	0	0	0	0	0	0	0	0	0	0	0	0	0	0	0	0	0	0	0
7420701I03Rik	chr12	11097813	11128742	NO	NO	H1	NO	NO	0	0	1	0	0	2	0	0	0	0	0	0	0	0	0	0	2	0	0	0	0	0	0	0	0	0	0	0	0	0	0	0	0	0	0	0	0	0	0	0	0
7530416G11Rik	chr15	85376936	85387428	NO	NO	NO	H2	NO	0	0	0	0	0	0	0	0	0	0	0	0	0	0	0	0	0	0	3	0	0	0	0	0	0	0	0	0	0	0	0	0	0	0	0	0	0	0	0	0	0
7530428D23Rik	chr3	21807771	21854935	NO	L2	NO	NO	NO	0	0	0	0	0	0	0	12	0	0	0	1	0	0	2	0	0	0	0	0	2	0	0	0	0	0	0	0	0	0	0	1	0	0	0	0	0	0	0	0	0
7630403G23Rik	chr9	33953666	33970315	NO	L2	NO	NO	NO	0	0	0	0	0	0	0	1	0	0	0	0	0	0	0	0	0	0	0	0	0	0	0	0	0	0	0	0	0	0	0	0	0	0	0	0	0	0	0	0	0
8030423F21Rik	chr5	52764891	52776353	NO	NO	NO	H2	NO	0	0	1	3	0	8	0	3	1	4	2	0	2	0	3	0	0	1	0	2	0	0	3	2	0	3	9	1	1	2	2	19	25	0	3	2	0	18	4	3	15
8030423J24Rik	chr13	71031066	71032622	NO	NO	H1	NO	NO	0	0	0	0	0	0	0	1	0	0	0	0	0	0	0	0	0	0	0	0	0	0	0	0	0	0	0	0	0	0	0	0	2	0	0	0	0	0	0	0	0
8030431J09Rik	chr2	103398986	103457495	NO	NO	H1	NO	NO	7	7	2	3	4	10	6	29	5	4	5	4	0	4	3	4	6	4	5	4	1	3	9	0	3	8	5	0	4	5	5	6	11	6	1	3	8	8	3	3	5
8030442B05Rik	chr2	11343176	11403311	NO	NO	H1	NO	NO	2	0	0	0	0	0	0	0	0	0	0	0	0	0	0	0	0	3	0	1	0	1	1	0	0	1	0	0	0	2	0	0	0	0	0	0	0	0	0	0	1
8030443G20Rik	chr4	108800039	108829274	NO	NO	H1	NO	NO	0	0	0	0	0	0	0	0	0	0	0	0	0	0	0	0	0	0	0	0	0	0	0	0	0	0	1	0	0	0	0	3	4	0	0	0	0	0	0	0	0
8030451A03Rik	chr4	63898177	64068162	NO	L2	H1	NO	NO	0	0	0	0	0	0	0	556	2	0	0	0	0	0	0	0	8	0	0	0	2	0	0	0	1	0	0	0	0	1	0	2	2	1	0	1	0	3	0	0	1
8030451O07Rik	chr16	72023270	72031215	L1	NO	NO	NO	NO	0	0	0	0	0	0	0	1	0	0	0	0	0	0	0	0	0	0	0	0	0	0	0	0	0	0	0	0	0	0	0	0	0	0	0	0	0	0	0	0	0
8030453O22Rik	chr6	39504474	39521423	NO	NO	H1	NO	NO	4	7	15	12	9	8	6	3	9	6	5	5	7	10	3	4	11	7	2	9	11	16	6	7	8	7	6	13	17	31	13	13	13	21	6	13	14	13	18	16	26
8030455M16Rik	chr8	110774063	110783808	NO	NO	NO	H2	NO	2	0	1	0	0	1	0	3	0	0	1	0	0	0	0	2	5	1	0	0	2	2	2	0	0	0	0	0	0	0	1	0	0	4	1	1	2	0	0	0	0
8030474K03Rik	chrX	100838160	100842264	NO	NO	H1	NO	NO	0	0	0	12	0	0	0	8	0	1	0	0	0	0	0	0	0	0	0	0	2	0	0	3	0	1	10	0	7	1	0	5	4	1	0	5	0	0	0	0	1
8430415O14Rik	chr6	58942188	58968898	NO	L2	NO	NO	NO	3	1	9	3	2	1	0	8	3	1	5	0	4	1	2	0	11	1	12	1	7	2	1	3	1	6	1	5	2	0	1	3	8	3	4	11	4	7	1	1	4
8430419K02Rik	chr11	18795850	18822273	NO	L2	NO	NO	NO	32	31	11	41	55	38	34	78	24	33	29	57	33	29	30	37	87	28	26	30	21	52	38	36	27	8	15	40	19	26	35	16	29	20	26	20	22	39	25	21	24
8430422H06Rik	chr18	14365362	14411599	NO	NO	H1	NO	NO	0	0	0	0	0	0	0	0	0	0	0	0	0	0	0	0	0	0	0	0	0	0	0	0	0	1	0	0	0	0	0	0	0	0	0	0	0	0	0	0	0
8430423G03Rik	chr5	148887059	148888468	NO	NO	NO	H2	NO	1	3	1	1	2	0	0	0	0	3	0	0	0	0	0	2	4	0	0	0	0	0	0	0	0	0	0	3	0	1	1	0	0	1	3	0	1	4	0	1	1
8430426J06Rik	chr15	81126854	81136063	NO	NO	H1	NO	NO	6	7	10	18	30	4	6	11	8	10	10	6	6	3	15	12	37	8	16	6	14	40	7	15	11	16	10	7	17	44	14	23	45	7	5	7	6	17	9	18	25
8430429K09Rik	chr11	3402436	3429831	NO	NO	NO	H2	NO	56	49	89	125	103	92	97	159	58	107	95	73	82	56	80	93	258	86	65	57	77	150	84	84	84	112	130	107	58	112	95	132	163	84	106	87	122	105	102	110	127
8430430B14Rik	chr17	84305980	84320837	NO	NO	NO	H2	NO	0	0	0	0	0	2	0	3	0	0	0	1	0	0	0	0	0	0	0	1	0	0	0	2	1	4	2	3	1	4	2	10	10	1	2	3	1	4	0	1	10
8430431K14Rik	chr19	31190942	31193796	NO	L2	NO	NO	NO	0	1	0	0	0	0	1	1	0	0	0	0	0	0	0	0	0	0	0	0	0	0	0	0	0	0	0	0	0	0	0	0	0	0	0	0	1	0	0	0	2
8430432A02Rik	chr1	43131439	43133002	NO	NO	H1	NO	NO	10	26	16	18	17	26	20	19	16	31	12	16	18	8	11	13	39	15	30	10	36	33	14	22	24	19	23	28	15	26	10	17	15	16	23	24	17	17	13	18	16
8430436N08Rik	chr4	7560687	7573801	NO	L2	NO	NO	NO	0	2	0	1	0	0	2	0	0	0	0	1	0	0	0	1	1	0	1	0	0	0	1	0	1	0	0	0	0	1	2	0	1	1	0	0	2	0	0	0	0
8430437L04Rik	chr2	72533853	72559812	NO	NO	H1	NO	NO	0	0	0	0	0	0	0	0	0	0	0	0	0	0	0	0	0	0	0	0	0	0	0	0	0	0	0	0	0	0	0	0	0	0	0	0	0	0	0	0	0
9030204H09Rik	chr2	35709201	35713397	NO	NO	NO	H2	NO	0	0	0	0	0	0	0	0	0	0	0	0	0	0	0	0	0	0	0	0	0	0	0	0	0	0	0	0	0	0	0	0	0	0	0	0	0	0	0	0	0
9030404E10Rik	chr16	29840659	29858297	NO	NO	NO	H2	NO	0	0	0	0	0	0	0	0	0	0	0	0	0	0	0	0	0	0	0	1	0	0	0	0	0	0	0	2	2	0	0	1	1	0	0	0	2	0	0	2	0
9030607J07Rik	chr5	134958700	134961525	NO	NO	NO	H2	NO	0	3	1	5	2	1	1	6	0	2	4	4	5	1	2	6	13	1	3	0	0	7	6	1	1	12	5	0	1	20	7	4	13	2	5	3	4	1	5	19	12
9030607L20Rik	chr2	154518457	154528662	NO	NO	H1	NO	NO	7	4	27	12	31	5	12	13	9	4	14	13	9	11	12	13	13	5	5	12	20	7	6	14	5	13	15	7	4	9	15	20	19	9	9	10	7	8	14	12	6
9030612E09Rik	chr10	43050694	43052561	NO	NO	H1	NO	NO	3	6	0	5	1	4	9	24	0	2	10	1	6	6	3	5	10	1	3	1	5	15	3	1	4	2	3	7	5	5	5	2	5	4	2	2	3	5	9	2	4
9030616G12Rik	chr10	128807065	128813982	NO	NO	H1	NO	NO	0	1	0	3	0	1	0	1	0	0	0	0	3	1	0	0	0	1	0	0	0	0	0	0	1	13	5	0	1	0	0	0	0	0	4	0	3	0	7	2	0
9030619P08Rik	chr15	75299454	75303678	NO	NO	H1	NO	NO	5	3	0	17	0	0	4	6	1	4	2	0	6	1	2	3	9	2	0	7	2	0	6	1	21	51	32	12	49	22	53	24	21	18	7	14	23	7	98	37	9
9030622O22Rik	chr2	147786382	147882123	NO	NO	H1	NO	NO	0	0	0	11	0	0	0	0	0	0	0	0	5	0	2	4	0	0	0	1	0	0	0	0	3	11	0	0	1	0	0	0	0	3	0	0	2	0	2	2	0
9030624G23Rik	chr12	24093528	24147257	NO	NO	H1	NO	NO	41	29	41	45	65	44	62	42	41	41	69	41	43	49	30	49	95	39	61	41	25	117	44	37	38	34	33	11	29	27	42	32	21	44	30	23	55	28	18	33	27
9030625G05Rik	chr18	75105834	75114618	NO	NO	H1	NO	NO	0	0	0	1	0	0	0	4	0	0	0	1	1	0	0	0	0	0	0	0	0	0	0	0	0	12	11	1	0	7	7	2	21	0	10	10	17	14	13	17	9
9130001E16Rik	chr18	11003687	11008672	NO	NO	H1	NO	NO	26	64	39	39	83	56	81	38	39	61	44	63	33	43	46	54	95	55	95	47	76	139	46	54	26	23	20	32	26	6	38	12	16	30	28	25	37	27	11	19	37
9130002K18Rik	chr15	35771019	35792178	NO	L2	NO	NO	NO	46	65	55	74	82	68	77	97	54	67	65	44	53	51	92	73	88	47	56	70	62	94	42	54	40	94	74	79	51	67	67	78	83	95	72	49	65	72	37	80	127
9130004C02Rik	chr9	25161616	25163705	NO	L2	NO	NO	NO	56	56	54	54	106	61	55	67	68	86	68	22	49	54	50	71	155	64	66	66	55	56	56	46	66	57	74	84	44	82	76	92	85	74	72	67	66	78	70	67	123
9130008F23Rik	chr17	41186372	41191449	NO	L2	NO	NO	NO	62	52	57	50	85	55	73	73	30	60	79	49	56	61	49	54	127	60	49	45	55	99	50	52	50	56	57	75	64	121	50	133	99	90	60	52	85	74	72	75	90
9130015A21Rik	chr12	35722288	35745117	NO	L2	NO	NO	NO	0	0	0	3	0	3	0	5	3	4	2	1	2	0	1	2	3	1	0	0	0	3	0	1	0	0	0	0	0	0	0	3	3	0	0	0	0	0	0	0	0
9130015G15Rik	chr7	48771684	48811906	NO	NO	NO	H2	NO	2	0	0	0	0	0	0	123	0	0	0	0	1	0	0	0	0	0	0	0	0	0	0	0	0	0	2	0	0	0	1	0	0	1	0	0	0	0	0	0	0
9130015L21Rik	chr2	159858572	159882540	NO	NO	H1	NO	NO	1	0	0	0	0	0	0	0	0	0	0	1	0	0	0	0	0	0	0	0	0	0	0	0	1	0	0	0	0	0	1	0	0	0	0	0	0	0	0	0	1
9130019P16Rik	chr6	54246665	54407206	NO	NO	H1	NO	NO	0	0	0	2	1	1	0	86	1	0	0	1	1	0	2	4	2	1	0	0	4	3	0	1	0	15	5	0	1	27	0	10	14	0	2	2	0	14	7	26	35
9130023H24Rik	chr7	127833622	127837203	NO	NO	NO	H2	NO	220	160	207	171	185	190	196	270	144	193	219	163	177	159	131	158	340	170	134	158	152	204	150	195	154	177	189	155	167	217	199	230	196	173	197	169	166	227	174	179	200
9130024F11Rik	chr1	57010627	57014355	NO	NO	H1	NO	NO	4	0	0	1	0	1	3	2	1	4	2	2	1	0	0	3	2	1	3	2	2	8	4	5	3	1	2	2	1	3	1	5	7	0	6	5	0	4	1	1	1
9130204K15Rik	chr11	79636642	79687527	NO	NO	NO	H2	NO	0	1	0	1	0	0	0	28	0	0	0	0	0	0	0	0	5	0	0	0	2	2	1	0	0	30	8	0	0	125	8	0	5	0	7	5	1	14	22	111	61
9130209A04Rik	chr18	47585734	47603935	NO	NO	H1	NO	NO	0	0	0	0	0	0	0	0	0	0	0	0	0	0	0	0	0	0	0	0	0	0	0	0	1	0	0	0	0	0	0	0	0	0	0	0	0	0	0	0	0
9130213A22Rik	chr11	69009605	69013729	NO	NO	NO	H2	NO	17	1	12	12	13	7	16	12	3	11	17	6	12	3	5	6	17	6	1	16	0	14	9	3	10	13	17	8	12	17	16	14	16	15	6	6	9	16	9	11	13
9130214F15Rik	chr8	24993091	25002557	NO	NO	H1	NO	NO	4	11	1	5	2	15	19	3	36	29	5	21	7	27	6	5	13	17	21	13	9	7	10	18	6	3	11	8	2	5	3	2	2	5	3	0	2	0	4	5	0
9130221F21Rik	chr6	71990879	72019512	NO	NO	H1	NO	NO	0	0	0	0	0	0	0	0	0	0	0	0	0	0	0	0	0	0	0	0	0	0	0	0	0	0	0	0	0	0	0	0	2	0	0	0	0	0	0	0	0
9130221H12Rik	chr7	24928147	24929689	NO	NO	NO	H2	NO	0	0	0	0	0	0	0	0	0	0	0	0	0	0	0	0	0	0	0	0	0	0	0	0	0	0	0	0	0	0	0	0	0	0	0	0	0	0	0	0	0
9130227L01Rik	chr1	55970399	56011257	NO	L2	NO	NO	NO	0	0	0	0	0	0	0	1	0	0	0	0	0	0	0	0	0	0	0	0	0	0	0	0	0	0	0	0	0	0	0	0	0	0	0	0	0	0	0	0	0
9130230L23Rik	chr5	66145270	66161628	NO	NO	H1	NO	NO	8	8	8	7	20	2	8	23	4	21	1	9	10	3	5	14	24	7	10	6	5	7	9	5	6	236	737	1	0	234	16	1504	1547	1	14	16	7	484	143	47	494
9130401M01Rik	chr15	57885665	57897690	NO	NO	H1	NO	NO	710	500	631	624	662	635	548	720	496	660	581	408	603	660	680	516	1393	600	516	574	468	1008	668	559	630	948	614	636	634	742	710	732	720	624	607	677	628	626	649	618	705
9130410C08Rik	chr4	114673289	114682075	NO	NO	NO	H2	NO	0	0	0	0	0	0	0	0	0	0	0	0	0	0	0	0	0	0	0	0	0	0	0	0	0	0	0	0	0	0	0	0	0	0	0	0	0	0	0	0	0
9130604C24Rik	chr5	137500937	137501890	NO	NO	NO	H2	NO	17	21	17	22	29	25	15	18	20	56	27	19	23	19	22	27	84	17	33	23	30	27	25	19	25	33	42	25	23	45	28	40	59	16	37	27	31	22	22	27	37
9230009I02Rik	chr11	50975913	50982662	NO	NO	H1	NO	NO	0	0	0	0	0	0	0	0	0	0	0	0	0	0	0	0	0	0	0	0	0	0	0	0	0	0	0	0	0	0	0	0	0	0	0	0	0	0	0	0	0
9230020A06Rik	chr11	71407361	71464009	NO	NO	H1	NO	NO	0	0	0	0	0	0	0	4	0	0	0	0	0	0	0	0	1	0	0	0	0	0	0	0	0	0	0	0	0	0	0	0	0	0	0	1	0	0	0	0	0
9230102K24Rik	chr10	110436510	110451822	NO	L2	NO	NO	NO	0	0	0	0	0	0	0	1	0	0	0	0	0	0	0	0	0	0	0	0	0	0	0	1	0	1	0	0	0	1	0	0	0	0	0	0	0	0	0	0	0
9230104M06Rik	chr12	112964343	112968101	NO	NO	NO	H2	NO	1	0	0	0	0	0	0	0	1	0	0	0	0	0	0	0	0	0	0	0	2	0	0	0	0	3	0	0	3	0	0	1	2	0	0	0	0	5	0	0	0
9230105E05Rik	chr10	120225427	120228698	NO	NO	H1	NO	NO	0	0	0	1	1	1	0	1	0	0	0	0	0	0	2	1	0	0	4	0	0	0	0	0	0	10	11	2	1	12	21	2	17	0	10	18	2	17	6	7	8
9230110K08Rik	chr4	151946180	151947768	NO	NO	NO	H2	NO	21	13	19	14	22	15	10	6	10	22	21	17	22	5	19	12	41	18	18	19	16	14	21	32	24	69	78	18	18	89	18	184	166	9	27	22	18	48	44	34	62
9230112D13Rik	chr14	34233577	34244758	NO	NO	H1	NO	NO	1	0	2	1	0	0	0	0	0	0	2	0	0	1	0	2	0	0	3	0	0	0	0	0	0	0	5	2	2	30	0	12	15	0	0	0	0	1	2	12	7
9230112J17Rik	chr9	60431249	60453165	NO	NO	H1	NO	NO	2	0	5	5	0	10	8	14	6	4	11	8	4	3	1	5	16	3	3	3	12	7	4	5	2	5	11	8	0	56	8	12	35	6	10	3	4	8	12	15	10
9230114K14Rik	chr5	52348022	52355326	NO	NO	H1	NO	NO	41	30	61	41	26	38	47	43	48	37	56	47	50	32	58	43	99	32	33	42	42	52	37	41	32	36	43	57	39	40	40	39	42	55	47	42	58	41	33	40	37
9230116L04Rik	chr12	79135478	79150713	NO	NO	H1	H2	NO	0	0	0	0	0	0	0	8	1	2	1	1	1	0	3	0	0	1	0	0	0	1	0	0	0	4	10	2	2	17	6	18	20	0	2	5	5	12	1	7	12
9230116N13Rik	chr1	136339653	136343257	NO	NO	H1	NO	NO	28	50	26	52	50	36	39	25	34	69	62	43	41	29	37	27	97	44	66	25	61	63	44	59	38	40	57	55	32	56	39	66	77	36	48	49	34	40	35	29	82
9230117E06Rik	chr16	22330229	22336435	NO	NO	NO	H2	NO	0	0	0	0	0	0	0	0	0	0	0	0	0	0	0	0	0	0	0	0	0	0	0	0	0	0	0	0	0	0	0	0	0	0	0	0	0	0	0	0	0
9330020H09Rik	chr15	98465204	98468745	NO	NO	NO	H2	NO	97	100	78	119	159	86	89	110	85	98	63	79	110	91	139	108	326	106	100	91	99	207	112	87	130	104	122	102	94	122	90	133	177	80	116	129	82	122	115	115	151
9330102E08Rik	chr6	128146662	128160766	NO	NO	NO	H2	NO	304	256	278	170	263	186	257	149	255	221	225	247	293	196	293	240	501	284	225	280	176	297	215	273	294	153	178	181	206	120	224	178	158	233	220	264	237	152	141	161	178
9330104G04Rik	chr7	16605278	16608811	NO	NO	NO	H2	NO	22	18	19	34	32	41	45	43	14	36	18	20	31	18	17	12	44	13	19	25	21	27	15	32	21	26	27	38	14	44	36	31	45	14	27	24	28	30	32	40	22
9330111N05Rik	chr13	81112192	81227976	NO	NO	H1	NO	NO	2	0	3	0	0	4	4	0	1	5	1	0	2	7	0	4	3	0	10	2	0	2	8	4	2	3	6	4	6	1	8	4	4	3	2	0	1	3	2	5	5
9330117O12Rik	chr18	54744815	54772942	NO	L2	NO	NO	NO	0	0	0	2	0	0	1	2	0	0	0	1	0	0	0	2	0	0	0	1	4	0	0	0	0	0	0	0	0	1	0	0	0	1	1	0	0	1	0	1	0
9330133O14Rik	chr8	123170394	123173215	NO	NO	NO	H2	NO	161	170	186	188	172	229	172	209	155	229	179	267	115	177	158	162	508	165	115	149	178	229	154	199	132	137	154	201	145	199	173	251	197	159	93	170	133	194	137	180	251
9330136K24Rik	chr17	21748457	21756140	NO	L2	NO	NO	NO	8	12	17	9	24	11	15	20	21	16	26	17	15	10	13	13	32	14	32	20	39	36	11	20	8	19	9	18	18	19	25	19	13	17	23	9	15	22	19	12	21
9330151L19Rik	chr12	69243984	69246642	NO	NO	H1	NO	NO	197	257	251	226	396	265	265	316	199	348	251	239	199	161	212	244	755	286	243	251	380	460	182	312	227	207	307	221	186	395	239	427	283	222	220	166	207	336	221	281	371
9330154J02Rik	chr9	85702353	85725733	NO	NO	H1	NO	NO	1	2	0	2	5	1	1	18	1	1	3	3	1	1	1	1	6	0	1	5	0	7	1	5	4	10	6	1	1	29	4	1	2	1	3	0	3	1	5	14	21
9330158H04Rik	chr6	36310072	36365169	NO	L2	NO	NO	NO	1	0	0	0	3	0	0	0	0	0	0	0	0	3	0	1	3	2	0	0	0	0	0	0	0	0	0	0	0	1	0	0	0	0	0	0	0	0	0	0	2
9330159F19Rik	chr10	29074936	29106775	NO	L2	NO	NO	NO	278	534	420	231	265	511	500	143	410	245	330	92	445	202	467	449	593	338	348	241	439	93	434	415	291	188	512	545	228	266	458	229	221	445	460	446	306	379	279	341	507
9330159H11Rik	chr17	91325784	91352860	NO	L2	NO	NO	NO	0	0	0	0	0	0	0	0	0	2	0	0	0	1	0	0	0	0	0	0	0	0	0	0	0	0	0	0	0	0	0	0	0	0	0	0	0	0	0	0	0
9330159M07Rik	chr9	88723850	88740923	NO	NO	H1	NO	NO	201	158	246	121	112	154	247	74	189	171	192	115	160	190	161	148	381	152	160	211	207	191	175	206	206	169	152	220	165	134	212	165	94	184	175	194	159	152	180	129	191
9330162012Rik	chr13	25121383	25123032	NO	NO	H1	NO	NO	59	31	52	39	18	34	47	59	26	26	53	23	59	21	39	32	93	23	10	32	37	58	36	49	41	73	82	45	53	101	64	103	93	43	65	85	72	64	59	67	92
9330162B11Rik	chr1	187738772	187741187	NO	NO	H1	NO	NO	0	0	0	0	0	0	0	0	0	0	0	0	0	0	0	0	0	0	0	0	0	0	0	0	0	0	0	0	0	0	0	0	0	0	0	0	0	0	0	0	0
9330175E14Rik	chr8	95159754	95161731	NO	NO	NO	H2	NO	31	26	29	12	5	25	32	12	21	11	27	21	23	18	19	22	35	17	16	23	36	14	16	20	24	9	24	22	14	9	20	22	15	20	25	29	23	15	27	18	12
9330175M20Rik	chr1	51257544	51372938	NO	L2	NO	NO	NO	3	2	6	3	2	2	3	2	4	5	6	5	7	4	4	3	11	5	8	2	3	6	4	4	0	14	10	2	3	4	1	5	0	8	6	2	3	2	4	7	11
9330178D15Rik	chr3	155681990	155714229	NO	L2	NO	NO	NO	0	0	0	0	0	0	0	0	0	0	0	0	0	0	0	0	0	0	0	0	0	0	0	0	0	0	0	0	0	0	0	0	0	0	0	0	0	0	0	0	0
9330179D12Rik	chr6	127126351	127189382	NO	NO	NO	H2	NO	29	11	36	22	38	29	36	42	24	31	30	16	23	20	13	26	56	13	21	14	11	35	24	30	26	36	33	32	42	33	33	34	39	34	17	26	48	44	36	46	64
9330182O14Rik	chr15	39997760	40013406	NO	NO	H1	NO	NO	1	0	6	4	11	1	7	1	0	7	6	2	3	0	2	0	13	2	8	1	3	2	1	2	0	1	4	8	6	1	6	6	3	6	2	8	4	9	4	6	7
9330188P03Rik	chr14	105826982	105831363	NO	NO	H1	NO	NO	28	15	10	8	8	8	15	2	8	5	12	4	11	9	4	5	34	5	0	8	20	10	5	11	10	20	17	19	19	10	20	22	17	33	9	12	32	16	7	20	19
9330198I05Rik	chr5	108502760	108511731	NO	NO	H1	NO	NO	11	14	9	8	11	3	13	10	9	13	12	17	13	14	4	14	9	9	7	12	11	5	4	7	9	9	4	12	6	15	9	7	13	9	5	6	10	13	10	10	14
9330198N18Rik	chr2	30519246	30565184	NO	NO	NO	H2	NO	1	0	0	0	0	1	0	5	1	0	0	0	0	0	0	0	1	0	0	0	0	0	0	0	0	2	4	1	0	3	2	7	10	1	0	0	4	8	2	6	13
9330199G10Rik	chr13	19647016	19688537	NO	L2	NO	NO	NO	0	0	0	0	0	0	0	0	0	0	1	0	0	0	0	0	0	0	0	0	0	0	0	0	0	0	0	0	0	0	0	0	1	0	0	0	0	0	1	0	0
9430014N10Rik	chr15	93802736	93824992	NO	NO	H1	NO	NO	0	0	0	0	0	0	0	0	0	0	0	0	0	0	0	0	0	0	0	0	0	0	0	0	0	0	0	0	0	0	0	0	0	0	0	0	0	0	0	0	0
9430015G10Rik	chr4	156194454	156211720	NO	NO	NO	H2	NO	171	154	184	164	256	222	210	572	185	200	183	210	219	147	162	186	432	176	161	174	196	305	140	216	157	193	228	176	134	357	205	316	334	185	180	166	168	270	194	245	331
9430018G01Rik	chr6	43419362	43451252	NO	L2	NO	NO	NO	1	1	7	4	0	4	0	2	1	5	7	3	8	2	4	0	2	1	0	4	2	1	5	5	3	3	0	7	2	3	0	2	0	3	1	0	1	3	0	3	0
9430019J16Rik	chr2	75266400	75274523	NO	NO	H1	NO	NO	0	0	0	0	0	0	0	0	0	0	0	0	0	0	0	0	0	0	0	0	0	0	0	0	0	0	0	0	0	0	0	0	0	0	0	0	0	0	0	0	0
9430021M05Rik	chr2	162503082	162517124	NO	NO	H1	NO	NO	0	0	0	0	2	0	0	30	0	0	0	0	0	0	0	0	0	0	0	0	0	0	0	0	0	5	0	0	0	0	14	0	2	0	1	5	1	5	0	2	7
9430024E24Rik	chr2	33604617	33608962	NO	NO	NO	H2	NO	0	0	0	0	0	0	0	1	0	0	0	1	0	0	0	0	0	0	0	0	0	0	0	0	0	1	0	0	0	0	0	0	0	0	0	0	0	0	0	0	0
9430037G07Rik	chr9	88477377	88481296	NO	NO	H1	NO	NO	39	29	28	28	28	32	42	14	33	23	38	27	39	13	19	22	53	39	33	38	25	31	29	31	46	29	27	28	27	25	36	27	10	34	15	33	27	23	19	27	40
9430038I01Rik	chr7	136977297	137013972	NO	NO	NO	H2	NO	162	162	259	165	285	195	181	165	185	259	171	195	160	201	228	231	600	203	236	156	232	508	160	172	149	119	126	160	125	190	157	137	110	122	154	181	124	171	152	120	184
9430041J12Rik	chr7	4077123	4123727	NO	NO	H1	NO	NO	0	2	0	0	2	0	0	1	0	3	0	0	0	0	0	1	3	0	0	0	1	0	0	2	0	1	11	1	0	1	1	17	7	0	0	1	0	12	0	0	11
9430053O09Rik	chr16	77190426	77219771	L1	NO	NO	NO	NO	6	1	1	4	11	3	7	7	6	10	7	1	6	2	3	0	13	1	1	4	2	11	5	8	7	6	3	4	2	11	7	11	3	3	11	8	3	12	4	12	8
9430060I03Rik	chr1	92861247	92878312	NO	NO	NO	H2	NO	4	6	4	2	0	3	5	12	2	3	5	3	3	2	4	1	8	4	2	4	5	12	4	3	7	5	6	7	12	8	6	12	10	3	6	6	3	3	6	7	12
9430062P05Rik	chr9	90038511	90042576	NO	NO	H1	NO	NO	9	12	6	8	24	9	17	22	14	6	22	13	10	11	3	10	32	12	16	9	16	22	13	7	5	6	6	22	12	13	11	10	9	13	9	8	13	7	10	5	8
9430065F17Rik	chr13	67701320	67719011	NO	L2	NO	NO	NO	5	3	11	6	20	8	5	20	7	4	5	10	5	9	7	9	15	7	4	8	4	7	4	8	7	13	12	9	6	29	8	14	9	6	6	10	7	13	15	26	8
9430069I07Rik	chr15	34349196	34358018	NO	NO	H1	NO	NO	2	0	0	0	0	0	1	0	0	0	0	0	0	0	0	0	1	1	0	2	0	0	0	0	0	2	0	0	2	0	1	0	0	0	0	0	0	0	2	0	0
9430078G10Rik	chr19	4445911	4449950	NO	NO	NO	H2	NO	5	5	10	11	17	7	10	8	6	2	7	8	5	10	9	6	21	5	8	7	4	8	4	5	3	5	9	11	7	10	9	9	5	6	3	16	6	5	5	7	5
9430078K24Rik	chr12	79963792	79983038	NO	NO	NO	H2	NO	7	9	15	10	41	13	9	34	9	6	9	6	8	1	2	3	25	8	10	13	6	32	7	8	5	3	9	16	14	15	19	9	17	22	6	8	23	18	13	13	11
9430083A17Rik	chr13	51251773	51254763	NO	NO	H1	NO	NO	14	15	10	19	1	14	15	87	8	22	13	24	18	20	12	8	26	19	5	14	10	28	5	22	17	56	52	18	31	67	27	50	69	11	33	25	35	42	27	45	42
9430083M05Rik	chr4	152405774	152409182	NO	NO	NO	NO	H3	6	7	6	8	0	7	6	6	2	0	3	5	3	2	6	9	9	2	4	3	7	5	3	4	3	8	2	3	7	3	3	13	4	4	7	2	5	6	5	8	3
9430085M18Rik	chr5	101851451	101856134	NO	NO	H1	NO	NO	58	30	35	16	30	40	58	84	58	29	22	21	32	17	53	29	71	45	50	29	28	25	39	47	34	39	49	28	23	41	39	51	50	27	30	29	19	36	35	43	70
9430091E24Rik	chr8	111854075	111872130	NO	NO	H1	NO	NO	59	60	68	62	85	71	96	82	58	61	63	57	60	52	49	61	183	67	42	62	89	103	40	78	44	68	66	61	76	75	81	100	91	89	73	59	73	77	56	94	92
9430097D07Rik	chr2	32464194	32466294	NO	NO	NO	H2	NO	0	3	0	1	0	0	1	0	0	5	0	0	0	0	0	0	0	0	0	0	1	0	0	0	0	0	0	0	2	0	0	0	6	0	0	2	0	2	0	2	0
9530002B09Rik	chr4	122583051	122598928	NO	L2	NO	NO	NO	0	0	0	0	0	0	0	0	0	0	0	0	0	0	0	0	0	0	0	0	0	0	0	0	0	0	0	0	0	0	0	1	6	0	0	0	0	0	0	0	0
9530014B07Rik	chr13	53789927	53793237	NO	NO	H1	NO	NO	0	0	1	0	0	1	1	156	0	0	0	0	0	0	0	0	5	0	0	0	0	0	0	0	0	0	0	15	0	5	0	0	0	0	0	0	0	0	0	0	1
9530018F02Rik	chr12	77282074	77286000	NO	L2	NO	NO	NO	48	31	48	48	63	55	34	59	34	80	59	27	36	21	44	45	174	34	35	45	65	47	52	59	34	49	33	59	47	77	58	39	49	33	41	43	47	61	53	43	71
9530020I12Rik	chr12	11235993	11254503	NO	L2	H1	NO	NO	5	2	4	4	0	7	7	6	8	4	6	3	2	12	7	5	15	1	0	11	36	7	1	4	13	0	4	2	1	7	1	7	4	0	0	2	1	5	0	4	3
9530026F06Rik	chr1	61417590	61435063	NO	NO	H1	NO	NO	0	0	0	0	0	0	0	0	0	0	0	0	0	0	0	0	0	0	0	0	0	0	0	1	0	0	0	0	0	0	0	1	0	0	0	0	0	0	0	0	0
9530026P05Rik	chr6	92917562	93088730	NO	NO	H1	NO	NO	107	172	104	115	128	130	126	97	115	92	177	128	142	115	116	135	212	101	191	120	154	233	147	126	101	82	118	118	131	64	135	78	71	142	141	128	115	112	87	101	113
9530027J09Rik	chrX	47365668	47374303	NO	NO	NO	H2	NO	0	9	6	1	0	2	5	2	6	5	5	1	2	0	1	5	1	1	11	3	4	5	1	4	2	4	10	3	7	1	2	0	0	3	6	2	1	7	2	9	2
9530034E10Rik	chr4	117832230	117851176	NO	NO	NO	H2	NO	0	3	4	9	19	3	4	8	2	7	2	6	3	5	3	3	7	0	8	2	6	2	1	5	1	12	7	1	2	44	8	25	23	2	0	4	1	13	7	12	20
9530036M11Rik	chr6	54114919	54129472	NO	NO	H1	NO	NO	6	5	8	10	7	6	8	3	14	0	15	4	3	7	8	9	12	8	16	9	5	5	4	14	4	21	14	44	25	40	15	15	2	26	12	6	19	18	14	43	30
9530036O11Rik	chr5	28671981	28924207	NO	NO	H1	NO	NO	0	0	0	0	0	0	0	0	0	0	0	0	0	0	0	0	0	0	0	0	0	0	0	0	0	14	17	1	0	28	2	22	27	0	0	0	0	18	10	12	14
9530047P18Rik	chr14	65703245	65704611	NO	NO	H1	NO	NO	0	0	0	0	0	0	0	0	0	0	0	0	0	0	0	0	0	0	0	0	0	0	0	0	0	0	0	0	0	0	0	0	0	0	0	0	0	0	0	0	0
9530050K03Rik	chr12	100045748	100046654	NO	NO	H1	NO	NO	0	0	1	0	0	0	1	1	0	6	0	1	0	0	0	0	0	0	0	0	0	1	1	0	0	0	0	0	1	2	0	1	0	0	0	0	0	0	0	0	1
9530051G07Rik	chrX	151820624	151855911	NO	L2	H1	NO	NO	7	13	10	14	8	1	9	13	7	14	9	5	8	7	6	8	18	9	12	10	5	7	16	6	5	14	20	11	6	14	15	20	19	15	14	7	11	7	9	16	9
9530052C20Rik	chr3	142588255	142600407	NO	L2	NO	NO	NO	5	9	5	9	13	4	22	17	11	10	20	15	10	5	8	7	35	11	3	2	18	15	6	12	8	6	27	9	5	26	18	37	21	7	14	14	10	27	14	12	27
9530052E02Rik	chr8	11057849	11104541	NO	NO	NO	H2	NO	7	7	9	9	15	7	5	3	3	21	2	5	6	6	7	7	16	4	11	7	3	27	4	4	5	13	7	14	16	13	15	18	7	24	7	5	16	13	16	4	12
9530057J20Rik	chr8	20478978	20510931	NO	NO	H1	NO	NO	11	10	11	7	10	9	4	5	4	23	5	13	4	2	11	5	26	5	7	9	11	20	5	5	5	7	11	4	2	9	6	7	36	8	8	18	5	7	2	7	16
9530059O14Rik	chr9	122401565	122409712	NO	NO	NO	H2	NO	0	0	0	0	0	0	0	2	0	0	0	0	0	0	0	0	0	0	0	0	0	0	0	0	0	0	0	0	1	0	0	0	1	0	1	0	0	0	0	0	0
9530062K07Rik	chr6	116176370	116184954	NO	NO	H1	NO	NO	61	50	69	51	90	66	74	30	63	77	28	47	51	45	77	51	146	61	100	52	56	96	56	90	55	38	60	67	51	52	56	89	92	59	60	40	50	67	37	56	50
9530068E07Rik	chr11	52287254	52299550	NO	NO	NO	H2	NO	3878	3522	3637	3838	4831	4052	4188	5413	2919	3876	4161	2953	3861	3825	3281	3234	7943	3239	3213	3804	3553	5646	3545	3376	3462	3885	4341	4500	4304	5315	4750	4498	4130	4592	4296	4070	4821	4423	4727	4564	4519
9530080O11Rik	chr4	95847947	95855892	NO	L2	NO	NO	NO	0	0	0	1	1	1	0	2	1	1	1	3	1	6	1	0	6	1	4	2	4	1	2	3	0	2	2	4	0	8	3	12	11	0	2	1	0	4	2	0	7
9530082P21Rik	chr17	23968209	23973039	NO	NO	NO	H2	NO	497	257	409	250	288	351	439	134	224	296	311	192	337	272	251	259	545	267	131	386	291	235	310	338	274	356	340	373	435	341	487	477	331	419	355	437	388	451	468	387	355
9530091C08Rik	chr9	68672627	68680604	NO	NO	H1	NO	NO	4	2	7	8	13	11	6	9	3	1	6	4	0	8	10	7	15	5	0	10	12	8	2	2	2	21	13	4	16	10	12	6	30	7	5	8	10	5	4	10	18
9630001P10Rik	chr5	45796616	45802811	NO	NO	H1	NO	NO	0	0	0	0	0	0	0	11	0	1	0	0	0	3	0	0	0	1	0	0	0	0	0	0	0	3	40	0	0	27	4	68	72	0	5	2	0	24	12	5	27
9630002D21Rik	chr12	71624502	71765597	NO	NO	H1	NO	NO	3	0	0	3	0	6	1	21	2	5	4	1	1	6	2	6	8	3	0	10	1	2	0	5	1	12	3	7	11	25	9	8	9	13	1	14	14	5	18	10	6
9630009A06Rik	chr15	30929077	30966907	NO	NO	H1	NO	NO	0	1	0	0	0	0	0	0	0	0	0	0	0	0	0	0	0	0	1	0	0	0	0	0	0	0	5	0	0	0	0	4	1	0	0	0	0	1	0	0	0
9630013A20Rik	chr14	84696163	84713864	L1	L2	NO	NO	NO	0	0	0	0	0	0	0	0	0	0	0	0	0	0	0	0	0	0	0	0	0	0	0	0	0	0	0	0	0	0	0	0	0	0	0	0	0	0	0	0	0
9630013D21Rik	chr4	109509623	109514785	NO	L2	NO	NO	NO	188	180	189	54	82	158	139	56	169	93	131	128	128	127	138	161	174	169	96	206	126	63	275	162	225	242	129	141	94	128	193	100	81	99	145	119	184	72	86	67	110
9630013K17Rik	chr11	63855051	63858866	NO	NO	H1	NO	NO	0	0	0	0	0	0	0	2	0	0	0	0	0	0	0	0	0	0	0	0	0	0	0	0	0	0	0	0	0	0	0	0	0	0	0	0	0	0	1	0	0
9630015K15Rik	chr14	64353738	64365080	NO	NO	NO	H2	NO	20	21	14	45	21	11	17	4	16	45	45	9	22	6	19	11	67	21	5	43	17	44	6	21	7	44	37	63	62	37	53	111	54	81	26	26	55	66	96	84	37
9630025H16Rik	chr3	68968194	68972583	NO	L2	NO	NO	NO	0	0	0	0	0	0	0	0	0	0	0	0	0	0	0	0	0	0	0	0	0	0	0	0	0	0	0	0	0	0	0	0	0	0	0	0	0	0	0	0	0
9630028B13Rik	chr1	185161553	185174016	NO	NO	H1	NO	NO	0	0	0	0	0	0	0	0	0	0	0	0	0	0	0	0	0	0	0	0	0	0	0	0	0	0	0	0	0	0	0	0	0	0	0	0	0	0	0	0	0
9630028H03Rik	chr2	135422449	135425140	NO	NO	H1	NO	NO	2	0	1	0	0	0	0	0	0	0	2	0	0	0	0	0	0	0	0	0	0	2	0	2	0	0	1	0	0	0	0	0	0	0	1	1	1	0	0	0	0
9630028I04Rik	chr17	27454048	27467040	NO	NO	NO	H2	NO	17	7	13	7	9	8	18	83	6	7	9	1	4	13	8	2	15	8	2	23	5	11	16	10	5	33	35	16	23	40	35	19	16	10	35	20	27	31	34	36	63
9830107B12Rik	chr17	48410332	48453478	NO	NO	NO	H2	NO	0	0	0	0	0	1	0	0	0	0	0	0	0	0	0	1	0	0	0	3	0	2	0	0	0	1	1	2	3	2	2	2	0	0	0	0	0	2	0	1	0
9830132P13Rik	chr3	127709819	127748869	NO	NO	H1	NO	NO	0	0	0	0	0	0	0	0	0	0	0	0	0	0	0	0	0	0	0	0	0	0	0	0	0	0	0	0	0	0	0	0	0	0	0	0	0	0	0	0	0
9830166K06Rik	chr19	8629159	8640699	NO	NO	H1	NO	NO	2	0	1	0	7	1	0	3	4	2	0	1	3	1	2	1	0	1	0	2	3	9	0	0	1	0	0	3	1	0	0	1	3	1	0	1	1	0	1	0	2
9930012K11Rik	chr14	70391853	70396951	NO	NO	NO	H2	NO	24	26	47	24	47	42	32	101	31	61	57	35	34	51	64	30	80	40	42	59	38	49	33	30	23	31	19	43	56	72	50	53	25	51	44	31	29	67	52	51	36
9930014A18Rik	chr15	60694813	60703249	NO	NO	H1	NO	NO	128	121	114	118	152	149	140	159	86	152	169	194	107	114	95	152	219	117	89	118	120	170	117	115	86	80	111	85	114	105	141	122	80	111	126	144	112	138	84	124	145
9930038B18Rik	chr12	8926508	8943445	NO	NO	H1	NO	NO	1	0	0	0	11	2	1	3	3	0	0	3	0	0	0	0	1	0	0	0	1	1	0	0	0	2	2	3	0	2	2	2	3	3	2	3	0	0	5	3	2
9930111H07Rik	chr1	85702991	85712415	NO	NO	H1	NO	NO	0	0	0	0	0	0	0	0	0	0	0	0	0	0	0	0	0	0	1	0	0	0	0	0	0	0	0	0	0	1	0	0	0	0	0	0	0	0	0	0	0
9930111J21Rik1	chr11	48836976	48870208	NO	NO	H1	NO	NO	29	51	60	37	0	39	37	30	41	54	80	48	70	44	35	38	47	50	41	64	55	20	81	45	41	4	24	58	53	6	54	26	12	55	41	31	79	43	41	37	30
9930111J21Rik2	chr11	48928486	48942069	NO	NO	H1	NO	NO	1	0	2	5	0	0	0	1	0	0	6	4	0	2	1	0	3	0	0	3	0	2	2	3	2	0	2	0	0	2	2	0	3	6	2	0	3	2	0	4	4
A030001D20Rik	chr7	45284995	45288182	NO	NO	NO	H2	NO	51	25	54	28	60	48	54	49	43	45	30	27	33	46	38	39	63	32	43	51	55	45	36	35	51	64	57	48	25	80	64	49	64	44	30	39	39	57	50	58	62
A030010E16Rik	chr9	43650155	43655189	NO	NO	NO	H2	NO	9	7	7	6	15	7	21	21	7	5	9	3	8	9	6	13	27	6	4	9	4	8	5	2	21	8	7	18	7	9	7	5	17	4	11	18	7	11	13	10	6
A130010J15Rik	chr1	192855776	192860145	NO	NO	NO	H2	NO	126	118	187	109	174	115	167	226	136	154	144	152	136	120	139	123	331	138	99	143	133	147	145	128	140	108	169	179	130	187	161	182	133	115	121	133	129	145	109	152	181
A130014A01Rik	chr8	120828317	120830644	NO	NO	NO	H2	NO	75	47	68	90	123	64	84	144	57	109	95	78	88	55	75	86	191	62	76	75	113	125	44	96	67	58	66	104	76	103	66	92	47	83	91	48	71	90	89	90	106
A130030D18Rik	chr2	82205701	82222546	NO	L2	NO	NO	NO	0	0	0	0	0	0	0	0	0	0	0	0	0	0	0	0	0	0	0	0	0	0	0	0	0	0	0	0	0	0	0	0	0	0	0	0	0	0	0	0	0
A130051J06Rik	chr15	95685769	95702360	NO	NO	H1	NO	NO	37	16	44	21	44	37	57	38	23	23	26	14	35	25	20	13	69	36	9	26	24	32	18	37	50	45	30	21	21	30	37	38	43	20	30	30	36	34	29	28	43
A130071D04Rik	chr1	138092758	138095809	NO	L2	NO	NO	NO	8	5	6	10	1	2	11	8	11	8	10	6	7	11	21	9	32	7	11	10	2	23	7	11	2	17	16	17	25	22	17	17	22	28	11	11	15	17	22	22	19
A1bg	chr15	60789437	60793119	NO	L2	NO	NO	NO	0	0	1	33	0	0	0	16	0	0	0	0	1	0	0	0	1	0	0	0	0	0	0	0	3	0	4	0	0	0	0	2	0	1	0	0	0	0	4	1	0
A1cf	chr19	31846155	31929765	NO	L2	NO	NO	NO	0	0	1	69	0	0	0	2	2	0	1	0	33	0	7	6	3	0	0	0	0	0	0	0	21	36	38	1	7	49	49	0	5	10	71	41	50	59	39	50	56
A230001M10Rik	chr3	102169720	102196087	NO	NO	H1	NO	NO	0	1	0	2	0	4	0	3	0	2	1	0	1	2	1	0	2	0	0	1	0	0	1	0	0	0	2	0	1	1	2	1	1	0	0	0	1	2	2	0	1
A230004M16Rik	chr11	41601170	41859629	L1	L2	NO	NO	NO	0	0	0	0	0	0	0	0	0	0	0	0	0	0	0	0	0	0	0	0	0	0	0	0	0	0	0	0	0	0	0	0	0	0	0	0	0	0	0	0	0
A230006K03Rik	chr7	60844730	60961397	L1	NO	NO	NO	NO	0	0	0	0	0	0	0	0	0	0	0	0	0	0	0	0	0	0	0	0	0	0	0	0	0	0	0	0	0	0	0	0	0	0	0	0	0	0	0	0	0
A230009B12Rik	chr17	10675144	10711986	NO	NO	H1	NO	NO	1	3	3	0	0	1	3	1	0	0	2	0	3	3	2	0	6	0	0	0	8	1	1	2	1	1	0	2	0	1	1	0	1	0	2	1	0	1	0	1	4
A230020J21Rik	chr1	190757547	190761978	NO	NO	NO	H2	NO	0	0	0	0	0	0	0	0	0	0	0	0	0	0	0	0	1	0	0	1	1	0	0	0	0	0	2	2	0	0	0	5	7	0	0	0	0	0	2	1	5
A230028O05Rik	chr16	24878388	24887808	NO	L2	NO	NO	NO	17	7	19	7	16	6	6	10	12	12	9	3	13	7	12	6	30	4	13	10	15	8	9	12	7	8	9	7	2	7	6	9	7	4	3	3	5	10	5	16	9
A230045G11Rik	chr17	3153021	3171307	NO	NO	H1	NO	NO	270	246	251	251	264	269	282	333	189	337	285	247	220	212	221	273	590	261	163	233	284	364	211	277	277	273	298	287	228	225	313	353	293	223	250	332	247	279	245	278	340
A230051N06Rik	chr17	56548715	56549805	NO	NO	NO	H2	NO	0	0	0	0	0	0	0	0	0	0	0	0	0	0	0	0	0	0	0	0	0	0	0	0	0	0	0	0	0	0	0	0	0	0	0	0	0	0	0	0	0
A230054N11Rik	chr10	50765250	50770630	NO	L2	NO	NO	NO	0	0	0	0	0	0	0	0	0	0	0	0	0	0	0	0	0	0	0	0	0	0	0	0	0	28	48	0	0	84	16	38	68	1	7	5	4	39	16	31	52
A230056J06Rik	chr13	59727989	59733037	NO	NO	H1	NO	NO	2	0	0	1	2	0	3	1	1	0	0	3	1	0	0	0	2	0	0	4	0	0	0	1	0	1	1	1	1	1	3	2	2	0	3	0	2	0	0	1	3
A230056P14Rik	chr7	55612278	55629844	NO	NO	H1	NO	NO	18	22	22	12	11	12	25	60	27	11	18	14	19	14	14	18	20	16	30	25	7	14	17	21	12	16	18	22	15	20	25	19	13	27	11	5	18	13	14	20	21
A230057D06Rik	chr7	61355597	61577322	NO	L2	NO	NO	NO	2	0	4	5	0	11	6	17	3	0	5	5	6	3	7	3	5	2	1	5	4	2	3	8	2	3	3	3	3	2	7	2	6	6	4	15	3	5	5	5	2
A230070E04Rik	chr14	68361200	68368820	NO	NO	H1	NO	NO	0	0	0	0	0	0	0	0	0	0	4	0	0	4	0	0	1	0	0	0	0	0	0	1	0	0	2	0	0	2	0	1	0	0	0	0	0	0	3	2	0
A230072C01Rik	chrX	20827914	20853588	NO	NO	H1	NO	NO	137	179	137	166	308	146	148	142	150	234	150	139	116	106	146	133	484	109	250	129	182	341	110	171	155	156	231	207	107	208	148	191	165	163	185	115	134	156	144	146	167
A230072E10Rik	chrX	150096330	150124875	NO	L2	NO	NO	NO	2	9	3	6	4	3	6	12	9	8	6	9	16	2	3	4	27	14	3	2	11	30	6	15	16	5	8	6	2	13	5	18	10	9	4	4	11	7	0	11	6
A230072I06Rik	chr8	12328824	12333147	NO	NO	NO	H2	NO	0	0	0	0	0	0	0	0	0	0	0	0	0	0	0	0	0	0	0	0	0	0	0	0	0	0	0	0	1	0	0	0	0	0	0	0	0	0	0	0	0
A230077H06Rik	chr7	40498576	40547748	NO	NO	H1	NO	NO	1	0	0	2	0	4	3	4	3	0	1	0	0	2	2	1	0	0	0	1	1	1	0	0	0	2	1	2	0	5	2	1	7	1	2	1	1	6	0	2	3
A230083G16Rik	chr6	124893825	124902807	NO	NO	NO	H2	NO	4	6	1	7	13	5	5	2	5	7	6	7	2	7	1	7	16	3	0	4	9	12	5	2	2	5	1	13	8	2	7	6	7	12	6	4	4	15	4	8	3
A230087F16Rik	chr12	111250862	111259509	NO	NO	NO	H2	NO	0	0	0	0	0	0	0	1	0	0	0	0	0	0	0	0	0	0	0	0	0	0	0	0	0	0	0	0	1	0	0	0	1	0	0	0	0	0	0	1	1
A230098N10Rik	chr5	30209392	30238645	NO	NO	H1	NO	NO	0	0	0	0	0	0	0	0	0	0	0	0	0	0	0	0	0	0	0	0	2	0	0	0	0	0	0	0	0	0	0	0	0	0	0	0	0	0	0	0	0
A230103J11Rik	chr8	85779788	85787089	NO	NO	NO	H2	NO	1	3	5	0	1	2	3	8	2	0	5	2	4	1	2	0	1	2	2	2	3	5	1	1	0	3	3	3	1	8	4	10	10	0	4	3	2	4	1	7	3
A230103O09Rik	chr13	39977654	39984651	NO	L2	NO	NO	NO	0	0	0	0	0	0	0	0	0	0	0	0	0	0	0	0	0	0	0	0	0	0	0	0	0	0	0	0	0	0	0	0	1	0	0	0	0	0	0	0	0
A230107N01Rik	chr13	84367699	84370294	NO	L2	NO	NO	NO	5	10	14	8	13	6	15	13	22	19	10	4	12	13	17	7	16	18	7	18	15	19	7	8	11	10	13	12	5	16	14	15	14	11	14	10	18	13	7	9	17
A230108P19Rik	chr2	6198061	6326422	NO	NO	H1	NO	NO	0	0	0	0	0	0	0	3	0	0	0	0	0	0	0	0	0	0	0	0	0	0	0	0	0	0	0	0	0	0	0	0	1	0	0	0	0	0	0	1	1
A2m	chr6	121612919	121656197	NO	NO	H1	NO	NO	0	0	1	0	6	0	0	50	1	2	2	1	3	0	3	1	0	0	0	2	0	0	0	0	1	0	2	0	0	288	2	0	5	0	0	0	0	2	0	0	0
A2ml1	chr6	128516784	128577014	NO	NO	H1	NO	NO	0	0	0	4	0	0	3	15938	0	0	0	0	1	0	1	0	55	0	0	0	1	1	0	1	1	50	183	0	0	64	27	284	353	1	21	26	12	233	65	24	170
A330001L22Rik	chr14	22039688	22049209	NO	NO	H1	NO	NO	155	195	242	124	114	186	240	170	117	199	216	187	192	130	169	199	358	135	142	141	227	146	95	177	164	107	123	255	105	134	164	195	143	127	211	142	162	197	147	142	172
A330008L17Rik	chr8	100143305	100460070	NO	L2	NO	NO	NO	0	0	0	0	0	0	0	0	0	0	0	0	0	0	0	0	0	0	0	0	0	0	0	0	0	0	0	0	0	0	0	0	0	0	0	0	0	0	0	0	0
A330009N23Rik	chr15	101119071	101123067	NO	NO	NO	H2	NO	72	67	54	58	70	61	66	61	39	51	55	30	49	49	38	37	133	36	46	51	30	75	46	56	32	55	73	55	50	41	73	53	41	63	58	65	72	64	86	61	59
A330015K06Rik	chr3	65040479	65210106	NO	L2	H1	NO	NO	0	1	0	1	0	0	2	2	3	0	3	0	0	3	0	0	1	2	7	0	0	3	0	0	0	3	3	0	0	4	5	3	8	0	2	6	1	2	2	1	0
A330023F24Rik	chr1	194699706	194720216	NO	L2	NO	NO	NO	71	184	149	166	327	174	177	194	250	151	183	210	195	131	173	199	382	264	349	171	437	461	104	195	121	102	156	182	147	172	128	156	123	235	234	185	158	249	139	195	233
A330032B11Rik	chr19	37151242	37173940	NO	NO	H1	NO	NO	2	1	0	2	0	0	0	0	0	0	1	0	2	2	1	1	2	1	0	0	0	0	0	4	3	0	0	0	0	2	1	0	0	0	0	1	1	1	0	2	6
A330032P22Rik	chr10	3668157	3681907	NO	NO	H1	NO	NO	2	6	0	10	11	1	4	10	4	2	11	2	5	1	0	6	14	2	3	1	4	1	2	4	3	6	15	6	2	5	16	14	8	4	8	6	8	11	7	11	9
A330033J07Rik	chr13	48197706	48416099	NO	NO	H1	NO	NO	0	0	3	1	0	6	1	11	1	1	2	1	0	2	0	1	4	1	0	1	1	3	1	0	1	3	9	3	2	6	2	1	3	1	4	4	0	7	1	26	8
A330035P11Rik	chr14	122335350	122344386	NO	NO	H1	NO	NO	61	48	93	45	42	81	80	68	48	89	96	69	73	39	55	50	144	44	50	90	57	69	47	69	57	46	67	55	43	50	67	116	70	38	64	48	58	70	55	82	91
A330040F15Rik	chr19	12563231	12573930	NO	NO	H1	NO	NO	1	6	2	0	0	0	1	3	0	0	3	1	2	0	2	0	2	1	0	4	0	1	4	1	3	4	1	1	0	6	3	2	0	1	4	6	4	1	7	3	0
A330041J22Rik	chr9	86577494	86583306	NO	NO	H1	NO	NO	10	16	9	4	6	8	15	9	18	13	17	10	9	12	26	15	52	13	30	7	21	37	15	20	26	8	19	11	16	19	8	24	12	13	14	25	10	17	15	6	14
A330048O09Rik	chr13	48425893	48427360	NO	NO	H1	NO	NO	0	5	1	7	14	2	5	3	0	3	6	2	5	5	0	3	29	1	4	3	0	4	3	1	1	0	2	0	0	7	0	1	4	0	5	0	2	1	2	2	3
A330049N07Rik	chr10	72809134	72922537	NO	L2	NO	NO	NO	0	0	0	0	0	0	0	0	1	0	1	0	0	0	0	0	1	0	0	0	0	0	0	0	0	0	0	2	0	0	0	1	0	0	0	0	0	0	0	0	0
A330069E16Rik	chr2	91067490	91068702	NO	NO	NO	H2	NO	13	7	19	29	24	19	27	26	26	34	26	14	13	16	26	21	55	14	31	22	41	24	17	27	17	31	30	21	21	41	20	16	31	13	20	20	20	24	24	21	34
A330069K06Rik	chr3	79967178	80120414	NO	L2	NO	NO	NO	0	2	5	2	1	3	1	3	1	0	1	0	0	0	1	0	4	0	1	0	2	4	0	1	0	0	1	1	0	1	0	10	5	0	3	0	1	1	1	0	2
A330070K13Rik	chr5	130407691	130413472	NO	NO	H1	NO	NO	0	0	0	0	0	0	0	0	0	0	0	0	0	0	0	0	0	0	0	0	0	0	0	0	0	0	0	0	0	0	0	0	3	0	0	0	0	0	0	0	0
A330074K22Rik	chr8	120931172	120954969	NO	NO	NO	NO	H3	10	10	11	33	12	24	18	16	12	6	12	12	10	10	11	10	10	11	5	16	24	1	9	8	9	7	8	6	13	12	14	9	9	2	10	4	9	15	10	13	12
A330076C08Rik	chr13	44347064	44369963	NO	NO	H1	NO	NO	0	0	0	0	0	0	1	1	0	0	0	0	0	0	0	0	0	0	0	0	0	0	0	0	0	1	2	1	0	0	1	2	12	1	1	0	0	1	0	0	1
A330076H08Rik	chr7	61593642	61632103	NO	L2	NO	NO	NO	2	1	3	0	4	3	2	5	2	0	4	3	3	1	6	0	4	2	0	2	0	3	0	1	1	0	0	0	3	0	3	0	1	5	0	3	7	0	0	0	2
A330093E20Rik	chr18	45816553	46178327	NO	L2	NO	NO	NO	0	0	0	1	0	0	0	10	0	0	0	0	0	0	0	0	0	0	0	0	0	0	0	0	0	19	60	1	0	13	0	84	57	0	0	0	0	28	7	9	47
A330094K24Rik	chr18	77817192	77821170	NO	NO	NO	H2	NO	34	11	13	13	15	13	24	74	12	13	13	4	16	19	15	14	37	13	6	38	14	26	7	23	14	62	13	31	40	20	23	30	46	13	15	22	26	27	49	31	19
A330102I10Rik	chr13	29198396	29224319	NO	NO	H1	NO	NO	6	1	0	1	0	4	4	3	0	1	0	0	0	1	0	1	1	2	10	0	1	4	2	0	2	2	2	3	0	2	2	0	0	0	3	2	0	0	0	0	0
A3galt2	chr4	128653050	128663091	NO	NO	NO	H2	NO	10	7	10	8	3	13	20	22	6	6	11	17	14	3	3	16	13	4	6	4	3	12	10	25	10	14	57	12	5	7	13	51	46	9	8	6	9	31	12	13	12
A430005L14Rik	chr4	154041693	154046382	NO	NO	NO	H2	NO	458	469	416	577	856	574	516	740	461	638	353	458	420	460	505	435	1434	502	512	467	395	1205	430	401	440	649	551	428	561	741	552	665	767	477	494	551	434	616	497	581	662
A430010J10Rik	chr6	67134784	67142269	NO	NO	H1	NO	NO	0	0	0	2	0	0	0	5	0	0	0	0	0	0	0	0	0	0	0	0	0	0	0	0	0	1	1	0	0	0	1	1	2	0	0	0	0	0	0	0	0
A430018G15Rik	chr2	52315023	52324902	NO	NO	H1	NO	NO	412	332	412	440	550	474	447	258	358	445	301	224	346	363	490	418	912	328	404	436	252	500	426	437	419	425	345	400	311	317	399	498	438	346	406	360	400	347	377	352	584
A430027H14Rik	chr1	189075247	189077089	NO	NO	H1	NO	NO	6	5	5	1	10	9	6	33	3	17	6	7	3	6	8	2	17	8	8	6	5	7	4	6	4	14	10	6	4	13	12	10	12	7	15	12	17	28	14	11	13
A430033K04Rik	chr5	138621120	138647179	NO	NO	H1	NO	NO	184	117	188	141	204	133	150	460	133	131	144	187	119	143	149	149	250	154	134	115	143	199	136	122	110	99	152	137	136	163	167	163	154	166	128	160	184	174	121	139	203
A430035B10Rik	chr6	8507058	8509161	NO	L2	NO	NO	NO	58	74	79	31	38	64	76	28	63	61	78	42	48	66	50	55	88	72	47	61	63	53	71	52	59	65	83	86	47	71	66	71	43	67	52	49	65	52	62	58	65
A430046D13Rik	chr10	128335115	128340111	NO	NO	NO	H2	NO	574	328	453	386	537	546	524	246	428	549	292	224	320	371	479	352	1235	410	410	513	498	347	397	465	436	530	481	568	484	392	571	517	472	391	405	523	399	401	427	384	472
A430048G15Rik	chr2	133274016	133293957	NO	NO	H1	NO	NO	0	0	0	0	0	0	0	0	0	0	0	0	0	0	0	0	0	0	0	0	0	0	0	0	0	0	0	1	0	0	0	1	0	0	0	0	0	0	0	2	0
A430057M04Rik	chr14	21897645	21906994	NO	NO	H1	NO	NO	10	9	17	9	14	5	6	60	5	19	19	7	15	6	7	7	20	9	5	18	14	10	6	5	14	5	18	14	9	12	5	20	14	3	4	8	12	13	5	6	16
A430060F13Rik	chr11	94751347	94777951	NO	NO	NO	H2	NO	0	0	0	2	0	1	1	0	0	0	1	0	0	0	0	0	0	0	0	0	0	0	0	1	0	0	0	0	0	1	0	0	0	0	0	1	1	0	0	0	0
A430078I02Rik	chr6	86447258	86457812	NO	NO	NO	H2	NO	4	0	4	3	0	2	2	15	2	0	3	4	1	1	2	3	5	2	4	2	3	5	2	3	9	3	4	0	3	7	7	2	2	1	4	1	0	7	0	5	2
A430085M09Rik	chr4	78512283	78515721	NO	L2	NO	NO	NO	0	0	0	0	0	0	0	0	0	0	0	0	0	0	0	0	0	0	0	0	0	0	0	0	0	0	0	0	0	0	0	0	0	0	0	0	0	0	0	0	0
A430088P11Rik	chr15	80575225	80581811	NO	NO	H1	NO	NO	0	2	0	2	0	4	0	2	0	0	0	3	1	1	0	1	0	0	0	0	2	0	0	0	1	0	3	2	1	1	0	0	4	2	0	3	1	1	0	0	1
A430090L17Rik	chr13	114260883	114288128	NO	NO	H1	NO	NO	0	0	1	0	0	3	0	0	0	0	0	0	3	0	0	0	0	0	0	0	1	4	0	0	0	0	0	0	0	0	0	0	0	0	0	0	0	0	0	0	0
A430093F15Rik	chr19	10718310	10763407	NO	NO	NO	H2	NO	0	2	2	1	0	3	2	6	0	5	4	5	2	1	1	0	3	2	3	1	5	2	1	0	2	3	3	0	1	14	6	16	7	6	3	1	3	3	4	2	4
A430102A20Rik	chr11	120823706	120824838	NO	NO	NO	H2	NO	1	1	0	0	0	1	0	2	0	0	0	0	4	0	0	1	0	1	0	0	0	0	2	0	1	1	0	0	1	2	0	2	2	4	0	2	1	1	0	1	0
A430105J06Rik	chr1	186481585	186485143	NO	NO	H1	NO	NO	27	10	21	17	25	21	16	22	14	32	32	21	32	6	32	13	58	14	23	13	32	50	19	13	20	22	40	39	23	41	17	39	30	24	22	27	13	26	24	25	40
A430108G06Rik	chr11	53455480	53458140	NO	NO	NO	H2	NO	0	9	3	2	1	4	5	29	4	4	14	2	3	2	3	5	11	3	9	6	2	9	10	3	4	9	17	9	0	17	15	4	17	7	23	15	14	25	7	11	28
A4galt	chr15	83110922	83135930	NO	NO	NO	H2	NO	456	351	517	551	579	506	470	1052	333	525	453	367	338	670	363	406	966	342	483	491	376	765	261	329	257	635	558	630	761	924	679	681	585	678	448	550	676	713	608	879	725
A4gnt	chr9	99473232	99504420	NO	NO	H1	NO	NO	0	0	0	1	0	0	0	0	0	0	0	1	0	0	0	0	0	0	0	0	2	3	1	0	0	0	0	0	0	0	2	0	0	0	0	0	0	2	0	0	0
A530001N23Rik	chr13	60631734	60656654	NO	NO	H1	NO	NO	40	31	48	22	17	28	83	23	21	28	71	17	39	23	25	24	64	16	14	68	55	24	26	62	48	24	33	56	26	22	74	36	19	24	17	43	38	33	17	40	46
A530006G24Rik	chr2	147552612	147559552	NO	NO	H1	NO	NO	0	0	0	0	0	0	0	0	0	0	0	0	0	0	0	0	0	1	0	0	0	0	0	0	0	0	4	0	0	0	0	0	0	0	0	0	0	0	0	0	0
A530010L16Rik	chr8	123487748	123489500	NO	NO	NO	H2	NO	4	2	4	6	17	8	10	3	8	2	6	3	5	6	4	4	9	6	14	10	3	1	1	4	3	11	14	25	13	32	13	9	9	13	8	10	11	7	16	17	13
A530013C23Rik	chr2	167532678	167539333	NO	NO	NO	H2	NO	130	102	85	142	129	126	145	22	108	84	102	107	123	94	143	122	259	141	164	103	143	248	184	161	106	150	129	166	193	98	141	162	129	138	153	167	159	161	170	143	212
A530016L24Rik	chr12	112455828	112466362	NO	NO	NO	H2	NO	3934	2195	3101	1636	2418	3706	4254	489	2976	1617	1391	581	2403	2443	2872	2789	2532	2856	1090	2862	2094	569	3558	3516	3157	3698	1525	2832	2473	1233	3045	1915	1403	1199	2687	3556	1736	2209	2906	2159	2515
A530020G20Rik	chr3	121325259	121329856	NO	NO	H1	NO	NO	1129	607	1491	571	696	994	1888	2205	730	755	1084	339	1044	688	686	673	1632	663	442	1158	1019	419	531	1153	1176	961	1061	1662	959	819	1451	1359	706	955	1087	991	1098	1108	1210	1005	1302
A530021J07Rik	chr7	82797670	82828646	NO	NO	H1	NO	NO	0	0	0	0	0	0	0	3	0	0	0	1	0	0	0	0	0	0	0	0	0	0	1	0	0	0	6	0	1	0	0	5	13	0	0	2	0	14	2	0	7
A530040E14Rik	chr1	85083813	85091759	NO	NO	H1	NO	NO	0	1	0	9	0	8	2	158	3	0	3	5	6	5	7	18	9	7	13	9	3	10	9	8	3	4	1	1	7	16	6	1	0	2	3	6	3	8	6	1	4
A530046M15Rik	chr13	15981827	16002122	NO	L2	NO	NO	NO	2	2	0	0	0	1	0	7	0	4	1	0	3	0	0	0	0	0	0	2	4	0	3	0	0	0	2	1	2	1	0	0	0	0	0	0	0	3	0	0	0
A530053G22Rik	chr6	60374150	60380692	NO	L2	NO	NO	NO	143	148	319	86	97	132	305	31	275	123	195	142	253	185	157	107	355	227	192	381	105	86	257	170	329	359	435	350	415	396	459	305	260	293	304	343	299	197	479	250	320
A530064D06Rik	chr17	48459063	48474425	NO	NO	NO	H2	NO	6	4	7	9	8	3	8	16	8	10	10	1	4	5	4	6	16	8	10	11	5	4	3	3	1	19	15	13	29	52	30	13	11	12	4	7	22	13	27	18	20
A530065N20Rik	chr13	60177524	60264483	NO	NO	H1	NO	NO	2	5	0	9	6	0	6	3	15	12	4	13	4	5	2	0	3	7	12	8	0	2	3	3	6	0	0	2	0	1	1	0	2	0	3	1	1	0	0	7	1
A530072M11Rik	chr4	16164109	16266225	NO	L2	NO	NO	NO	59	23	40	32	31	22	49	39	41	52	72	25	50	28	48	43	91	28	31	41	52	34	42	44	57	61	62	36	32	28	41	56	49	25	23	41	51	31	42	42	55
A530076I17Rik	chr14	45904082	45905959	NO	NO	H1	NO	NO	3	13	6	1	0	2	11	4	16	22	6	11	8	11	3	3	15	7	16	3	4	3	2	0	5	1	2	3	3	2	5	0	1	2	9	2	1	1	1	0	5
A530088E08Rik	chr17	32621987	32623782	NO	NO	H1	NO	NO	1	0	0	3	1	1	2	2	3	0	2	1	5	2	3	1	1	2	7	1	1	1	1	2	1	5	2	1	4	0	6	2	2	3	2	2	3	7	1	1	11
A530095I07Rik	chr13	69691512	69692188	NO	NO	NO	H2	NO	1	2	4	13	17	15	8	3	3	0	9	3	4	7	4	3	7	2	1	8	3	8	3	2	4	1	1	3	3	0	2	0	0	2	0	0	0	0	2	3	0
A630001G21Rik	chr1	85644803	85664377	NO	NO	H1	NO	NO	116	83	94	87	119	71	104	110	91	101	126	76	105	102	62	103	238	63	73	141	100	153	82	124	84	102	138	169	169	210	128	142	141	171	127	102	134	176	128	148	184
A630001O12Rik	chr8	127575769	127578587	NO	NO	NO	H2	NO	1	0	0	2	1	0	2	1	1	0	0	0	2	0	0	1	2	0	0	2	1	2	0	0	0	0	4	2	3	2	1	3	0	3	2	1	5	1	3	5	3
A630010A05Rik	chr16	14380180	14439148	NO	L2	NO	NO	NO	0	0	0	0	0	0	0	3	0	0	0	0	0	0	0	0	0	0	0	0	0	0	0	0	0	0	0	0	0	0	0	0	0	0	0	0	0	0	1	0	0
A630012P03Rik	chrX	51664719	51707924	NO	L2	NO	NO	NO	0	1	0	0	0	0	0	0	0	0	0	0	0	0	0	0	1	1	0	0	0	0	0	1	0	0	2	2	0	0	0	0	1	0	0	0	0	0	0	0	0
A630019I02Rik	chr13	93231340	93235476	NO	NO	H1	NO	NO	0	0	0	0	0	0	1	0	0	0	0	0	0	2	0	0	0	0	0	0	2	0	1	0	0	0	0	0	0	0	0	0	0	0	0	0	0	1	0	1	2
A630023A22Rik	chr14	33773082	33824711	NO	NO	NO	H2	NO	0	0	3	4	0	2	7	1	0	0	1	1	2	0	0	2	6	3	1	1	2	3	1	1	0	0	1	0	1	1	1	0	9	0	0	1	0	4	0	0	0
A630023P12Rik	chr5	110662788	110673846	NO	NO	NO	H2	NO	3	0	0	1	0	0	3	2	1	1	3	2	1	1	5	2	4	0	0	3	2	1	1	0	2	4	4	0	5	3	0	1	3	2	4	0	3	1	1	6	7
A630026N12Rik	chr2	126511847	126517207	NO	NO	H1	NO	NO	116	245	182	159	276	171	227	215	180	197	236	120	209	102	113	175	501	187	182	132	340	331	89	193	141	67	138	164	114	199	166	183	83	148	153	119	155	162	120	140	164
A630034I12Rik	chr4	11175961	11191230	NO	NO	H1	NO	NO	103	169	138	139	178	102	161	338	145	188	153	220	152	46	127	161	392	136	262	109	204	315	68	182	141	39	91	165	79	71	88	104	60	171	126	88	110	138	71	93	110
A630039O03Rik	chr3	149134894	149221707	NO	L2	NO	NO	NO	0	0	1	1	1	0	2	0	0	1	0	0	0	0	0	1	0	0	0	0	0	4	0	0	0	0	2	0	0	0	0	1	4	1	0	1	0	0	0	0	0
A630052C17Rik	chr11	29118052	29123540	NO	L2	NO	NO	NO	102	134	194	142	137	125	145	159	121	171	141	97	159	107	108	152	284	130	171	119	187	188	86	168	170	74	143	167	126	98	141	160	99	166	144	99	148	163	120	154	150
A630066F11Rik	chr10	7539134	7540387	NO	NO	H1	NO	NO	40	35	44	33	63	50	50	58	38	58	55	55	53	48	50	44	99	63	59	38	30	55	31	38	53	67	54	53	31	94	59	80	97	26	47	47	42	71	54	52	64
A630072L19Rik	chr12	100905377	100910479	NO	NO	NO	H2	NO	10	2	9	2	0	6	10	6	2	6	4	6	4	7	4	8	11	7	2	5	5	2	7	16	3	14	3	6	7	5	4	9	3	8	4	7	5	7	4	10	6
A630072M18Rik	chr5	21155986	21161396	NO	NO	H1	NO	NO	268	251	305	242	260	237	267	223	219	277	294	236	236	243	203	225	480	217	197	172	256	350	208	272	209	181	194	211	212	199	236	248	171	240	195	179	249	217	249	209	168
A630073D07Rik	chr6	132602073	132604474	NO	L2	NO	NO	NO	0	0	0	0	0	0	0	0	0	0	0	0	0	0	0	0	0	0	0	0	0	0	0	0	0	0	0	0	0	0	0	0	0	0	0	0	0	0	0	0	0
A630075F10Rik	chr2	169903159	169912698	NO	NO	NO	H2	NO	2	2	0	2	0	3	1	5	0	0	6	1	0	1	0	2	2	0	8	1	0	2	1	1	0	0	1	3	0	2	0	0	1	3	5	1	6	4	4	1	2
A630076J17Rik	chr3	107137929	107141347	NO	NO	NO	H2	NO	0	3	0	2	0	0	4	2	0	7	0	1	1	3	0	0	10	1	0	0	4	3	0	1	2	1	0	0	2	5	3	2	2	0	0	0	1	3	4	0	0
A630077J23Rik	chr4	43751858	43759464	NO	NO	H1	NO	NO	61	19	71	31	14	23	44	5	42	45	53	31	42	19	16	51	44	11	17	55	49	26	9	42	28	49	49	55	47	41	46	83	32	76	38	57	53	68	65	53	29
A630089N07Rik	chr16	97863711	97883639	NO	NO	H1	NO	NO	12	8	10	6	6	10	10	25	14	17	10	5	9	8	17	10	20	7	24	6	10	14	17	15	2	10	19	9	9	19	17	16	27	9	17	10	9	24	5	20	16
A630095N17Rik	chr1	75196738	75208737	NO	NO	NO	H2	NO	0	0	0	0	0	0	0	0	0	0	0	0	0	0	0	0	0	0	0	0	0	0	0	0	0	0	0	0	0	0	0	1	5	0	0	0	0	1	0	0	0
A730004F24Rik	chr1	186244034	186290878	NO	NO	H1	NO	NO	0	0	0	0	0	0	0	0	0	0	0	0	0	0	0	0	0	0	0	0	0	0	0	0	0	0	1	0	0	0	0	0	0	0	0	0	0	0	0	0	0
A730006G06Rik	chr17	48376208	48400898	NO	NO	NO	H2	NO	0	0	0	0	0	0	0	0	0	0	0	0	0	0	0	0	0	0	0	0	0	0	0	0	0	0	2	0	0	0	0	0	3	0	0	0	0	0	0	2	0
A730008H23Rik	chr1_MU069434v1_random	389	7732	NO	NO	NO	NO	NO	106	130	154	135	105	141	174	576	185	125	144	215	185	142	128	176	299	154	167	140	223	179	136	202	111	80	115	150	122	107	181	111	68	185	158	160	182	180	118	154	169
A730009L09Rik	chr16	84311899	84323275	NO	L2	NO	NO	NO	0	0	0	0	0	0	0	0	0	0	0	0	0	0	0	0	0	0	0	0	0	0	0	0	0	0	0	0	0	0	0	0	0	0	0	0	0	0	0	1	0
A730013G03Rik	chr1	192515426	192517521	NO	NO	NO	H2	NO	0	0	0	0	0	1	0	0	0	0	0	1	0	0	0	0	0	1	5	4	0	0	0	0	0	0	0	1	1	1	0	1	0	0	0	4	0	1	0	0	2
A730017L22Rik	chr2	130714460	130748316	NO	NO	H1	NO	NO	67	88	117	78	106	87	120	150	79	93	102	62	98	80	72	78	239	94	112	92	102	86	66	95	86	93	118	150	87	152	121	132	118	109	83	105	109	140	90	121	137
A730018C14Rik	chr12	112377456	112389632	NO	NO	NO	H2	NO	0	0	0	0	0	0	0	0	1	0	0	0	0	0	0	0	0	0	0	0	0	0	0	0	0	0	0	0	0	0	0	3	0	0	0	0	0	1	0	0	0
A730020E08Rik	chr6	61152587	61157794	NO	L2	NO	NO	NO	8	6	8	0	5	5	3	3	3	5	9	2	3	4	4	1	13	0	4	4	5	0	1	2	2	2	12	7	4	5	7	11	10	3	13	6	3	11	0	5	10
A730020M07Rik	chr3	121428584	121440102	NO	NO	H1	NO	NO	73	33	39	33	45	41	76	28	35	29	28	31	23	35	32	20	61	22	30	74	19	33	40	43	40	61	80	105	100	63	59	86	47	90	39	57	94	75	71	75	66
A730032A03Rik	chr2	164019503	164038484	NO	NO	H1	NO	NO	0	0	0	0	0	0	0	0	0	0	0	1	0	0	0	0	0	0	0	0	0	0	0	0	0	0	0	0	0	0	0	1	3	0	0	0	0	2	1	0	0
A730035I17Rik	chr5	98330976	98333843	NO	NO	H1	NO	NO	0	1	2	0	0	1	0	0	2	3	0	1	0	0	0	1	11	1	0	0	0	0	1	1	0	3	2	0	1	1	2	6	40	2	3	4	4	3	2	5	5
A730036I17Rik	chr2	129060888	129077526	NO	NO	H1	NO	NO	0	0	0	0	0	0	0	0	0	0	0	0	0	0	10	0	6	0	0	0	0	0	0	0	9	0	0	0	0	0	0	0	0	0	0	0	0	0	0	0	0
A730043L09Rik	chr9	62149877	62151382	NO	NO	NO	H2	NO	1	0	0	0	0	0	0	4	0	0	1	0	0	0	0	0	0	0	0	0	0	0	0	0	0	0	0	0	0	0	0	0	1	0	0	0	0	0	1	0	0
A730049H05Rik	chr6	92793423	92820449	NO	NO	H1	NO	NO	14	12	10	14	3	9	8	152	7	14	88	15	14	8	8	15	44	9	0	18	16	5	2	23	9	12	26	14	9	20	22	19	15	33	33	26	40	38	10	20	30
A730049N16Rik	chr17	69780396	69782909	NO	NO	H1	NO	NO	0	0	0	0	0	0	0	0	0	0	0	0	0	0	0	0	0	0	0	0	0	0	0	0	0	0	0	0	0	0	0	0	0	0	0	0	0	0	0	0	0
A730056A06Rik	chr7	72963553	73025522	NO	NO	H1	NO	NO	22	25	16	47	33	32	35	39	24	34	32	42	19	34	25	20	71	22	24	23	17	56	8	14	16	5	9	14	23	26	14	18	11	20	18	19	11	18	22	21	24
A730060N03Rik	chr15	78002989	78032761	NO	NO	NO	H2	NO	0	0	0	0	0	0	0	0	0	0	0	0	0	0	0	0	0	0	0	0	0	0	0	0	0	0	0	0	0	0	0	0	0	0	0	0	0	0	0	0	0
A730063M14Rik	chr10	126906349	126906970	NO	NO	NO	H2	NO	77	26	72	60	132	60	60	46	38	62	54	21	54	56	74	43	99	43	53	50	25	105	64	64	43	121	70	77	79	106	68	102	90	78	86	50	68	82	65	78	95
A730081D07Rik	chr13	41109891	41154622	NO	NO	H1	NO	NO	6	7	10	5	4	8	11	9	11	24	8	4	5	5	1	2	6	1	4	5	16	2	2	1	1	4	18	23	11	9	6	6	4	16	21	13	8	9	3	8	9
A730082K24Rik	chr7	114547884	114583202	NO	NO	H1	NO	NO	0	0	0	0	0	0	0	40	0	0	0	0	0	0	1	0	0	0	0	0	0	0	0	0	0	0	0	0	0	0	1	0	0	0	0	0	0	0	0	0	0
A730085K08Rik	chr9	122211086	122227866	NO	NO	NO	H2	NO	1	2	0	5	0	5	2	1	0	0	0	2	1	3	4	3	13	1	0	1	0	3	0	2	8	4	0	3	6	2	6	2	3	3	2	4	8	5	7	2	1
A730090N16Rik	chr3	65231440	65256850	NO	NO	H1	NO	NO	5	9	11	8	19	2	8	14	6	8	3	3	20	5	10	3	17	10	9	6	11	18	11	2	3	5	11	1	7	7	5	5	5	7	3	5	1	7	10	3	3
A730094K22Rik	chr9	91205616	91233281	NO	L2	NO	NO	NO	0	0	0	0	0	0	0	2	0	0	0	0	0	0	0	0	0	0	0	0	0	0	0	0	0	0	0	0	0	0	0	0	0	0	0	0	0	0	0	0	0
A730098A19Rik	chr8	126624652	126634883	NO	NO	NO	H2	NO	0	0	0	0	0	0	0	0	0	0	0	0	0	0	0	0	0	0	0	0	2	0	0	0	0	0	2	0	0	1	0	5	7	0	0	0	0	1	0	0	3
A730099G02Rik	chr10	49094585	49101749	L1	NO	NO	NO	NO	0	0	0	0	0	0	0	0	0	1	0	0	0	0	0	0	0	0	0	0	0	0	0	0	0	0	0	0	0	1	0	0	0	0	0	0	0	0	0	0	0
A830005F24Rik	chr13	48667045	48668315	NO	NO	H1	NO	NO	0	0	2	3	0	0	1	0	1	0	5	1	1	0	0	0	4	1	0	0	0	1	1	6	0	2	1	0	0	8	0	2	1	1	0	0	1	1	2	6	2
A830008E24Rik	chr1	153902360	153993599	NO	NO	H1	NO	NO	73	165	114	199	436	157	128	102	221	195	211	184	203	118	311	191	545	241	267	91	262	426	265	238	154	213	265	183	113	233	159	564	448	120	188	127	149	318	202	217	440
A830009L08Rik	chr13	91517108	91536204	NO	NO	H1	NO	NO	3	5	6	3	1	4	1	4	2	3	4	2	4	3	2	3	6	5	4	2	2	4	1	2	4	5	1	4	4	2	2	9	5	6	2	1	4	0	0	5	8
A830011K09Rik	chr6	138400102	138406590	NO	L2	NO	NO	NO	2	5	1	3	4	10	6	3	5	1	8	3	4	5	8	6	18	11	20	3	3	17	6	3	1	0	0	0	0	1	0	0	0	0	0	0	0	1	0	0	2
A830012C17Rik	chr4	4148029	4181846	NO	L2	NO	NO	NO	0	1	0	3	3	2	2	4	0	4	3	4	3	2	4	3	9	1	0	1	0	6	1	2	1	1	11	2	3	4	1	10	2	2	2	0	5	5	6	2	2
A830018L16Rik	chr1	11484120	12046126	NO	L2	NO	NO	NO	53	34	54	12	17	56	69	33	62	35	17	27	58	28	60	25	49	27	47	49	34	8	57	60	74	29	57	45	48	40	46	21	19	23	69	56	41	28	27	28	55
A830019L24Rik	chr3	142948815	142963757	NO	L2	NO	NO	NO	3	0	0	0	0	0	0	1	0	0	0	0	0	0	0	0	1	0	0	0	0	2	1	0	0	0	1	0	0	0	1	0	0	0	0	0	0	0	0	0	0
A830019P07Rik	chr19	35812620	35901978	NO	L2	NO	NO	NO	3	0	3	7	20	2	8	3	3	3	4	2	3	5	3	3	6	1	4	6	3	4	6	3	2	7	7	11	1	10	3	1	1	4	5	4	5	5	1	0	6
A830021F12Rik	chr18	15483619	15597002	NO	L2	H1	NO	NO	0	0	0	0	0	0	0	0	0	0	0	0	0	0	0	0	0	0	0	0	0	0	0	0	0	2	0	0	0	0	0	0	3	0	0	1	0	1	0	0	0
A830021M18Rik	chr15	36726485	36731661	NO	NO	NO	H2	NO	1	0	1	3	4	4	3	9	0	0	0	1	3	0	0	0	0	0	5	2	1	5	1	1	1	10	6	5	0	2	6	21	48	0	1	2	1	8	6	6	15
A830029E22Rik	chr3	81709331	81712468	NO	L2	NO	NO	NO	0	0	0	0	0	0	0	0	0	0	0	0	0	0	0	0	0	0	0	0	0	0	0	0	0	0	0	0	0	0	0	0	0	0	0	0	0	0	0	0	0
A830031A19Rik	chr11	23983274	24026415	NO	NO	H1	NO	NO	0	0	0	0	0	0	0	7	0	0	0	0	0	0	0	0	0	0	0	0	0	0	0	0	0	1	0	0	0	0	0	0	0	0	0	0	0	0	0	0	0
A830035A12Rik	chr11	107422571	107424969	NO	NO	H1	NO	NO	0	0	0	1	0	0	0	0	1	0	0	1	0	0	0	0	2	0	0	0	4	0	1	0	0	1	0	1	0	0	0	0	1	0	1	0	1	0	0	0	0
A830035O19Rik	chr9	45865283	45867296	NO	NO	NO	H2	NO	49	53	55	54	83	78	38	59	51	74	55	59	29	51	72	72	157	53	63	53	50	101	45	47	42	41	52	56	34	41	45	86	78	33	26	43	54	64	39	47	66
A830036E02Rik	chr11	99308068	99313924	NO	NO	H1	NO	NO	0	0	1	5	0	0	0	2	1	0	1	1	2	0	0	2	4	2	2	1	2	3	2	0	0	0	0	0	0	0	0	0	0	0	0	0	0	0	0	0	0
A830049F12Rik	chr5	34492473	34494549	NO	NO	H1	NO	NO	206	174	190	151	164	162	183	78	155	169	183	135	212	134	171	165	434	202	175	173	201	230	168	210	204	137	163	168	160	98	196	195	149	146	139	130	187	177	163	162	157
A830052D11Rik	chr18	32492109	32511337	NO	NO	H1	NO	NO	21	8	22	23	44	27	26	5	14	22	8	8	19	20	29	15	48	19	13	19	19	38	28	36	39	64	14	24	13	38	38	14	16	18	20	31	23	24	33	32	34
A830082K12Rik	chr13	78346135	78384683	NO	L2	NO	NO	NO	25	21	30	30	37	36	27	30	17	34	36	24	17	18	21	17	67	21	20	22	28	28	13	23	20	38	40	53	35	47	38	34	29	43	28	31	39	27	35	29	34
A830082N09Rik	chr10	33863211	33871051	NO	L2	NO	NO	NO	20	44	54	24	7	18	29	44	34	15	37	52	26	29	33	21	46	31	43	24	46	35	16	27	30	16	24	27	13	36	25	43	23	26	22	13	24	26	20	37	41
A830092H15Rik	chr3	26386074	26391033	NO	L2	NO	NO	NO	0	1	0	1	0	1	0	4	2	1	0	0	1	0	0	0	0	3	1	1	3	0	0	0	0	0	0	0	0	0	0	0	0	0	0	0	0	1	0	0	0
A930001A20Rik	chr3	15036260	15067787	NO	L2	NO	NO	NO	0	0	0	0	0	0	0	24	0	0	0	0	0	0	0	0	2	0	0	0	0	1	2	0	0	0	3	0	0	0	1	1	0	0	0	0	0	3	0	0	0
A930001C03Rik	chr19	4489350	4498353	NO	NO	NO	H2	NO	2	4	2	1	0	4	3	24	1	0	1	2	4	7	1	3	4	2	1	10	3	1	1	3	2	11	9	6	2	23	16	30	31	6	15	5	6	21	12	12	16
A930002C04Rik	chr13	47297415	47302146	NO	NO	H1	NO	NO	0	1	3	2	0	0	1	3	0	0	3	2	0	0	2	0	1	1	0	2	0	2	0	0	0	2	0	1	0	0	1	0	0	1	1	2	1	2	1	0	0
A930003A15Rik	chr16	19695316	19703024	NO	NO	H1	NO	NO	0	1	0	9	3	2	3	3	1	1	1	3	5	7	4	3	20	2	5	1	0	0	0	2	1	0	0	1	0	0	1	0	1	1	0	0	0	1	1	0	0
A930003O13Rik	chr5	22943907	22951882	NO	L2	NO	NO	NO	0	0	0	0	0	0	0	1	0	0	0	0	0	0	0	0	0	0	0	0	0	0	0	0	0	0	0	0	0	0	0	0	0	0	0	0	0	0	0	0	0
A930004D18Rik	chr2	18029997	18042552	NO	NO	H1	NO	NO	67	49	72	26	67	39	53	100	44	39	105	50	71	64	50	31	114	46	26	76	43	56	48	45	47	78	54	58	49	47	70	84	35	66	31	68	84	44	79	85	49
A930005G22Rik	chr5	115558652	115567563	NO	NO	NO	H2	NO	0	0	0	1	0	0	0	9	0	0	0	0	0	0	0	0	0	0	0	0	0	0	0	1	0	0	0	0	0	0	1	0	0	0	0	2	3	2	1	0	7
A930005H10Rik	chr3	115675226	115681779	NO	NO	H1	NO	NO	147	123	138	212	279	203	172	144	145	196	128	133	114	135	215	157	536	140	184	178	164	303	139	197	201	235	136	181	182	168	155	180	241	136	153	201	132	178	154	188	204
A930006I01Rik	chr2	103168945	103203109	NO	NO	H1	NO	NO	0	0	1	1	0	0	0	0	1	0	0	0	0	0	0	0	0	1	1	0	0	0	0	1	0	1	0	0	0	5	0	0	0	0	0	0	1	0	1	0	0
A930006K02Rik	chr16	91261991	91267011	NO	NO	NO	H2	NO	18	19	21	26	18	32	26	51	9	25	22	21	28	14	23	25	50	20	22	18	20	37	19	20	18	28	43	44	20	37	33	31	43	16	40	39	15	39	42	29	37
A930007A09Rik	chr16	13572427	13576401	NO	NO	H1	NO	NO	84	81	106	44	37	65	94	108	59	53	72	74	78	61	59	57	132	62	37	68	65	86	63	102	77	56	65	91	76	70	119	63	67	76	77	86	75	100	62	93	101
A930007I19Rik	chr19	29481062	29499387	NO	NO	H1	NO	NO	26	25	32	19	37	20	26	32	24	37	38	26	20	12	22	15	51	29	27	18	17	37	15	28	30	13	28	26	39	30	27	37	18	28	23	30	37	29	26	24	26
A930009A15Rik	chr10	115399554	115418359	NO	NO	H1	NO	NO	0	0	0	0	0	0	0	0	0	0	0	0	0	0	2	1	0	0	0	0	0	0	0	0	0	0	0	0	0	0	0	1	0	0	0	0	0	0	0	0	0
A930011G23Rik	chr5	99445102	99876919	NO	NO	H1	NO	NO	0	0	0	0	0	0	0	1	0	0	0	1	0	0	2	0	0	0	0	0	0	0	0	0	0	0	0	0	0	1	0	0	0	0	0	0	0	0	0	0	0
A930012L18Rik	chr18	44794731	44809338	NO	L2	H1	NO	NO	9	17	15	19	28	13	16	26	8	16	15	11	22	11	13	22	15	18	8	12	27	40	18	14	13	6	6	21	10	10	14	10	9	15	22	15	13	16	15	14	22
A930013F10Rik	chr8	23124386	23126825	NO	NO	H1	NO	NO	55	26	63	38	46	37	44	68	37	37	77	49	41	34	39	57	84	20	54	36	65	45	26	54	30	58	57	31	56	31	36	57	53	58	35	32	56	45	38	38	43
A930015D03Rik	chr17	36305395	36349066	NO	NO	NO	H2	NO	17	19	23	13	20	10	14	22	15	27	27	24	19	20	22	27	49	20	17	22	24	52	9	23	17	24	21	30	20	27	29	23	23	20	18	16	20	28	12	20	24
A930016O22Rik	chr7	19151390	19155342	NO	NO	NO	H2	NO	1	3	1	0	1	0	1	0	1	0	0	1	0	0	6	2	5	1	0	0	79	0	0	1	4	4	4	0	0	7	6	0	3	2	3	0	0	5	2	4	2
A930017M01Rik	chr15	44744789	44748139	NO	L2	NO	NO	NO	1	1	2	3	16	4	1	58	1	1	0	5	2	1	3	3	4	2	7	3	4	1	4	4	4	1	0	0	1	2	0	0	4	0	0	0	0	4	0	0	3
A930018O16Rik	chr13	69682433	69683570	NO	NO	NO	H2	NO	6	5	3	7	0	3	2	5	0	2	11	6	9	0	4	5	8	4	4	4	15	8	5	8	6	1	1	8	14	0	13	5	7	8	0	2	10	7	9	2	6
A930018P22Rik	chr2	103953113	103955091	NO	NO	H1	NO	NO	25	15	16	16	16	5	25	7	11	17	22	9	27	9	18	2	42	25	7	17	9	18	16	16	22	33	14	21	21	13	20	46	74	29	11	27	26	14	26	15	31
A930019D19Rik	chr2	146101205	146109080	NO	NO	H1	NO	NO	0	0	0	0	0	0	0	0	0	0	0	0	0	0	0	0	0	0	0	0	0	0	0	0	0	1	0	0	0	0	0	0	0	0	0	0	0	0	0	1	0
A930024E05Rik	chr5	123127416	123136408	NO	NO	NO	H2	NO	18	17	13	24	30	22	21	41	14	18	23	7	13	14	5	23	41	8	45	10	24	19	10	14	10	13	14	14	11	50	15	46	59	11	20	21	27	18	19	29	18
A930027H12Rik	chr15	86981693	87138224	NO	NO	H1	NO	NO	0	0	0	0	0	0	0	0	0	0	0	0	0	0	0	0	0	0	0	0	0	0	0	0	0	0	0	0	0	0	0	0	2	0	0	0	0	0	0	0	0
A930028N01Rik	chr19	40285078	40288173	NO	NO	H1	NO	NO	0	3	2	0	0	0	2	0	0	2	9	0	1	0	0	0	0	1	0	0	3	0	3	0	0	0	4	4	1	0	0	0	0	0	5	5	0	0	0	1	0
A930031H19Rik	chr4	130728142	130737785	NO	NO	NO	H2	NO	0	0	0	0	0	0	0	2	0	0	0	0	0	0	0	0	0	0	0	0	0	0	0	0	0	0	0	0	0	0	0	0	0	0	0	0	0	0	0	0	0
A930033C23Rik	chr5	35554136	35556899	NO	NO	NO	H2	NO	0	0	0	0	0	0	0	0	0	0	0	0	0	0	0	0	0	0	0	0	0	0	0	0	0	0	0	0	0	0	0	0	0	0	0	0	0	0	0	0	0
A930033H14Rik	chr10	69045591	69048928	NO	NO	H1	NO	NO	100	144	164	130	120	148	228	157	156	142	276	187	166	97	100	144	365	155	84	117	213	115	115	230	194	76	96	179	99	84	122	116	98	88	151	125	144	127	127	94	131
A930035F09Rik	chr8	128931193	129084694	NO	NO	H1	NO	NO	7	4	6	7	0	7	3	2	3	6	6	4	3	4	1	5	6	2	3	3	1	0	3	6	1	7	4	1	4	9	3	10	6	3	3	2	6	3	5	8	11
A930037H05Rik	chr11	119352025	119382061	NO	NO	NO	H2	NO	45	36	44	46	67	46	52	26	29	67	41	38	49	28	35	37	108	48	22	37	27	37	23	43	54	59	43	49	30	30	51	57	39	29	31	35	54	48	41	38	40
A930038B10Rik	chr14	34482151	34492058	NO	NO	H1	NO	NO	0	0	1	1	8	0	2	8	0	0	0	2	0	0	0	0	0	0	0	1	0	5	0	0	1	2	3	0	0	4	1	1	1	0	0	0	0	1	5	0	0
A930041C12Rik	chr5	107778115	107781716	NO	NO	H1	NO	NO	2	0	0	1	0	0	1	7	0	0	1	0	1	0	1	0	0	0	0	4	1	0	0	0	0	1	0	0	3	3	1	1	0	0	0	0	2	1	0	1	0
AA386476	chr8	48128425	48136474	NO	NO	H1	NO	NO	34	44	86	41	66	44	44	70	30	53	83	60	52	27	38	49	140	52	57	57	97	62	22	52	52	20	57	72	26	48	50	56	26	28	41	50	36	50	34	46	60
AA387200	chr2	151916774	151923362	NO	NO	NO	H2	NO	0	0	0	0	0	0	0	0	0	0	0	0	0	0	0	0	0	0	0	0	0	0	0	0	0	1	2	1	0	1	0	4	16	0	0	2	0	3	0	0	0
AA387883	chr19	52911611	52915362	NO	NO	H1	NO	NO	0	0	0	0	0	1	0	14	0	0	0	0	0	0	0	0	0	0	0	0	0	0	0	0	0	0	0	0	0	0	0	0	0	0	0	0	0	0	0	0	0
AA388235	chr17	34200465	34204332	NO	NO	NO	H2	NO	29	44	53	61	80	66	50	37	31	57	49	77	53	45	41	39	104	34	69	50	64	91	30	30	20	32	34	45	60	35	40	48	34	32	32	32	57	45	46	41	41
AA413626	chr11	4868515	4868918	NO	NO	NO	H2	NO	4	5	9	0	0	4	6	3	5	6	11	9	7	4	4	10	16	4	0	7	7	4	1	12	8	2	2	18	11	1	5	8	2	8	6	1	1	4	10	4	11
AA414768	chrX	12803111	12804780	NO	NO	H1	NO	NO	11	19	25	32	43	30	29	135	11	41	32	39	17	36	24	16	59	31	16	26	27	38	26	20	13	35	54	35	38	127	47	40	43	31	26	40	43	40	53	67	82
AA465934	chr11	83182524	83185463	NO	NO	H1	NO	NO	37	35	51	48	122	44	29	70	56	48	48	32	45	35	48	32	113	60	53	50	42	77	47	45	55	43	53	51	50	63	29	59	56	40	47	48	30	38	68	37	54
AA467197	chr2	122479806	122482996	NO	NO	H1	NO	NO	9	32	19	28	4	13	25	18	11	51	33	40	27	6	24	23	115	19	10	17	23	56	15	15	23	52	46	48	62	252	32	76	188	57	73	59	63	48	45	37	28
AA536875	chr14	123405914	123413588	NO	L2	NO	NO	NO	0	0	0	0	0	0	1	3	0	0	0	0	0	0	0	0	0	0	0	0	0	0	0	0	1	0	0	0	0	0	0	0	0	0	0	0	0	0	0	0	0
AA543186	chr2	25217461	25222583	NO	NO	NO	H2	NO	35	38	43	40	65	49	48	28	38	53	31	30	35	27	29	47	139	47	54	24	33	55	34	39	32	24	44	29	16	39	34	48	63	17	32	25	26	35	32	31	52
AA543401	chr9	107070005	107071260	NO	L2	NO	NO	NO	0	0	0	0	0	0	0	0	0	0	0	0	0	0	0	0	0	0	0	0	0	0	0	0	0	0	0	0	0	0	0	0	0	0	0	0	0	0	0	0	0
AA545190	chr6	10971466	10974377	NO	L2	NO	NO	NO	0	0	0	0	0	0	0	26	0	0	0	0	0	0	0	0	0	0	0	0	0	0	0	0	0	0	0	0	0	0	0	0	0	0	0	0	0	0	0	0	0
AA619741	chr1	34672615	34675291	NO	NO	NO	H2	NO	0	0	0	0	0	0	0	47	0	0	0	0	0	0	0	0	0	0	0	0	0	0	0	0	0	0	0	0	0	0	0	0	0	0	0	0	0	0	0	0	0
AA623943	chr11	94703624	94708477	NO	NO	NO	H2	NO	0	0	0	0	0	0	0	0	0	0	0	0	0	0	0	0	0	0	0	0	0	0	0	0	0	0	0	0	0	0	0	0	0	0	0	0	0	0	0	0	0
AA684185	chr18	80055562	80057040	NO	NO	NO	H2	NO	0	0	0	0	0	0	0	0	0	0	0	0	0	0	0	0	0	0	0	0	0	0	0	0	0	0	0	0	0	1	0	0	0	0	0	0	0	0	0	0	0
AA914427	chr16	17739910	17741080	NO	NO	NO	H2	NO	26	21	26	35	56	23	20	33	31	26	22	33	26	23	35	44	75	29	36	39	40	81	23	28	34	27	46	35	33	35	25	54	38	48	38	34	45	40	32	37	33
AA986860	chr1	130659706	130672359	NO	NO	H1	NO	NO	78	76	97	83	66	91	100	97	104	108	81	64	84	88	127	125	209	90	65	102	79	96	81	86	69	139	129	132	104	183	142	151	97	101	85	134	151	116	128	195	164
AAdacl4fm3	chr4	144429715	144448062	NO	L2	NO	NO	NO	0	0	0	0	0	0	0	0	1	0	0	0	0	0	0	0	0	0	0	0	0	0	0	0	0	0	0	0	0	0	0	0	0	0	0	0	0	0	0	0	0
AB010352	chr5	110012943	110037836	NO	L2	NO	NO	NO	106	148	178	102	105	128	145	247	138	131	184	116	130	106	83	119	232	111	127	121	164	154	124	113	100	59	145	149	145	155	137	135	94	172	131	105	144	136	76	145	155
AB041806	chr4	138122360	138125203	NO	NO	NO	H2	NO	0	0	0	0	0	0	0	0	0	0	0	0	0	0	0	0	0	0	0	0	0	0	0	0	0	0	0	0	0	0	0	0	1	0	0	0	0	0	0	0	0
AB124611	chr9	21437409	21456629	NO	NO	NO	H2	NO	136	95	119	139	169	123	138	130	108	126	138	94	133	153	89	138	345	91	114	131	172	218	102	101	83	204	153	227	263	550	210	184	207	245	154	169	186	213	246	262	230
AF357341	chr12	109647952	109648027	NO	NO	H1	NO	NO	0	0	0	0	0	0	0	0	0	0	0	0	0	0	0	0	0	0	0	0	0	0	0	0	0	0	0	0	0	1	0	0	0	0	0	0	0	0	0	0	0
AF357359	chr12	109617142	109617172	NO	NO	H1	NO	NO	5	12	23	3	2	14	10	12	8	14	2	9	10	15	15	7	17	6	8	4	20	13	5	12	8	3	7	12	8	19	10	7	4	18	5	8	16	6	12	14	10
AF357399	chr7	28050964	28051058	NO	NO	NO	H2	NO	5	10	13	22	10	4	13	24	10	23	17	21	7	10	12	17	17	13	15	10	16	20	11	12	10	4	14	16	14	9	11	20	12	14	15	16	12	11	5	7	20
AF357425	chr12	109602445	109602514	NO	NO	H1	NO	NO	1	0	0	0	0	0	0	0	0	0	0	0	0	0	0	0	0	0	0	1	0	0	0	0	0	1	0	0	1	0	0	0	0	0	0	0	0	0	0	0	0
AF357426	chr12	109609271	109609338	NO	NO	H1	NO	NO	0	0	0	0	0	0	0	1	0	0	0	0	0	0	0	1	4	0	0	0	0	2	0	0	0	0	0	0	0	0	1	0	0	1	0	0	0	0	0	0	0
AF357428	chr12	109646378	109646447	NO	NO	H1	NO	NO	0	0	0	0	0	0	0	0	0	0	0	0	0	0	0	0	0	0	0	0	0	0	0	0	0	0	0	0	0	0	0	0	0	0	0	0	0	0	0	0	0
AI115009	chr3	152372549	152387069	NO	NO	H1	NO	NO	5	6	4	12	14	12	9	3	2	0	16	4	7	11	0	2	7	1	0	7	3	12	4	4	3	6	5	7	1	6	7	5	3	1	6	8	0	2	9	3	10
AI182371	chr2	34971869	34991556	NO	NO	H1	NO	NO	21	22	21	237	43	33	16	26	16	43	41	35	102	24	23	48	93	22	13	26	22	67	10	31	56	275	33	21	23	45	31	39	34	26	19	20	26	24	89	49	38
AI197445	chr13	107606321	107615688	NO	NO	H1	NO	NO	0	1	0	2	0	1	1	6	0	0	2	0	1	0	0	0	1	0	0	0	2	0	0	1	0	0	4	1	0	0	3	5	4	0	2	1	1	1	2	1	0
AI225912	chr8	105921229	105928059	NO	NO	H1	NO	NO	51	33	60	30	14	21	33	55	48	22	46	95	45	25	27	60	43	23	25	37	87	22	31	48	36	4	24	23	25	2	26	26	10	30	35	18	33	38	26	25	27
AI314278	chr7	89075513	89081285	NO	NO	H1	NO	NO	13	3	3	2	0	5	4	0	7	1	0	2	3	5	5	2	12	0	3	6	4	4	6	4	3	120	64	16	9	108	147	15	60	23	163	84	67	140	60	85	171
AI429214	chr8	37460728	37462687	NO	L2	NO	NO	NO	123	89	127	90	126	117	126	148	77	156	133	121	97	119	122	90	299	127	70	116	114	237	72	121	102	128	129	165	128	160	123	186	132	103	164	123	152	143	108	113	167
AI450353	chr11	83184255	83185755	NO	NO	H1	NO	NO	23	17	20	16	16	21	27	40	21	34	26	31	12	19	29	11	45	10	45	22	46	40	13	20	4	12	17	35	12	39	22	22	14	30	31	12	15	18	14	13	33
AI463170	chr12	76593745	76594699	NO	NO	NO	H2	NO	3	12	0	8	40	3	3	31	6	11	10	21	3	4	20	10	18	23	17	1	15	22	13	7	6	28	49	1	2	57	0	87	110	2	3	6	3	21	11	10	16
AI463229	chr13	37840988	37851711	NO	NO	H1	NO	NO	3	3	6	11	4	6	3	6	3	5	2	6	2	8	4	4	12	5	0	2	0	4	2	4	4	4	2	2	0	7	2	0	5	1	4	7	0	2	6	4	4
AI467606	chr7	126689951	126693221	NO	NO	NO	H2	NO	197	175	173	208	247	262	236	472	182	197	315	97	170	266	150	255	491	169	209	255	242	461	218	197	124	234	297	371	502	347	450	271	271	475	262	365	461	307	386	408	326
AI480526	chr5	123271785	123279151	NO	NO	NO	H2	NO	532	541	704	543	843	570	766	679	527	689	568	469	560	382	507	509	1374	415	469	571	797	637	334	645	522	671	669	759	487	980	664	1152	808	547	725	637	590	864	687	739	913
AI504432	chr3	106946819	106961638	NO	NO	H1	NO	NO	22	15	31	8	15	6	14	15	12	4	24	14	14	18	10	21	23	8	16	10	45	10	4	15	9	9	12	23	14	51	28	15	12	11	16	17	13	11	21	20	16
AI506816	chr5	23897258	23917665	NO	NO	H1	NO	NO	10	4	9	3	4	11	8	10	2	8	10	7	6	9	4	11	3	11	6	17	8	1	7	9	8	6	4	10	11	2	5	0	4	9	12	7	16	6	3	6	8
AI507597	chr4	141341680	141342915	NO	NO	NO	H2	NO	0	1	0	0	0	0	1	2	0	0	0	0	0	0	0	0	3	1	0	0	3	0	0	0	0	7	22	0	0	6	4	50	419	0	0	24	2	6	15	3	8
AI593442	chr9	52584331	52593434	NO	L2	NO	NO	NO	0	0	1	0	0	1	0	1	0	0	0	1	0	0	0	1	3	0	0	1	2	0	0	1	0	27	1	3	0	83	5	6	4	1	0	5	3	2	9	63	52
AI597479	chr1	43137869	43155106	NO	NO	H1	NO	NO	400	493	552	454	361	428	475	680	455	480	532	385	443	441	448	436	1094	431	509	463	565	770	411	423	461	230	399	491	379	441	443	348	281	449	448	396	465	379	423	418	448
AI606473	chr3	154036457	154040324	NO	NO	H1	NO	NO	0	0	0	0	0	0	0	0	0	0	0	3	0	0	0	0	0	1	0	0	0	0	0	0	0	1	0	0	0	0	0	0	1	3	0	0	0	0	0	0	0
AI661453	chr17	47747563	47781563	NO	NO	NO	H2	NO	230	198	223	260	373	196	200	416	268	309	215	218	226	306	310	217	319	288	230	280	127	612	235	157	146	329	233	338	425	534	362	296	226	487	244	289	619	463	233	387	389
AI662270	chr11	83114401	83117410	NO	NO	H1	NO	NO	153	172	153	196	199	155	152	144	133	214	210	85	173	210	146	159	497	124	141	142	185	311	138	163	125	146	217	342	248	497	207	189	174	315	280	229	241	233	202	262	352
AI837181	chr19	5475171	5477345	NO	NO	NO	H2	NO	1231	931	922	1420	1972	1057	1080	1170	1024	1558	1061	1223	1110	1090	1207	1231	3179	1381	1051	1101	1117	2893	1002	1270	1095	1340	1137	1200	1171	1395	1195	1231	1393	1106	1288	1276	1033	1626	1351	1307	1027
AI839979	chr5	31726935	31728741	NO	NO	H1	NO	NO	14	15	11	29	17	14	19	33	16	9	17	18	6	26	6	19	40	14	4	9	9	23	12	13	8	31	29	29	30	182	29	69	116	28	12	23	41	43	36	51	37
AI847159	chr2	129020067	129022593	NO	NO	H1	NO	NO	0	1	0	0	6	3	2	4	1	0	2	2	1	0	0	2	4	0	2	2	6	2	0	0	0	5	1	1	3	5	2	0	1	3	2	1	3	2	3	3	5
AI849053	chr3	88106399	88108497	NO	NO	NO	H2	NO	0	0	0	0	0	0	0	0	0	0	0	0	0	0	0	0	0	0	0	0	0	0	0	0	0	0	0	0	0	0	0	0	0	0	0	0	0	0	0	0	0
AI854703	chr6	48603972	48610625	NO	NO	NO	H2	NO	34	63	24	73	96	63	62	291	55	44	40	53	40	44	26	36	90	39	60	33	75	119	30	37	31	52	57	31	27	62	65	17	32	22	63	34	34	59	43	61	69
AI987944	chr7	41022346	41042772	NO	L2	NO	NO	NO	263	291	312	291	273	344	299	417	263	307	352	279	268	277	261	251	663	275	263	253	374	560	228	305	237	219	231	310	232	496	323	299	295	277	233	228	286	298	206	286	339
AK157302	chr13	21679392	21681307	NO	L2	NO	NO	NO	15	15	10	23	16	12	7	16	15	16	19	26	12	15	9	9	35	23	16	22	27	53	19	14	12	1	14	15	15	9	15	17	13	16	11	15	23	16	12	7	12
ATP6	chrM	7926	8607	NO	NO	NO	NO	NO	36	96	121	69	131	120	144	92	212	151	119	240	121	82	91	83	282	131	206	157	127	103	124	111	119	66	67	87	53	173	76	58	62	43	76	100	88	45	92	47	71
ATP8	chrM	7765	7969	NO	NO	NO	NO	NO	0	36	16	8	3	20	14	12	21	38	54	27	23	19	15	30	15	13	68	16	35	13	18	14	12	3	18	33	8	24	4	6	9	12	23	11	18	8	4	7	16
AU015228	chr2	129942313	129945295	NO	NO	H1	NO	NO	2	0	0	0	0	0	0	1	0	0	0	0	0	0	0	0	0	0	0	0	0	0	0	0	0	0	0	0	0	0	0	0	0	0	0	0	0	0	0	0	0
AU015336	chr16	25850559	25860018	NO	L2	NO	NO	NO	0	0	0	0	0	0	0	0	0	0	0	0	0	0	0	0	0	0	0	1	0	0	2	0	0	0	0	0	0	0	0	0	0	0	0	0	0	0	0	0	0
AU015791	chr12	105479691	105481508	NO	NO	NO	H2	NO	0	0	2	1	0	1	1	88	2	0	0	3	7	1	0	1	0	1	3	7	4	2	3	7	2	15	7	1	2	38	0	23	12	2	1	0	0	6	2	0	10
AU015836	chrX	93012261	93019076	NO	NO	H1	NO	NO	0	0	0	0	0	0	0	257	0	0	0	0	0	2	0	0	4	0	0	0	0	0	0	0	0	0	0	0	0	3	0	0	17	0	0	2	0	0	0	0	0
AU016765	chr17	64821083	64862585	NO	NO	H1	NO	NO	0	0	0	0	0	0	0	42	0	0	0	0	0	0	0	0	0	0	0	0	0	0	0	0	0	0	0	0	0	0	0	0	0	0	0	0	0	0	0	0	0
AU018091	chr7	3204497	3219029	NO	NO	H1	NO	NO	0	0	0	0	0	0	0	9	0	0	0	0	0	0	0	0	0	0	0	0	0	0	0	0	0	0	0	0	0	0	0	0	0	0	0	0	0	0	0	0	0
AU019990	chr2	132440115	132494987	NO	NO	H1	NO	NO	0	0	0	0	0	1	1	1	1	1	1	1	3	2	1	2	8	5	7	0	6	14	1	4	0	2	3	7	2	0	1	1	2	2	0	0	3	7	1	3	2
AU020206	chr7	75418785	75431868	NO	NO	H1	NO	NO	348	266	291	369	452	336	390	7193	279	324	293	250	317	337	267	301	1334	269	300	367	339	640	280	366	227	472	277	351	398	1596	335	324	352	333	297	255	277	405	305	682	677
AU021063	chr15	101119127	101120036	NO	NO	NO	H2	NO	0	0	0	0	0	0	0	15	0	0	0	0	0	0	0	0	0	0	0	0	2	0	0	0	0	0	0	0	0	0	0	0	0	0	4	0	1	1	0	0	0
[truncated: 48,764 more rows]
[truncated: 59 more columns]
