# Supplementary material for: Preconception exposures of female mice to a panel of metabolic disruptors induce sexually dimorphic metabolic perturbations in their offspring
Source: Front Endocrinol (Lausanne). 2026 Apr 2;17:1787973. doi: 10.3389/fendo.2026.1787973 (PMC13082944; doi:10.3389/fendo.2026.1787973)
Supplement: Supplementary file 1 [file Supplementaryfile1.zip › Data Sheet 1_updated/Supplementary Data 16.csv]

mouse_ID	Amylin	GIP	GLP-1	Ghrelin	Insulin	Leptin	PYY	Glucagon	PP	Resistin	C-Peptide
565	90.89	297.45	219.46	161.07	360.96	548.59	121.71	88.15	57.35	29801.99	255.97
568	37.75	328.91	167.64	763.36	12.33	226.55	77.58	63.51	27.43	14310.62	608.52
569	85.41	259.67	250.18	90.18	209.91	2019.32	88.59	79.79	51.8	16450.46	689.23
570	44.36	398.99	157.63	115.57	335.99	230.31	74.22	60.72	35.94	24479.22	713.68
573	185.23	213.95	389.43	11.39	243.93	340.9	149.25	105.73	190.43	17738.73	638.89
574	75.55	366.47	306.79	1196.55	478.42	1655.57	110.19	84.32	52.99	18854.86	1474.62
584	80.6	322.31	176.64	447.45	48.92	343.76	150.61	107.84	118.61	20544.75	888.69
585	34.16	347.61	99.88	1074.49	324.92	1141.11	111.86	73.23	38.06	24476.64	1125.13
600	101.92	139.21	269.8	847.6	583.45	163.86	109.23	116.46	67.37	29464.94	1390.1
601	53.12	337.07	157.63	647.18	245.87	407.14	91.29	63.51	38.75	18172.49	658
608	50.33	172.04	196.27	172.1	259.27	119.43	94.34	71.37	43.43	27107.33	995.65
612	107.46	138.2	296.44	880.95	1.92	118.87	275.33	69.78	66.01	19490.64	535.83
613	58.4	170.25	44.65	28.14		157.5	90.76	61.43	47.24	16676.21	487.6
614	54.48	164.42	213.21	719.3	354.38	310.43	157.65	56.35	38.75	9394.44	1090.95
615	26.41	99.67	522.43	762.93	414.94	307.03	121.36	91.33	47.24	23936.64	467.58
616	159.48	176.25	426.8	77.15	164.45	251.15	167.44	128.63	82.6	17046.55	962.95
617	143.36	248.15	348.61	123.11	263.04	268.13	120.68	85.7	70.34	18198.53	913.77
620		367.25	180.85	1590.4	79.36	220.63	75.91	68.82	24.83	22349.19	868.74
621	22.28	234.61	77.59	747.18	12.33	54.92	264.4	62.47	49.69	18621.75	737.69
622	124.83	229.02	298.54	576.28	427.2	214.7	118.74	80.37	53.87	17479.73	1072.86
623	22.28	249.08	112.63	39.11	287.03	118.87	95.52	126.14	64.09	19360.88	1335.92
627	18.03	197.45	157.63	835.06		581.49	79.51	60.01	28.68	15187.59	630.29
636	22.28	369.22	188.82	621.57	296.03	626.25	111.97	140.08	56.2	26433.53	526.38
637	15.88	227.62	176.64	676.49	136.06	747.53	114.91	87.07	42.12	20961.76	660.11
639	70.21	446.73	167.64	670.23	1498.39	3020.46	82.85	64.87	41.79	36002.57	3004.9
641	13.72	421.25	176.64	624.22	536.48	2732.32	112.8	90.81	30.69	34410.15	757.4
644	58.4	226.44	257.75	218.36	12.33	358.28	72.81	87.07	57.35	23345.13	666.41
645	50.33	243.96	199.83	357.65		266.54	144.31	58.57	32.24	25657.92	272.83
646	67.97	74.68	112.63	1443.91		369.93	135.22	111.98	89.12	18077.16	209.51
647	26.41	381.84	206.68	1783.33	201.58	753.33	91.83	67.85	32.62	25007.04	1112.16
649	106.68	111.95	328.36	74.82	58.94	352.06	87.21	80.37	55.04	24396.76	761.3
650	53.12	177.5	318.74	24.69		1162.82	83.85	78.63	69.54	11758.15	799.84
653	35.98	204.23	213.21	168.33		130.57	157.03	53.29	35.94	37922.08	326.85
657	70.21	474.74	219.46	134.12	240.04	657.56	65.07	64.19	39.44	22093.23	604.12
662	129.51	238.75	484.79	204.12	196.3	137.25	108.99	65.87	31.47	21393.04	945.53
666	65.68	437.65	260.22	288.17	588.81	335.45	106.09	66.2	47.24	23855.48	1320.74
671		224.56	206.68	1589.56		58.82	134.46	75.36	43.43	25367.97	492.54
672	37.75	335.75	199.83	674.37	45.52	283.43	98.35	75.36	39.44	21294.14	492.54
674	30.38	288.89	300.62	894.61	85.3	302.59	136.3	46.28	29.49	20187.08	245.61
673	67.97	178.35	196.27	488.17	619.9	307.56	92.63	55.97	42.12	23542.84	966.42
676	34.16	202.56	213.21	99.58	1.92	375.62	88.86	52.5	42.12	39595.08	630.29
678	41.15	257.07	87.61	1877.17		159.99	132.72	62.13	30.29	35294.86	194.32
680	54.48	165.46	269.8	2800.21	640.11	215.24	97.58	80.94	47.86	23472.63	1578.22
681	18.03	172.27	222.49	506.53		25.65	179.82	127.39	19.05	19783.06	512.02
682	22.28	319.03	199.83	133.35	400.97	1266.49	123.85	91.85	35.22	27601.91	1215.83
683	76.58	211.46	257.75	523.12		224.13	117.24	93.41	40.12	23382.58	462.51
684	22.28	84.69	132.17	348.39	276.07	313.83	82.42	48.42	27.43	17874.21	1256.32
687	59.66	185.08	199.83	13.1	152.88	325.3	83.28	66.54	36.65	12608.44	586.33
688	59.66	172.86	139.58	731.05	570.67	188.05	51.63	37.32	8.64	22621.72	1067.9
675	130.82	171.14	296.44	308.52	245.87	464	90.49	82.64	59.62	25495.35	1399.06
689	57.11	224.48	231.26	24.86	218.11	127.79	167.04	63.51	44.07	16178.13	1000.77
691	41.15	88.74	192.6			217.94	76.82	45.4	30.69	15372.64	295.65
692	41.15	182.58	146.15	601.74	264.92	358.54	72.65	56.35	39.1	16072.54	796.03
695	26.41	126.16	192.6	480.87	128.59	908.09	71.22	66.87	42.78	18233.27	552.17
703	5.16	170.48	132.17	130.41	1881.86	195.42	131.73	61.43	67.92	10013.2	814.98
706	112.76	162.94	262.65	133.86	839.08	525.97	138.24	132.32	59.62	18956.44	1390.1
707	71.3	212.75	180.85	601.74	1037.67	277.63	113.51	69.46	53.28	22269.3	1203.27
709		508.08	225.47	323.88	164.45	678.15	91.96	70.42	37.36	16238.27	1204.84
713	70.21	536	285.68	1004.87	615.31	1854.12	92.09	111.3	35.94	16070.47	1215.83
722	91.78	107.63	290.04	374.47	145.77	203.86	127.88	73.54	57.92	21190.82	683.04
724	74.5	212.59	568.48	70.35	769.8	643.22	330.58	279.99	276.1	27068.3	1508.36
725	48.89	139.68	152.12	1282.83	829.65	488.91	80.98	48.42	50.9	12438.87	1293.27
726	13.72	197.05	87.61	170.9	180.11	234.6	89.4	43.61	32.24	23255.42	745.61
727	99.47	148.01	242.31	88.44	136.06	195.15	86.66	64.87	52.1	26291.66	668.5
730	41.15	102.75	132.17	34.49		1036.33	103.75	111.3	40.12	14199.1	308.31
732	26.41	207.22	199.83	271.88	186.66	457.01	124.08	60.72	41.79	13953.02	475.14
733	37.75	210.74	184.91	989.99	93.95	851.35	300.75	80.37	35.94	19441.37	931.48
747	39.48	188.7	167.64	299.96	784.91	719.09	81.85	66.2	34.12	17934.56	1827.62
752	18.03	226.36	157.63	434.5	300.49	2318.4	65.07	55.22	27.43	22568.02	1095.86
757	30.38	96.02	184.91	23.67		210.91	79.51	60.72	33.75	20351.74	470.11
760	18.03	204.55	123.46	175.95		894.07	89.68	58.2	29.09	16865.2	393.55
763	76.58	114.38	236.87	276.61	342.73	141.14	105.84	64.19	50.3	17371.03	796.03
767		174.61	99.88	88.33	226.18	262.3	31.47	37.32	36.65	17923.78	507.19
773	51.74	114.88	188.82	304.99	50.61	227.09	79.22	69.46	33.75	10364.8	252.54
774	76.58	244.04	314.81	464.72	477.7	390.87	142.62	84.04	52.4	25660.59	707.61
777	37.75	201.65	272.14	781.5	329.2	244.76	141.55	74.46	46.61	20100.47	993.95
779	73.45	246.76	252.74	1224.9	159.86	172.13	174.71	62.47	36.65	13674.64	695.38
785	53.12	223.62	199.83	124.09	557.77	297.61	85.54	54.06	44.07	21872.61	1120.27
786	34.16	237.13	37.92	66.06	634.92	735.99	124.53	80.94	32.24	25033.26	1699.12
788	41.15	228.4	176.64	1072.6	216.07	745.22	75.91	64.19	32.62	17872.06	672.67
790	39.48	128.34	157.63	636.35	349.4	989.68	60.26	47.57	32.24	19589.37	1087.67
791	22.28	288.63	176.64	1065.67	231.17	173.78	104.61	53.29	27.43	30715.86	829.99
792	26.41	132.07	167.64	84.2	1047.49	92.62	59.89	42.22	25.72	15053.83	1461.37
795	5.16	351.01	157.63	634.28	232.16	568.71	143.36	80.37	38.06	23789.69	660.11
799	22.28	30.67	52.75	517.45	439.3	513.93	128.87	45.84	30.29	12149.12	575.07
800	84.46	103.61	234.09	98.77	186.66	85.91	127.21	71.99	45.98	29423.05	347.83
802	13.72	143.82	13.72			197.33	51.63	22.65	14.88	13786.99	341.9
804	18.03	79.18	48.49	431.57	226.18	360.61	73.59	47.57	12.91	10753.94	757.4
805	47.41	394.82	157.63	1447.32	362.59	710.27	131.62	62.82	35.22	23724.02	833.72
806	26.41	223.75	87.61	893.47	307.55	463.23	96.55	92.37	46.61	23916.33	554.48
807	80.6	89.97	247.59	86.12	341.05	554.93	82.14	74.15	45.98	21987.54	1139.65
808	44.36	120.43	157.63	111.75	725.03	84.79	184.51	49.26	44.71	15070.02	1046.3
809	41.15	240.71	77.59	246.08		385.96	193.54	70.74	35.94	17818.25	559.09
813	34.16	132.61	196.27	861.56	96.77	55.75	88.86	63.51	53.87	16755.91	436.67
814	5.16	95.23	44.65	431.92		731.97	104.61	48.42	35.22	13865.99	133.54
817	22.28	351.54	192.6	21.99	429.48	1033.01	105.84	54.83	22.53	42833.63	737.69
818		161.58	57.55	88.44	98.17	136.14	100.88	60.72	50	8456.72	721.73
819	28.41	341.23	172.24	507.55	155.22	1259.87	84.42	61.07	27.43	13468.3	973.34
820	78.61	243.96	265.06	144.6	447.54	247.42	117.7	57.47	33.75	19945.97	717.71
822	44.36	196.14	199.83	150.15	706.34	810.39	85.4	64.19	55.62	22955.6	1036.26
