# Supplementary material for: Preconception exposures of female mice to a panel of metabolic disruptors induce sexually dimorphic metabolic perturbations in their offspring
Source: Front Endocrinol (Lausanne). 2026 Apr 2;17:1787973. doi: 10.3389/fendo.2026.1787973 (PMC13082944; doi:10.3389/fendo.2026.1787973)
Supplement: Supplementary file 1 [file Supplementaryfile1.zip › Data Sheet 1_updated/Supplementary Data 14.csv]

mouse_ID	2021-01-13	2021-01-14
565	160	NA
566	NA	103
567	NA	102
568	NA	86
569	123	NA
570	109	NA
571	129	NA
572	100	NA
573	NA	68
574	NA	96
583	99	NA
584	149	NA
585	NA	115
599	NA	94
600	98	NA
601	NA	141
607	124	NA
608	136	NA
609	NA	79
610	NA	160
611	NA	108
612	NA	93
613	NA	113
614	NA	110
615	120	NA
616	118	NA
617	106	NA
618	106	NA
619	106	NA
620	NA	142
621	NA	89
622	NA	100
623	150	NA
624	NA	93
627	NA	126
628	NA	169
636	87	NA
637	131	NA
638	171	NA
639	NA	101
640	NA	108
641	NA	139
644	119	NA
645	133	NA
646	NA	95
647	NA	96
648	91	NA
649	106	NA
650	NA	100
651	NA	95
652	NA	114
653	102	NA
654	105	NA
656	NA	105
657	NA	120
659	107	NA
662	97	NA
665	NA	143
666	NA	111
670	106	NA
671	117	NA
672	119	NA
673	NA	117
674	NA	97
675	112	NA
676	88	NA
677	141	NA
678	NA	102
679	124	NA
680	121	NA
681	132	NA
682	149	NA
683	NA	171
684	114	NA
685	153	NA
687	138	NA
688	NA	95
689	NA	142
691	131	NA
692	NA	109
693	NA	126
695	147	NA
696	119	NA
697	136	NA
698	99	NA
699	186	NA
700	NA	111
701	NA	150
702	NA	112
703	NA	151
706	140	NA
707	NA	68
708	NA	83
709	78	NA
710	150	NA
711	107	NA
712	NA	112
713	NA	148
722	74	NA
723	119	NA
724	131	NA
725	NA	135
726	NA	130
727	125	NA
728	110	NA
730	66	NA
731	NA	101
732	NA	128
733	NA	79
747	116	NA
748	118	NA
749	119	NA
750	NA	120
751	NA	144
752	NA	114
757	129	NA
758	109	NA
759	NA	133
760	NA	114
763	136	NA
767	NA	101
773	110	NA
774	123	NA
776	NA	110
777	NA	127
778	NA	137
779	NA	97
784	147	NA
785	156	NA
786	163	NA
787	120	NA
788	NA	92
789	NA	117
790	NA	122
791	152	NA
792	NA	153
793	NA	132
794	129	NA
795	114	NA
796	126	NA
797	NA	104
798	NA	93
799	NA	111
800	115	NA
801	142	NA
802	133	NA
803	NA	78
804	NA	88
805	NA	141
806	80	NA
807	109	NA
808	NA	129
809	NA	136
813	114	NA
814	NA	127
816	130	NA
817	95	NA
818	NA	89
819	NA	83
820	74	NA
821	NA	88
822	NA	130
823	NA	109
