# Supplementary material for: Preconception exposures of female mice to a panel of metabolic disruptors induce sexually dimorphic metabolic perturbations in their offspring
Source: Front Endocrinol (Lausanne). 2026 Apr 2;17:1787973. doi: 10.3389/fendo.2026.1787973 (PMC13082944; doi:10.3389/fendo.2026.1787973)
Supplement: Supplementary file 1 [file Supplementaryfile1.zip › Data Sheet 1_updated/Supplementary Data 15.csv]

mouse_ID	dissection_date	BW	fBW	fglucose	iWAT_weight	gWAT_weight	liver_weight
565	2021-02-09	18.9	17.7	140	165	139	739
568	2021-02-11	26.7	25.2	113	181	245	1048
569	2021-02-09	17.7	16.2	105	198	162	765
570	2021-02-11	16.4	15.1	118	137	53	546
573	2021-02-10	24.1	21.9	160	182	217	687
574	2021-02-08	25.7	24	180	256	583	607
584	2021-02-09	19.5	18.2	151	111	47	641
585	2021-02-10	23.9	22.3	137	219	445	725
600	2021-02-08	18.2	16.5	89	113	67	716
601	2021-02-09	25.2	22.9	127	237	411	875
608	2021-02-08	17.3	16	129	59	35	605
612	2021-02-08	22.9	21.7	92	144	198	803
613	2021-02-08	25.4	23.6	95	128	261	761
614	2021-02-09	22.1	20.5	198	102	163	738
615	2021-02-09	19	17.5	114	171	141	741
616	2021-02-08	18.6	16.5	92	106	58	653
617	2021-02-12	17.9	16.5	135	116	61	711
620	2021-02-10	25.8	23.5	154	182	258	894
621	2021-02-11	26.7	24	146	145	200	1121
622	2021-02-09	24	21.1	142	122	205	862
623	2021-02-12	17	15.2	156	68	18	668
627	2021-02-11	24.3	22.7	151	217	250	836
636	2021-02-08	18.5	16.7	98	118	96	411
637	2021-02-10	20	18.8	139	181	151	677
639	2021-02-09	27.5	25.4	165	370	662	936
641	2021-02-12	27.5	25.5	171	377	708	938
644	2021-02-08	18.3	16.4	97	114	68	750
645	2021-02-11	19.3	17.3	133	96	45	707
646	2021-02-10	26.9	25.1	174	213	383	971
647	2021-02-09	24.8	23.1	143	211	263	772
649	2021-02-09	19.3	18.5	137	197	143	770
650	2021-02-08	24	22.7	83	252	362	610
653	2021-02-11	17.3	15.2	107	123	63	761
657	2021-02-12	26	24.3	125	230	357	898
662	2021-02-12	18.2	16.7	145	120	105	655
666	2021-02-12	24.9	22.7	164	181	281	986
671	2021-02-11	19.4	17.2	121	61	25	698
672	2021-02-12	20.9	18.9	149	160	154	820
673	2021-02-12	26.9	24.9	133	163	346	1174
674	2021-02-11	25.8	24.1	145	185	335	995
675	2021-02-12	19.5	18.2	130	142	80	727
676	2021-02-10	17.2	15.4	139	34	24	621
678	2021-02-09	22	20.7	96	153	207	730
680	2021-02-11	19	16.8	119	54	10	604
681	2021-02-10	19.3	18	175	225	224	743
682	2021-02-08	19.7	17.8	118	130	91	758
683	2021-02-08	27.3	24.9	144	186	366	864
684	2021-02-12	19.8	18.3	159	145	111	738
687	2021-02-09	20.5	18.7	93	154	104	789
688	2021-02-10	26.5	24.4	152	153	362	852
689	2021-02-12	25.7	23.5	192	136	193	719
691	2021-02-12	18.9	17.1	116	81	40	685
692	2021-02-12	26.6	24.5	130	203	399	977
695	2021-02-10	19.5	18.1	160	181	148	587
703	2021-02-12	25.7	23.5	111	199	359	947
706	2021-02-08	18.5	17	79	124	73	486
707	2021-02-09	23.9	22.1	95	120	279	694
709	2021-02-08	20	18.6	141	157	153	795
713	2021-02-08	27.4	25.1	115	324	603	881
722	2021-02-09	18.1	16.4	100	177	91	791
724	2021-02-12	20.1	18.6	86	107	109	702
725	2021-02-08	23.3	21.7	115	220	291	806
726	2021-02-12	22.6	21.4	128	172	277	812
727	2021-02-10	18.3	16.3	129	100	41	659
730	2021-02-11	17.9	16.3	110	192	159	599
732	2021-02-11	27.6	25.1	126	161	269	702
733	2021-02-08	26	24.4	135	191	372	636
747	2021-02-08	19.6	17.8	102	181	125	735
752	2021-02-10	25.1	23.6	144	367	648	899
757	2021-02-12	19.1	17.5	117	125	89	736
760	2021-02-09	26.8	24.9	100	230	248	736
763	2021-02-10	20.1	17.9	81	110	36	745
767	2021-02-11	25	22.7	120	187	247	641
773	2021-02-08	18.9	16.3	120	44	25	465
774	2021-02-09	18.8	17.1	107	126	76	773
777	2021-02-10	24.8	23	130	183	268	938
779	2021-02-08	26.8	24.3	76	255	404	944
785	2021-02-11	19.3	17.5	117	123	90	829
786	2021-02-10	19.2	17.5	119	159	157	676
788	2021-02-09	27.7	25.4	145	328	492	1124
790	2021-02-10	26.5	24.7	149	304	531	831
791	2021-02-12	19.2	17.9	107	90	46	657
792	2021-02-11	26.1	23.9	126	118	130	908
795	2021-02-11	18.8	17.3	139	117	108	750
799	2021-02-08	26.5	24.2	93	265	347	1046
800	2021-02-10	19.2	16.9	96	66	33	728
802	2021-02-11	19.5	17.8	112	164	114	774
804	2021-02-11	25.8	23.9	178	168	361	856
805	2021-02-09	26	24	156	166	314	809
806	2021-02-10	17.2	16	141	164	86	481
807	2021-02-11	19.6	18.3	97	151	143	705
808	2021-02-11	26.1	23.4	131	103	185	937
809	2021-02-12	29	26.4	86	280	533	1167
813	2021-02-10	18.3	15.8	99	38	18	556
814	2021-02-11	27.8	25.7	117	352	515	1095
817	2021-02-09	19.6	18.3	122	232	269	853
818	2021-02-12	26.5	24.6	111	158	235	971
819	2021-02-10	27.3	23.8	138	266	437	913
820	2021-02-09	19.8	17.7	78	103	76	808
822	2021-02-10	29	26.2	110	278	651	1153
