# Supplementary material for: Preconception exposures of female mice to a panel of metabolic disruptors induce sexually dimorphic metabolic perturbations in their offspring
Source: Front Endocrinol (Lausanne). 2026 Apr 2;17:1787973. doi: 10.3389/fendo.2026.1787973 (PMC13082944; doi:10.3389/fendo.2026.1787973)
Supplement: Supplementary file 1 [file Supplementaryfile1.zip › Data Sheet 1_updated/Supplementary Data 7.csv]

mouse_ID	2020-10-08	2020-10-15	2020-10-22	2020-10-29
51	12.7	16.3	16.8	17.2
52	13.4	15.5	15.6	17.6
53	14.4	15.4	16	16.9
54	14.1	15.3	15.8	16.1
55	17	17.5	18.7	19.2
56	16.9	16.2	17.8	18.9
57	14.5	15.6	16.2	16.3
58	15.8	16.6	17.4	17.9
59	14	15.2	15.9	16.4
60	13.9	15	16	16.8
61	16.3	16	16.5	17.6
62	13.2	14.7	15.8	16.4
63	14.3	14.5	14.9	15.5
64	16	16.6	16.9	17
65	16	16.9	17.6	19.2
66	16.5	17.3	17.5	18.2
67	17.3	18.4	17.8	19
68	16	17.2	17.9	19.5
69	17.7	18.7	19.7	20.2
70	17.6	18.8	19.5	19.9
71	16.4	16.9	16.5	16.9
72	14.7	16.8	16.9	17.9
73	14	16.1	17	17.4
74	13	15.4	16.7	17.2
75	15.8	18	18.2	18.9
76	15.6	18.4	19.2	18.5
77	14	16.3	16.8	17.3
78	14.2	16.9	17.4	18.2
79	14.3	15.4	16.7	17
80	16	16.2	17.9	17.8
81	15.2	16.2	16.3	16.5
82	15.8	16.6	17.8	17.6
83	16.9	18.3	19	18.7
84	16.4	17.7	17.2	17.6
85	15	16.4	16.7	17.3
86	15.4	15.5	16.1	16.9
87	13.8	15.6	15.8	16.4
88	15.2	15.6	16.3	17.4
89	15.8	17	16.8	18
90	16.8	16.6	17.3	17
91	14	14.6	15.2	15.4
92	17.2	16.6	18.3	19
93	13.1	15	16.3	16.7
94	14.1	14.8	17.8	18.7
95	16	17.6	17.9	18.1
96	14.8	15.5	15.7	16.8
97	16.4	16.7	17.4	18.1
98	15.4	15.9	16.1	16.7
99	16.9	17	18	18.2
100	12.8	14.6	16.1	16
101	14.6	16	16.4	16.9
102	14.3	15.6	16.7	17.7
103	14.5	15.1	16.4	16.6
104	16	17.2	18.1	18.2
105	14.7	15.6	16.2	16.9
106	15.4	16.2	17.1	17.3
107	14.9	17.1	16.7	17.9
108	13.7	16.3	16.7	17.5
109	13.6	16.9	17.3	17.9
110	13.4	16.3	17.2	17.6
111	14	16.7	17.4	17.6
112	12.8	15.6	16.4	17.1
113	14.3	16	16.3	17.4
114	12.9	15.7	16	16.5
115	13.7	15.3	16.8	17
116	12.2	15	16.5	17.2
117	14.2	15.8	16.3	16.8
118	13.3	15.5	15.9	16.9
119	14	16.9	17.4	16.7
120	14.1	16.9	17.2	18
121	14.8	18.3	17.6	18.3
122	13	15.9	16.5	17.1
123	13.2	15.6	15.8	17.6
124	14.9	17.4	17.9	17.8
125	15	16.7	17.1	17.3
126	14.7	17.3	17.3	18.1
127	16.7	16.1	17.2	17.6
128	15.4	16.4	18	18.1
129	14.1	14.7	16.2	16.8
130	15.2	16.4	16.8	17.4
131	15.6	17.7	18.1	18.1
132	15.3	18.2	18.5	19.1
133	15.2	17.7	18.1	18.2
134	14.2	16.3	16.5	16.6
135	16.4	17.8	19	19.4
136	15.7	16.5	17.2	17.5
137	14.8	15.9	16.5	17
138	15	16.2	16.7	17.1
139	15.1	16	17	17.4
140	15.1	16.1	16.8	17.5
141	16.1	17.4	17.8	18.5
142	14.2	15.1	16.2	17
143	14.5	16.7	17	17.7
144	14.3	16	16.4	17
145	13.8	15.9	17.1	18.1
146	12.5	14.5	15.2	15.6
147	13.4	15.5	16.3	16.9
148	13.5	16.1	15.9	17.3
149	13.1	14.8	15.5	16.5
150	14.1	16.9	17.6	17.8
151	16.7	17.2	17.7	18
152	15.5	18	18.5	18.9
153	14.5	16.6	17.2	17.4
154	15.6	16.7	17.3	18.1
155	16.2	17.6	17.9	18.4
156	15.5	16.4	17.2	17.9
157	14.9	16.1	16.3	17.2
158	16.4	16.8	17.4	18.7
159	17.5	17.2	18.8	18.3
160	15.1	14.8	16.3	17.3
161	16.1	16	16.8	17.6
162	14.7	14.9	15.3	16
163	13.7	16.1	16.4	17
164	15	15.9	16.9	17.9
165	13.8	15.8	16.5	16.8
166	14	16.1	16.9	17.5
167	13.7	15.3	15.2	16.5
168	14	15.6	17.1	17.6
169	13.4	14.4	15.8	15.2
170	14.8	16.7	17.6	17.3
171	13.8	15.3	16.3	16.7
172	14	15	15.5	16.2
173	17.4	18	18.9	19.8
174	16.4	16.4	16.8	17.2
175	14.5	14.2	15	16.7
176	14.6	14.7	15.9	15.7
177	14.8	15	15.5	16.1
178	14.6	14.2	15.9	16.3
179	11.7	14.6	17.5	17.9
180	15	16.5	16.7	17.4
181	12.2	14.6	16.2	16.7
182	14.9	17.9	18.4	18.3
183	14.2	15.1	16.1	17.3
184	12.6	14.4	15.2	15.6
185	11.3	13.4	14.3	14.9
186	15	16.4	18.1	18.4
187	17.3	17.6	18.7	18.9
188	15.2	16.6	17	17.4
189	16.2	15.5	16.5	17.4
190	15.4	16.6	16.8	17.1
191	16.5	16.7	17	17.9
192	16.1	16.5	17.5	18.3
193	14.5	16.3	16.7	17.5
194	16.4	16.7	17.7	18.2
195	15.6	15.3	16.4	16.8
196	15.9	16.8	17.8	18.1
197	15	15.3	17.3	18.2
198	15.7	15	16.5	16.7
199	15.6	16.4	17	17.6
200	15.1	16	15.7	15.5
201	16.5	17.6	18.1	18.9
202	12.2	14.1	16.2	17
203	14.6	14.8	15.9	16.3
204	15	15.9	18	18.8
205	14.7	16.7	17.6	19.2
206	14.7	15.7	16.1	16.8
207	17.2	17.6	18.7	19.6
208	13	13.9	15.4	15.9
209	14.3	14.9	15.9	16.5
210	13.6	13.8	15.3	16.7
