# Supplementary material for: Preconception exposures of female mice to a panel of metabolic disruptors induce sexually dimorphic metabolic perturbations in their offspring
Source: Front Endocrinol (Lausanne). 2026 Apr 2;17:1787973. doi: 10.3389/fendo.2026.1787973 (PMC13082944; doi:10.3389/fendo.2026.1787973)
Supplement: Supplementary file 1 [file Supplementaryfile1.zip › Data Sheet 1_updated/Supplementary Data 6.csv]

mouse_ID	2020-09-30	2020-10-08	2020-10-15	2020-10-22	2020-10-29	2020-11-02
51	7.5	13	16.7	17.4	17.7	17.7
52	8.2	13.9	15.9	16.1	18	17.9
53	9.3	14.8	16	16.3	17.4	17.2
54	9.3	14.4	15.8	16.2	16.4	16.7
55	13.9	17.7	18	20.3	19.5	19.7
56	13.5	17.6	16.6	18.2	19.2	19.4
57	10.4	14.8	15.9	16.7	16.8	16.7
58	11.8	16.4	17	17.6	18.6	18.5
59	8.5	15	15.7	16.2	16.8	16.9
60	8.1	14.4	15.4	16.4	17	17.3
61	13.7	17	16.5	16.9	18	17.5
62	7.8	13.8	15.1	16.2	16.8	17.1
63	9.4	14.8	14.6	15.4	15.9	16.4
64	11.4	16.5	16.8	17.3	17.3	17.7
65	11.1	16.6	17	17.8	19.9	19.8
66	10.9	17.2	17.4	18.1	18.5	18.8
67	13.1	17.9	19.1	18.2	19.4	19.5
68	9.7	16.6	17.9	18.4	20	19.9
69	14.2	18.3	19.2	20.1	20.8	21.1
70	12.8	18.3	19.2	20	20.6	20.6
71	13.2	16.9	17.3	17	17	18
72	9.6	15.2	17.1	17.2	18.1	18.5
73	8.4	14.6	16.6	17.5	17.7	17.8
74	7.7	13.4	15.8	16.9	17.5	17.7
75	10.9	16.5	18.6	18.8	19.5	20.1
76	11.1	16.5	18.9	19.7	19.1	19.1
77	9.7	14.4	16.7	17	17.8	18.2
78	9.3	14.8	17.6	17.8	18.5	19.4
79	9.2	14.5	15.8	17	17.3	17.4
80	12	16.6	16.6	18.3	18.1	18.5
81	10.7	15.8	16.6	16.5	17.2	17.6
82	12	16.3	16.9	18.3	18.2	18.2
83	12	17.7	18.7	19.5	19.3	19.8
84	11.7	17	18.3	17.7	18.1	18.4
85	10.8	15.6	16.9	17.4	17.9	17.8
86	12	16.1	15.9	16.6	17.5	17.6
87	9.1	14.5	16.4	16.2	16.6	17.1
88	10.1	15.5	16.1	16.8	17.8	18
89	10.6	16.1	17.4	17.2	18.3	18.4
90	14	17.4	17.1	17.6	17.4	17.5
91	9.8	14.7	15	15.6	15.8	15.9
92	13.3	17.9	17	18.9	19.5	19.4
93	8.3	13.8	15.5	17	17	17.9
94	8.3	14.6	15.2	18.2	19	19.2
95	11.2	16.6	17.9	18.3	18.6	18.4
96	11.3	15.3	15.8	16	16.9	16.6
97	12	17.1	17.2	17.9	18.5	18.9
98	10.2	16	16.3	16.3	17	17.3
99	14.5	17.4	17.4	18.7	18.4	18.6
100	8.4	13.6	15	16.5	16.2	16.1
101	10.1	15.4	16.5	16.6	17.1	17.3
102	10	14.8	15.8	17.2	17.9	17.8
103	10.8	15.3	15.5	16.9	17	17.1
104	10.9	16.5	17.6	18.3	18.5	18.7
105	10	15.2	16.1	16.6	17.3	18
106	11.6	16	16.7	17.3	17.6	18.1
107	9.4	15.3	17.7	17.1	18.1	18.4
108	8.2	14.2	16.9	16.9	17.8	18.2
109	8	14.1	17.4	17.8	18.5	18.9
110	7.6	13.8	16.8	17.6	17.8	18.4
111	8.5	14.3	17.2	17.7	17.9	19
112	8.2	13	15.9	16.9	17.3	17.6
113	8.9	15	16.7	16.6	17.6	17.7
114	7.7	13.2	16.2	16.3	16.8	17.1
115	8.9	14.3	15.7	17.1	17.6	17.9
116	7.1	12.6	15.4	16.7	17.6	17.7
117	9.1	14.7	16.4	16.7	17.2	17.4
118	8.3	13.5	16	16.3	17.4	16.7
119	9.6	14.6	17.3	18.1	17.2	17.7
120	8.5	14.5	17.3	17.5	18.4	18.3
121	9.6	15.3	18.7	18.1	18.7	18.9
122	8.1	13.6	16.3	16.9	17.4	17.4
123	7.9	13.8	16.1	16.2	17.9	18.2
124	10	15.5	18	18.6	18.3	18.4
125	10.3	15.5	17.3	17.6	17.8	18
126	10	15.3	17.9	18.1	18.5	18.4
127	12.3	17.2	16.6	17.5	17.9	18.3
128	11.4	16	16.9	18.5	18.5	18.4
129	9.9	14.6	15.3	16.7	17.2	17.7
130	10.9	16.4	16.9	17.3	17.7	18.8
131	10.6	16.1	18.4	18.6	18.5	18.4
132	12	15.8	18.9	19.3	19.6	19.7
133	11.7	15.9	18.3	18.9	18.8	18.8
134	9.7	14.8	16.9	17.2	17.1	17.5
135	12.7	17.3	18.3	19.7	19.7	20
136	11.9	16.5	16.8	17.6	17.9	17.7
137	10.4	15.3	16.5	17	17.4	17.4
138	10.2	15.7	16.5	17.1	17.4	17.2
139	10.5	15.9	16.5	17.4	17.8	17.8
140	10	15.6	16.5	17.1	17.7	17.9
141	11.3	16.7	18	18.4	18.9	19.1
142	8.8	14.8	15.6	16.7	17.5	17.6
143	10.2	15.1	17.1	17.4	18	18.3
144	9	14.9	16.3	17.1	17.3	18.1
145	8.4	14.6	16.4	17.8	18.3	18.6
146	7.5	12.9	15	16.1	16	16.2
147	8.8	13.7	15.8	16.6	17.2	17.7
148	8.2	14.2	16.5	16.2	17.5	17.3
149	7.7	13.6	15	15.7	16.9	16.4
150	8.3	14.7	17.4	17.9	18.4	18.7
151	12.8	17.4	17.5	18	18.4	18.3
152	10.2	16.1	18.7	18.7	19.4	19.8
153	9.9	15.1	17.1	17.6	18	18.3
154	10.9	16	17.2	17.8	18.5	18.6
155	11.3	17	18.1	18.5	18.8	19.4
156	11.1	16	16.9	17.6	18.4	18.7
157	9.7	15.5	16.7	16.6	17.5	17.5
158	12.6	17.1	17.1	18.1	19	18.9
159	13.9	18.2	17.6	19	18.7	19.3
160	11.4	15.8	15.1	16.5	17.5	17.7
161	12	16.8	16.3	17.1	18	18.1
162	9.8	15.3	15.3	15.6	16.2	16.6
163	8	14.1	16.3	16.7	17.3	18.6
164	10.7	15.5	16.2	17.7	18.3	17.9
165	9.7	14.2	16.1	16.9	17.2	16.9
166	8.2	14.4	16.3	17.1	17.8	17.9
167	10.3	14.1	15.6	15.7	16.8	17
168	10.3	14.8	16.2	17.9	18.1	18.3
169	8.4	14.1	15.4	16.4	15.5	16
170	9.2	15.6	17.1	18.2	17.8	18.2
171	9	14.4	15.6	16.9	17.1	17.2
172	9.3	14.6	15.9	16	16.3	16.5
173	16.7	18.2	18.5	19.5	20.4	19.8
174	15.2	16.9	16.8	17.2	17.6	17.3
175	11.8	15.1	14.6	15.1	17	16.9
176	10.5	15.1	15.2	16.4	16.1	16
177	11	15.5	15.4	16	16.6	16.6
178	10.8	15.2	14.8	16.3	16.6	16.6
179	7.8	12.2	15	17.8	18.3	18.6
180	10.3	15.7	17	17.3	17.8	17.5
181	8.6	12.7	14.9	16.5	17	17.2
182	9	15.5	18.5	18.7	18.7	19.1
183	10.2	14.8	15.5	16.6	17.6	17.5
184	8.8	13.7	14.8	15.7	15.9	16.2
185	6.8	12.5	13.7	14.6	15.3	15.6
186	9.8	15.3	16.6	18.5	18.8	19.3
187	13.6	18.2	18.1	19.2	18.9	19.7
188	11.1	15.7	16.8	17.4	17.5	17.8
189	11.9	16.7	16.1	16.9	17.5	17.6
190	9.6	16	16.9	17.2	17.5	18.4
191	12.8	17.3	17.3	17.7	18.3	17.9
192	12.5	16.8	16.9	17.8	18.8	18.9
193	9.1	15.2	17	17	18.1	18.2
194	12.3	17.1	17.1	18.1	18.5	18.1
195	12.7	16.3	15.7	16.7	17.2	17.3
196	12.2	16.5	17.3	18.2	18.5	19
197	11.5	15.4	15.7	17.7	18.5	18.5
198	12.5	16.3	15.3	17	17.1	16.6
199	10.8	16.3	16.9	17.3	17.8	18.3
200	10.9	15.6	16.4	16.1	15.8	16.7
201	11.7	17.2	18	18.5	19.4	19.3
202	6.9	12.7	14.5	16.5	17.4	17.4
203	11	15	15.1	16.1	16.6	17
204	11.7	15.6	16.3	19	19.2	18.8
205	9.6	15.3	17.1	18	19.6	19.7
206	10.6	15.5	16.1	16.4	17.2	16.7
207	16.4	17.9	18	19.1	20.1	20.2
208	8.7	13.6	14.3	15.5	16.1	16.8
209	9.9	15.1	15.1	16.2	16.8	17.3
210	10.6	14.3	14.3	15.8	17.1	16.7
