# Supplementary material for: Preconception exposures of female mice to a panel of metabolic disruptors induce sexually dimorphic metabolic perturbations in their offspring
Source: Front Endocrinol (Lausanne). 2026 Apr 2;17:1787973. doi: 10.3389/fendo.2026.1787973 (PMC13082944; doi:10.3389/fendo.2026.1787973)
Supplement: Supplementary file 1 [file Supplementaryfile1.zip › Data Sheet 1_updated/Supplementary Data 4.csv]

mouse_ID	exposure	generation	sex	birthdate
51	5TBT	F0	Female	2020-09-08
52	5TBT	F0	Female	2020-09-08
53	5TBT	F0	Female	2020-09-08
54	5TBT	F0	Female	2020-09-08
55	DMSO	F0	Female	2020-09-08
56	DMSO	F0	Female	2020-09-08
57	DMSO	F0	Female	2020-09-08
58	DMSO	F0	Female	2020-09-08
59	50TBT	F0	Female	2020-09-08
60	50TBT	F0	Female	2020-09-08
61	50TBT	F0	Female	2020-09-08
62	50TBT	F0	Female	2020-09-08
63	50TBT	F0	Female	2020-09-08
64	50TBT	F0	Female	2020-09-08
65	50TBT	F0	Female	2020-09-08
66	50TBT	F0	Female	2020-09-08
67	TWD	F0	Female	2020-09-08
68	TWD	F0	Female	2020-09-08
69	TWD	F0	Female	2020-09-08
70	TWD	F0	Female	2020-09-08
71	DMSO	F0	Female	2020-09-08
72	DMSO	F0	Female	2020-09-08
73	DMSO	F0	Female	2020-09-08
74	DMSO	F0	Female	2020-09-08
75	TWD	F0	Female	2020-09-08
76	TWD	F0	Female	2020-09-08
77	TWD	F0	Female	2020-09-08
78	TWD	F0	Female	2020-09-08
79	5TBT	F0	Female	2020-09-08
80	5TBT	F0	Female	2020-09-08
81	5TBT	F0	Female	2020-09-08
82	5TBT	F0	Female	2020-09-08
83	TWD	F0	Female	2020-09-08
84	TWD	F0	Female	2020-09-08
85	TWD	F0	Female	2020-09-08
86	TWD	F0	Female	2020-09-08
87	DMSO	F0	Female	2020-09-08
88	DMSO	F0	Female	2020-09-08
89	DMSO	F0	Female	2020-09-08
90	DMSO	F0	Female	2020-09-08
91	5TBT	F0	Female	2020-09-08
92	5TBT	F0	Female	2020-09-08
93	5TBT	F0	Female	2020-09-08
94	5TBT	F0	Female	2020-09-08
95	50TBT	F0	Female	2020-09-08
96	50TBT	F0	Female	2020-09-08
97	50TBT	F0	Female	2020-09-08
98	50TBT	F0	Female	2020-09-08
99	IAS	F0	Female	2020-09-08
100	IAS	F0	Female	2020-09-08
101	IAS	F0	Female	2020-09-08
102	IAS	F0	Female	2020-09-08
103	50TBT	F0	Female	2020-09-08
104	50TBT	F0	Female	2020-09-08
105	50TBT	F0	Female	2020-09-08
106	50TBT	F0	Female	2020-09-08
107	TWD	F0	Female	2020-09-08
108	TWD	F0	Female	2020-09-08
109	TWD	F0	Female	2020-09-08
110	TWD	F0	Female	2020-09-08
111	DMSO	F0	Female	2020-09-08
112	DMSO	F0	Female	2020-09-08
113	DMSO	F0	Female	2020-09-08
114	DMSO	F0	Female	2020-09-08
115	50TBT	F0	Female	2020-09-08
116	50TBT	F0	Female	2020-09-08
117	50TBT	F0	Female	2020-09-08
118	50TBT	F0	Female	2020-09-08
119	TWD	F0	Female	2020-09-08
120	TWD	F0	Female	2020-09-08
121	TWD	F0	Female	2020-09-08
122	TWD	F0	Female	2020-09-08
123	TWD	F0	Female	2020-09-08
124	TWD	F0	Female	2020-09-08
125	TWD	F0	Female	2020-09-08
126	TWD	F0	Female	2020-09-08
127	5TBT	F0	Female	2020-09-08
128	5TBT	F0	Female	2020-09-08
129	5TBT	F0	Female	2020-09-08
130	5TBT	F0	Female	2020-09-08
131	TWD	F0	Female	2020-09-08
132	TWD	F0	Female	2020-09-08
133	TWD	F0	Female	2020-09-08
134	TWD	F0	Female	2020-09-08
135	5TBT	F0	Female	2020-09-08
136	5TBT	F0	Female	2020-09-08
137	5TBT	F0	Female	2020-09-08
138	5TBT	F0	Female	2020-09-08
139	5TBT	F0	Female	2020-09-08
140	5TBT	F0	Female	2020-09-08
141	5TBT	F0	Female	2020-09-08
142	5TBT	F0	Female	2020-09-08
143	50TBT	F0	Female	2020-09-08
144	50TBT	F0	Female	2020-09-08
145	50TBT	F0	Female	2020-09-08
146	50TBT	F0	Female	2020-09-08
147	IAS	F0	Female	2020-09-08
148	IAS	F0	Female	2020-09-08
149	IAS	F0	Female	2020-09-08
150	IAS	F0	Female	2020-09-08
151	TWD	F0	Female	2020-09-08
152	TWD	F0	Female	2020-09-08
153	TWD	F0	Female	2020-09-08
154	TWD	F0	Female	2020-09-08
155	DMSO	F0	Female	2020-09-08
156	DMSO	F0	Female	2020-09-08
157	DMSO	F0	Female	2020-09-08
158	DMSO	F0	Female	2020-09-08
159	5TBT	F0	Female	2020-09-08
160	5TBT	F0	Female	2020-09-08
161	5TBT	F0	Female	2020-09-08
162	5TBT	F0	Female	2020-09-08
163	IAS	F0	Female	2020-09-08
164	IAS	F0	Female	2020-09-08
165	IAS	F0	Female	2020-09-08
166	IAS	F0	Female	2020-09-08
167	IAS	F0	Female	2020-09-08
168	IAS	F0	Female	2020-09-08
169	IAS	F0	Female	2020-09-08
170	IAS	F0	Female	2020-09-08
171	50TBT	F0	Female	2020-09-08
172	50TBT	F0	Female	2020-09-08
173	50TBT	F0	Female	2020-09-08
174	50TBT	F0	Female	2020-09-08
175	IAS	F0	Female	2020-09-08
176	IAS	F0	Female	2020-09-08
177	IAS	F0	Female	2020-09-08
178	IAS	F0	Female	2020-09-08
179	DMSO	F0	Female	2020-09-08
180	DMSO	F0	Female	2020-09-08
181	DMSO	F0	Female	2020-09-08
182	DMSO	F0	Female	2020-09-08
183	5TBT	F0	Female	2020-09-08
184	5TBT	F0	Female	2020-09-08
185	5TBT	F0	Female	2020-09-08
186	5TBT	F0	Female	2020-09-08
187	50TBT	F0	Female	2020-09-08
188	50TBT	F0	Female	2020-09-08
189	50TBT	F0	Female	2020-09-08
190	50TBT	F0	Female	2020-09-08
191	DMSO	F0	Female	2020-09-08
192	DMSO	F0	Female	2020-09-08
193	DMSO	F0	Female	2020-09-08
194	DMSO	F0	Female	2020-09-08
195	IAS	F0	Female	2020-09-08
196	IAS	F0	Female	2020-09-08
197	IAS	F0	Female	2020-09-08
198	IAS	F0	Female	2020-09-08
199	DMSO	F0	Female	2020-09-08
200	DMSO	F0	Female	2020-09-08
201	DMSO	F0	Female	2020-09-08
202	DMSO	F0	Female	2020-09-08
203	IAS	F0	Female	2020-09-08
204	IAS	F0	Female	2020-09-08
205	IAS	F0	Female	2020-09-08
206	IAS	F0	Female	2020-09-08
207	IAS	F0	Female	2020-09-08
208	IAS	F0	Female	2020-09-08
209	IAS	F0	Female	2020-09-08
210	IAS	F0	Female	2020-09-08
565	DMSO	F1	Female	2020-11-22
566	DMSO	F1	Male	2020-11-22
567	DMSO	F1	Male	2020-11-22
568	DMSO	F1	Male	2020-11-22
569	DMSO	F1	Female	2020-11-22
570	DMSO	F1	Female	2020-11-22
571	DMSO	F1	Female	2020-11-22
572	DMSO	F1	Female	2020-11-22
573	DMSO	F1	Male	2020-11-22
574	DMSO	F1	Male	2020-11-22
583	50TBT	F1	Female	2020-11-22
584	50TBT	F1	Female	2020-11-22
585	50TBT	F1	Male	2020-11-22
599	50TBT	F1	Male	2020-11-22
600	50TBT	F1	Female	2020-11-22
601	50TBT	F1	Male	2020-11-22
607	IAS	F1	Female	2020-11-22
608	IAS	F1	Female	2020-11-22
609	IAS	F1	Male	2020-11-22
610	IAS	F1	Male	2020-11-22
611	IAS	F1	Male	2020-11-22
612	IAS	F1	Male	2020-11-22
613	TWD	F1	Male	2020-11-23
614	TWD	F1	Male	2020-11-23
615	TWD	F1	Female	2020-11-23
616	TWD	F1	Female	2020-11-23
617	TWD	F1	Female	2020-11-23
618	TWD	F1	Female	2020-11-23
619	TWD	F1	Female	2020-11-23
620	TWD	F1	Male	2020-11-23
621	TWD	F1	Male	2020-11-23
622	TWD	F1	Male	2020-11-23
623	DMSO	F1	Female	2020-11-23
624	DMSO	F1	Male	2020-11-23
627	DMSO	F1	Male	2020-11-23
628	DMSO	F1	Male	2020-11-23
636	5TBT	F1	Female	2020-11-23
637	5TBT	F1	Female	2020-11-23
638	5TBT	F1	Female	2020-11-23
639	5TBT	F1	Male	2020-11-23
640	5TBT	F1	Male	2020-11-23
641	5TBT	F1	Male	2020-11-23
644	5TBT	F1	Female	2020-11-23
645	5TBT	F1	Female	2020-11-23
646	5TBT	F1	Male	2020-11-23
647	5TBT	F1	Male	2020-11-23
648	50TBT	F1	Female	2020-11-23
649	50TBT	F1	Female	2020-11-23
650	50TBT	F1	Male	2020-11-23
651	50TBT	F1	Male	2020-11-23
652	50TBT	F1	Male	2020-11-23
653	50TBT	F1	Female	2020-11-23
654	50TBT	F1	Female	2020-11-23
656	50TBT	F1	Male	2020-11-23
657	50TBT	F1	Male	2020-11-23
659	50TBT	F1	Female	2020-11-23
662	50TBT	F1	Female	2020-11-23
665	50TBT	F1	Male	2020-11-23
666	50TBT	F1	Male	2020-11-23
670	IAS	F1	Female	2020-11-23
671	IAS	F1	Female	2020-11-23
672	IAS	F1	Female	2020-11-23
673	IAS	F1	Male	2020-11-23
674	IAS	F1	Male	2020-11-23
675	IAS	F1	Female	2020-11-23
676	IAS	F1	Female	2020-11-23
677	IAS	F1	Female	2020-11-23
678	IAS	F1	Male	2020-11-23
679	TWD	F1	Female	2020-11-24
680	TWD	F1	Female	2020-11-24
681	TWD	F1	Female	2020-11-24
682	TWD	F1	Female	2020-11-24
683	TWD	F1	Male	2020-11-24
684	TWD	F1	Female	2020-11-24
685	TWD	F1	Female	2020-11-24
687	TWD	F1	Female	2020-11-24
688	TWD	F1	Male	2020-11-24
689	TWD	F1	Male	2020-11-24
691	DMSO	F1	Female	2020-11-24
692	DMSO	F1	Male	2020-11-24
693	DMSO	F1	Male	2020-11-24
695	DMSO	F1	Female	2020-11-24
696	DMSO	F1	Female	2020-11-24
697	DMSO	F1	Female	2020-11-24
698	DMSO	F1	Female	2020-11-24
699	DMSO	F1	Female	2020-11-24
700	DMSO	F1	Male	2020-11-24
701	DMSO	F1	Male	2020-11-24
702	DMSO	F1	Male	2020-11-24
703	DMSO	F1	Male	2020-11-24
706	DMSO	F1	Female	2020-11-24
707	DMSO	F1	Male	2020-11-24
708	DMSO	F1	Male	2020-11-24
709	DMSO	F1	Female	2020-11-24
710	DMSO	F1	Female	2020-11-24
711	DMSO	F1	Female	2020-11-24
712	DMSO	F1	Male	2020-11-24
713	DMSO	F1	Male	2020-11-24
722	5TBT	F1	Female	2020-11-24
723	5TBT	F1	Female	2020-11-24
724	5TBT	F1	Female	2020-11-24
725	5TBT	F1	Male	2020-11-24
726	5TBT	F1	Male	2020-11-24
727	5TBT	F1	Female	2020-11-24
728	5TBT	F1	Female	2020-11-24
730	5TBT	F1	Female	2020-11-24
731	5TBT	F1	Male	2020-11-24
732	5TBT	F1	Male	2020-11-24
733	5TBT	F1	Male	2020-11-24
747	50TBT	F1	Female	2020-11-24
748	50TBT	F1	Female	2020-11-24
749	50TBT	F1	Female	2020-11-24
750	50TBT	F1	Male	2020-11-24
751	50TBT	F1	Male	2020-11-24
752	50TBT	F1	Male	2020-11-24
757	50TBT	F1	Female	2020-11-24
758	50TBT	F1	Female	2020-11-24
759	50TBT	F1	Male	2020-11-24
760	50TBT	F1	Male	2020-11-24
763	50TBT	F1	Female	2020-11-24
767	50TBT	F1	Male	2020-11-24
773	IAS	F1	Female	2020-11-24
774	IAS	F1	Female	2020-11-24
776	IAS	F1	Male	2020-11-24
777	IAS	F1	Male	2020-11-24
778	IAS	F1	Male	2020-11-24
779	IAS	F1	Male	2020-11-24
784	DMSO	F1	Female	2020-11-25
785	DMSO	F1	Female	2020-11-25
786	DMSO	F1	Female	2020-11-25
787	DMSO	F1	Female	2020-11-25
788	DMSO	F1	Male	2020-11-25
789	DMSO	F1	Male	2020-11-25
790	DMSO	F1	Male	2020-11-25
791	5TBT	F1	Female	2020-11-25
792	5TBT	F1	Male	2020-11-25
793	5TBT	F1	Male	2020-11-25
794	50TBT	F1	Female	2020-11-25
795	50TBT	F1	Female	2020-11-25
796	50TBT	F1	Female	2020-11-25
797	50TBT	F1	Male	2020-11-25
798	50TBT	F1	Male	2020-11-25
799	50TBT	F1	Male	2020-11-25
800	IAS	F1	Female	2020-11-25
801	IAS	F1	Female	2020-11-25
802	IAS	F1	Female	2020-11-25
803	IAS	F1	Male	2020-11-25
804	IAS	F1	Male	2020-11-25
805	IAS	F1	Male	2020-11-25
806	TWD	F1	Female	2020-11-26
807	TWD	F1	Female	2020-11-26
808	TWD	F1	Male	2020-11-26
809	TWD	F1	Male	2020-11-26
813	50TBT	F1	Female	2020-11-26
814	50TBT	F1	Male	2020-11-26
816	IAS	F1	Female	2020-11-26
817	IAS	F1	Female	2020-11-26
818	IAS	F1	Male	2020-11-26
819	IAS	F1	Male	2020-11-26
820	5TBT	F1	Female	2020-11-27
821	5TBT	F1	Male	2020-11-27
822	5TBT	F1	Male	2020-11-27
823	5TBT	F1	Male	2020-11-27
