# Supplementary material for: Preconception exposures of female mice to a panel of metabolic disruptors induce sexually dimorphic metabolic perturbations in their offspring
Source: Front Endocrinol (Lausanne). 2026 Apr 2;17:1787973. doi: 10.3389/fendo.2026.1787973 (PMC13082944; doi:10.3389/fendo.2026.1787973)
Supplement: Supplementary file 1 [file Supplementaryfile1.zip › Data Sheet 1_updated/Supplementary Data 5.csv]

cage_ID	exposure	generation	sex	mouse_N
1	5TBT	F0	Female	4
2	DMSO	F0	Female	4
3	50TBT	F0	Female	4
4	50TBT	F0	Female	4
5	TWD	F0	Female	4
6	DMSO	F0	Female	4
7	TWD	F0	Female	4
8	5TBT	F0	Female	4
9	TWD	F0	Female	4
10	DMSO	F0	Female	4
11	5TBT	F0	Female	4
12	50TBT	F0	Female	4
13	IAS	F0	Female	4
14	50TBT	F0	Female	4
15	TWD	F0	Female	4
16	DMSO	F0	Female	4
17	50TBT	F0	Female	4
18	TWD	F0	Female	4
19	TWD	F0	Female	4
20	5TBT	F0	Female	4
21	TWD	F0	Female	4
22	5TBT	F0	Female	4
23	5TBT	F0	Female	4
24	50TBT	F0	Female	4
25	IAS	F0	Female	4
26	TWD	F0	Female	4
27	DMSO	F0	Female	4
28	5TBT	F0	Female	4
29	IAS	F0	Female	4
30	IAS	F0	Female	4
31	50TBT	F0	Female	4
32	IAS	F0	Female	4
33	DMSO	F0	Female	4
34	5TBT	F0	Female	4
35	50TBT	F0	Female	4
36	DMSO	F0	Female	4
37	IAS	F0	Female	4
38	DMSO	F0	Female	4
39	IAS	F0	Female	4
40	IAS	F0	Female	4
1F	DMSO	F1	Female	4
1M	DMSO	F1	Male	4
2F	DMSO	F1	Female	4
2M	DMSO	F1	Male	4
3F	DMSO	F1	Female	4
3M	DMSO	F1	Male	4
4F	DMSO	F1	Female	4
4M	DMSO	F1	Male	5
5F	DMSO	F1	Female	4
5M	DMSO	F1	Male	4
6F	TWD	F1	Female	4
6M	TWD	F1	Male	5
7F	TWD	F1	Female	4
7M	TWD	F1	Male	5
8F	TWD	F1	Female	3
9F	TWD	F1	Female	3
10F	5TBT	F1	Female	5
10M	5TBT	F1	Male	4
11F	5TBT	F1	Female	4
11M	5TBT	F1	Male	4
12F	5TBT	F1	Female	4
12M	5TBT	F1	Male	4
13M	5TBT	F1	Male	3
14F	50TBT	F1	Female	3
14M	50TBT	F1	Male	4
15F	50TBT	F1	Female	4
15M	50TBT	F1	Male	4
16F	50TBT	F1	Female	4
16M	50TBT	F1	Male	4
17F	50TBT	F1	Female	4
17M	50TBT	F1	Male	4
18F	50TBT	F1	Female	4
18M	50TBT	F1	Male	4
19F	IAS	F1	Female	4
19M	IAS	F1	Male	4
20F	IAS	F1	Female	4
20M	IAS	F1	Male	4
21F	IAS	F1	Female	3
21M	IAS	F1	Male	4
22F	IAS	F1	Female	4
22M	IAS	F1	Male	4
