# Supplementary material for: Preconception exposures of female mice to a panel of metabolic disruptors induce sexually dimorphic metabolic perturbations in their offspring
Source: Front Endocrinol (Lausanne). 2026 Apr 2;17:1787973. doi: 10.3389/fendo.2026.1787973 (PMC13082944; doi:10.3389/fendo.2026.1787973)
Supplement: Supplementary file 1 [file Supplementaryfile1.zip › Data Sheet 1_updated/Supplementary Data 1.csv]

generation	event	start	end	mid	group	color
F0	1	2020-09-08	2020-09-15	2020-09-11	Weeks of age	a
F0	2	2020-09-15	2020-09-22	2020-09-18	Weeks of age	b
F0	3	2020-09-22	2020-09-29	2020-09-25	Weeks of age	a
F0	4	2020-09-29	2020-10-06	2020-10-02	Weeks of age	b
F0	5	2020-10-06	2020-10-13	2020-10-09	Weeks of age	a
F0	6	2020-10-13	2020-10-20	2020-10-16	Weeks of age	b
F0	7	2020-10-20	2020-10-27	2020-10-23	Weeks of age	a
F0	8	2020-10-27	2020-11-03	2020-10-30	Weeks of age	b
F0	9	2020-11-03	2020-11-10	2020-11-06	Weeks of age	a
F0		2020-09-08	2020-09-09		Birth at Jackson Laboratories	c
F0		2020-09-29	2020-10-08		UCSC acclimation	c
F0		2020-10-08	2020-11-02		Female preconception exposure	d
F0		2020-11-02	2020-11-03		Mating start	c
F0		2020-09-30	2020-09-30		Bodyweight
F0		2020-10-08	2020-10-08		Bodyweight
F0		2020-10-15	2020-10-15		Bodyweight
F0		2020-10-22	2020-10-22		Bodyweight
F0		2020-10-29	2020-10-29		Bodyweight
F0		2020-11-02	2020-11-02		Bodyweight
F0		2020-10-08	2020-10-08		4-hour fasting bodyweight
F0		2020-10-15	2020-10-15		4-hour fasting bodyweight
F0		2020-10-22	2020-10-22		4-hour fasting bodyweight
F0		2020-10-29	2020-10-29		4-hour fasting bodyweight
F0		2020-10-15	2020-10-15		Weekly food consumption
F0		2020-10-22	2020-10-22		Weekly food consumption
F0		2020-10-29	2020-10-29		Weekly food consumption
F0		2020-11-02	2020-11-02		Weekly food consumption
F0		2020-10-12	2020-10-12		Semiweekly water consumption
F0		2020-10-15	2020-10-15		Semiweekly water consumption
F0		2020-10-19	2020-10-19		Semiweekly water consumption
F0		2020-10-22	2020-10-22		Semiweekly water consumption
F0		2020-10-26	2020-10-26		Semiweekly water consumption
F0		2020-10-29	2020-10-29		Semiweekly water consumption
F0		2020-11-02	2020-11-02		Semiweekly water consumption
F0	Entry	2020-09-30	2020-09-30		Data timepoints
F0	T0	2020-10-08	2020-10-08		Data timepoints
F0	T0.5	2020-10-12	2020-10-12		Data timepoints
F0	T1	2020-10-15	2020-10-15		Data timepoints
F0	T1.5	2020-10-19	2020-10-19		Data timepoints
F0	T2	2020-10-22	2020-10-22		Data timepoints
F0	T2.5	2020-10-26	2020-10-26		Data timepoints
F0	T3	2020-10-29	2020-10-29		Data timepoints
F0	T3.5	2020-11-02	2020-11-02		Data timepoints
F1	0	2020-11-22	2020-11-29	2020-11-25	Weeks of age	a
F1	1	2020-11-29	2020-12-06	2020-12-02	Weeks of age	b
F1	2	2020-12-06	2020-12-13	2020-12-09	Weeks of age	a
F1	3	2020-12-13	2020-12-20	2020-12-16	Weeks of age	b
F1	4	2020-12-20	2020-12-27	2020-12-23	Weeks of age	a
F1	5	2020-12-27	2021-01-03	2020-12-30	Weeks of age	b
F1	6	2021-01-03	2021-01-10	2021-01-06	Weeks of age	a
F1	7	2021-01-10	2021-01-17	2021-01-13	Weeks of age	b
F1	8	2021-01-17	2021-01-24	2021-01-20	Weeks of age	a
F1	9	2021-01-24	2021-01-31	2021-01-27	Weeks of age	b
F1	10	2021-01-31	2021-02-07	2021-02-03	Weeks of age	a
F1	11	2021-02-07	2021-02-14	2021-02-10	Weeks of age	b
F1		2020-11-22	2020-11-27		Birth	c
F1		2020-12-17	2020-12-18		Weaning	c
F1	CD	2020-12-17	2021-01-13	2021-01-02	Diet	d
F1	TWD	2021-01-13	2021-02-12	2021-01-26	Diet	e
F1		2021-02-07	2021-02-12		Postmortem plasma and tissue harvesting	c
F1		2020-12-17	2020-12-17		Bodyweight
F1		2020-12-23	2020-12-23		Bodyweight
F1		2020-12-30	2020-12-30		Bodyweight
F1		2021-01-06	2021-01-06		Bodyweight
F1		2021-01-12	2021-01-12		Bodyweight
F1		2021-01-13	2021-01-13		Bodyweight
F1		2021-01-20	2021-01-20		Bodyweight
F1		2021-01-27	2021-01-27		Bodyweight
F1		2021-02-03	2021-02-03		Bodyweight
F1		2021-02-07	2021-02-07		Bodyweight
F1		2021-02-08	2021-02-08		Bodyweight
F1		2021-02-09	2021-02-09		Bodyweight
F1		2021-02-10	2021-02-10		Bodyweight
F1		2021-02-11	2021-02-11		Bodyweight
F1		2021-01-13	2021-01-13		12-hour fasting glucose
F1		2021-01-14	2021-01-14		12-hour fasting glucose
F1		2021-02-08	2021-02-08		12-hour fasting glucose
F1		2021-02-09	2021-02-09		12-hour fasting glucose
F1		2021-02-10	2021-02-10		12-hour fasting glucose
F1		2021-02-11	2021-02-11		12-hour fasting glucose
F1		2021-02-12	2021-02-12		12-hour fasting glucose
F1		2021-01-13	2021-01-13		12-hour fasting bodyweight
F1		2021-01-14	2021-01-14		12-hour fasting bodyweight
F1		2021-02-08	2021-02-08		12-hour fasting bodyweight
F1		2021-02-09	2021-02-09		12-hour fasting bodyweight
F1		2021-02-10	2021-02-10		12-hour fasting bodyweight
F1		2021-02-11	2021-02-11		12-hour fasting bodyweight
F1		2021-02-12	2021-02-12		12-hour fasting bodyweight
F1		2021-02-08	2021-02-08		Cardiac blood and tissue harvesting
F1		2021-02-09	2021-02-09		Cardiac blood and tissue harvesting
F1		2021-02-10	2021-02-10		Cardiac blood and tissue harvesting
F1		2021-02-11	2021-02-11		Cardiac blood and tissue harvesting
F1		2021-02-12	2021-02-12		Cardiac blood and tissue harvesting
F1	T3	2020-12-17	2020-12-17		Data timepoints
F1	T4	2020-12-23	2020-12-23		Data timepoints
F1	T5	2020-12-30	2020-12-30		Data timepoints
F1	T6	2021-01-06	2021-01-06		Data timepoints
F1	T7	2021-01-13	2021-01-13		Data timepoints
F1	T8	2021-01-20	2021-01-20		Data timepoints
F1	T9	2021-01-27	2021-01-27		Data timepoints
F1	T10	2021-02-03	2021-02-03		Data timepoints
F1	Euth.	2021-02-09	2021-02-09		Data timepoints
