# Supplementary material for: Preconception exposures of female mice to a panel of metabolic disruptors induce sexually dimorphic metabolic perturbations in their offspring
Source: Front Endocrinol (Lausanne). 2026 Apr 2;17:1787973. doi: 10.3389/fendo.2026.1787973 (PMC13082944; doi:10.3389/fendo.2026.1787973)
Supplement: Supplementary file 1 [file Supplementaryfile1.zip › Data Sheet 1_updated/Supplementary Data 2.csv]

generation	timepoint	date
F0	Entry	2020-09-30
F0	T0	2020-10-08
F0	T0.5	2020-10-12
F0	T1	2020-10-15
F0	T1.5	2020-10-19
F0	T2	2020-10-22
F0	T2.5	2020-10-26
F0	T3	2020-10-29
F0	T3.5	2020-11-02
F1	T3	2020-12-17
F1	T4	2020-12-23
F1	T5	2020-12-30
F1	T6	2021-01-06
F1	T7	2021-01-12
F1	T7	2021-01-13
F1	T7	2021-01-14
F1	T8	2021-01-20
F1	T9	2021-01-27
F1	T10	2021-02-03
F1	Euth.	2021-02-08
F1	Euth.	2021-02-09
F1	Euth.	2021-02-10
F1	Euth.	2021-02-11
F1	Euth.	2021-02-12
