# Supplementary material for: Preconception exposures of female mice to a panel of metabolic disruptors induce sexually dimorphic metabolic perturbations in their offspring
Source: Front Endocrinol (Lausanne). 2026 Apr 2;17:1787973. doi: 10.3389/fendo.2026.1787973 (PMC13082944; doi:10.3389/fendo.2026.1787973)
Supplement: Supplementary file 1 [file Supplementaryfile1.zip › Data Sheet 1_updated/Supplementary Data 3.csv]

generation	timepoint	entfood_date	exfood_date
F0	T1	2020-10-08	2020-10-15
F0	T2	2020-10-15	2020-10-22
F0	T3	2020-10-22	2020-10-29
F0	T3.5	2020-10-29	2020-11-02
